# Supplementary material for: Analysis of a Novel Human Protein, ORF3, Encoded by Spacer rDNA
Source: J Mol Evol. 2025 Sep 19;93(5):650–64. doi: 10.1007/s00239-025-10269-1 (PMC12579671; doi:10.1007/s00239-025-10269-1)
Supplement: Supplementary file 1 — Supplementary file1 (TXT 24967 KB) [file 239_2025_10269_MOESM1_ESM.txt]

>m84046230628182559s4/260640233/ccs12885-13457
-TGTATGTATGTATGTATTTATTTATGTATTTATTTTTGAGACGGAGTTTCGCTCTTGTTGCTCAGACTGGAGTGCGATG
GCGCAATCTCGGCTCACTGCAACCTCCGCTTCCCAGGTTCAAGCGATTCTCCTGCCTCAGCCTTCCTAGCAGCTGGGATT
ATAGGCATGTGCCACCGCGCCCGGCTAGTTTTGTATTTTCAATTGAGACGGGATTTCTCCATGTTGGTCGGGCTGGTCTC
CAACTCCCGACTTCAGGTGATGCGTCCACCTCGGCATCCCAAAGTGACGGGATGACAGGCATGAGCCACCGCGCCCGGCG
TATTGTATTGTATTGTATTGTATTGTATTGTATTGTATTGTATTGTATTGTATTGTATCGTATCCTATTGTATTGTATCC
TATCGTATCCTATCGCATCCTATCGTATCGTATCTTATTGTATTGTAATGGGTTGTATTGACTTATTTTATTTAGTTAGT
TACTTTTGTGTTATTTTATTTATTTATCTGTTTGTTCGTTTTTGCCTGATCAAAGGTCAATCAGACCCGGTCGTCAAAGT
GGCGATTTCCTAGG
>m84046230623213746s2/210306583/ccs2413-2985
ATGTATGTATGTATGTATTTATTTATGTATTTATTTTTGAGACGGAGTTTCGCTCTTGTTGCTCAGACTGGAGTGCGATG
GCGCAATCTCGGCTCACTGCAACCTCCGCTTCCCAGGTTCAAGCGATTCTCCTGCCTCAGCCTTCCTAGCAGCTGGGATT
ATAGGCATGTGCCACCGCGCCCGGCTAGTTTTGTATTTTCAATTGAGACGGGATTTCTCCATGTTGGTCGGGCTTGTCTC
CAACTCCCGACTTCAGGTGATGCGTCCACCTCGGCATCCCAAAGTGACGGGATGACAGGCATGAGCCACCGCGCCCCGCG
TATTGTATTGTATTGTATTGTATTGTATTGTATTGTATTGTATTGTATTGTATTGTATCGTATCCTATTGTATTGTATCC
TATCGTATCCTATCGCATCCTATCGTATCGTATCTTATTGTATTGTAATGGGTTGTATTGACTTATTTTATTTAGTTAGT
TACTTTTGTGTTATTTTATTTATTTATCTGTTTGTTCGTTTTTGCCTGATCAAAGGTCAATCAGACCCGGTCGTCAAAGT
GGCGATTTCCTA-G
>m64011190228190319/6357710/ccs2897-3469
-TGTATGTATGTATGTATTTATTTATGTATTTATTTTTGAGACGGAGTTTCGCTCTTGTTGCTCAGACTGGAGTGCGATG
GCGCAATCTCGGCTCACTGCAACCTCCGCTTCCCAGGTTCAAGCGATTCTCCTGCCTCAGCCTTCCTAGCAGCTGGGATT
ATAGGCATGTGCCACCGCGCCCGGCTAGTTTTGTATTTTCAATTGAGACGGGATTTCTCCATGTTGGTCGGGCTTGTCTC
CAACTCCCGACTTCAGGTGATGCGTCCACCTCGGCATCCCAAAGTGACGGGATGACAGGCATGAGCCACCGCGCCCGGCG
TATTGTATTGTATTGTATTGTATTGTATTGTATTGTATTGTATTGTATTGTATTGTATCGTATCGTATTGTATTGTATCC
TATCGTATCCTATCGCATCCTATCGTATCGTATCTTATTGTATTGTAATGGGTTGTATTGACTTATTTTATTTAGTTAGT
TACTTTTGTGTTATTTTATTTATTTATCTGTTTGTTCGTTTTTGCCTGATCAAAGGTCAATCAGACCCGGTCGTCAAAGT
GGCGATTTCCTAGG
>m64011190228190319/13632269/ccs678-1250
ATGTATGTATGTATGTATTTATTTATGTATTTATTTTTGAGACGGAGTTTCGCTCTTGTTGCTCAGACTGGAGTGCGATG
GCGCAATCTCGGCTCACTGCAACCTCCGCTTCCCAGGTTCAAGCGATTCTCCTGCCTCAGCCTTCCTAGCAGCTGGGATT
ATAGGCATGTGCCACCGCGCCCGGCTAGTTTTGTATTTTCAATTGAGACGGGATTTCTCCATGTTGGTCGGGCTTGTCTC
CAACTCCCGACTTCAGGTGATGCGTCCACCTCGGCATCCCAAAGTGACGGGATGACAGGCATGAGCCACCGCGCCCGGCG
TATTGTATTGTATTGTATTGTATTGTATTGTATTGTATTGTATTGTATTGTATTGTATCGTATCGTATTGTATTGTATCC
TATCGTATCCTATCGCATCCTATCGTATCGTATCTTATTGTATTGTAATGGGTTGTATTGACTTATTTTATTTAGTTAGT
TACTTTTGTGTTATTTTATTTATTTATCTGTTTGTTCGTTTTTGCCTGATCAAAGGTCAATCAGACCCGGTCGTCAAAGT
GGCGATTTCCTA-G
>m64011190228190319/18155791/ccs970-1542
-TGTATGTATGTATGTATTTATTTATGTATTTATTTTTGAGACGGAGTTTCGCTCTTGTTGCTCAGACTGGAGTGCGATG
GCGCAATCTCGGCTCACTGCAACCTCCGCTTCCCAGGTTCAAGCGATTCTCCTGCCTCAGCCTTCCTAGCAGCTGGGATT
ATAGGCATGTGCCACCGCGCCCGGCTAGTTTTGTATTTTCAATTGAGACGGGATTTCTCCATGTTGGTCGGGCTTGTCTC
CAACTCCCGACTTCAGGTGATGCGTCCACCTCGGCATCCCAAAGTGACGGGATGACAGGCATGAGCCACCGCGCCCGGCG
TATTGTATTGTATTGTATTGTATTGTATTGTATTGTATTGTATTGTATTGTATTGTATCGTATCGTATTGTATTGTATCC
TATCGTATCCTATCGCATCCTATCGTATCGTATCTTATTGTATTGTAATGGGTTGTATTGACTTATTTTATTTAGTTAGT
TACTTTTGTGTTATTTTATTTATTTATCTGTTTGTTCGTTTTTGCCTGATCAAAGGTCAATCAGACCCGGTCGTCAAAGT
GGCGATTTCCTAGC
>m64011190714120746/33621396/ccs16176-16748
ATGTATGTATGTATGTATTTATTTATGTATTTATTTTTGAGACGGAGTTTCGCTCTTGTTGCTCAGACTGGAGTGCGATG
GCGCAATCTCGGCTCACTGCAACCTCCGCTTCCCAGGTTCAAGCGATTCTCCTGCCTCAGCCTTCCTAGCAGCTGGGATT
ATAGGCATGTGCCACCGCGCCCGGCTAGTTTTGTATTTTCAATTGAGACGGGATTTCTCCATGTTGGTCGGGCTTGTCTC
CAACTCCCGACTTCAGGTGATGCGTCCACCTCGGCATCCCAAAGTGACGGGATGACAGGCATGAGCCACCGCGCCCGGCG
TATTGTATTGTATTGTATTGTATTGTATTGTATTGTATTGTATTGTATTGTATTGTATCGTATCCTATCGTATTGTATCC
TATCGTATCCTATCGCATCCTATCGTATCGTATCTTATTGTATTGTAATGGGTTGTATTGACTTATTTTATTTAGTTAGT
TACTTTTGTGTTATTTTATTTATTTATCTGTTTGTTCGTTTTTGCCTGATCAAAGGTCAATCAGACCCGGTCGTCAAAGT
GGCGATTTCCTA-G
>m84046230720182350s1/42601156/ccs2179-2751
-TGTATGTATGTATGTATTTATTTATGTATTTATTTTTGAGACGGAGTTTCGCTCTTGTTGCTCAGACTGGAGTGCGATG
GCGCAATCTCGGCTCACTGCAACCTCCGCTTCCCAGGTTCAAGCGATTCTCCTGCCTCAGCCTTCCTAGCAGCTGGGATT
ATAGGCATGTGCCACCGCGCCCGGCTAGTTTTGTATTTTCAATTGAGACGGGATTTCTCCATGTTGGTCGGGCTTGTCTC
CAACTCCCGACTTCAGGTGATGCGTCCACCTCGGCATCCCAAAGTGACGGGATGACAGGCATGAGCCACCGCGCCCGGCG
TATTGTATTGTATTGTATTGTATTGTATTGTATTGTATTGTATTGTATTGTATTGTATCGTATCCTATTGTATTGTATCC
TATCGTATCCTATCGCATCCTATCGTAACGTATCTTATTGTATTGTAATGGGTTGTATTGACTTATTTTATTTAGTTAGT
TACTTTTGTGTTATTTTATTTATTTATCTGTTTGTTCGTTTTTGCCTGATCAAAGGTCAATCAGACCCGGTCGTCAAAGT
GGCGATTTCCTAGG
>m84046230720182350s1/156304779/ccs450-1022
ATGTATGTATGTATGTATTTATTTATGTATTTATTTTTGAGACGGAGTTTCGCTCTTGTTGCTCAGACTGGAGTGCGATG
GCGCAATCTCGGCTCACTGCAACCTCCGCTTCCCAGGTTCAAGCGATTCTCCTGCCTCAGCCTTCCTAGCAGCTGGGATT
ATAGGCATGTGCCACCGCGCCCGGCTAGTTTTGTATTTTCAATTGAGACGGGATTTCTCCATGTTGGTCGGGCTTGTCTC
CAACTCCCGACTTCAGGTGATGCGTCCACCTCGGCATCCCAAAGTGACGGGATGACAGGCATGAGCCACCGCGCCGGGCG
TATTGTATTGTATTGTATTGTATTGTATTGTATTGTATTGTATTGTATTGTATTGTATCGTATCCTATTGTATTGTATCC
TATCGTATCCTATCGCATCCTATCGTATCGTATCTTATTGTATTGTAATGGGTTGTATTGACTTATTTTATTTAGTTAGT
TACTTTTGTGTTATTTTATTTATTTATCTGTTTGTTCGTTTTTGCCTGATCAAAGGTCAATCAGACCCGGTCGTCAAAGT
GGCGATTTCCTA-G
>m64043210625184443/20645914/ccs988-1560
ATGTATGTATGTATGTATTTATTTATGTATTTATTTTTGAGACGGAGTTTCGCTCTTGTTGCTCAGACTGGAGTGCGATG
GCGCAATCTCGGCTCACTGCAACCTCCGCTTCCCAGGTTCAAGCGATTCTCCTGCCTCAGCCTTCCTAGCAGCTGGGATT
ATAGGCATGTGCCACCGCGCCCGGCTAGTTTTGTATTTTCAATTGAGACGGGATTTCTCCATGTTGGTCGGGCTTGTCTC
CAACTCCCGACTTCAGGTGATGCGTCCACCTCGGCATCCCAAAGTGACGGGATGACAGGCATGAGCCACCGCGCCCGGCG
TATTGTATTGTATTGTATTGTATTGTATTGTATTGTATTGTATTGTATTGTAATGTATCGTATCCTATTGTATTGTATCC
TATCGTATCCTATCGCATCCTATCGTATCGTATCTTATTGTATTGTAATGGGTTGTATTGACTTATTTTATTTAGTTAGT
TACTTTTGTGTTATTTTATTTATTTATCTGTTTGTTCGTTTTTGCCTGATCAAAGGTCAATCAGACCCGGTCGTCAAAGT
GGCGATTTCCTA-G
>m64043210627054642/29491943/ccs2292-2864
ATGTATGTATGTATGTATTTATTTATGTATTTATTTTTGAGACGGAGTTTCGCTCTTGTTGCTCAGACTGGAGTGCGATG
GCGCAATCTCGGCTCACTGCAACCTCCGCTTCCCAGGTTCAAGCGATTCTCCTGCCTCAGCCTTCCTAGCAGCTGGGATT
ATAGGCATGTGCCACCGCGCCCGGCTAGTTTTGTATTTTCAATTGAGACGGGATTTCTCCATGTTGGTCGGGCTGGTCTC
CAACTCCCGACTTCAGGTGATGCGTCCACCTCGGCATCCCAAAGTGACGGGATGACAGGCATGAGCCACCGCGCCCGGCG
TATTGTATTGTATTGTATTGTATTGTATTGTATTGTATTGTATTGTATTGTATTGTATCGTATCCTATTGTATTGTATCC
TATCGTATCCTATCGCATCCTATCGTATCGTATCTTATTGTATTGTAATGGGTTGTATTGACTTATTTTATTTAGTTAGT
TACTTTTGTGTTATTTTATTTATTTATCTGTTTGTTCGTTTTTGCCTGATCAAAGGTCAATCAGACCCGGTCGTCAAAGT
GGCGATTTCCTA-G
>m64043210628151651/161089875/ccs13747-14319
-TGTATGTATGTATGTATTTATTTATGTATTTATTTTTGAGACGGAGTTTCGCTCTTGTTGCTCAGACTGGAGTGCGATG
GCGCAATCTCGGCTCACTGCAACCTCCGCTTCCCAGGTTCAAGCGCTTCTCCTGCCTCAGCCTTCCTAGCAGCTGGGATT
ATAGGCATGTGCCACCGCGCCCGGCTAGTTTTGTATTTTCAATTGAGACGGGATTTCTCCATGTTGGTCGGGCTTGTCTC
CAACTCCCGACTTCAGGTGATGCGTCCACCTCGGCATCCCAAAGTGACGGGATGACAGGCATGAGCCACCGCGCCCGGCG
TATTGTATTGTATTGTATTGTATTGTATTGTATTGTATTGTATTGTATTGTATTGTATCGTATCCTATTGTATTGTATCC
TATCGTATCCTATCGCATCCTATCGTATCGTATCTTATTGTATTGTAATGGGTTGTATTGACTTATTTTATTTAGTTAGT
TACTTTTGTGTTATTTTATTTATTTATCTGTTTGTTCGTTTTTGCCTGATCAAAGGTCAATCAGACCCGGTCGTCAAAGT
GGCGATTTCCTAGG
>m84081231112030942s3/69735813/ccs5535-6107
-TGTATGTATGTATGTATTTATTTATGTATTTATTTTTGAGACGGAGTTTCGCTCTTGTTGCTCAGACTGGAGTGCGATG
GCGCAATCTCGGCTCACTGCAACCTCCGCTTCCCAGGTTCAAGCGATTCTCCTGCCTCAGCCTTCCTAGCAGCTGGGATT
ATAGGCATGTGCCACCGCGCCCGGCTAGTTTTGTATTTTCAATTGAGACGGGATTTCTCCATGTTGGTCGGGCTTGTCTC
CAACTCCCGACTTCAGGTGATGCGTCCACCTCGGCATCCCAAAGTGACGGGATGACAGGCATGAGCCACCGCGCCCGGCG
TATTGTATTGTATTGTATTGTATTGTATTGTATTGTATTGTATTGTATTGTATTGTATCGTATCCTATTGTATTGTATCC
TATCGTATCCTATCGCATCCTATCGTATCGTATCTTATTGTATTGTAATGGGTTGTATTGACTTATTTTTTTTAGTTAGT
TACTTTTGTGTTATTTTATTTATTTATCTGTTTGTTCGTTTTTGCCTGATCAAAGGTCAATCAGACCCGGTCGTCAAAGT
GGCGATTTCCTAGG
>m64011190830220126/18351725/ccs7833-8405
ATGTATGTATGTATGTATTTATTTATGTATTTATTTTTGAGACGGAGTTTCGCTCTTGTTGCTCAGACTGGAGTGGGATG
GCGCAATCTCGGCTCACTGCAACCTCCGCTTCCCAGGTTCAAGCGATTCTCCTGCCTCAGCCTTCCTAGCAGCTGGGATT
ATAGGCATGTGCCACCGCGCCCGGCTAGTTTTGTATTTTCAATTGAGACGGGATTTCTCCATGTTGGTCGGGCTTGTCTC
CAACTCCCGACTTCAGGTGATGCGTCCACCTCGGCATCCCAAAGTGACGGGATGACAGGCATGAGCCACCGCGCCCGGCG
TATTGTATTGTATTGTATTGTATTGTATTGTATTGTATTGTATTGTATTGTATTGTATCGTATCCTATTGTATTGTATCC
TATCGTATCCTATCGCATCCTATCGTATCGTATCTTATTGTATTGTAATGGGTTGTATTGACTTATTTTATTTAGTTAGT
TACTTTTGTGTTATTTTATTTATTTATCTGTTTGTTCGTTTTTGCCTGATCAAAGGTCAATCAGACCCGGTCGTCAAAGT
GGCGATTTCCTA-G
>m64043210716230222/4392724/ccs8744-9316
-TGTATGTATGTATGTATTTATTTATGTATTTATTTTTGAGACGGAGTTTCGCTCTTGTTGCTCAGACTGGAGTGCGATG
GCGCAATCTCGGCTCACTGCAACCTCCGCTTCCCAGGTTCAAGCGATTCTCCTGCCTCAGCCTTCCTAGCAGCTGGGATT
ATAGGCATGTGCCACCGCGCCCGGCTAGTTTTGTATTTTCAATTGAGACGGGATTTCTCCATGTTGGTCGGGCTTGTCTC
CAACTCCCGACTTCAGGTGATGCGTCCACCTCGGCATCCCAAAGTGACGGGATGACAGGCATGAGCCACCGCGCCCGGCG
TATTGTATTGTATTGTATTGTAATGTATTGTATTGTATTGTATTGTATTGTATTGTATCGTATCCTATTGTATTGTATCC
TATCGTATCCTATCGCATCCTATCGTATCGTATCTTATTGTATTGTAATGGGTTGTATTGACTTATTTTATTTAGTTAGT
TACTTTTGTGTTATTTTATTTATTTATCTGTTTGTTCGTTTTTGCCTGATCAAAGGTCAATCAGACCCGGTCGTCAAAGT
GGCGATTTCCTAGG
>m64043210716230222/75104817/ccs18485-19057
-TGTATGTATGTATGTATTTATTTATGTATTTATTTTTGAGACGGAGTTTCGCTCTTGTTGCTCAGACTGGAGTGCGATG
GCGCAATCTCGGCTCACTGCAACCTCCGCTTCCCAGGTTCAAGCGATTCTCCTGCCTCAGCCTTCCTAGCAGCTGGGATT
ATAGGCATGTGCCACCGCGCCCGGCTAGTTTTGTATTTTCAATTGAGACGGGATTTCTCCATGTTGGTCGGGCTTGTCTC
CAACTCCCGACTTCAGGTGATGCGTCCACCTCGGCATCCCAAAGTGACGGGATGACAGGCATGAGCCACCGCGCCCGGCG
TATTGTATTGTATAGTATTGTATTGTATTGTATTGTATTGTATTGTATTGTATTGTATCGTATCCTATTGTATTGTATCC
TATCGTATCCTATCGCATCCTATCGTATCGTATCTTATTGTATTGTAATGGGTTGTATTGACTTATTTTATTTAGTTAGT
TACTTTTGTGTTATTTTATTTATTTATCTGTTTGTTCGTTTTTGCCTGATCAAAGGTCAATCAGACCCGGTCGTCAAAGT
GGCGATTTCCTAGG
>m64043210716230222/91291845/ccs9406-9978
ATGTATGTATGTATGTATTTATTTATGTATTTATTTTTGAGACGGAGTTTCGCTCTTGTTGCTCAGACTGGAGTGCGATG
GCGCAATCTCGGCTCACTGCAACCTCCGCTTCCCAGGTTCAAGCGATTCTCCTGCCTCAGCCTTCCTAGCAGCTGGGATT
ATAGGCATGTGCCACCGCGCCCGGCTAGTTTTGTATTTTCAATTGAGACGGGATTTCTCCATGTTGGTCGGGCTTGTCTC
CAACTCCCGACTTCAGGTGATGCGTCCACCTCGGCATCCCAAAGTGACGGGATGACAGGCATGAGCCACCGCGCCCGGCG
TATTGTATTGTATTGTATTGTATTGTATTGTATTGTATTGTATTGTATTGTATCGTATCGTATCCTATTGTATTGTATCC
TATCGTATCCTATCGCATCCTATCGTATCGTATCTTATTGTATTGTAATGGGTTGTATTGACTTATTTTATTTAGTTAGT
TACTTTTGTGTTATTTTATTTATTTATCTGTTTGTTCGTTTTTGCCTGATCAAAGGTCAATCAGACCCGGTCGTCAAAGT
GGCGATTTCCTA-G
>m64043210716230222/102959011/ccs11892-12464
ATGTATGTATGTATGTATTTATTTATGTATTTATTTTTGAGACGGAGTTTCGCTCTTGTTGCTCAGACTGGAGTGCGATG
GCGCAATCTCGGCTCACTGCAACCTCCGCTTCCCAGGTTCAAGCGATTCTCCTGCCTCAGCCTTCCTAGCAGCTGGGATT
ATAGGCATGTGCCACCGCGCCCGGCTAGTTTTGTATTTTCAATTGAGACGGGATTTCTCCATGTTGGTCGGGCTTGTCTC
CAACTCCCGACTTCAGGTGATGCGTCCACCTCGGCATCCCAAAGTGACGGGATGACAGGCATGAGCCACCGCGCCCAGCG
TATTGTATTGTATTGTATTGTATTGTATTGTATTGTATTGTATTGTATTGTATTGTATCGTATCCTATTGTATTGTATCC
TATCGTATCCTATCGCATCCTATCGTATCGTATCTTATTGTATTGTAATGGGTTGTATTGACTTATTTTATTTAGTTAGT
TACTTTTGTGTTATTTTATTTATTTATCTGTTTGTTCGTTTTTGCCTGATCAAAGGTCAATCAGACCCGGTCGTCAAAGT
GGCGATTTCCTA-G
>m64043210718100009/26477261/ccs11817-12389
-TGTATGTATGTATGTATTTATTTATGTATTTATTTTTGAGACGGAGTTTCGCTCTTGTTGCTCAGACTGGAGTGCGATG
GCGCAATCTCGGCTCACTGCAACCTCCGCTTCCCAGGTTCAAGCGATTCTCCTGCCTCAGCCTTCCTAGCAGCTGGGATT
ATAGGCATGTGCCACCGCGCCCGGCTAGTTTTGTATTTTCAATTGAGACGGGATTTCTCCATGTTGGTCGGGCTTGTCTC
CAACTCCCGACTTCAGGTGATGCGTCCACCTCGGCATCCCAAAGTGACGGGATGACAGGCATGAGCCACCGCGCCCGGCG
TATTGTATTGTATTGTATTGTATTGTATTGTATTGTATGGTATTGTATTGTATTGTATCGTATCCTATTGTATTGTATCC
TATCGTATCCTATCGCATCCTATCGTATCGTATCTTATTGTATTGTAATGGGTTGTATTGACTTATTTTATTTAGTTAGT
TACTTTTGTGTTATTTTATTTATTTATCTGTTTGTTCGTTTTTGCCTGATCAAAGGTCAATCAGACCCGGTCGTCAAAGT
GGCGATTTCCTAGG
>m64043210718100009/47711847/ccs2582-3154
-TGTATGTATGTATGTATTTATTTATGTATTTATTTTTGAGACGGAGTTTCGCTCTTGTTGCTCAGACTGGAGTGCGATG
GCGCAATCTCGGCTCACTGCAACCTCCGCTTCCCAGGTTCAAGCGATTCTCCTGCCTCAGCCTTCCTAGCAGCTGGGATT
ATAGGCATGTGCCACCGCGCCCGGCTAGTTTTGTATTTTCAATTGAGACGGGATTTCTCCATGTTGGTCGGGCTTGTCTC
CAACTCCCGACTTCAGGTGATGCGTCCACCTCGGCATCCCAAAGTGACGGGATGACAGGCATGAGCCACCGCGCCCGGCG
TATTGTATTGTATTGTATTGTATTGTATTGTATTGTATTGTATTGTATTGTATCGTATCGTATCCTATTGTATTGTATCC
TATCGTATCCTATCGCATCCTATCGTATCGTATCTTATTGTATTGTAATGGGTTGTATTGACTTATTTTATTTAGTTAGT
TACTTTTGTGTTATTTTATTTATTTATCTGTTTGTTCGTTTTTGCCTGATCAAAGGTCAATCAGACCCGGTCGTCAAAGT
GGCGATTTCCTAGG
>m64043210718100009/155387484/ccs14737-15309
-TGTATGTATGTATGTATTTATTTATGTATTTATTTTTGAGACGGAGTTTCGCTCTTGTTGCTCAGACTGGAGTGCGATG
GCGCAATCTCGGCTCACTGCAACCTCCGCTTCCCAGGTTCAAGCGATTCTCCTGCCTCAGCCTTCCTAGCAGCTGGGATT
ATAGGCATGTGCCACCGCGCCCGGCTAGTTTTGTATTTTCAATTGAGACGGGATTACTCCATGTTGGTCGGGCTTGTCTC
CAACTCCCGACTTCAGGTGATGCGTCCACCTCGGCATCCCAAAGTGACGGGATGACAGGCATGAGCCACCGCGCCCGGCG
TATTGTATTGTATTGTATTGTATTGTATTGTATTGTATTGTATTGTATTGTATTGTATCGTATCCTATTGTATTGTATCC
TATCGTATCCTATCGCATCCTATCGTATCGTATCTTATTGTATTGTAATGGGTTGTATTGACTTATTTTATTTAGTTAGT
TACTTTTGTGTTATTTTATTTATTTATCTGTTTGTTCGTTTTTGCCTGATCAAAGGTCAATCAGACCCGGTCGTCAAAGT
GGCGATTTCCTAGG
>m64043210718100009/156633425/ccs2504-3076
ATGTATGTATGTATGTATTTATTTATGTATTTATTTTTGAGACGGAGTTTCGCTCTTGTTGCTCAGACTGGAGTGCGATG
GCGCAATCTCGGCTCACTGCAACCTCCGCTTCCCAGGTTCAAGCGATTCTCCTGCCTCAGCCTTCCTAGCAGCTGGGATT
ATAGGCATGTGCCACCGCGCCCGGCTAGTTTTGTATTTTCAATTGAGACGGGATTTCTCCATGTTGGTCGGGCTTGTCTC
CAACTCCCGACTTCAGGTGATGCGTCCACCTCGGCATCCCAAAGTGACGGGATGACAGGCATGAGCCACCGCGCCCGGCG
TATTGTATTGTATTGTCTTGTATTGTATTGTATTGTATTGTATTGTATTGTATTGTATCGTATCCTATTGTATTGTATCC
TATCGTATCCTATCGCATCCTATCGTATCGTATCTTATTGTATTGTAATGGGTTGTATTGACTTATTTTATTTAGTTAGT
TACTTTTGTGTTATTTTATTTATTTATCTGTTTGTTCGTTTTTGCCTGATCAAAGGTCAATCAGACCCGGTCGTCAAAGT
GGCGATTTCCTA-G
>m84081231122210358s4/73602028/ccs8884-9456
-TGTATGTATGTATGTATTTATTTATGTATTTATTTTTGAGACGGAGTTTCGCTCTTGTTGCTCAGACTGGAGTGCGATG
GCGCAATCTCGGCTCACTGCAACCTCCGCTTCCCAGGTTCAAGCGATTCTCCTGCCTCAGCCTTCCTAGCAGCTGGGATG
ATAGGCATGTGCCACCGCGCCCGGCTAGTTTTGTATTTTCAATTGAGACGGGATTTCTCCATGTTGGTCGGGCTTGTCTC
CAACTCCCGACTTCAGGTGATGCGTCCACCTCGGCATCCCAAAGTGACGGGATGACAGGCATGAGCCACCGCGCCCGGCG
TATTGTATTGTATTGTATTGTATTGTATTGTATTGTATTGTATTGTATTGTATTGTATCGTATCCTATTGTATTGTATCC
TATCGTATCCTATCGCATCCTATCGTATCGTATCTTATTGTATTGTAATGGGTTGTATTGACTTATTTTATTTAGTTAGT
TACTTTTGTGTTATTTTATTTATTTATCTGTTTGTTCGTTTTTGCCTGATCAAAGGTCAATCAGACCCGGTCGTCAAAGT
GGCGATTTCCTAGG
>m84081231122210358s4/82186292/ccs7387-7959
ATGTATGTATGTATGTATTTATTTATGTATTTATTTTTGAGACGGAGTTTCGCTCTTGTTGCTCAGACTGGAGTGCGATG
GCGCAATCTCGGCTCACTGCAACCTCCGCTTCCCAGGTTCAAGCGATTCTCCTGCCTCAGCCTTCCTAGCAGCTGGGATT
ATAGGCATGTGCCACCGCGCCCGGCTAGTTTTGTATTTTCAATTGAGACGGGATTTCTCCATGTTGGTCGGGCTTGTCTC
CAACTCCCGACTTCAGGTGATGCGTCCACCTCGGCATCCCAAAGTGACGGGATGACAGGCATGAGCCACCGCGCCCGGCG
TATTGTATTGTATTGTATTGTATTGTATTGTATTGTATTGTATTGTATTGTATTGTATCGTATCCTATTGTATTGTATCC
TAACGTATCCTATCGCATCCTATCGTATCGTATCTTATTGTATTGTAATGGGTTGTATTGACTTATTTTATTTAGTTAGT
TACTTTTGTGTTATTTTATTTATTTATCTGTTTGTTCGTTTTTGCCTGATCAAAGGTCAATCAGACCCGGTCGTCAAAGT
GGCGATTTCCTA-G
>m84081231122210358s4/51252621/ccs389-961
-TGTATGTATGTAGGTATTTATTTATGTATTTATTTTTGAGACGGAGTTTCGCTCTTGTTGCTCAGACTGGAGTGCGATG
GCGCAATCTCGGCTCACTGCAACCTCCGCTTCCCAGGTTCAAGCGATTCTCCTGCCTCAGCCTTCCTAGCAGCTGGGATT
ATAGGCATGTGCCACCGCGCCCGGCTAGTTTTGTATTTTCAATTGAGACGGGATTTCTCCATGTTGGTCGGGCTTGTCTC
CAACTCCCGACTTCAGGTGATGCGTCCACCTCGGCATCCCAAAGTGACGGGATGACAGGCATGAGCCACCGCGCCCGGCG
TATTGTATTGTATTGTATTGTATTGTATTGTATTGTATTGTATTGTATTGTATTGTATCGTATCCTATTGTATTGTATCC
TATCGTATCCTATCGCATCCTATCGTATCGTATCTTATTGTATTGTAATGGGTTGTATTGACTTATTTTATTTAGTTAGT
TACTTTTGTGTTATTTTATTTATTTATCTGTTTGTTCGTTTTTGCCTGATCAAAGGTCAATCAGACCCGGTCGTCAAAGT
GGCGATTTCCTAGG
>m84081231124031433s4/226563374/ccs4311-4883
ATGTATGTATGTATGTATTTATTTATGTATTTATTTTTGAGACGGAGTTTCGCTCTTGTTGCTCAGACTGGAGTGCGATG
GCGCAATCTCGGCTCACTGCAACCTCCGCTTCCCAGGTTCAAGCGATTCTCCTGCCTCAGCCTTCCTAGCAGCTGGGATT
ATAGGCATGTGCCACCGCGCCCGGCTAGTTTTGTATTTTCAATTGAGACGGGATTTCTCCATGTTGGTCGGGCTTGTCTC
CAACTCCCGACTTCAGGTGATGCGTCCACCTCGGCATCCCAAAGTGACGGGATGACAGGCATGAGCCACCGCGCCCGGCG
TATTGTATTGTATTGTATTGTATTGTATTGTATTGTATTGTATTGTATGGTATTGTATCGTATCCTATTGTATTGTATCC
TATCGTATCCTATCGCATCCTATCGTATCGTATCTTATTGTATTGTAATGGGTTGTATTGACTTATTTTATTTAGTTAGT
TACTTTTGTGTTATTTTATTTATTTATCTGTTTGTTCGTTTTTGCCTGATCAAAGGTCAATCAGACCCGGTCGTCAAAGT
GGCGATTTCCTA-G
>m84081231124031433s4/163056483/ccs5716-6288
-TGTATGTATGTATGTATTTATTTATGTATTTATTTTTGAGACGGAGTTTCGCTCTTGTTGCTCAGACTGGAGTGCGATG
GCGCAATCTCGGCTCACTGCAACCTCCGCTTCCCAGGTTCAAGCGATTCTCCTGCCTCAGCCTTCCTAGCAGCTGGGATT
ATAGGCATGTGCCACCGCGCCCGGCTAGTTTTGTATTTTCAATTGAGACGGGATTTCTCCATGTTGGTCGGGCTAGTCTC
CAACTCCCGACTTCAGGTGATGCGTCCACCTCGGCATCCCAAAGTGACGGGATGACAGGCATGAGCCACCGCGCCCGGCG
TATTGTATTGTATTGTATTGTATTGTATTGTATTGTATTGTATTGTATTGTATTGTATCGTATCCTATTGTATTGTATCC
TATCGTATCCTATCGCATCCTATCGTATCGTATCTTATTGTATTGTAATGGGTTGTATTGACTTATTTTATTTAGTTAGT
TACTTTTGTGTTATTTTATTTATTTATCTGTTTGTTCGTTTTTGCCTGATCAAAGGTCAATCAGACCCGGTCGTCAAAGT
GGCGATTTCCTAGG
>m64136200612201033/28313674/ccs25331-25903
-TGTATGTATGTATGTATTTATTTATGTATTTATTTTTGAGACGGAGTTTCGCTCTTGTTGCTCAGACTGGAGTGCGATG
GCGCAATCTCGGCTCACTGCAACCTCCGCTTCCCAGGTTCAAGCGATTCTCCTGCCTCAGCCTTCCTAGCAGCTGGGATT
ATAGGCATGTGCCACCGCGCCCGGCTAGTTTTGTATTTTCAATTGAGACGGGATTTCTCCATGTTGGTCGGGCTTGTCTC
CAACTCCCGACTTCAGGTGATGCGTCCACCTCGGCATCCCAAAGTGACGGGATGACAGGCATGAGCCACCGCGCCCGGCG
TATTGTATTGTATTGTATTGTATTGTATTGTATTGTATTGTATTGTATTGTATTGTATCGTATCCTATTGTATTGTATCC
TATCGTATCCTATCGCATCCTATCGTATCGTTTCTTATTGTATTGTAATGGGTTGTATTGACTTATTTTATTTAGTTAGT
TACTTTTGTGTTATTTTATTTATTTATCTGTTTGTTCGTTTTTGCCTGATCAAAGGTCAATCAGACCCGGTCGTCAAAGT
GGCGATTTCCTAGG
>m64136200612201033/65471760/ccs4328-4900
ATGTATGTATGTATGTATTTATTTATGTATTTATTTTTGAGACGGAGTTTCGCTCTTGTTGCTCAGACTGGAGTGCGATG
GCGCAATCTCGGCTCACTGCAACCTCCGCTTCCCAGGTTCAAGCGATTCTCCTGCCTCAGCCTTCCTAGCAGCTGGGATT
ATAGGCATGTGCCACCGCGCCCGGCTAGTTTTGTATTTTCAATTGAGACGGGATTTCTCCATGTTGGTCGGGCTTGTCTC
CAACTCCCGACTTCAGGTGATGCGTCCACCTCGGCATCCCAAAGTGACGGGATGACAGGCATGAGCCACCGCGCCCGGCG
TATGGTATTGTATTGTATTGTATTGTATTGTATTGTATTGTATTGTATTGTATTGTATCGTATCCTATTGTATTGTATCC
TATCGTATCCTATCGCATCCTATCGTATCGTATCTTATTGTATTGTAATGGGTTGTATTGACTTATTTTATTTAGTTAGT
TACTTTTGTGTTATTTTATTTATTTATCTGTTTGTTCGTTTTTGCCTGATCAAAGGTCAATCAGACCCGGTCGTCAAAGT
GGCGATTTCCTA-G
>m64136200612201033/77792986/ccs19721-20293
ATGTATGTATGTATGTATTTATTTATGTATTTATTTTTGAGACGGAGTTTCGCTCTTGTTGCTCAGACTGGAGTGCGATG
GCGCAATCTCGGCTCACTGCAACCTCCGCTTCCCAGGTTCAAGCGATTCTCCTGCCTCAGCCTTCCTAGCAGCTGGGATT
ATAGGCATGTGCCACCGCGCCCGGCTAGTTTTGTATTTTCAATTGAGACGGGATTTCTCCATGGTGGTCGGGCTTGTCTC
CAACTCCCGACTTCAGGTGATGCGTCCACCTCGGCATCCCAAAGTGACGGGATGACAGGCATGAGCCACCGCGCCCGGCG
TATTGTATTGTATTGTATTGTATTGTATTGTATTGTATTGTATTGTATTGTATTGTATCGTATCCTATTGTATTGTATCC
TATCGTATCCTATCGCATCCTATCGTATCGTATCTTATTGTATTGTAATGGGTTGTATTGACTTATTTTATTTAGTTAGT
TACTTTTGTGTTATTTTATTTATTTATCTGTTTGTTCGTTTTTGCCTGATCAAAGGTCAATCAGACCCGGTCGTCAAAGT
GGCGATTTCCTA-G
>m64136200612201033/92799925/ccs18366-18938
ATGTATGTATGTATGTATTTATTTATGTATTTATTTTTGAGACGGAGTTTCGCTCTTGTTGCTCAGACTGGAGTGCGATG
GCGCAATCTCGGCTCACTGCAACCTCCGCTTCCCAGGTTTAAGCGATTCTCCTGCCTCAGCCTTCCTAGCAGCTGGGATT
ATAGGCATGTGCCACCGCGCCCGGCTAGTTTTGTATTTTCAATTGAGACGGGATTTCTCCATGTTGGTCGGGCTTGTCTC
CAACTCCCGACTTCAGGTGATGCGTCCACCTCGGCATCCCAAAGTGACGGGATGACAGGCATGAGCCACCGCGCCCGGCG
TATTGTATTGTATTGTATTGTATTGTATTGTATTGTATTGTATTGTATTGTATTGTATCGTATCCTATTGTATTGTATCC
TATCGTATCCTATCGCATCCTATCGTATCGTATCTTATTGTATTGTAATGGGTTGTATTGACTTATTTTATTTAGTTAGT
TACTTTTGTGTTATTTTATTTATTTATCTGTTTGTTCGTTTTTGCCTGATCAAAGGTCAATCAGACCCGGTCGTCAAAGT
GGCGATTTCCTA-G
>m64136200614192134/83756625/ccs4799-5371
-TGTATGTATGTATGTATATATTTATGTATTTATTTTTGAGACGGAGTTTCGCTCTTGTTGCTCAGACTGGAGTGCGATG
GCGCAATCTCGGCTCACTGCAACCTCCGCTTCCCAGGTTCAAGCGATTCTCCTGCCTCAGCCTTCCTAGCAGCTGGGATT
ATAGGCATGTGCCACCGCGCCCGGCTAGTTTTGTATTTTCAATTGAGACGGGATTTCTCCATGTTGGTCGGGCTTGTCTC
CAACTCCCGACTTCAGGTGATGCGTCCACCTCGGCATCCCAAAGTGACGGGATGACAGGCATGAGCCACCGCGCCCGGCG
TATTGTATTGTATTGTATTGTATTGTATTGTATTGTATTGTATTGTATTGTATTGTATCGTATCCTATTGTATTGTATCC
TATCGTATCCTATCGCATCCTATCGTATCGTATCTTATTGTATTGTAATGGGTTGTATTGACTTATTTTATTTAGTTAGT
TACTTTTGTGTTATTTTATTTATTTATCTGTTTGTTCGTTTTTGCCTGATCAAAGGTCAATCAGACCCGGTCGTCAAAGT
GGCGATTTCCTAGG
>m64136200614192134/154010848/ccs3802-4374
ATGTATGTATGTATGTATTTATTTATGTATTTATTTTTGAGACGGAGTTTCGCTCTTGTTGCTCAGACTGGAGTGCGATG
GCGCAATCTCGGCTCACTGCAACCTCCGCTTCCCAGGTTCAAGCGATTCTCCTGCCTCAGCCTTCCTAGCAGCTGGGATT
ATAGGCATGTGCCACCGCGCCCGGCTAGTTTTGTATTTTCAATTGAGACGGGATTTCTCCATGTTGGTCGGGCTTGTCTC
CAACTCCCGACTTCAGGTGATGCGTCCACCTCGGCATCCCAAAGTGACGGGATGACAGGCATGAGCCACCGCGCCCGGCG
TATTGTATTGTATTGTATTGTATTGTATTGTTTTGTATTGTATTGTATTGTATTGTATCGTATCCTATTGTATTGTATCC
TATCGTATCCTATCGCATCCTATCGTATCGTATCTTATTGTATTGTAATGGGTTGTATTGACTTATTTTATTTAGTTAGT
TACTTTTGTGTTATTTTATTTATTTATCTGTTTGTTCGTTTTTGCCTGATCAAAGGTCAATCAGACCCGGTCGTCAAAGT
GGCGATTTCCTA-G
>m64136200616013426/122552836/ccs6667-7239
-TGTATGTATGTATGTATTTATTTATGTATTTATTTTTGAGACGGAGTTTCGCTCTTGTTGCTCAGACTGGAGTGCGATG
GCGCAATCTCGGCTCACTGCAACCTCCGCTTCCCAGGTTCAAGCGATTCTCCTGCCTCAGCCTTCCTAGCAGCTGGGATT
ATAGGCATGTGCCACCGCGCCCGGCTAGTTTTGTATTTTCAATTGAGACGGGATTTCTCCATGTTGGTCGGGCTTGTCTC
CAACTCCCGACTTCAGGTGATGCGTCCACCTCGGCATCCAAAAGTGACGGGATGACAGGCATGAGCCACCGCGCCCGGCG
TATTGTATTGTATTGTATTGTATTGTATTGTATTGTATTGTATTGTATTGTATTGTATCGTATCCTATTGTATTGTATCC
TATCGTATCCTATCGCATCCTATCGTATCGTATCTTATTGTATTGTAATGGGTTGTATTGACTTATTTTATTTAGTTAGT
TACTTTTGTGTTATTTTATTTATTTATCTGTTTGTTCGTTTTTGCCTGATCAAAGGTCAATCAGACCCGGTCGTCAAAGT
GGCGATTTCCTAGG
>m64136200616013426/164823448/ccs15052-15624
ATGTATGTATGTATGTATTTATTTATGTATTTATTTTTGAGACGGAGTTTCGCTCTTGTTGCTCAGACTGGAGTGCGATG
GCGCAATCTCGGCTCACTGCAACCTCCGCTTCCCAGGTTCAAGCGATTCTCCTGCCTCAGCCTTCCTAGCAGCTGGGATT
ATAGGCATGTGCCACCGCGCCCGGCTAGTTTTGTATTTTCAATTGAGACGGGATTTCTCCTTGTTGGTCGGGCTTGTCTC
CAACTCCCGACTTCAGGTGATGCGTCCACCTCGGCATCCCAAAGTGACGGGATGACAGGCATGAGCCACCGCGCCCGGCG
TATTGTATTGTATTGTATTGTATTGTATTGTATTGTATTGTATTGTATTGTATTGTATCGTATCCTATTGTATTGTATCC
TATCGTATCCTATCGCATCCTATCGTATCGTATCTTATTGTATTGTAATGGGTTGTATTGACTTATTTTATTTAGTTAGT
TACTTTTGTGTTATTTTATTTATTTATCTGTTTGTTCGTTTTTGCCTGATCAAAGGTCAATCAGACCCGGTCGTCAAAGT
GGCGATTTCCTA-G
>m64136200617080019/14879182/ccs8835-9407
-TGTATGTATGTATGTATTTATTTATGTATTTATTTTTGAGACGGAGTTTCGCTCTTGTTGCTCAGACTGGAGTGCGATG
GCGCAATCTCGGCTCACTGCAACCTCCGCTTCCCAGGTTCAAGCGATTCTCCTGCCTCAGCCTTCCTAGCAGCTGGGATT
ATAGGCATGTGCCACCGCGCCCGGCTAGTTTTGTATTTTCAATTGAGACGGGATTTCTCCATGTTGGTCGGGCTTGTCTC
CAACTCCCGACTTCAGGTGATGCGTCCACCTCGGCATCCCAAAGTGGCGGGATGACAGGCATGAGCCACCGCGCCCGGCG
TATTGTATTGTATTGTATTGTATTGTATTGTATTGTATTGTATTGTATTGTATTGTATCGTATCCTATTGTATTGTATCC
TATCGTATCCTATCGCATCCTATCGTATCGTATCTTATTGTATTGTAATGGGTTGTATTGACTTATTTTATTTAGTTAGT
TACTTTTGTGTTATTTTATTTATTTATCTGTTTGTTCGTTTTTGCCTGATCAAAGGTCAATCAGACCCGGTCGTCAAAGT
GGCGATTTCCTAGG
>m64136200617080019/32900685/ccs968-1540
-TGTATGTATGTATGTATTTATTTATGTATATATTTTTGAGACGGAGTTTCGCTCTTGTTGCTCAGACTGGAGTGCGATG
GCGCAATCTCGGCTCACTGCAACCTCCGCTTCCCAGGTTCAAGCGATTCTCCTGCCTCAGCCTTCCTAGCAGCTGGGATT
ATAGGCATGTGCCACCGCGCCCGGCTAGTTTTGTATTTTCAATTGAGACGGGATTTCTCCATGTTGGTCGGGCTTGTCTC
CAACTCCCGACTTCAGGTGATGCGTCCACCTCGGCATCCCAAAGTGACGGGATGACAGGCATGAGCCACCGCGCCCGGCG
TATTGTATTGTATTGTATTGTATTGTATTGTATTGTATTGTATTGTATTGTATTGTATCGTATCCTATTGTATTGTATCC
TATCGTATCCTATCGCATCCTATCGTATCGTATCTTATTGTATTGTAATGGGTTGTATTGACTTATTTTATTTAGTTAGT
TACTTTTGTGTTATTTTATTTATTTATCTGTTTGTTCGTTTTTGCCTGATCAAAGGTCAATCAGACCCGGTCGTCAAAGT
GGCGATTTCCTAGG
>m64136200617080019/37947324/ccs14946-15518
ATGTATGTATGTATGTATTTATTTATGTATTTATTTTTGAGACGGAGTTTCGCTCTTGTTGCTCAGACTGGAGTGCGATG
GCGCAATCTCGGCTCACTGCAACCTCCGCTTCCCAGGTTCAAGCGATTCTCCTGCCTCAGCCTTCCTAGCAGCTGGGATT
ATAGGCATGTGCCACCGCGCCCGGCTAGTTTTGTATTTTCAATTGAGACGGGATTTCTCCATGTTGGTCGGGCTTGTCTC
CAACTCCCGACTTCAGGTGATGCGTCCACCTCGGCATCCCAAAGTGACGGGATGACAGGCATGAGCCACCGCGCCCGGCG
TATTGTATTGTATTGTATTGTATTGTATTGTATTGTATTGTATTGTATTGTATTGTATCGTATCCTATTGTATTGTATCC
CATCGTATCCTATCGCATCCTATCGTATCGTATCTTATTGTATTGTAATGGGTTGTATTGACTTATTTTATTTAGTTAGT
TACTTTTGTGTTATTTTATTTATTTATCTGTTTGTTCGTTTTTGCCTGATCAAAGGTCAATCAGACCCGGTCGTCAAAGT
GGCGATTTCCTA-G
>m64136200617080019/55641871/ccs9240-9812
ATGTATGTATGTATGTATTTATTTATGTATTTATTTTTGAGACGGAGTTTCGCTCTTGTTGCTCAGACTGGAGTGCGATG
GCGCAATCTCGGCTCACTGCAACCTCCGCTTCCCAGGTTCAAGCGATTCTCCTGCCTCAGCCTTCCTAGCAGCTGGGATT
ATAGGCATGTGCCACCGCGCCCGGCTAGTTTTGTATTTTCAATTGAGACGGGATTTCTCCATGTTGGTCGGGCTTGTCTC
CAACTCCCGACTTCAGGTGATGCGTCCACCTCGGCATCCCAAAGTGACGGGATGACAGGCATGAGCCACCGCGCCCGGCG
TATTGTATTGTATTGTATTGTATTGTATTGTATTGTATTGTATTGTATTGTATTGTATCGTATCCTATTGTATTGTATCC
TATCGTATCCTATCGCATCCTATCGTATCGTATCTTATTGTATTGTAATGGGTTGTATTGACTTATTTTATTTAGTTAGT
TACTTTTGTGTTATTTTATATATTTATCTGTTTGTTCGTTTTTGCCTGATCAAAGGTCAATCAGACCCGGTCGTCAAAGT
GGCGATTTCCTA-G
>m64136200617080019/109838940/ccs21284-21856
ATGTATGTATGTATGTATTTATTTATGTATTTATTTTTGAGACGGAGTTTCGCTCTTGTTGCTCAGACTGGAGTGCGATG
GCGCAATCTCGGCTCACTGCAACCTCCGCTTCCCAGGTTCAAGCGATTCTCCTGCCTCAGCCTTCCTAGCAGCTGGGATT
ATAGGCATGTGCCACCGCGCCCGGCTAGTTTTGTATTTTCAATTGAGACGGGATTTCTCCATGTTGGTCGGGCTTGTCTC
CAACTCCCGACTTCAGGTGATGCGTCCACCTCGGCATCCCAAAGTGACGGGATGACAGGCATGAGCCACCGCGCCCGGCG
TATTGTATTGTATTGTATTGTATTGTATTGTATTGTATTGTATTGTATTGTATGGTATCGTATCCTATTGTATTGTATCC
TATCGTATCCTATCGCATCCTATCGTATCGTATCTTATTGTATTGTAATGGGTTGTATTGACTTATTTTATTTAGTTAGT
TACTTTTGTGTTATTTTATTTATTTATCTGTTTGTTCGTTTTTGCCTGATCAAAGGTCAATCAGACCCGGTCGTCAAAGT
GGCGATTTCCTA-G
>m84081231222081401s1/255529718/ccs26814-27386
-TGTATGTATGTATGTATTTATTTATGTATTTATTTTTGAGACGGAGTTTCGCTCTTGTTGCTCAGACTGGAGTGCGATG
GCGCAATCTCGGCTCACTGCAACCTCCGCTTCCCAGGTTCAAGCGATTCTCCTGCCTCAGCCTTCCTAGCAGCTGGGATT
ATAGGCATGTGCCACCGCGCCCGGCTAGTTTTGTATTTTCAATTGAGACGGGATTTCTCCATGTTGGTCGGGCTTGTCTC
CAACTCCCGACTTCAGGTGATGCGTCCACCTCGGCCTCCCAAAGTGACGGGATGACAGGCATGAGCCACCGCGCCCGGCG
TATTGTATTGTATTGTATTGTATTGTATTGTATTGTATTGTATTGTATTGTATTGTATCGTATCCTATTGTATTGTATCC
TATCGTATCCTATCGCATCCTATCGTATCGTATCTTATTGTATTGTAATGGGTTGTATTGACTTATTTTATTTAGTTAGT
TACTTTTGTGTTATTTTATTTATTTATCTGTTTGTTCGTTTTTGCCTGATCAAAGGTCAATCAGACCCGGTCGTCAAAGT
GGCGATTTCCTAGG
>m64136210625184731/120719948/ccs9508-10080
-TGTATGTATGTATGTAGTTATTTATGTATTTATTTTTGAGACGGAGTTTCGCTCTTGTTGCTCAGACTGGAGTGCGATG
GCGCAATCTCGGCTCACTGCAACCTCCGCTTCCCAGGTTCAAGCGATTCTCCTGCCTCAGCCTTCCTAGCAGCTGGGATT
ATAGGCATGTGCCACCGCGCCCGGCTAGTTTTGTATTTTCAATTGAGACGGGATTTCTCCATGTTGGTCGGGCTTGTCTC
CAACTCCCGACTTCAGGTGATGCGTCCACCTCGGCATCCCAAAGTGACGGGATGACAGGCATGAGCCACCGCGCCCGGCG
TATTGTATTGTATTGTATTGTATTGTATTGTATTGTATTGTATTGTATTGTATTGTATCGTATCCTATTGTATTGTATCC
TATCGTATCCTATCGCATCCTATCGTATCGTATCTTATTGTATTGTAATGGGTTGTATTGACTTATTTTATTTAGTTAGT
TACTTTTGTGTTATTTTATTTATTTATCTGTTTGTTCGTTTTTGCCTGATCAAAGGTCAATCAGACCCGGTCGTCAAAGT
GGCGATTTCCTAGG
>m64136210627054246/136448320/ccs3847-4419
-TGTATGTATGTATGTATTTATTTATGTATTTATTTTTGAGACGGAGTTTCGCTCTTGTTGCTCAGACTGGAGTGCGATG
GCGCAATCTCGGCTCACTGCAACCTCCGCTTCCCAGGTTCAAGCGATTCTCCTGCCTCAGCCTTCCTAGCAGCTGGGATT
ATAGGCATGTGCCACCGCGCCCGGCTAGTTTTGTATTTTCAATTGAGACGGGATTTCTCCATGTTGGTCGGGCTTGTCTC
CAACTCCCGACTTCAGGTGATGCGTCCACCTCGGCATCCCAAAGTGACGGGATGACAGGCATGAGCCACCGCGCCCGGAG
TATTGTATTGTATTGTATTGTATTGTATTGTATTGTATTGTATTGTATTGTATTGTATCGTATCCTATTGTATTGTATCC
TATCGTATCCTATCGCATCCTATCGTATCGTATCTTATTGTATTGTAATGGGTTGTATTGACTTATTTTATTTAGTTAGT
TACTTTTGTGTTATTTTATTTATTTATCTGTTTGTTCGTTTTTGCCTGATCAAAGGTCAATCAGACCCGGTCGTCAAAGT
GGCGATTTCCTAGG
>m64136210628163953/118620631/ccs15705-16277
ATGTATGTATGTATGTATTTATTTATGTATTTATTTTTGAGACGGAGTTTCGCTCTTGTTGCTCAGACTGGAGTGCGATG
GCGCAATCTCGGCTCACTGCAACCTCCGCTTCCCAGGTTCAAGCGATTCTCCTGCCTCAGCCTTCCTAGCAGCTGGGATT
ATAGGCATGTGCCACCGCGCCCGGCTAGTTTTGTATTTTCAATTGAGACGGGATTTCTCCCTGTTGGTCGGGCTTGTCTC
CAACTCCCGACTTCAGGTGATGCGTCCACCTCGGCATCCCAAAGTGACGGGATGACAGGCATGAGCCACCGCGCCCGGCG
TATTGTATTGTATTGTATTGTATTGTATTGTATTGTATTGTATTGTATTGTATTGTATCGTATCCTATTGTATTGTATCC
TATCGTATCCTATCGCATCCTATCGTATCGTATCTTATTGTATTGTAATGGGTTGTATTGACTTATTTTATTTAGTTAGT
TACTTTTGTGTTATTTTATTTATTTATCTGTTTGTTCGTTTTTGCCTGATCAAAGGTCAATCAGACCCGGTCGTCAAAGT
GGCGATTTCCTA-G
>m84081231124014115s1/203362147/ccs20315-20887
-TGTATGTATGTATGTATTTATTTATGTATTTATTTTTGAGACGGAGTTTCGCTCTTGTTGCTCAGACTGGAGTGCGATG
GCGCAATCTCGGCTCACTGCAACCTCCGCTTCCCAGGTTCAAGCGATTCTCCTGCCTCAGCCTTCCTAGCAGCTGGGATT
ATAGGCATGTGCCACCGCGCCCGGCTAGTTTTGTATTTTCAATTGAGACGGGATTTCTCCATGTTGGTCGGGCTTGTCTT
CAACTCCCGACTTCAGGTGATGCGTCCACCTCGGCATCCCAAAGTGACGGGATGACAGGCATGAGCCACCGCGCCCGGCG
TATTGTATTGTATTGTATTGTATTGTATTGTATTGTATTGTATTGTATTGTATTGTATCGTATCCTATTGTATTGTATCC
TATCGTATCCTATCGCATCCTATCGTATCGTATCTTATTGTATTGTAATGGGTTGTATTGACTTATTTTATTTAGTTAGT
TACTTTTGTGTTATTTTATTTATTTATCTGTTTGTTCGTTTTTGCCTGATCAAAGGTCAATCAGACCCGGTCGTCAAAGT
GGCGATTTCCTAGG
>m84081231124014115s1/15209259/ccs10942-11514
ATGTATGTATGTATGTATTTATTTATGTATTTATTTTTGAGACGGAGTTTCGCTCTTGTTGCTCAGACTGGAGTGCGATG
GCGCAATCTCGGCTCACTGCAACCTCCGCTTCCCAGGTTCAAGCGATTCTCCTGCCTCAGCCTTCCTAGCAGCTGGGATT
ATAGGCATGTGCCACCGCGCCCGGCTAGTTTTGTATTTTCAATTGAGACGGGATTTCTCCATGTTGGTCGGGCTTGTCTC
CAACTCCCGACTTCAGGTGATGCGTCCACCTCGGCATCCCAAAGTGACGGGATGACAGGCATGAGCCACCGCGCCCGGCG
TATTGTATTGTTTTGTATTGTATTGTATTGTATTGTATTGTATTGTATTGTATTGTATCGTATCCTATTGTATTGTATCC
TATCGTATCCTATCGCATCCTATCGTATCGTATCTTATTGTATTGTAATGGGTTGTATTGACTTATTTTATTTAGTTAGT
TACTTTTGTGTTATTTTATTTATTTATCTGTTTGTTCGTTTTTGCCTGATCAAAGGTCAATCAGACCCGGTCGTCAAAGT
GGCGATTTCCTA-G
>m84081231124021221s2/265097424/ccs13573-14145
ATGTATGTATGTATGTATTTATTTATGTATTTATTTTTGAGACGGAGTTTCGCTCTTGTTGCTCAGACTGGAGTGCGATG
GCGCAATCTCGGCTCACTGCAACCTCCGCTTCCCAGGTTCAAGCGATTCTCCTGCCTCAGCCTTCCTAGCAGCTGGGATT
ATAGGCATGTGCCACCGCGCCCGGCTAGTTTTGTATTTTCAATTGAGACGGGATTTCTCCATGTTGGTCGGGCTTGTCTC
CAACTCCCGACTTCAGGTGATGCGTCCACCTCGGCATCCCAAAGTGACGGGATGACAGGCATGAGCCACCGCGCCCGGCT
TATTGTATTGTATTGTATTGTATTGTATTGTATTGTATTGTATTGTATTGTATTGTATCGTATCCTATTGTATTGTATCC
TATCGTATCCTATCGCATCCTATCGTATCGTATCTTATTGTATTGTAATGGGTTGTATTGACTTATTTTATTTAGTTAGT
TACTTTTGTGTTATTTTATTTATTTATCTGTTTGTTCGTTTTTGCCTGATCAAAGGTCAATCAGACCCGGTCGTCAAAGT
GGCGATTTCCTA-G
>m84081231124021221s2/109516176/ccs17066-17638
-TGTATGTATGTATGTATTTATTTATGTATTTATTTTTGAGACGGAGTTTCGCTCTTGTTGCTCAGACTGGAGTGCGATG
GCGCAATCTCGGCTCACTGCAACCTCCGCTTCCCAGGTTCAAGCGATTCTCCTGCCTCAGCCTTCCTTGCAGCTGGGATT
ATAGGCATGTGCCACCGCGCCCGGCTAGTTTTGTATTTTCAATTGAGACGGGATTTCTCCATGTTGGTCGGGCTTGTCTC
CAACTCCCGACTTCAGGTGATGCGTCCACCTCGGCATCCCAAAGTGACGGGATGACAGGCATGAGCCACCGCGCCCGGCG
TATTGTATTGTATTGTATTGTATTGTATTGTATTGTATTGTATTGTATTGTATTGTATCGTATCCTATTGTATTGTATCC
TATCGTATCCTATCGCATCCTATCGTATCGTATCTTATTGTATTGTAATGGGTTGTATTGACTTATTTTATTTAGTTAGT
TACTTTTGTGTTATTTTATTTATTTATCTGTTTGTTCGTTTTTGCCTGATCAAAGGTCAATCAGACCCGGTCGTCAAAGT
GGCGATTTCCTAGG
>m84081231124024327s3/132059567/ccs23993-24565
-TGTATGTATGTATGTATTTATTTATGTATTTATTTTTGAGACGGAGTTTCGCTCTTGTTGCTCAGACTGGAGTGCGATG
GCGCAATCTCGGCTCACTGCAACCTCCGCTTCCCAGGTTCAAGCGATTCTCCTGCCTCAGCCTTCCTAGCAGCTGGGATT
ATAGGCATGTGCCACCGCGCCCGGCTAGTTTTGTATTTTCAATTGAGACGGGATTTCTCCATGTTGGTCGGGCTTGTCTC
CAACTCCCGACTTCAGGTGATGCGTCCACCTCGGCATCCCAAAGTGACGGGATGACAGGCATGAGCCACCGCGCCCGGCG
TATTGTATTGTATTGTATTGTATTGTATTGTGTTGTATTGTATTGTATTGTATTGTATCGTATCCTATTGTATTGTATCC
TATCGTATCCTATCGCATCCTATCGTATCGTATCTTATTGTATTGTAATGGGTTGTATTGACTTATTTTATTTAGTTAGT
TACTTTTGTGTTATTTTATTTATTTATCTGTTTGTTCGTTTTTGCCTGATCAAAGGTCAATCAGACCCGGTCGTCAAAGT
GGCGATTTCCTAGG
>m64043210620041711/10356998/ccs543-1115
-TGTATGTATGTATGTATTTATTTATGTATTTATTTTTGAGACGGAGTTTCGCTCTTGTTGCTCAGACTGGAGTGCGATG
GCGCAATCTCGGCTCACTGCAACCTCCGCTTCCCAGGTTCAAGCGATTCTCCTGCCTCAGCCTTCCTAGCAGCTGGGATT
ATAGGCATGTGCCACCGCGCCCGGCTAGTTTTGTATTTTCAATTGAGACGGGATTTCTCCATGTTGGTCGGGCTTGTCTC
CAACTCCCGACTTCAGGTGATGCGTCCACCTCGGCATCCCAAAGTGACGGGATGACAGGCATGAGCCACCGCGCCCGGCG
TATTGTATTGTATTGTATTGTATTGTATTGTATTGTATTGTATTGTATTGTATTGTATCGTATCCTATTGTATTGTATCC
TATCGTATCCTATCGCATCCTATCGTATCGTATCTTATTTTATTGTAATGGGTTGTATTGACTTATTTTATTTAGTTAGT
TACTTTTGTGTTATTTTATTTATTTATCTGTTTGTTCGTTTTTGCCTGATCAAAGGTCAATCAGACCCGGTCGTCAAAGT
GGCGATTTCCTAGG
>m64043210620041711/41683046/ccs10230-10802
ATGTATGTATGTATGTATTTATTTATGTATTTATTTTTGAGACGGAGTTTCGCTCTTGTTGCTCAGACTGGAGTGCGATT
GCGCAATCTCGGCTCACTGCAACCTCCGCTTCCCAGGTTCAAGCGATTCTCCTGCCTCAGCCTTCCTAGCAGCTGGGATT
ATAGGCATGTGCCACCGCGCCCGGCTAGTTTTGTATTTTCAATTGAGACGGGATTTCTCCATGTTGGTCGGGCTTGTCTC
CAACTCCCGACTTCAGGTGATGCGTCCACCTCGGCATCCCAAAGTGACGGGATGACAGGCATGAGCCACCGCGCCCGGCG
TATTGTATTGTATTGTATTGTATTGTATTGTATTGTATTGTATTGTATTGTATTGTATCGTATCCTATTGTATTGTATCC
TATCGTATCCTATCGCATCCTATCGTATCGTATCTTATTGTATTGTAATGGGTTGTATTGACTTATTTTATTTAGTTAGT
TACTTTTGTGTTATTTTATTTATTTATCTGTTTGTTCGTTTTTGCCTGATCAAAGGTCAATCAGACCCGGTCGTCAAAGT
GGCGATTTCCTA-G
>m64043210620041711/162334213/ccs7989-8561
-TGTATGTATGTATGTATTTATTTATGTATTTATTTTTGAGACGGAGTTTCGCTCTTGTTGCTCAGACTGGAGTGCGATG
GCGCAATCTCGGCTCACTGCAACCTCCGCTTCCCAGGTTCAAGCGATTCTCCTGCCTCAGCCTTCCCAGCAGCTGGGATT
ATAGGCATGTGCCACCGCGCCCGGCTAGTTTTGTATTTTCAATTGAGACGGGATTTCTCCATGTTGGTCGGGCTTGTCTC
CAACTCCCGACTTCAGGTGATGCGTCCACCTCGGCATCCCAAAGTGACGGGATGACAGGCATGAGCCACCGCGCCCGGCG
TATTGTATTGTATTGTATTGTATTGTATTGTATTGTATTGTATTGTATTGTATTGTATCGTATCCTATTGTATTGTATCC
TATCGTATCCTATCGCATCCTATCGTATCGTATCTTATTGTATTGTAATGGGTTGTATTGACTTATTTTATTTAGTTAGT
TACTTTTGTGTTATTTTATTTATTTATCTGTTTGTTCGTTTTTGCCTGATCAAAGGTCAATCAGACCCGGTCGTCAAAGT
GGCGATTTCCTAGG
>m64043210622163331/70844621/ccs11825-12397
-TGTATGTATGTATGTATTTATTTATGTATTTATTTTTGAGACGGAGTTTCGCTCTTGTTGCTCAGACTGGAGTGCGATG
GCGCAATCTCGGCTCACTGCAACCTCCGCTTCCCAGGTTCAAGCGATTCTCCTGCCTCAGCCTTCCTAGCAGCTGGGATT
ATAGGCATGTGCCACCGCGCCCGGCTAGTTTTGTATTTTCAATTGAGACGGGATTTCTCCATGTTGGTCGGGCTTGTCTC
CAACTCCCGACTTCAGGTGATGCGTCCACCTCGGCATCCCAAAGTGACGGGATGACAGGCATGAGCCACCGCGCCCGGCG
TATTGTATTGTATTGTATTGTATTGTATTGTATTGTATTGTATTGTATTGTATTGTATCGTATCCTATTGTATTGTATCC
TATCGTATCCTATCGCATCCTATCGTATCGTATCTTATTGTATTGTAATGGGTTGTATTGACTTATTTTATTTAGTTAGT
TACTTTTGTTTTATTTTATTTATTTATCTGTTTGTTCGTTTTTGCCTGATCAAAGGTCAATCAGACCCGGTCGTCAAAGT
GGCGATTTCCTAGG
>m64043210622163331/132843681/ccs19357-19929
ATGTATGTATGTATGTATTTATTTATGTATTTATTTTTGAGACGGAGTTTCGCTCTTGTTGCTCAGACTGGAGTGCGATG
GCGCAATCTCGGCTCACTGCAACCTCCGCTTCCCAGGTTCAAGCGATTCTCCTGCCTCAGCCTTCCTAGCAGCTGGGATT
ATAGGCATGTGCCACCGCGCCCGGCTAGTTTTGTATTTTCAATTGAGACGGGATTTCTCCATGTTGGTCGGGCTTGTCTC
CAACTCCCGACTTCAGGTGATGCGTCCACCTCGGCATCCCAAAGTGACGGGATGACAGGCATGAGCCACCGCGCCCGGCG
TATTGTATTGTATTGTATTGTATTGTATTGTATTGTATTGTATTGTATTGTATTGTATCGTATCCTATTGTATTGTATCC
TATCGTATCCTATCGCATCCTATCGTATCGTATCTTATTGTATTGTAATGGGTTGTAGTGACTTATTTTATTTAGTTAGT
TACTTTTGTGTTATTTTATTTATTTATCTGTTTGTTCGTTTTTGCCTGATCAAAGGTCAATCAGACCCGGTCGTCAAAGT
GGCGATTTCCTA-G
>m64043210622163331/140969216/ccs10838-11410
-TGTATGTATGTATGTAATTATTTATGTATTTATTTTTGAGACGGAGTTTCGCTCTTGTTGCTCAGACTGGAGTGCGATG
GCGCAATCTCGGCTCACTGCAACCTCCGCTTCCCAGGTTCAAGCGATTCTCCTGCCTCAGCCTTCCTAGCAGCTGGGATT
ATAGGCATGTGCCACCGCGCCCGGCTAGTTTTGTATTTTCAATTGAGACGGGATTTCTCCATGTTGGTCGGGCTTGTCTC
CAACTCCCGACTTCAGGTGATGCGTCCACCTCGGCATCCCAAAGTGACGGGATGACAGGCATGAGCCACCGCGCCCGGCG
TATTGTATTGTATTGTATTGTATTGTATTGTATTGTATTGTATTGTATTGTATTGTATCGTATCCTATTGTATTGTATCC
TATCGTATCCTATCGCATCCTATCGTATCGTATCTTATTGTATTGTAATGGGTTGTATTGACTTATTTTATTTAGTTAGT
TACTTTTGTGTTATTTTATTTATTTATCTGTTTGTTCGTTTTTGCCTGATCAAAGGTCAATCAGACCCGGTCGTCAAAGT
GGCGATTTCCTAGG
>m64043210622163331/148310479/ccs1403-1975
ATGTATGTATGTATGTATTTATTTATGTATTTATTTTTGAGACGGAGTTTCGCTCTTGTTGCTCAGACTGGAGTGCGATG
GCGCAATCTCGGCTCACTGCAACCTCCGCTTCCCAGGTTCAAGCGATTCTCCTGCCTCAGCCTTCCTAGCAGCTGGGATT
ATAGGCATGTGCCACCGCGCCCGGCTAGTTTTGTATTTTCAATTGAGACGGGATTTCTCCATGTTGGTCGGGCTTGTCTC
CAACTCCCGACTTCAGGTGATGCGTCCACCTCGGCATCCCAAAGTGACGGGATGACAGGCATGAGCCACCGCGCCCGGCG
TATTGTATTGTATTGTATTGTATTGTATTGTATTGTATTGTATTGTATTGTATTGTATCGTATCCTATTGTATTGTATCC
TATCGTATCCTATCGCATCCTATCGTATCGTATCTTATTGTATTGTAATGGGTTGTATTGACTTATTTTATTTAGTTAGT
TACTTTTGTGTTATTTTATTTATTTATCTGTTTGTTCGTTTTTGCCTGATCAAAGGTCAATCAGACACGGTCGTCAAAGT
GGCGATTTCCTA-G
>m64043210624032817/31326726/ccs8417-8989
ATGTATGTATGTATGTATTTATTTATGTATTTATTTTTGAGACGGAGTTTCGCTCTTGTTGCTCAGACTGGAGTGCGATG
GCGCAATCTCGGCTCACTGCAACCTCCGCTTCCCAGGTTCAAGCGATTCTCCTGCCTCAGCCTTCCTAGCAGCTGGGATT
ATAGGCATGTGCCACCGCGCCCGGCTAGTTTTGTATTTTCAATTGAGACGGGATTTCTCCATGTTGGTCGGGCTTGTCTC
CAACTCCCGACTTCAGGTGATGCGTCCACCTCGGCATCCCAAAGTGACGGGATGACAGGCATGAGCCACCGCGCCCGGCG
TATTGTATTGTATTGTATTGTATTGTATTGTATTGTATTGTATTGTATTGTATTGTATCGTATCCTATTGTATTGTATCC
TATCGTATCCTATCGCATCCTATCGTATCGTATCTTATTGTATTGTAATGGGTTGTATTGACTTATTTTATTTAGTTAGT
TACTTTTGTGTTATTTTATTTATTTATCTGTTTGTTCGTTTTTGCCTGATCAAGGGTCAATCAGACCCGGTCGTCAAAGT
GGCGATTTCCTA-G
>m64043210624032817/55182600/ccs291-863
ATGTTTGTATGTATGTATTTATTTATGTATTTATTTTTGAGACGGAGTTTCGCTCTTGTTGCTCAGACTGGAGTGCGATG
GCGCAATCTCGGCTCACTGCAACCTCCGCTTCCCAGGTTCAAGCGATTCTCCTGCCTCAGCCTTCCTAGCAGCTGGGATT
ATAGGCATGTGCCACCGCGCCCGGCTAGTTTTGTATTTTCAATTGAGACGGGATTTCTCCATGTTGGTCGGGCTTGTCTC
CAACTCCCGACTTCAGGTGATGCGTCCACCTCGGCATCCCAAAGTGACGGGATGACAGGCATGAGCCACCGCGCCCGGCG
TATTGTATTGTATTGTATTGTATTGTATTGTATTGTATTGTATTGTATTGTATTGTATCGTATCCTATTGTATTGTATCC
TATCGTATCCTATCGCATCCTATCGTATCGTATCTTATTGTATTGTAATGGGTTGTATTGACTTATTTTATTTAGTTAGT
TACTTTTGTGTTATTTTATTTATTTATCTGTTTGTTCGTTTTTGCCTGATCAAAGGTCAATCAGACCCGGTCGTCAAAGT
GGCGATTTCCTA-G
>m64043210624032817/59966710/ccs14421-14993
-TGTATGTATGTATGTATTTATTTATGTATTTATTTTTGAGACGGAGTTTCGCTCTTGTTGCTCAGACTGGAGTGCGATG
GCGCAATCTCGGCTCACTGCAACCTCCGCTTCCCAGGTTCAAGCGATTCTCCTGCCTCAGCCTTCCTAGCAGCTGGGATT
ATAGGCATGTGCCACCGCGCCCGGCTAGTTTTGTATTTTCAATTGAGACGGGATTTCTCCATGTTGGTCGGGCTTGTCTC
CAACTCCCGACTTCAGGTGATGCGTCCACCTCGGCATCCCAAAGTGACGGGATGACAGGCATGAGCCACCGCGCCCGGCG
TATTGTATTGTATTGTATTGTATTGTATTGTATTGTATTGTATTGTATTGTATTGTATCGTATCCTATTGTATTGTATCC
TATCGTATCCTATCGCATCCTATCGTATCGTATCTTATTGTATTGTAATGGGTTGTATTGACTTATTTTATTTAGTTAGT
TACTTTTGTGTTAATTTATTTATTTATCTGTTTGTTCGTTTTTGCCTGATCAAAGGTCAATCAGACCCGGTCGTCAAAGT
GGCGATTTCCTAGG
>m64043210624032817/133693638/ccs1621-2193
ATGTATGTATGTATGTATTTATTTATGTATTTATTTTTGAGACGGAGTTTCGCTCTTGTTGCTCAGACTGGAGTGCGATG
GCGCAATCTCGGCTCACTGCAACCTCCGCTTCCCAGGTTCAAGCGTTTCTCCTGCCTCAGCCTTCCTAGCAGCTGGGATT
ATAGGCATGTGCCACCGCGCCCGGCTAGTTTTGTATTTTCAATTGAGACGGGATTTCTCCATGTTGGTCGGGCTTGTCTC
CAACTCCCGACTTCAGGTGATGCGTCCACCTCGGCATCCCAAAGTGACGGGATGACAGGCATGAGCCACCGCGCCCGGCG
TATTGTATTGTATTGTATTGTATTGTATTGTATTGTATTGTATTGTATTGTATTGTATCGTATCCTATTGTATTGTATCC
TATCGTATCCTATCGCATCCTATCGTATCGTATCTTATTGTATTGTAATGGGTTGTATTGACTTATTTTATTTAGTTAGT
TACTTTTGTGTTATTTTATTTATTTATCTGTTTGTTCGTTTTTGCCTGATCAAAGGTCAATCAGACCCGGTCGTCAAAGT
GGCGATTTCCTA-G
>m84081231119022155s2/101651407/ccs7738-8310
-TGTATGTATGTATGTATTTATTTATGTATTTATTTTTGAGACGGAGTTTCGCTCTTGTTGCTCAGACTGGAGTGCGATG
GCGCAATCTCGGCTCACTGCAACCTCCGCTTCCCAGGTTCAAGCGATTCTCCTGCCTCAGCCTTCCTAGCAGCTGGGATT
ATAGGCATGTGCCACCGCGCCCGGCTAGTTTTGTATTTTCAATTGAGACGGGATTTCTCCATGTTGGTCGGGCTTGTCTC
CAACTCCCGACTTCAGGTGATGCGTCCACCTCGGCATCCCAAAGTGACGGGATGACAGGCATGAGCCACCGCGCCCGGCG
TTTTGTATTGTATTGTATTGTATTGTATTGTATTGTATTGTATTGTATTGTATTGTATCGTATCCTATTGTATTGTATCC
TATCGTATCCTATCGCATCCTATCGTATCGTATCTTATTGTATTGTAATGGGTTGTATTGACTTATTTTATTTAGTTAGT
TACTTTTGTGTTATTTTATTTATTTATCTGTTTGTTCGTTTTTGCCTGATCAAAGGTCAATCAGACCCGGTCGTCAAAGT
GGCGATTTCCTAGG
>m84081231119022155s2/115479236/ccs16406-16978
-TGTATGTATGTATGTATCTATTTATGTATTTATTTTTGAGACGGAGTTTCGCTCTTGTTGCTCAGACTGGAGTGCGATG
GCGCAATCTCGGCTCACTGCAACCTCCGCTTCCCAGGTTCAAGCGATTCTCCTGCCTCAGCCTTCCTAGCAGCTGGGATT
ATAGGCATGTGCCACCGCGCCCGGCTAGTTTTGTATTTTCAATTGAGACGGGATTTCTCCATGTTGGTCGGGCTTGTCTC
CAACTCCCGACTTCAGGTGATGCGTCCACCTCGGCATCCCAAAGTGACGGGATGACAGGCATGAGCCACCGCGCCCGGCG
TATTGTATTGTATTGTATTGTATTGTATTGTATTGTATTGTATTGTATTGTATTGTATCGTATCCTATTGTATTGTATCC
TATCGTATCCTATCGCATCCTATCGTATCGTATCTTATTGTATTGTAATGGGTTGTATTGACTTATTTTATTTAGTTAGT
TACTTTTGTGTTATTTTATTTATTTATCTGTTTGTTCGTTTTTGCCTGATCAAAGGTCAATCAGACCCGGTCGTCAAAGT
GGCGATTTCCTAGG
>m84081231119022155s2/191170643/ccs9392-9964
-TGTATGTATGTATGTATTTATTTATGTATTTATTTTTGAGACGGAGTTTCGCTCTTGTTGCTCAGACTGGAGTGCGATG
GCGCAATCTCGGCTCACTGCAACCTCCGCTTCCCAGGTTCAAGCGATTCTCCTGCCTCAGCCTTCCTAGCAGCTGGGATT
ATAGGCATGTGCCACCGCGCCCGGCTAGTTTTGTATTTTCAATTGAGACGGGATTTCTCCATGTTGGTCGGGCTTGTCTC
CAACTCCCGACTTCAGGTGATGCGTCCACCTCGGCATCCCAAAGTGACGGGATGACAGGCATGAGCCACCGCGCCCGGCG
TATTGTATTGTATTGTATTGTATTGTATTGTATTGTATTGTATTGTATTGTATTGTATCGTATCCTATTGTATTGTATCC
TATCGTATCCTATCGCATCCTATCGTATCGTATCTTATTGTATTGTAATGGGTTGTATTGACTTATTTTATTTAGTAAGT
TACTTTTGTGTTATTTTATTTATTTATCTGTTTGTTCGTTTTTGCCTGATCAAAGGTCAATCAGACCCGGTCGTCAAAGT
GGCGATTTCCTAGG
>m84081231119025301s3/188356111/ccs2791-3363
-TGTATGTATGTATGTATTTATTTATGTATTTATTTTTGAGACGGAGTTTCGCTCTTGTTGCTCAGACTGGAGTGCGATG
GCGCAATCTCGGCTCACTGCACCCTCCGCTTCCCAGGTTCAAGCGATTCTCCTGCCTCAGCCTTCCTAGCAGCTGGGATT
ATAGGCATGTGCCACCGCGCCCGGCTAGTTTTGTATTTTCAATTGAGACGGGATTTCTCCATGTTGGTCGGGCTTGTCTC
CAACTCCCGACTTCAGGTGATGCGTCCACCTCGGCATCCCAAAGTGACGGGATGACAGGCATGAGCCACCGCGCCCGGCG
TATTGTATTGTATTGTATTGTATTGTATTGTATTGTATTGTATTGTATTGTATTGTATCGTATCCTATTGTATTGTATCC
TATCGTATCCTATCGCATCCTATCGTATCGTATCTTATTGTATTGTAATGGGTTGTATTGACTTATTTTATTTAGTTAGT
TACTTTTGTGTTATTTTATTTATTTATCTGTTTGTTCGTTTTTGCCTGATCAAAGGTCAATCAGACCCGGTCGTCAAAGT
GGCGATTTCCTAGG
>m64043210709205614/23201801/ccs21042-21614
ATGTATGTATGTATGTATTTATTTATGTATTTATTTTTGAGACGGAGTTTCGCTCTTGTTGCTCAGACTGGAGTGCGATG
GCGCAATCTCGGCTCACTGCAACCTCCGCTTCCCAGGTTCAAGCGATTCTCCTGCCTCAGCCTTCCTAGCAGCTGGGATT
ATAGGCATGTGCCACCGCGCCCGGCTAGTTTTGTATTTTCAATTGAGACGGGATTTCTCCATGTTGGTCGGGCTTGTCTC
CAACTCCCGACTTCAGGTGATGCGTCCACCTCGGCATCCCAAAGTGACGGGATGACAGGCATGAGCCACCGCGCCCGGCG
TATTGTATTGTATTGTATTGTATTGTATTGTATTGTATTGTATTGTATTGTATTGTGTCGTATCCTATTGTATTGTATCC
TATCGTATCCTATCGCATCCTATCGTATCGTATCTTATTGTATTGTAATGGGTTGTATTGACTTATTTTATTTAGTTAGT
TACTTTTGTGTTATTTTATTTATTTATCTGTTTGTTCGTTTTTGCCTGATCAAAGGTCAATCAGACCCGGTCGTCAAAGT
GGCGATTTCCTA-G
>m64043210709205614/141755336/ccs336-908
-TGTATGTATGTATGTATTTATTTATGTATTTATTTTTGAGACGGAGTTTCGCTCTTGTTGCTCAGACTGGAGTGCGATG
GCGCAATCTCGGCTCACTGCAACCTCCGCTTCCCAGGTTCAAGCGATTCTCCTGCCTCAGCCTTCCTAGCAGCTGGGATT
ATAGGCATGTGCCACCGCGCCCGGCTAGTTTTGTATTTTCAATTGAGACGGGATTTCTCCATGTTGGTCGGGCTTGTCTC
CAACTCCCGACTTCAGGTGATGCGTCCACCTCGGCATCCCAAAGTGACGGGATGACAGGCATGAGCCACCGCGCCCGGCG
TATTGTATTGTATTGTATTGTATTGTATTGTATTGTATTGTATTGTATTGTATTGTGTCGTATCCTATTGTATTGTATCC
TATCGTATCCTATCGCATCCTATCGTATCGTATCTTATTGTATTGTAATGGGTTGTATTGACTTATTTTATTTAGTTAGT
TACTTTTGTGTTATTTTATTTATTTATCTGTTTGTTCGTTTTTGCCTGATCAAAGGTCAATCAGACCCGGTCGTCAAAGT
GGCGATTTCCTAGG
>m84081231027205726s4/61146209/ccs7617-8189
ATGTATGTATGTATGTATTTATTTATGTATTTATTTTTGAGACGGAGTTTCGCTCTTGTTGCTCAGACTGGAGTGCGATG
GCGCAATCTCGGCTCACTGCAACCTCCGCTTCCCAGGTTCAAGCGATTCTCCTGCCTCAGCCTTCCTAGCAGCTGGGATT
ATAGGCATGTGCCACCGCGCCCGGCTAGTTTTGTATTTTCAATTGAGACGGGATTTCTCCATGTTGGTCGGGCTTGTCTC
CAACTCCCGACTTCAGGTGATGCGTCCACCTCGGCATCCCAAAGTGACGGGATGACAGGCATGAGCCACCGCGCCCGGCG
TATTGTATTGTATTGTATTGTATTGTATTGTATTGTATTGTATTGTATTGTATTGTATCGTATCCTATTGTATTGTATCC
TATCGTATCCTATCGCATCCTATCGTATCGTATCTTATTGTATTGTAATGGGTTGTATTGACTTATTTTATTTAGTTAGA
TACTTTTGTGTTATTTTATTTATTTATCTGTTTGTTCGTTTTTGCCTGATCAAAGGTCAATCAGACCCGGTCGTCAAAGT
GGCGATTTCCTA-G
>m84081231029030755s4/168166974/ccs14175-14747
ATGTATGTATGTATGTATTTATTTATGTATTTATTTTTGAGACGGAGTTTCGCTCTTGTTGCTCAGACTGGAGTGCGATG
GCGCAATCTCGGCTCACTGCAACCTCCGCTTCCCAGGTTCAAGCGATTCTCCTGCCTCAGCCTTCCTAGCAGCTGGGATT
ATAGGCATGTGCCACCGCGCCCGGCTAGTTTTGTATTTTCAATTGAGACGGGATTTCTCCATGTTGGTCGGGCTTGTCTC
CAACTCCCGACTTCAGGTGATGCGTCCACCTCGGCATCCCAAAGTGACGGGATGACAGGCATGAGCCACCGCGCCCGGCG
TATTGTATTGTATTGTATTGTATTGTATTGTATTGTATTGTATTGTATTGTATTGTATCGTATCCTATTGTATTGTATCC
TATCGTATCCTATCGCATCCTATCGTATCGTATCTTATTGTATTGTAATGGGTTGTATTGACTTATTTTATTTAGTTAGT
TACTTTTGTGTTATTTTATTTATTTATCTGTTTGTTCGTTTTTGCCTGATCAAAGGTCAATCAGACCCGGTCGTCAAAGT
GGCGATTTCATA-G
>m54329U210627170630/124256916/ccs1641-2213
-TGTATGTATGTATGTATTTATTTATGTATTTATTTTTGAGACGGAGTTTCGCTCTTGTTGCTCAGACTGGAGTGCGATG
GCGCAATCTCGGCTCACTGCAACCTCCGCCTCCCAGGTTCAAGCGATTCTCCTGCCTCAGCCTTCCTAGCAGCTGGGATT
ATAGGCATGTGCCACCGCGCCCGGCTAGTTTTGTATTTTCAATTGAGACGGGATTTCTCCATGTTGGTCGGGCTTGTCTC
CAACTCCCGACTTCAGGTGATGCGTCCACCTCGGCATCCCAAAGTGACGGGATGACAGGCATGAGCCACCGCGCCCGGCG
TATTGTATTGTATTGTATTGTATTGTATTGTATTGTATTGTATTGTATTGTATTGTATCGTATCCTATTGTATTGTATCC
TATCGTATCCTATCGCATCCTATCGTATCGTATCTTATTGTATTGTAATGGGTTGTATTGACTTATTTTATTTAGTTAGT
TACTTTTGTGTTATTTTATTTATTTATCTGTTTGTTCGTTTTTGCCTGATCAAAGGTCAATCAGACCCGGTCGTCAAAGT
GGCGATTTCCTAGG
>m54329U210704040110/20709394/ccs16437-17009
-TGTATGTATGTATGTATTTATTTATGTATTTATTTTTGAGACGGAGTTTCGCTCTTGTTGCTCAGACTGGAGTGCGATG
GCGCAATCTCGGCTCACTGCAACCTCCGCTTCCCAGGTTCAAGCGATTCTCCTGCCTCAGCCTTCCTAGCAGCTGGGATT
ATAGGCATGTGCCACCGCGCCCGGCTAGTTTTGTATTTTCAATTGAGACGGGATTTCTCCATGTTGGTCGGGCTTGTCTC
CAACTCCCGACTTCAGGTGATGCGTCCACCTCGGCATCCCAAAGTGACGGGATGACAGGCATGAGCCACCGCGCCCGGCG
TATTGTATTGTATTGTATTGTATTGTATTGTATTGTATTGTATTGTATTGTATTGTATCGTATCCTATTGTATTGTATCC
TATCGTATCCTATCGCATCCTATCGTATCGTATCTTATTGTATTGTAATGGGTTGTATTGACTTATTTTATTTAGTTAGT
TACTTTTGTGTTATTTTATTTATTTATCTGTTTGTTCTTTTTTGCCTGATCAAAGGTCAATCAGACCCGGTCGTCAAAGT
GGCGATTTCCTAGG
>m54329U210704040110/73402392/ccs8072-8644
-TGTATGTATGTATGTATTTATTTATGTATTTTTTTTTGAGACGGAGTTTCGCTCTTGTTGCTCAGACTGGAGTGCGATG
GCGCAATCTCGGCTCACTGCAACCTCCGCTTCCCAGGTTCAAGCGATTCTCCTGCCTCAGCCTTCCTAGCAGCTGGGATT
ATAGGCATGTGCCACCGCGCCCGGCTAGTTTTGTATTTTCAATTGAGACGGGATTTCTCCATGTTGGTCGGGCTTGTCTC
CAACTCCCGACTTCAGGTGATGCGTCCACCTCGGCATCCCAAAGTGACGGGATGACAGGCATGAGCCACCGCGCCCGGCG
TATTGTATTGTATTGTATTGTATTGTATTGTATTGTATTGTATTGTATTGTATTGTATCGTATCCTATTGTATTGTATCC
TATCGTATCCTATCGCATCCTATCGTATCGTATCTTATTGTATTGTAATGGGTTGTATTGACTTATTTTATTTAGTTAGT
TACTTTTGTGTTATTTTATTTATTTATCTGTTTGTTCGTTTTTGCCTGATCAAAGGTCAATCAGACCCGGTCGTCAAAGT
GGCGATTTCCTAGG
>m54329U210705145805/8389152/ccs5449-6021
ATGTATGTATGTATGTATTTATTTATGTATTTATTTTTGAGACGGAGTTTCGCTCTTGTTGCTCAGACTGGAGTGCGATG
GCGCAATCTCGGCTCACTGCAACCTCCGCTTCCCAGGTTCAAGCGATTCTCCTGCCTCAGCCTTCCTAGCAGCTGGGATT
ATAGGCATGTGCCACCGCGCCCGGCTAGTTTTGTATTTTCAATTGAGACGGGATTTCTCCATGTTGGTCGGGCTTGTCTC
CAACTCCCGACTTCAGGTGATGCGTCCACCTCGGCATCCCAAAGTGACGGGATGCCAGGCATGAGCCACCGCGCCCGGCG
TATTGTATTGTATTGTATTGTATTGTATTGTATTGTATTGTATTGTATTGTATTGTATCGTATCCTATTGTATTGTATCC
TATCGTATCCTATCGCATCCTATCGTATCGTATCTTATTGTATTGTAATGGGTTGTATTGACTTATTTTATTTAGTTAGT
TACTTTTGTGTTATTTTATTTATTTATCTGTTTGTTCGTTTTTGCCTGATCAAAGGTCAATCAGACCCGGTCGTCAAAGT
GGCGATTTCCTA-G
>m54329U210705145805/71698453/ccs9416-9988
ATGTATGTATGTATGTATTTATTTATGTATTTATTTTTGAGACGGAGTTTCGCTCTTGTTGCTCAGACTGGAGTGCGATG
GCGCAATCTCGGCTCACTGCAACCTCCGCTTCCCAGGTTCAAGCGATTCTCCTGCCTCAGCCTTCCTAGCAGCTGGGATT
ATAGGCATGTGCCACCGCGCCCGGCTAGTTTTGTATTTTCAATTGAGACGGGATTTCTCCATGTTGGTCGGGCTTGTCTC
CAACTCCCGACTTCAGGTGATGCGTCCACCTCGGCATCCCAAAGTGACGGGATGACAGGCATGAGCCACCGCGCCCGGCG
TATTGTATTGTATTGTATTGTATTGTATTGTATTGTATTGTATTGTATTGTATTGTATCGTATCCTATTTTATTGTATCC
TATCGTATCCTATCGCATCCTATCGTATCGTATCTTATTGTATTGTAATGGGTTGTATTGACTTATTTTATTTAGTTAGT
TACTTTTGTGTTATTTTATTTATTTATCTGTTTGTTCGTTTTTGCCTGATCAAAGGTCAATCAGACCCGGTCGTCAAAGT
GGCGATTTCCTA-G
>m54329U210705145805/164103118/ccs4115-4687
ATGTATGTATGTATGTATTTATTTATGTATTTATTTTTGAGACGGAGTTTCGCTCTTGTTGCTCAGACTGGAGTGCGATG
GCGCAATCTCGGCTCACTGCAACCTCCGCTTCCCAGGTTCAAGCGATTCTCCTGCCTCAGCCTTCCTAGCAGCTGGGATT
ATAGGCATGTGCCACCGCGCCCGGCTAGTTTTGTATTTTCAATTGAGACGGGATTTCTCCATGTTGGTCGGGCTTGTCTC
CAACTCCCGACTTCAGGTGATGCGTCCACCTCGGCATCCCAAAGTGACGGGATGACAGGCATGAGCCACCGCGCCCGGCG
TATTGTATTGTATTGTATTGTATTGTATTTTATTGTATTGTATTGTATTGTATTGTATCGTATCCTATTGTATTGTATCC
TATCGTATCCTATCGCATCCTATCGTATCGTATCTTATTGTATTGTAATGGGTTGTATTGACTTATTTTATTTAGTTAGT
TACTTTTGTGTTATTTTATTTATTTATCTGTTTGTTCGTTTTTGCCTGATCAAAGGTCAATCAGACCCGGTCGTCAAAGT
GGCGATTTCCTA-G
>m64012190920173625/151388430/ccs7789-8361
-TGTATGTATGTATGTATTTATTTATGTATTTATTTTTGAGACGGAGTTTCGCTCTTGTTGCTCAGACTGGAGTGCGATG
GCGCAATCTCGGCTCACTGCAACCTCCGCTTCCCAGGTTCAAGCGATTCTCCTGCCTCAGCCTTCCTAGCAGCTGGGATT
ATAGGCATGTGCCACCGCGCCCGGCTAGTTTTGTATTTTCAATTGAGACGGGATTTCTCCATGTTGGTCGGGCTTGTCTC
CAACTCCCGACTTCAGGTGATGCGTCCACCTCGGCATCCCAAAGTGACGGGATGACAGGCATGAGCCACCGCGCCCGGCG
TATTGTATTGTATTGTATTGTATTGTATTGTATTGTATTGTATTGTATTGTATTGTATCGTATCCTATCGTATTGTATCC
TATCGTATCCTATCGCATCCTATCGTATCGTATCTTATTGTATTGTAATGGGTTGTATTGACTTATTTTATTTAGTTAGT
TACTTTTGTGTTATTTTATTTATTTATCTGTTTGTTCGTTTTTGCCTGATCAAAGGTCAATCAGACCCGGTCGTCAAAGT
GGCGATTTCCTAGG
>m64076210525000003/110036725/ccs5056-5628
-TGTATGTATGTATGTATTTATTTATGTATTTATTTTTGAGACGGAGTTTCGCTCTTGTTGCTCAGACTGGAGTGCGATG
GCGCAATCTCGGCTCACTGCAACCTCCGCTTCCCAGGTTCAAGCGATTCTCCTGCCTCAGCTTTCCTAGCAGCTGGGATT
ATAGGCATGTGCCACCGCGCCCGGCTAGTTTTGTATTTTCAATTGAGACGGGATTTCTCCATGTTGGTCGGGCTTGTCTC
CAACTCCCGACTTCAGGTGATGCGTCCACCTCGGCATCCCAAAGTGACGGGATGACAGGCATGAGCCACCGCGCCCGGCG
TATTGTATTGTATTGTATTGTATTGTATTGTATTGTATTGTATTGTATTGTATTGTATCGTATCCTATTGTATTGTATCC
TATCGTATCCTATCGCATCCTATCGTATCGTATCTTATTGTATTGTAATGGGTTGTATTGACTTATTTTATTTAGTTAGT
TACTTTTGTGTTATTTTATTTATTTATCTGTTTGTTCGTTTTTGCCTGATCAAAGGTCAATCAGACCCGGTCGTCAAAGT
GGCGATTTCCTAGG
>m84046230603204152s4/159848092/ccs10611-11183
ATGTATGTATGTATGTATTTATTTATGTATATATTTTTGAGACGGAGTTTCGCTCTTGTTGCTCAGACTGGAGTGCGATG
GCGCAATCTCGGCTCACTGCAACCTCCGCTTCCCAGGTTCAAGCGATTCTCCTGCCTCAGCCTTCCTAGCAGCTGGGATT
ATAGGCATGTGCCACCGCGCCCGGCTAGTTTTGTATTTTCAATTGAGACGGGATTTCTCCATGTTGGTCGGGCTTGTCTC
CAACTCCCGACTTCAGGTGATGCGTCCACCTCGGCATCCCAAAGTGACGGGATGACAGGCATGAGCCACCGCGCCCGGCG
TATTGTATTGTATTGTATTGTATTGTATTGTATTGTATTGTATTGTATTGTATTGTATCGTATCCTATTGTATTGTATCC
TATCGTATCCTATCGCATCCTATCGTATCGTATCTTATTGTATTGTAATGGGTTGTATTGACTTATTTTATTTAGTTAGT
TACTTTTGTGTTATTTTATTTATTTATCTGTTTGTTCGTTTTTGCCTGATCAAAGGTCAATCAGACCCGGTCGTCAAAGT
GGCGATTTCCTA-G
>m84046230603204152s4/71699957/ccs6375-6947
ATGTATGTATGTATGTATTTATTTATGTATTTATTTTTGAGACGGAGTTTCGCTCTTGTTGCTCAGACTGGAGTGCGATG
GCGCAATCTCGGCTCACTGCAACCTCCGCTTCCCAGGTTCAAGCGATTCTCCTGCCTCAGCCTTCCTAGCAGCTGGGATT
ATAGGCATGTGCCACCGCGCCCGGCTAGTTTTGTATTTTCAATTGAGACGGGATTTCTCCATGTTGGTCGGGCTTGTCTC
CAACTCCCGACTTCAGGTGATGCGTCCACCTCGGCCTCCCAAAGTGACGGGATGACAGGCATGAGCCACCGCGCCCGGCG
TATTGTATTGTATTGTATTGTATTGTATTGTATTGTATTGTATTGTATTGTATTGTATCGTATCCTATTGTATTGTATCC
TATCGTATCCTATCGCATCCTATCGTATCGTATCTTATTGTATTGTAATGGGTTGTATTGACTTATTTTATTTAGTTAGT
TACTTTTGTGTTATTTTATTTATTTATCTGTTTGTTCGTTTTTGCCTGATCAAAGGTCAATCAGACCCGGTCGTCAAAGT
GGCGATTTCCTA-G
>m84046230603204152s4/149882187/ccs13985-14557
-TGTATGTATGTATGTATTTATTTATGTATTTATTTTTGAGACGGAGTTTCGCTCTTGTTGCTCAGACTGGAGTGCGATG
GCGCAATCTCGGCTCACTGCAACCTCCGCTTCCCAGGTTCAAGCGATTCTCCTGCCTCAGCCTTCCTAGCAGCTGGGATT
ATAGGCATGTGCCACCGCGCCCGGCTAGTTTTGTATTTTCAATTGAGACGGGATTTCTCCATGTTGGTCGGGCTTGTCTC
CAACTCCCGACTTCAGGTGATGCGTCCACCTCGGCATCCCAAAGTGACGGGATGACAGGCATGAGCCACCGCGCCCGGCG
TATTGTATTGTATTGTATTGTATTGTATTGTATTGTATTGTATTGTATTTTATTGTATCGTATCCTATTGTATTGTATCC
TATCGTATCCTATCGCATCCTATCGTATCGTATCTTATTGTATTGTAATGGGTTGTATTGACTTATTTTATTTAGTTAGT
TACTTTTGTGTTATTTTATTTATTTATCTGTTTGTTCGTTTTTGCCTGATCAAAGGTCAATCAGACCCGGTCGTCAAAGT
GGCGATTTCCTAGG
>m64136200618202033/22151862/ccs14629-15201
ATGTATGTATGTATGTATTTATTTATGTATTTATTTTTGAGACGGAGTTTCGCTCTTGTTGCTCAGACTGGAGTGCGATG
GCGCAATCTCGGCTCACTGCAACCTCCGCTTCCCAGGTTCAAGCGATTCTCCTGCCTCAGCCTTCCTAGCAGCTGGGATT
ATAGGCATGTGCCACCGCGCCCGGCTAGTTTTGTATTTTCAATTGAGACGGGATTTCTCCATGTTGGTCGGGCTTGTCTC
CAACTCCCGACTTCAGGTGATGCGTCCACCTCGGCATCCCAAAGTGACGGGATGACAGGCATGAGCCACCGCGCCCGGCG
TATTGTATTGTATTGTATTGTATTGTATTGTATTGTATTTTATTGTATTGTATTGTATCGTATCCTATTGTATTGTATCC
TATCGTATCCTATCGCATCCTATCGTATCGTATCTTATTGTATTGTAATGGGTTGTATTGACTTATTTTATTTAGTTAGT
TACTTTTGTGTTATTTTATTTATTTATCTGTTTGTTCGTTTTTGCCTGATCAAAGGTCAATCAGACCCGGTCGTCAAAGT
GGCGATTTCCTA-G
>m64136200618202033/33030179/ccs653-1225
ATGTATGTATGTATGTATTTATTTATGTATTTATTTTTGAGACGGAGTTTCGCTCTTGTTGCTCAGACTGGAGTGCGATG
GCGCAATCTCGGCTCACTGCAACCTCCGCTTCCCAGGTTCAAGCGATTCTCCTGCCTCAGCCTTCCTAGCAGCTGGGATT
ATAGGCATGTGCCACCGCGCCCGGCTAGTTTTGTATTTTCAATTGAGACGGGATTTCTCCATGTTGGTCGGGCTTGTCTC
CAACTCCCGACTTCAGGTGATGCGTCCACCTCGGCATCCCAAAGTGACGGGATGACAGGCATGAGCCACCGCGCCCGGCG
TATTGTATTGTATTGTATTGTATTGTATTGTATTGTATTGTATTGTATTGTATTGTATCGTATCCTATTGTATTGTATCC
TATCGTATCCTATCGCATCCTATCGTATCGTATCTTATTGTATTGTATTGGGTTGTATTGACTTATTTTATTTAGTTAGT
TACTTTTGTGTTATTTTATTTATTTATCTGTTTGTTCGTTTTTGCCTGATCAAAGGTCAATCAGACCCGGTCGTCAAAGT
GGCGATTTCCTA-G
>m64136200618202033/42207228/ccs5989-6561
-TGTATGTATGTATGTATTTATTTATGTATTTATTTTTGAGACGGAGTTTCGATCTTGTTGCTCAGACTGGAGTGCGATG
GCGCAATCTCGGCTCACTGCAACCTCCGCTTCCCAGGTTCAAGCGATTCTCCTGCCTCAGCCTTCCTAGCAGCTGGGATT
ATAGGCATGTGCCACCGCGCCCGGCTAGTTTTGTATTTTCAATTGAGACGGGATTTCTCCATGTTGGTCGGGCTTGTCTC
CAACTCCCGACTTCAGGTGATGCGTCCACCTCGGCATCCCAAAGTGACGGGATGACAGGCATGAGCCACCGCGCCCGGCG
TATTGTATTGTATTGTATTGTATTGTATTGTATTGTATTGTATTGTATTGTATTGTATCGTATCCTATTGTATTGTATCC
TATCGTATCCTATCGCATCCTATCGTATCGTATCTTATTGTATTGTAATGGGTTGTATTGACTTATTTTATTTAGTTAGT
TACTTTTGTGTTATTTTATTTATTTATCTGTTTGTTCGTTTTTGCCTGATCAAAGGTCAATCAGACCCGGTCGTCAAAGT
GGCGATTTCCTAGG
>m64136200618202033/132450001/ccs13012-13584
-TGTATGTATGTATGTATTTATTTATGTATTTATTTTTGAGACGGAGTTTCGCTCTTGTTGCTCAGACTGGAGTGCGATG
GCGCAATCTCGGCTCACTGCAACCTCCGCTTCCCAGGTTCAAGCGATTCTCCTGCCTCAGCCTTCCTAGCAGCTGGGATT
ATAGGCATGTGCCACCGCGCCCGGCTAGTTTTGTATTTTCAATTGAGACGGGATTTCTCCATGTTGGTCGGGCTTGTCTC
CAACTCCCGACTTCAGGTGATGCGTCCACCTCGGCATCCCAAAGTGACGGGATGACAGGCATGAGCCACCGCGCCCGGCG
TATTGTATTGTATTGTATTGTATTGTATTGTATTGTATTGTATTGTATTGTATTGTATCGTATCCTATTGTATTGTATCC
TATCGTATCCTATCGCATCCTATCGTATCGTATCTTATTGTTTTGTAATGGGTTGTATTGACTTATTTTATTTAGTTAGT
TACTTTTGTGTTATTTTATTTATTTATCTGTTTGTTCGTTTTTGCCTGATCAAAGGTCAATCAGACCCGGTCGTCAAAGT
GGCGATTTCCTAGG
>m64136200620173618/9372358/ccs4637-5209
ATGTATGTATGTATGTATTTATTTATGTATTTATTTTTGAGACGGGGTTTCGCTCTTGTTGCTCAGACTGGAGTGCGATG
GCGCAATCTCGGCTCACTGCAACCTCCGCTTCCCAGGTTCAAGCGATTCTCCTGCCTCAGCCTTCCTAGCAGCTGGGATT
ATAGGCATGTGCCACCGCGCCCGGCTAGTTTTGTATTTTCAATTGAGACGGGATTTCTCCATGTTGGTCGGGCTTGTCTC
CAACTCCCGACTTCAGGTGATGCGTCCACCTCGGCATCCCAAAGTGACGGGATGACAGGCATGAGCCACCGCGCCCGGCG
TATTGTATTGTATTGTATTGTATTGTATTGTATTGTATTGTATTGTATTGTATTGTATCGTATCCTATTGTATTGTATCC
TATCGTATCCTATCGCATCCTATCGTATCGTATCTTATTGTATTGTAATGGGTTGTATTGACTTATTTTATTTAGTTAGT
TACTTTTGTGTTATTTTATTTATTTATCTGTTTGTTCGTTTTTGCCTGATCAAAGGTCAATCAGACCCGGTCGTCAAAGT
GGCGATTTCCTA-G
>m64136200620173618/139002801/ccs6073-6645
-TGTATGTATGTATGTATTTATTTATGTTTTTATTTTTGAGACGGAGTTTCGCTCTTGTTGCTCAGACTGGAGTGCGATG
GCGCAATCTCGGCTCACTGCAACCTCCGCTTCCCAGGTTCAAGCGATTCTCCTGCCTCAGCCTTCCTAGCAGCTGGGATT
ATAGGCATGTGCCACCGCGCCCGGCTAGTTTTGTATTTTCAATTGAGACGGGATTTCTCCATGTTGGTCGGGCTTGTCTC
CAACTCCCGACTTCAGGTGATGCGTCCACCTCGGCATCCCAAAGTGACGGGATGACAGGCATGAGCCACCGCGCCCGGCG
TATTGTATTGTATTGTATTGTATTGTATTGTATTGTATTGTATTGTATTGTATTGTATCGTATCCTATTGTATTGTATCC
TATCGTATCCTATCGCATCCTATCGTATCGTATCTTATTGTATTGTAATGGGTTGTATTGACTTATTTTATTTAGTTAGT
TACTTTTGTGTTATTTTATTTATTTATCTGTTTGTTCGTTTTTGCCTGATCAAAGGTCAATCAGACCCGGTCGTCAAAGT
GGCGATTTCCTAGG
>m64136200621234916/14289124/ccs6342-6914
-TGTATGTATGTATGTATTTATTTATGTATTTATTTTTGAGACGGAGTTTCGCTCTTGTTGCTCAGACTGGAGTGCGATG
GCGCAATCTCGGCTCACTGCAACCTCCGCTTCCCAGGTTCAAGCGATTCTCCTGCCTCAGCCTTCCTAGCAGCTGGGATT
ATAGGCATGTGCCACCGCGCCCGGCTAGTTTTGTATTTTCAATTGAGACGGGATTTCTCCATGTTGGTCGGGCTTGTCTC
CAACTCCCGACTTCAGGTGATGCGTCCACCTCGGCATCCCAAAGTGACGGGATGACAGGCATGAGCCACCGCGCCCGGCG
TATTGAATTGTATTGTATTGTATTGTATTGTATTGTATTGTATTGTATTGTATTGTATCGTATCCTATTGTATTGTATCC
TATCGTATCCTATCGCATCCTATCGTATCGTATCTTATTGTATTGTAATGGGTTGTATTGACTTATTTTATTTAGTTAGT
TACTTTTGTGTTATTTTATTTATTTATCTGTTTGTTCGTTTTTGCCTGATCAAAGGTCAATCAGACCCGGTCGTCAAAGT
GGCGATTTCCTAGG
>m64136200621234916/57870804/ccs1831-2403
-TGTATGTATGTATGTATTTATTTATGTATTTATTTTTGAGACGGAGTTTCGCTCTTGTTGCTCAGACTGGAGTGCGATG
GCGCAATCTCGGCTCACTGCAACCTCCGCTTCCCAGGTTCAAGCGATTCTCCTGCCTCAGCCTTCCTAGCAGCTGGGATT
ATAGGCATGTGCCACCGCGCCCGGCTAGTTTTGTATTTTCCATTGAGACGGGATTTCTCCATGTTGGTCGGGCTTGTCTC
CAACTCCCGACTTCAGGTGATGCGTCCACCTCGGCATCCCAAAGTGACGGGATGACAGGCATGAGCCACCGCGCCCGGCG
TATTGTATTGTATTGTATTGTATTGTATTGTATTGTATTGTATTGTATTGTATTGTATCGTATCCTATTGTATTGTATCC
TATCGTATCCTATCGCATCCTATCGTATCGTATCTTATTGTATTGTAATGGGTTGTATTGACTTATTTTATTTAGTTAGT
TACTTTTGTGTTATTTTATTTATTTATCTGTTTGTTCGTTTTTGCCTGATCAAAGGTCAATCAGACCCGGTCGTCAAAGT
GGCGATTTCCTAGG
>m84081231112030942s3/221779878/ccs872-1444
-TGTATGTATGTATGTATTTATTTATGTATTTATTTTTGAGACGGAGTTTCGCTCTTGTTGCTCAGACTGGAGTGCGATG
GCGCAATCTCGGCTCACTGCAACCTCCGCTTCCCAGGTTCAAGCGATTCTCCTGCCTCAGCCTTCCTAGCAGCTGGGATT
ATAGGCATGTGCCACCGCGCCCGGCTAGTTTTGTATTTTCAATTGAGACGGGATTTCTCCATGTTGGTCGGGCTTGTCTC
CAACTCCCGACTTCAGGTGATGCGTCCACCTCGGCATCCCAAAGTGACGGGATGACAGGCATGAGCCACCGCGCCCGGCG
TATTGTATTGTATTGTATTGTATTGTATTGTATTGTATTGTATTGTATTGTATTGTATCGTATCCTATTGTATTGTATCC
TATCGTATCCTATCGCATCCTATCGTATCGTATCTTATTGTATTGTAATGGGTTGTATTGACTTATTTTATTTAGTTAGT
TACTTTTGTGTTTTTTTATTTATTTATCTGTTTGTTCGTTTTTGCCTGATCAAAGGTCAATCAGACCCGGTCGTCAAAGT
GGCGATTTCCTAGG
>m84081231222101332s2/10158369/ccs16033-16605
-TGTATGTATGTATGTATTTATTTATGTATTTATTTTTGAGACGGAGTTTCGCTCTTGTTGCTCAGACTGGAGTGCGATG
GCGCAATCTCGGCTCACTGCAACCTCCGCTTCCCAGGTTCAAGCGATTCTCCTGCCTCAGCCTTCCTAGCAGCTGGGATT
ATAGGCAGGTGCCACCGCGCCCGGCTAGTTTTGTATTTTCAATTGAGACGGGATTTCTCCATGTTGGTCGGGCTTGTCTC
CAACTCCCGACTTCAGGTGATGCGTCCACCTCGGCATCCCAAAGTGACGGGATGACAGGCATGAGCCACCGCGCCCGGCG
TATTGTATTGTATTGTATTGTATTGTATTGTATTGTATTGTATTGTATTGTATTGTATCGTATCCTATTGTATTGTATCC
TATCGTATCCTATCGCATCCTATCGTATCGTATCTTATTGTATTGTAATGGGTTGTATTGACTTATTTTATTTAGTTAGT
TACTTTTGTGTTATTTTATTTATTTATCTGTTTGTTCGTTTTTGCCTGATCAAAGGTCAATCAGACCCGGTCGTCAAAGT
GGCGATTTCCTAGG
>m84081231222141231s4/69730607/ccs2485-3057
ATGTATGTATGTATGTATTTATTTATGTATTTATTTTTGAGACGGAGTTTCGCTCTTGTTGCTCAGACTGGAGTGCGATG
GCGCAATCTCGGCTCACTGCAACCTCCGCTTCCCAGGTTCAAGCGATTCTCCTGCCTCAGCCTTCCTAGCAGCTGGGATT
ATAGGCATGTGCCACCGCGCCCGGCTAGTTTTGTATTTTCAATTGAGACGGGATTTCTCCATGTTGGTCGGGCTTGTCTC
CAACTCCCGACTTCAGGTGATGCGTCCACCTCGGCATCCCAAAGTGACGGGATGACAGGCATGAGCCACCGCGCCCGGCG
TATTGTATTGTATTGTATTGTATTGTATTGTATTGTATTGTATTGTATTGTATTGTATCGTATCCTATTGTATTGTATCC
TATCGTATCCTATCGCATCCTATCGTATCGTATCTTATTGTATTGTAATGGGTTGTATTGACTTATTTTATTTAGTTAGT
TACTTTTGTGTTATTTTATTTATTTATCTGTTGGTTCGTTTTTGCCTGATCAAAGGTCAATCAGACCCGGTCGTCAAAGT
GGCGATTTCCTA-G
>m84081231222141231s4/187236456/ccs22245-22817
-TGTATGTATGTATGTATTTATTTATGTATTTATTTTTGAGACGGAGTTTCGCTCTTGTTGCTCAGACTGGAGTGCGATG
GCGCAATCTCGGCTCACTGCAACCTCCGCTTCCCAGGTTCAAGCGATTCTCCTGCCTCAGCCTTCCTAGCAGCTGGGATT
ATAGGCATGTGCCACCGCGCCCGGCTAGTTTTGTATTTTCAATTGAGACGGGATTTCTCCATGTTGGTCGGGCTTGTCTC
CAACTCCCGACTTCAGGTGATGCGTCCACCTCGGCATCCCAAAGTGACGGGATGACAGGCATGAGCCACCGCGCCCGGCG
TATTGTATTGTATTGTATTGTATTGTATTGTATTGTATTGTATTGTATTGTATTGTATCGTATCCTATTGTATTGTATCC
TATCGTATCCTATCGCATCCTATCGTATCGTATCTTATTGTATTGTAATGGGTTGTATTGACTTATTTTATTTAGTTAGT
TACTTTTGTGTTATTTTATTTATTTATCTGTTTGTTCGTTTTTGCCTGATCAAAGGTCAATCAGACCTGGTCGTCAAAGT
GGCGATTTCCTAGG
>m84081231222141231s4/175249139/ccs15123-15695
ATGTATGTATGTATGTATTTATTTATGTATTTATTTTTGAGACGGAGTTTCGCTCTTGTTGCTCAGACTGGAGTGCGATG
GCGCAATCTCGGCTCACTGCAACCTCCGCTTCCCAGGTTCAAGCGATTCTCCTGCCTCAGCCTTCCTAGCAGCTGGGATT
ATAGGCATGGGCCACCGCGCCCGGCTAGTTTTGTATTTTCAATTGAGACGGGATTTCTCCATGTTGGTCGGGCTTGTCTC
CAACTCCCGACTTCAGGTGATGCGTCCACCTCGGCATCCCAAAGTGACGGGATGACAGGCATGAGCCACCGCGCCCGGCG
TATTGTATTGTATTGTATTGTATTGTATTGTATTGTATTGTATTGTATTGTATTGTATCGTATCCTATTGTATTGTATCC
TATCGTATCCTATCGCATCCTATCGTATCGTATCTTATTGTATTGTAATGGGTTGTATTGACTTATTTTATTTAGTTAGT
TACTTTTGTGTTATTTTATTTATTTATCTGTTTGTTCGTTTTTGCCTGATCAAAGGTCAATCAGACCCGGTCGTCAAAGT
GGCGATTTCCTA-G
>m54329U210721092510/461004/ccs9595-10167
-TGTATGTATGTATGTATTTATTTATGTATTTATTTTTGAGACGGAGTTTCGCTCTTGTTGCTCAGACTGGAGTGCGATG
GCGCAATCTCGGCTCACTGCAACCTCCGCTTCCCAGGTTCAAGCGATTCTCCTGCCTCAGCCTTCCTAGCAGCTGGGATT
ATAGGCATGTGCCACCGCGCCCGGCTAGTTTTGTATTTTCAATTGAGACGGGATTTCTCCATGTTGGTCGGGCTTGTCTC
CAACTCCCGACTTCAGGTGATGCGTCCACCTCGGCATCCCAAAGGGACGGGATGACAGGCATGAGCCACCGCGCCCGGCG
TATTGTATTGTATTGTATTGTATTGTATTGTATTGTATTGTATTGTATTGTATTGTATCGTATCCTATTGTATTGTATCC
TATCGTATCCTATCGCATCCTATCGTATCGTATCTTATTGTATTGTAATGGGTTGTATTGACTTATTTTATTTAGTTAGT
TACTTTTGTGTTATTTTATTTATTTATCTGTTTGTTCGTTTTTGCCTGATCAAAGGTCAATCAGACCCGGTCGTCAAAGT
GGCGATTTCCTAGG
>m54329U210721092510/591729/ccs18000-18572
ATGTATGTATGTATGTATTTATTTATGTATTTATTTTTGAGACGGAGTTTCGCTCTTGTTGCTCAGACTGGAGTGCGATG
GCGCAATCTCGGCTCACTGCAACCTCCGCTTCCCAGGTTCAAGCGATTCTCCTGCCTCAGCCTTCCTAGCAGCTGGGATT
ATAGGCATGTGCCACCGCGCCCGGCTAGTTTTGTATTTTCAATTGAGACGGGATTTCTCCATGTTGGTCGGGCTTGTCTC
CAACTCCCGACTTCAGGTGATGCGTCCACCTCGGCATCCCAAAGTGACGGGATGACAGGCATGAGCCACCGCGCCCGGCG
TATTGTATTGTATTGTATTGTATTGTATTGTATTGTATTGTATTGTATTGTATTGTATCGTATCCTATTGTATTGTATCC
TATCGTATCCTATCGCATCCTATCGTATCGTATCTTATTGTATTGTAATGGGTTGTATTGACTTATTTTATTTAGTTAGT
TACTTTTGTGTTTTTTTATTTATTTATCTGTTTGTTCGTTTTTGCCTGATCAAAGGTCAATCAGACCCGGTCGTCAAAGT
GGCGATTTCCTA-G
>m64076210716220011/42928961/ccs5927-6499
ATGTATGTATGTATGTATTTATTTATGTATTTATTTTTGAGACGGAGTTTCGCTCTTGTTGCTCAGACTGGAGTGCGATG
GCGCAATCTCGGCTCACTGCAACCTCCGCTTCCCAGGTTCAAGCGATTCTCCTTCCTCAGCCTTCCTAGCAGCTGGGATT
ATAGGCATGTGCCACCGCGCCCGGCTAGTTTTGTATTTTCAATTGAGACGGGATTTCTCCATGTTGGTCGGGCTTGTCTC
CAACTCCCGACTTCAGGTGATGCGTCCACCTCGGCATCCCAAAGTGACGGGATGACAGGCATGAGCCACCGCGCCCGGCG
TATTGTATTGTATTGTATTGTATTGTATTGTATTGTATTGTATTGTATTGTATTGTATCGTATCCTATTGTATTGTATCC
TATCGTATCCTATCGCATCCTATCGTATCGTATCTTATTGTATTGTAATGGGTTGTATTGACTTATTTTATTTAGTTAGT
TACTTTTGTGTTATTTTATTTATTTATCTGTTTGTTCGTTTTTGCCTGATCAAAGGTCAATCAGACCCGGTCGTCAAAGT
GGCGATTTCCTA-G
>m64076210716220011/53021105/ccs1650-2222
ATGTATGTATGTATGTATTTATTTATGTATTTATTTTTGAGACGGAGTTTCGCTCTTGTTGCTCAGACTGGAGTGCGATG
GCGCAATCTCGGCTCACTGCCACCTCCGCTTCCCAGGTTCAAGCGATTCTCCTGCCTCAGCCTTCCTAGCAGCTGGGATT
ATAGGCATGTGCCACCGCGCCCGGCTAGTTTTGTATTTTCAATTGAGACGGGATTTCTCCATGTTGGTCGGGCTTGTCTC
CAACTCCCGACTTCAGGTGATGCGTCCACCTCGGCATCCCAAAGTGACGGGATGACAGGCATGAGCCACCGCGCCCGGCG
TATTGTATTGTATTGTATTGTATTGTATTGTATTGTATTGTATTGTATTGTATTGTATCGTATCCTATTGTATTGTATCC
TATCGTATCCTATCGCATCCTATCGTATCGTATCTTATTGTATTGTAATGGGTTGTATTGACTTATTTTATTTAGTTAGT
TACTTTTGTGTTATTTTATTTATTTATCTGTTTGTTCGTTTTTGCCTGATCAAAGGTCAATCAGACCCGGTCGTCAAAGT
GGCGATTTCCTA-G
>m84046230718233949s3/46730252/ccs19757-20329
ATGTATGTATGTATGTATTTATTTATGTATTTATTTTTGAGACGGAGTTTCGCTCTTGTTGCTCAGACTGGAGTGCGATG
GCGCAATCTCGGCTCACTGCAACCTCCGCTTCCCAGGTTCAAGCGATTCTCCTGCCTCAGCCTTCCTAGCAGCTGGGATT
ATAGGCATGTGCCACCGCGCCCGGCTAGTTTTGTATTTTCAATTGAGACGGGATTTCTCCATGTTGGTCGGGCTTGTCTC
CAACTCCCGACTTCAGGTGATGCGTCCACCTCGGCATCCCAAAGTGACGGGATGACAGGCATGAGCCACCGCGCCCGGTG
TATTGTATTGTATTGTATTGTATTGTATTGTATTGTATTGTATTGTATTGTATTGTATCGTATCCTATTGTATTGTATCC
TATCGTATCCTATCGCATCCTATCGTATCGTATCTTATTGTATTGTAATGGGTTGTATTGACTTATTTTATTTAGTTAGT
TACTTTTGTGTTATTTTATTTATTTATCTGTTTGTTCGTTTTTGCCTGATCAAAGGTCAATCAGACCCGGTCGTCAAAGT
GGCGATTTCCTA-G
>m84046230718233949s3/256311821/ccs12127-12699
-TGTATGTATGTATGTATTTATTTATGTATTTATTTTTGAGACGGAGTTTCGCTCTTGTTGCTCAGACTGGAGTGCGATG
GCGCAATCTCGGCTCACTGCAACCTCCGCTTCCCAGGTTCAAGCGATTCTCCTGCCTCAGCCTTCCTAGCAGCTGGGATT
ATAGGCATGTGCCACCGCGCCCGGCTAGTTTTGTATTTTCAATTGAGACGGGATTTCTCCATGTTGGTCGGGCTTGTCTC
CAACTCCCGACTTCAGGTGATGCGTCCACCTCGGCATCCCAAAGTGACGGGATGACAGGCATGAGCCACCGCGCCCGGCG
TATTGTATTGTATTGTATTGTATTGTATTGTATTGTATTGTATTGTATTGTATTGTATCGTATCCTATTGTATTGTATCC
TATCGTATCCTATCGCATCCTATCGTATCGTATCTTATTGTATTGTAATGGGTTGTATTGACTTATTTTATTTTGTTAGT
TACTTTTGTGTTATTTTATTTATTTATCTGTTTGTTCGTTTTTGCCTGATCAAAGGTCAATCAGACCCGGTCGTCAAAGT
GGCGATTTCCTAGG
>m84046230724203319s4/67897013/ccs16609-17181
-TGTATGTATGTATGTATTTATTTATGTATTTATTTTTGAGACGGAGTTTCGCTCTTGTTGCTCAGACTGGAGTGCGATG
GCGCAATCTCGGCTCACTGCAACCTCCGCTTCCCAGGTTCAAGCGATTCTCCTGCCTCAGCCTTCCTAGCAGCTGGGATT
ATAGGCATGTGCCACCGCGCCCGGCTAGTTTTGTATTTTCAATTGAGACGGGATTTCTCCATGTTGGTCGGGCTTGTCTC
CAACTCCCGACTTCAGGTGATGCGTCCACCTCGGCATCCCAAAGTGACGGGATGACAGGCATGAGCCACCGCGCCCGGCG
TATTGTATTGTATTGTATTGTATTGTATTGTATTGTATTGTATTGTATTGTATTGTATCGTATCCTATTGTATTGTATCC
TATCGTATCCTATCGCATCCTATCGTATCGTATCTTATTGTATTGTATTGGGTTGTATTGACTTATTTTATTTAGTTAGT
TACTTTTGTGTTATTTTATTTATTTATCTGTTTGTTCGTTTTTGCCTGATCAAAGGTCAATCAGACCCGGTCGTCAAAGT
GGCGATTTCCTAGG
>m54329U210702182525/66717687/ccs2728-3300
ATGTATGTATGTATGTATTTATTTATGTATTTATTTTTGAGACGGAGTTTCGCTCTTGTTGCTCAGACTGGAGTGCGATG
GCGCAATCTCGGCTCACTGCAACCTCCGCTTCCCAGGTTCAAGCGATTCTCCTGCCTCAGCCTTCCTAGCAGCTGGGATT
ATAGGCATGTGCCACCGCGCCCGGCTAGTTTTGTATTTTCAATTGAGACGGGATTTCTCCATGTTGGTCGGGCTTGTCTC
CAACTCCCGACTTCAGGTGATGCGTCCACCTCGGCATCCCAAAGTGACGGGATGACAGGCATGAGCCACCGCGCCCGGCG
TATTGTATTGTATTGTATTGTATTGTATTGTATTGTATTGTATTGTATTGTATTGTATCGTATCCTATTGTATTGTATCC
TATCGTATCCTATCGCATCCTATCGTATCGTATCTTATTGTATTGTAATGGGTTGTATTGACTTATTTTATTTAGTTAGT
TACTTTTGTGTTATTTTATTTATTTATCTGTTTGTTCGTTTTTGCCTGATCAAAGGTCAATCAGACCCGGTCGTCAAGGT
GGCGATTTCCTA-G
>m54329U210702182525/132253083/ccs9990-10562
-TGTATGTATGTATGTATTTATTGATGTATTTATTTTTGAGACGGAGTTTCGCTCTTGTTGCTCAGACTGGAGTGCGATG
GCGCAATCTCGGCTCACTGCAACCTCCGCTTCCCAGGTTCAAGCGATTCTCCTGCCTCAGCCTTCCTAGCAGCTGGGATT
ATAGGCATGTGCCACCGCGCCCGGCTAGTTTTGTATTTTCAATTGAGACGGGATTTCTCCATGTTGGTCGGGCTTGTCTC
CAACTCCCGACTTCAGGTGATGCGTCCACCTCGGCATCCCAAAGTGACGGGATGACAGGCATGAGCCACCGCGCCCGGCG
TATTGTATTGTATTGTATTGTATTGTATTGTATTGTATTGTATTGTATTGTATTGTATCGTATCCTATTGTATTGTATCC
TATCGTATCCTATCGCATCCTATCGTATCGTATCTTATTGTATTGTAATGGGTTGTATTGACTTATTTTATTTAGTTAGT
TACTTTTGTGTTATTTTATTTATTTATCTGTTTGTTCGTTTTTGCCTGATCAAAGGTCAATCAGACCCGGTCGTCAAAGT
GGCGATTTCCTAGG
>m54329U210710123004/158138859/ccs12030-12602
-TGTATGTATGTATGTATTTATTTATGTATTTATTTTTGAGACGGAGTTTCGCTCTTGTTGCTCAGACTGGAGTGCGATG
GCGCAATCTCGGCTCACTGCAACCTCCGCTTCCCAGGTTCAAGCGATTCTCCTGCCTCAGCCTTCCTAGCAGCTGGGATT
ATAGGCATGTGCCACCGCGCCCGGCTAGTTTTGTATTTTCAATTGAGACGGGATTTCTCCATGTTGGTCGGGCTTGTCTC
CAACTCCCGACTTCAGGTGAGGCGTCCACCTCGGCATCCCAAAGTGACGGGATGACAGGCATGAGCCACCGCGCCCGGCG
TATTGTATTGTATTGTATTGTATTGTATTGTATTGTATTGTATTGTATTGTATTGTATCGTATCCTATTGTATTGTATCC
TATCGTATCCTATCGCATCCTATCGTATCGTATCTTATTGTATTGTAATGGGTTGTATTGACTTATTTTATTTAGTTAGT
TACTTTTGTGTTATTTTATTTATTTATCTGTTTGTTCGTTTTTGCCTGATCAAAGGTCAATCAGACCCGGTCGTCAAAGT
GGCGATTTCCTAGG
>m54329U210711215946/984259/ccs10773-11345
-TGTATGTATGTATGTATTTATTTATGTATTTATTTTTGAGACGGAGTTTCGCTCTTGTTGCTCAGACTGGAGTGCGATG
GCGCAATCTCGGCTCACTGCAACCTCCGCTTCCCAGGTTCAAGCGATTCTCCTGCCTCAGCCTTCCTAGCAGCTGGGATT
ATAGGCATGTGCCACCGCGCCCGGCTAGTTTTGTATTTTCAATTGAGACGGGATTTCTCCATGTTGGTCGGGCTTGTCTC
CAACTCCCGACTTCAGGTGATGCGTCCACCTCGGCATCCCAAAGTGACGGGATGACAGGCATGAGCCACCGCGCCCGGCG
TATTGTATTGTATTGTATTGTATTGTATTGTATTGTATTGTATTGTATTGTATTGTATCGTATCCTATTGTATTGTATCC
TATCGTATCCTATCGCATCCTATCGTATCGTATCTTATTGTATTGTAATGGGTTGTATTGACTTATTTTATTTAGTTAGT
TACTTTTGTGTTATTTTATTTATTTATCTGTTTGTTCGTTTTTGCCTGATCAAAGGTCAATCAGACCCGGTCGTCCAAGT
GGCGATTTCCTAGG
>m54329U210711215946/8520834/ccs3714-4286
ATGTATGTATGTATGTATTTATTTATGTATTTATTTTTGAGACGGAGTTTCGCTCTTGTTGCTCAGACTGGAGTGCGATG
GCGCAATCACGGCTCACTGCAACCTCCGCTTCCCAGGTTCAAGCGATTCTCCTGCCTCAGCCTTCCTAGCAGCTGGGATT
ATAGGCATGTGCCACCGCGCCCGGCTAGTTTTGTATTTTCAATTGAGACGGGATTTCTCCATGTTGGTCGGGCTTGTCTC
CAACTCCCGACTTCAGGTGATGCGTCCACCTCGGCATCCCAAAGTGACGGGATGACAGGCATGAGCCACCGCGCCCGGCG
TATTGTATTGTATTGTATTGTATTGTATTGTATTGTATTGTATTGTATTGTATTGTATCGTATCCTATTGTATTGTATCC
TATCGTATCCTATCGCATCCTATCGTATCGTATCTTATTGTATTGTAATGGGTTGTATTGACTTATTTTATTTAGTTAGT
TACTTTTGTGTTATTTTATTTATTTATCTGTTTGTTCGTTTTTGCCTGATCAAAGGTCAATCAGACCCGGTCGTCAAAGT
GGCGATTTCCTA-G
>m54329U210711215946/105644653/ccs4255-4827
ATGTATGTATGTATGTATTTATTTATGTATTTATTTTTGAGACGGAGTTTCGCTCTTGTTGCTCAGACTGGAGTGCGATG
GCGCAATCTCGGCTCACTGCAACCTCCGCTTCCCAGGTTCAAGCGATTCTCCTGCCTCAGCCTTCCTAGCAGCTGGGATT
ATAGGCATGTGCCACCGCGCCCGGCTAGTTTTGTATTTTCAATTGAGACGGGATTTCTCCATGTTGGTCGGGCTTGTCTC
CAACTCCCGACTTCAGGTGATGCGTCCACCTCGGCATCCCAAAGTGACGGGATGACAGGCATGAGCCACCGCGCCCGGCG
TATTGTATTGTATTGTATTGTATTGTATTGTATTGTATTGTATTGTATTGTATTGTATCGTATCCTATTGTATTGTATCC
TATCGTATCCTATCGCATCCTATCGTATCGTATCTTATTGTATTGTAATGGGTTGTATTGACTTATTTTATTTAGTTAGT
TACTTTTGTGTTATTTTATTTATTTATCTGTTTGTTCGTTTTTGCCTGAACAAAGGTCAATCAGACCCGGTCGTCAAAGT
GGCGATTTCCTA-G
>m84046230519231055s2/126028701/ccs14976-15548
ATGTATGTATGTATGTATTTATTTATTTATTTATTTTTGAGACGGAGTTTCGCTCTTGTTGCTCAGACTGGAGTGCGATG
GCGCAATCTCGGCTCACTGCAACCTCCGCTTCCCAGGTTCAAGCGATTCTCCTGCCTCAGCCTTCCTAGCAGCTGGGATT
ATAGGCATGTGCCACCGCGCCCGGCTAGTTTTGTATTTTCAATTGAGACGGGATTTCTCCATGTTGGTCGGGCTTGTCTC
CAACTCCCGACTTCAGGTGATGCGTCCACCTCGGCATCCCAAAGTGACGGGATGACAGGCATGAGCCACCGCGCCCGGCG
TATTGTATTGTATTGTATTGTATTGTATTGTATTGTATTGTATTGTATTGTATTGTATCGTATCCTATTGTATTGTATCC
TATCGTATCCTATCGCATCCTATCGTATCGTATCTTATTGTATTGTAATGGGTTGTATTGACTTATTTTATTTAGTTAGT
TACTTTTGTGTTATTTTATTTATTTATCTGTTTGTTCGTTTTTGCCTGATCAAAGGTCAATCAGACCCGGTCGTCAAAGT
GGCGATTTCCTA-G
>m84046230628210130s1/45811729/ccs4977-5549
-TGTATGTATGTATGTATTTATTTATGTATTTATTTTTGAGACGGAGTTTCGCTCTTGTTGCTCAGACTGGAGTGCGATG
GCGCAATCTCGGCTCACTGCAACCTCCGCTTCCCAGGTTCAAGCGATTCTCCTGCCTCAGCCTTCCTAGCAGCTGGGATT
ATAGGCATGTGCCACCGCGCCCGGCTAGTTTTGTATTTTCAATTGAGACGGGATTTCTCCATGTTGGTCGGGCTTGTCTC
CAACTCCCGACTTCAGGTGATGCGTCCACCTCGGCATCCCAAAGTGACGGGATGACAGGCATGAGCCACCGCGCCCGGCG
TATTGTATTGTATTGTATTGTATTGTATTGTATTGTATTGTATTGTATTGTATTGTATCGTATCCTATTGTATTGTATCC
TAACGTATCCTATCGCATCCTATCGTATCGTATCTTATTGTATTGTAATGGGTTGTATTGACTTATTTTATTTAGTTAGT
TACTTTTGTGTTATTTTATTTATTTATCTGTTTGTTCGTTTTTGCCTGATCAAAGGTCAATCAGACCCGGTCGTCAAAGT
GGCGATTTCCTAGG
>m84081231119022155s2/55445133/ccs4882-5454
ATGTATGTATGTATGTATTTATTTATGTATTTATTTTTGAGACGGAGTTTCGCTCTTGTTGCTCAGACTGGAGTGCGATG
GCGCAATCTCGGCTCACTGCAACCTCCGCTTCCCAGGTTCAAGCGATTCTCCTGCCTCAGCCTTCCTAGCAGCTGGGATT
ATAGGCATGTGCCACCGCGCCCGGCTAGTTTTGTATTTTCAATTGAGACGGGATTTCTCCATGTTGGTCGGGCTTGTCTC
CAACTCCCGACTTCAGGTGATGCGTCCACCTCGGCATCCCAAAGTGACGGGATGACAGGCATGAGCCACCGCGCCCGGCG
TATTGTATTGTATTGTATTGTATTGTATTGTATTGTATTGTATTGTATTGTATTGTATCGTATCCTATTGTATTGTATCC
TATCGTATCCTATCGCATCCTATCGTATCGTATCTTATTGTATTGTAATGGGTTGTATTGACTTATTTTATTTAGTTAGT
TACTTTTGTGTTATTTTATTTATTTATCTGTTTGTTCGTTTTTGCCTGATCAAAGGTCAATCAGACCCGGTCGTCAAAGT
GGCGAATTCCTA-G
>m64043200530164723/28707589/ccs19568-20140
ATGTATGTATGTATGTATTTATTTATGTATTTATTTTTGAGACGGAGTTTCGCTCTTGTTGCTCAGACTGGAGTGCGATG
GCGCAATCTCGGCTCACTGCAACCTCCGCTTCCCAGGTTCAAGCGATTCTCCTGCCTCAGCCTTCCTAGCAGCTGGGATT
ATAGGCATGTGCCACCGCGCCCGGCTAGTTTTGTATTTTCAATTGAGACGGGATTTCTCCATGTTGGTCGGGCTTGTCTC
CAACTCCCGACTTCAGGTGATGCGTCCACCTCGGCATCCCAAAGTGACGGGATGACAGGCATGAGCCACCGCGCCCGGCC
TATTGTATTGTATTGTATTGTATTGTATTGTATTGTATTGTATTGTATTGTATTGTATCGTATCCTATTGTATTGTATCC
TATCGTATCCTATCGCATCCTATCGTATCGTATCTTATTGTATTGTAATGGGTTGTATTGACTTATTTTATTTAGTTAGT
TACTTTTGTGTTATTTTATTTATTTATCTGTTTGTTCGTTTTTGCCTGATCAAAGGTCAATCAGACCCGGTCGTCAAAGT
GGCGATTTCCTA-G
>m64043200530164723/44500875/ccs2200-2772
-TGTATGTATGTATGTATTTATTTATGTATTTATTTTTGAGACGGAGTTTCGCTCTTGTTGCTCAGACTGGAGTGCGATG
GCGCAATCTCGGCTCACTGCAACCTCCGCTTCCCAGGTTCAAGCGATTCTCCTGCCTCAGCCTTCCTAGCAGCTGGGATT
ATAGGCATGTGCCACCGCGCCCGGCTAGTTTTGTATTTTCAATTGAGACGGGATTTCTCCATGTTGGTCGGGCTTGTCTC
CAACTCCCGACTTCAGGTGATGCGTCCACCTCGGCATCCCAAAGTGACGGGATGACAGGCATGAGCCACCGCGCCCGGCC
TATTGTATTGTATTGTATTGTATTGTATTGTATTGTATTGTATTGTATTGTATTGTATCGTATCCTATTGTATTGTATCC
TATCGTATCCTATCGCATCCTATCGTATCGTATCTTATTGTATTGTAATGGGTTGTATTGACTTATTTTATTTAGTTAGT
TACTTTTGTGTTATTTTATTTATTTATCTGTTTGTTCGTTTTTGCCTGATCAAAGGTCAATCAGACCCGGTCGTCAAAGT
GGCGATTTCCTAGG
>m84081231117211338s4/100010761/ccs8709-9281
-TGTATGTATGTATGTATTTATTTATGTATTTATTTTTGAGACGGAGTTTCGCTCTTGTTGCTCAGACTGGAGTGCGATG
GCGCAATCTCGGCTCACTGCAACCTCCGCTTCCCAGGTTCAAGCGATTCTCCTGCCTCAGCCTTCCTAGCAGCTGGGATT
ATAGGCATGTGCCACCGCGCCCGGCTAGTTTTGTATTTTCAATTGAGACGGGATTTCTCCATGTTGGTCGGGCTTGTCTC
CAACTCCCGACTTCAGGTGATGGGTCCACCTCGGCATCCCAAAGTGACGGGATGACAGGCATGAGCCACCGCGCCCGGCG
TATTGTATTGTATTGTATTGTATTGTATTGTATTGTATTGTATTGTATTGTATTGTATCGTATCCTATTGTATTGTATCC
TATCGTATCCTATCGCATCCTATCGTATCGTATCTTATTGTATTGTAATGGGTTGTATTGACTTATTTTATTTAGTTAGT
TACTTTTGTGTTATTTTATTTATTTATCTGTTTGTTCGTTTTTGCCTGATCAAAGGTCAATCAGACCCGGTCGTCAAAGT
GGCGATTTCCTAGG
>m84081231119032407s4/68748831/ccs13646-14218
ATGTATGTATGTATGTATTTATTTATGTATTTATTTTTGAGACGGAGTTTCGCTCTTGTTGCTCAGACTGGAGTGCGATG
GCGCAATCTCGGCTCACTGCAACCTCCGCTTCCCAGGTTCAAGCGATTCTCCTGCCTCAGCCTTCCTAGCAGCTGGGATT
ATAGGCATGTGCCACCGCGCCCGGCTAGTTTTGTATTTTCAATTGAGACGGGATTTCTCCATGTTGGTCGGGCTTGTCTC
CAACTCCCGACTTCAGGTGATGCGTCCACCTCGGCATCCCAAAGTGACGGGATGACAGGCATGAGCCACCGCGCCCGGAG
TATTGTATTGTATTGTATTGTATTGTATTGTATTGTATTGTATTGTATTGTATTGTATCGTATCCTATTGTATTGTATCC
TATCGTATCCTATCGCATCCTATCGTATCGTATCTTATTGTATTGTAATGGGTTGTATTGACTTATTTTATTTAGTTAGT
TACTTTTGTGTTATTTTATTTATTTATCTGTTTGTTCGTTTTTGCCTGATCAAAGGTCAATCAGACCCGGTCGTCAAAGT
GGCGATTTCCTA-G
>m64136210620054327/9503676/ccs2121-2693
ATGTATGTATGTATGTATTTATTTATGTATTTATTTTTGAGACGGAGTTTCGCTCTTGTTGCTCAGACTGGAGTGCGATG
GCGCAATCTCGGCTCACTGCAACCTCCGCTTCCCAGGTTCAAGCGATTCTCCTGCCTCAGCCTTCCTAGCAGCTGGGATT
ATAGGCATGTGCCACCGCGCCCGGCTAGTTTTGTATTTTCAATTGAGACGGGATTTCTCCATGTTGGTCGGGCTTGTCTC
CAAATCCCGACTTCAGGTGATGCGTCCACCTCGGCATCCCAAAGTGACGGGATGACAGGCATGAGCCACCGCGCCCGGCG
TATTGTATTGTATTGTATTGTATTGTATTGTATTGTATTGTATTGTATTGTATTGTATCGTATCCTATTGTATTGTATCC
TATCGTATCCTATCGCATCCTATCGTATCGTATCTTATTGTATTGTAATGGGTTGTATTGACTTATTTTATTTAGTTAGT
TACTTTTGTGTTATTTTATTTATTTATCTGTTTGTTCGTTTTTGCCTGATCAAAGGTCAATCAGACCCGGTCGTCAAAGT
GGCGATTTCCTA-G
>m64136210620054327/37357432/ccs4602-5174
ATGTATGTATGTATGTATTTATTTATGTATTTATTTTTGAGACGGAGTTTCGCTCTTGTTGCTCAGACTGGAGTGCGATG
GCGCAATCTCGGCTCACTGCAACCTCCGCTTCCCAGGTTCAAGCGATTCTCCTGCCTCAGCCTTCCTAGCAGCTGGGATT
ATAGGCATGTGCCACCGCGCCCGGCTAGTTTTGTATTTTCAATTGAGACGGGATTTCTCCATGTTGGTCGGGCTTGTCTC
CAACTCCCGACTTCAGGTGATGCGTCCACCTCGGCATCCCAAAGTGACGGGATGACAGGCATGAGCCACCGCGCCCGGCG
TATTGTATTGTATTGTATTGTATTGTATTGTATTGTATTGTATTGTATTGTATTGTATCGTATCCTATTGTATTGTATCC
TATCGTATCCTATCGCATCCTATCGTATCGTATCTTATTGTATTGTAATGGGTTGTATTGACTTATTTTATTTAGTTAGT
TACTTTTGTGTTATTATATTTATTTATCTGTTTGTTCGTTTTTGCCTGATCAAAGGTCAATCAGACCCGGTCGTCAAAGT
GGCGATTTCCTA-G
>m64136210624033152/13108717/ccs7352-7924
ATGTATGTATGTATGTATTTATTTATGTATTTATTTTTGAGACGGAGTTTCGCTCTTGTTGCTCAGACTGGAGTGCGATG
GCGCAATCTCGGCTCACTGCAACCTCCGCTTCCCAGGTTCAAGCGATTCTCCTGCCTCAGCCTTCCTAGCAGCTGGGATT
ATAGGCATGTGCCACCGCGCCCGGCTAGTTTTGTATTTTCAATTGAGACGGGATTTCTCCATGTTGGTCGGGCTTGTCTC
CAACTCCCGAATTCAGGTGATGCGTCCACCTCGGCATCCCAAAGTGACGGGATGACAGGCATGAGCCACCGCGCCCGGCG
TATTGTATTGTATTGTATTGTATTGTATTGTATTGTATTGTATTGTATTGTATTGTATCGTATCCTATTGTATTGTATCC
TATCGTATCCTATCGCATCCTATCGTATCGTATCTTATTGTATTGTAATGGGTTGTATTGACTTATTTTATTTAGTTAGT
TACTTTTGTGTTATTTTATTTATTTATCTGTTTGTTCGTTTTTGCCTGATCAAAGGTCAATCAGACCCGGTCGTCAAAGT
GGCGATTTCCTA-G
>m54329U210707171722/57147457/ccs4730-5302
ATGTATGTATGTATGTATTTATTTATGTATTTATTTTTGAGACGGAGTTTCGCTCTTGTTGCTCAGACTGGAGTGCGATG
GCGCAATCTCGGCTCACTGCAACCTCCGCTTCCCAGGTTCAAGCGATTCTCCTGCCTCAGCCTTCCTAGCAGCTGGGATT
ATAGGCATGTGCCACCGCGCCCGGCTAGTTTTGTATTTTCAATTGAGACGGGATTTCTCCATGTTGGTCGGGCTTGTCTC
CAACTCCCGACTTCAGGTGATGCGTCCACCTCGGCATCCCAAAGTGACGGGATGACAGGCATGAGCCACCGCTCCCGGCG
TATTGTATTGTATTGTATTGTATTGTATTGTATTGTATTGTATTGTATTGTATTGTATCGTATCCTATTGTATTGTATCC
TATCGTATCCTATCGCATCCTATCGTATCGTATCTTATTGTATTGTAATGGGTTGTATTGACTTATTTTATTTAGTTAGT
TACTTTTGTGTTATTTTATTTATTTATCTGTTTGTTCGTTTTTGCCTGATCAAAGGTCAATCAGACCCGGTCGTCAAAGT
GGCGATTTCCTA-G
>m64136210624033152/126288736/ccs6104-6676
-TGTATGTATGTATGTATTTATTTATGTATTTATTTTTGAGACGGAGTTTCGCTCTTGTTGCTCAGACTGGAGTGCGATG
GCGCAATCTCGGCTCACTGCAACCTCCGCTTCCCAGGTTCAAGCGATTCTCCTGCCTCAGCCTTCCTAGCAGCTGGGATT
ATAGGCATGTGCCACCGCGCCCGGCTAGTTTTGTATTTTCAATTGAGACGGGATTTCTCCATGTTGGTCGGGCTTGTCTC
CAACTCCCGACTTCAGGTGATGCGTCCACCTCGGCATCCCAAAGTGACGGGATGACAGGCATGAGCCACCGCGCCCGGCG
TATTGTATTGTATTGTATTGTATTGTATTGTATTGTATTGTATTGTATTGTATTGTATCGTATCCTATTGTATTGTATCC
TATCGTATCCTATCGCATCCTATCGTATCGTATCTTATTGTATTGTAATGGGTTGTATTGACTTATTTTATTTAATTAGT
TACTTTTGTGTTATTTTATTTATTTATCTGTTTGTTCGTTTTTGCCTGATCAAAGGTCAATCAGACCCGGTCGTCAAAGT
GGCGATTTCCTAGG
>m64076210703103644/64751720/ccs1667-2239
-TGTATGTATGTATGTATTTATTTATGTATTTATTTTTGAGACGGAGTTTCGCTCTTGTTGCTCAGACTGGAGTGCGATG
GCGCAATCTCGGCTCACTGCAACCTCCGCTTCCCAGGTTCAAGCGATTCTCCTGCCTCAGCCTTCCTAGCAGCTGGGATT
ATAGGCATGTGCCACCGCGCCCGGCTAGTTTTGTATTTTCAATTGAGACGGGATTTCTCCATGTTGGTCGGGCTTGTCTC
CAACTCCCGACTTCAGGTGATGCGTCCACCTCGGCATCCCAAAGTGACGGGATGACAGGCATGAGCCACCGCTCCCGGCG
TATTGTATTGTATTGTATTGTATTGTATTGTATTGTATTGTATTGTATTGTATTGTATCGTATCCTATTGTATTGTATCC
TATCGTATCCTATCGCATCCTATCGTATCGTATCTTATTGTATTGTAATGGGTTGTATTGACTTATTTTATTTAGTTAGT
TACTTTTGTGTTATTTTATTTATTTATCTGTTTGTTCGTTTTTGCCTGATCAAAGGTCAATCAGACCCGGTCGTCAAAGT
GGCGATTTCCTAGG
>m84081231124014115s1/138743417/ccs7278-7850
-TGTATGTATGTATGTATTTATTTATGTATTTATTTTTGAGACGGAGTTTCGCTCTTGTTGCTCAGACTGGAGTGCGATG
GCGCAATCTCGGCTCACTGCAACCTCCGCTTCCCAGGTTCAAGCGATTCTCCTGCCTCAGCCTTCCTAGCAGCTGGGATT
ATAGGCATGTGCCACCGCGCCCGGCTAGTTTTGTATTTTCAATTGAGACGGGATTTCTCCATGTTGGTCGGGCTTGTCTC
CAACTCCCGACTTCAGGTGATGCGTCCACCTCGGCATCCCAAAGTGACGGGATGACAGGCATGAGCCACGGCGCCCGGCG
TATTGTATTGTATTGTATTGTATTGTATTGTATTGTATTGTATTGTATTGTATTGTATCGTATCCTATTGTATTGTATCC
TATCGTATCCTATCGCATCCTATCGTATCGTATCTTATTGTATTGTAATGGGTTGTATTGACTTATTTTATTTAGTTAGT
TACTTTTGTGTTATTTTATTTATTTATCTGTTTGTTCGTTTTTGCCTGATCAAAGGTCAATCAGACCCGGTCGTCAAAGT
GGCGATTTCCTAGG
>m84081231124021221s2/249696482/ccs1255-1827
ATGTATGTATGTATGTATTTATTTATGTATTTATTTTTGAGACGGAGTTTCGCTCTTGTTGCTCAGACTGGAGTGCGATG
GCGCAATCTCGGCTCACTGCAACCTCCGCTTCCCAGGTTCAAGCGATTCTCCTGCCTCAGCCTTCCTAGCAGCTGGGATT
ATAGGCATGTGCCACCGCGCCCGGCTAGTTTTGTATTTTCAATTGAGACGGGATTTCTCCATGTTGGTCGGGCTTGTCTC
CAACTCCCGACTTCAGGTGATGCGTCCACCTCGGCATCCCAAAGTGACGGGATGACAGGCATGAGCCACCGCGCCCGGCG
TATTGTATTGTATTGTATTGTATTGTATTGTATTGTATTGTATTGTATTGTATTGTATCGTATCCTATTGTATTGTATCC
TATCGTATCCTATCGCATCCTATCGTATCGTATCTTATTGTATTGTAATGGGTTGTATTGACTTAATTTATTTAGTTAGT
TACTTTTGTGTTATTTTATTTATTTATCTGTTTGTTCGTTTTTGCCTGATCAAAGGTCAATCAGACCCGGTCGTCAAAGT
GGCGATTTCCTA-G
>m84081231124021221s2/76617155/ccs4394-4966
ATGTATGTATGTATGTATTTATTTATGTATTTATTTTTGAGACGGAGTTTCGCTCTTGTTGCTCAGACTGGAGTGCGATG
GCGCAATCTCGGCTCACTGCAACCTCCGCTTCCCAGGTTCAAGCGATTCTCCTGCCTCAGCCTTCCTAGCAGCTGGGATT
ATAGGCATGTGCCACCGCGCCCGGCTAGTTTTGTATTTTCAATTGAGACGGGATTTCTCCATGTTGGTCGGGCTTGTCTC
CAACTCCCGACTTCAGGTGATGCGTCCACCTCGGCATCCCAAAGTGACGGGATGACAGGCATGAGCCACCGCGCCCGGCG
TATTGTATTGTATTGTATTGTATTGTATTGTATTGTATTGTATTGTATTGTATTGTATCGTATCCTTTTGTATTGTATCC
TATCGTATCCTATCGCATCCTATCGTATCGTATCTTATTGTATTGTAATGGGTTGTATTGACTTATTTTATTTAGTTAGT
TACTTTTGTGTTATTTTATTTATTTATCTGTTTGTTCGTTTTTGCCTGATCAAAGGTCAATCAGACCCGGTCGTCAAAGT
GGCGATTTCCTA-G
>m64076210706214544/4918050/ccs1862-2434
-TGTATGTATGTATGTATTTATTTATGTATTTATTTTTGAGACGGAGTTTCGCTCTTGTTGCTCAGACTGGAGTGCGATG
GCGCAATCTCGGCTCACTGCAACCTCCGCTTCCCAGGTTCAAGCGATTCTCCTGCCTCAGCCTTCCTAGCAGCTGGGATT
ATAGGCATGTGCCACCGCGCCCGGCTAGTTTTGTATTTTCAATTGAGACGGGATTTCTCCATGTTGGTCGGGCTTGTCTC
CAACTCCCGACTTCAGGTGATGCGTCCACCTCGGCATCCCAAAGTGACGGGATGACAGGCATGAGCCACCGCGCCCGGCG
TATTGTATTGTATTGTATTGTATTGTATTGTATTGTATTGTATTGTATTGTATTGTATCGTATCCTATTGTATTGTATCC
TATCGTATCCTATCGCATCCTATCGTATCGTATCTTATTGTATTGTAATGGGTTGTATTGACTTATTTTATTTAGTTAGT
TACTTTTGTGTTATTTTATTTAATTATCTGTTTGTTCGTTTTTGCCTGATCAAAGGTCAATCAGACCCGGTCGTCAAAGT
GGCGATTTCCTAGG
>m84081231124024327s3/189007894/ccs12308-12880
-TGTATGTATGTATGTATTTATTTATGTATTTATTTTTGAGACGGAGTTTCGCTCTTGTTGCTCAGACTGGAGTGCGATG
GCGCAATCTCGGCTCACTGCAACCTCCGCTTCCCAGGTTCAAGCGATTCTCCTGCCTCAGCCTTCCTAGCAGCTGGGATT
ATAGGCATGTGCCACCGCGCCCGGCTAGTTTTGTATTTTCAATTGAGACGGGATTTCTCCATGTTGGTCGGGCTTGTCTC
CAACTCCCGACTTCAGGTGATGCGTCCACCTCGGCATCCCAAAGTGACGGGATGACAGGCCTGAGCCACCGCGCCCGGCG
TATTGTATTGTATTGTATTGTATTGTATTGTATTGTATTGTATTGTATTGTATTGTATCGTATCCTATTGTATTGTATCC
TATCGTATCCTATCGCATCCTATCGTATCGTATCTTATTGTATTGTAATGGGTTGTATTGACTTATTTTATTTAGTTAGT
TACTTTTGTGTTATTTTATTTATTTATCTGTTTGTTCGTTTTTGCCTGATCAAAGGTCAATCAGACCCGGTCGTCAAAGT
GGCGATTTCCTAGG
>m64076210714200553/146803308/ccs12347-12919
-TGTATGTATGTATGTATTTATTTATGTATTTATTTTTGAGACGGAGTTTCGCTCTTGTTGCTCAGACTGGAGTGCGATG
GCGCAATCTCGGCTCACTGCAACCTCCGCTTCCCAGGTTCAAGCGATTCTCCTGCCTCAGCCTTCCTAGCAGCTGGGATT
ATAGGCATGTGCCACCGCGCCCGGCTAGTTTTGTATTTTCAATTGAGACGGGATTTCTCCATGTTGGTCAGGCTTGTCTC
CAACTCCCGACTTCAGGTGATGCGTCCACCTCGGCATCCCAAAGTGACGGGATGACAGGCATGAGCCACCGCGCCCGGCG
TATTGTATTGTATTGTATTGTATTGTATTGTATTGTATTGTATTGTATTGTATTGTATCGTATCCTATTGTATTGTATCC
TATCGTATCCTATCGCATCCTATCGTATCGTATCTTATTGTATTGTAATGGGTTGTATTGACTTATTTTATTTAGTTAGT
TACTTTTGTGTTATTTTATTTATTTATCTGTTTGTTCGTTTTTGCCTGATCAAAGGTCAATCAGACCCGGTCGTCAAAGT
GGCGATTTCCTAGG
>m64076210718085619/80939845/ccs28813-29385
-TGTATGTATGTATGTATTTATTTATGTATTTATTTTTGAGACGGAGTTTCGCTCTTGTTGCTCAGACTGGAGTGCGATG
GCGCAATCTCGGCTCACTGCAACCTCCGCTTCCCAGGTTCAAGCGATTCTCCTGCCTCAGCCTTCCTAGCAGCTGGGATT
ATAGGCATGTGCCACCGCGCCCGGCTAGTTTTGTATTTTCAATTGAGACGGGATTTCTCCATGTTGGTCGGGCTTGTCTC
CAACTCCCGACTTCAGGTGATGCGTCCACCTCGGCATCCCAAAGTGACGGGATGACAGGCATGAGCCACCGCGCCCGGCG
TATTGTATTGTATTGTATTGTATTGTATTGTATTGTATTGTATTGTATTGTATTGTATCGTATCCTATTGTATTGTATCC
TATCGTATCCTATCGCATCCTATCGTATCGTATCTTATTGTATTGTAATGGGTTGTATTGACTTATTTTATTTAGTTATT
TACTTTTGTGTTATTTTATTTATTTATCTGTTTGTTCGTTTTTGCCTGATCAAAGGTCAATCAGACCCGGTCGTCAAAGT
GGCGATTTCCTAGG
>m64076210718085619/104139611/ccs13671-14243
-TGTATGTATGTATGTATTTATTTATGTATTTATTTTTGAGACGGAGTTTCGCTCTTGTTGCTCAGACTGGAGTGCGATG
GCGCAATCTCGCCTCACTGCAACCTCCGCTTCCCAGGTTCAAGCGATTCTCCTGCCTCAGCCTTCCTAGCAGCTGGGATT
ATAGGCATGTGCCACCGCGCCCGGCTAGTTTTGTATTTTCAATTGAGACGGGATTTCTCCATGTTGGTCGGGCTTGTCTC
CAACTCCCGACTTCAGGTGATGCGTCCACCTCGGCATCCCAAAGTGACGGGATGACAGGCATGAGCCACCGCGCCCGGCG
TATTGTATTGTATTGTATTGTATTGTATTGTATTGTATTGTATTGTATTGTATTGTATCGTATCCTATTGTATTGTATCC
TATCGTATCCTATCGCATCCTATCGTATCGTATCTTATTGTATTGTAATGGGTTGTATTGACTTATTTTATTTAGTTAGT
TACTTTTGTGTTATTTTATTTATTTATCTGTTTGTTCGTTTTTGCCTGATCAAAGGTCAATCAGACCCGGTCGTCAAAGT
GGCGATTTCCTAGG
>m84046230623213746s2/140710635/ccs17025-17597
ATGTATGTATGTATGTATTTATTTATGTATTTATTTTTGAGAGGGAGTTTCGCTCTTGTTGCTCAGACTGGAGTGCGATG
GCGCAATCTCGGCTCACTGCAACCTCCGCTTCCCAGGTTCAAGCGATTCTCCTGCCTCAGCCTTCCTAGCAGCTGGGATT
ATAGGCATGTGCCACCGCGCCCGGCTAGTTTTGTATTTTCAATTGAGACGGGATTTCTCCATGTTGGTCGGGCTTGTCTC
CAACTCCCGACTTCAGGTGATGCGTCCACCTCGGCATCCCAAAGTGACGGGATGACAGGCATGAGCCACCGCGCCCGGCG
TATTGTATTGTATTGTATTGTATTGTATTGTATTGTATTGTATTGTATTGTATTGTATCGTATCCTATTGTATTGTATCC
TATCGTATCCTATCGCATCCTATCGTATCGTATCTTATTGTATTGTAATGGGTTGTATTGACTTATTTTATTTAGTTAGT
TACTTTTGTGTTATTTTATTTATTTATCTGTTTGTTCGTTTTTGCCTGATCAAAGGTCAATCAGACCCGGTCGTCAAAGT
GGCGATTTCCTA-G
>m84046230628182559s4/218893442/ccs10703-11275
ATGTATGTATGTATGTATTTATTTATGTATTTATTTTTGAGACGGAGTTTCGCTCTTGTTGCTCAGACTGGAGTGCGATG
GCGCCATCTCGGCTCACTGCAACCTCCGCTTCCCAGGTTCAAGCGATTCTCCTGCCTCAGCCTTCCTAGCAGCTGGGATT
ATAGGCATGTGCCACCGCGCCCGGCTAGTTTTGTATTTTCAATTGAGACGGGATTTCTCCATGTTGGTCGGGCTTGTCTC
CAACTCCCGACTTCAGGTGATGCGTCCACCTCGGCATCCCAAAGTGACGGGATGACAGGCATGAGCCACCGCGCCCGGCG
TATTGTATTGTATTGTATTGTATTGTATTGTATTGTATTGTATTGTATTGTATTGTATCGTATCCTATTGTATTGTATCC
TATCGTATCCTATCGCATCCTATCGTATCGTATCTTATTGTATTGTAATGGGTTGTATTGACTTATTTTATTTAGTTAGT
TACTTTTGTGTTATTTTATTTATTTATCTGTTTGTTCGTTTTTGCCTGATCAAAGGTCAATCAGACCCGGTCGTCAAAGT
GGCGATTTCCTA-G
>m84046230628182559s4/38735846/ccs14765-15337
-TGTATGTATGTATGTATTTATTTATGTATTTATTTTTGAGACGGAGTTTCGCTCTTGTTGCTCAGACTGGAGTGCGATG
GCGCAATCTCGGCTCACTGCAACCTCCGCTTCCCAGGTTCAAGCGATTCTCCTGCCTCAGCCTTCCTAGCAGCTGGGATT
ATAGGCATGTGCCACCGCGCCCGGCTAGTTTTGTATTTTCAATTGAGACGGGATTTCTCCATGTTGGTCGGGCTTGTCTC
CAACTCCCGACTTCAGGTGATGCGTCCACCTCGGCATCCCAAAGTGACGGGATGACAGGCATGAGCCACCGCGCCCGGCG
TATTGTATTGTATTGTATTGTATTGTATTGTATTGTATTGTATTGTATTGTATTGTATCGTATCCTATTGTATTTTATCC
TATCGTATCCTATCGCATCCTATCGTATCGTATCTTATTGTATTGTAATGGGTTGTATTGACTTATTTTATTTAGTTAGT
TACTTTTGTGTTATTTTATTTATTTATCTGTTTGTTCGTTTTTGCCTGATCAAAGGTCAATCAGACCCGGTCGTCAAAGT
GGCGATTTCCTAGG
>m84046230628182559s4/224791028/ccs9308-9880
-TGTATGTATGTATGTATTTATTTATGTATTTATTTTTGAGACGGAGTTTCGCTCTTGTTGCTCAGACTGGAGTGCGATG
GCGCAATCTCGGCTCACTGCAACCTCCGCTTCCCAGGTTCAAGCGATTCTCCTGCCTCAGCCTTCCTAGCAGCTGGGATT
ATAGGCATGTGCCACCGCGCCCGGCTAGTTTTGTATTTTCAATTGAGACGGGATTTCTCCATGTTGGTCGGGCTTGTCTC
CAACTCCCGACTTCAGGTGATGCGTCCACCTCGGCATCCCAAAGTGACGGGATGACAGGCATGAGCCACCGCGCCCGGCG
TATTGTATTGTATTGTATTGTATTGTATTGTATTGTATTGTATTGTATTGTATTGTATCGTATCCTATTGTATTGTATCC
TATCGTATCCTATCGCATCCTATCGTATCGTATCTTATTGTATTGTAATGGGTTGTATTGACTTATTTTATTTAGTTAGT
TACTTTTGTGTTATTTTATTTATTTATCTGTTTGTTCGTTTTTGCCTGATCAAAGGTCAATCAGACCCGGTCGTCAAAGT
GGCGATTCCCTAGG
>m84046230628182559s4/45549652/ccs5818-6390
ATGTATGTATGTATGTTTTTATTTATGTATTTATTTTTGAGACGGAGTTTCGCTCTTGTTGCTCAGACTGGAGTGCGATG
GCGCAATCTCGGCTCACTGCAACCTCCGCTTCCCAGGTTCAAGCGATTCTCCTGCCTCAGCCTTCCTAGCAGCTGGGATT
ATAGGCATGTGCCACCGCGCCCGGCTAGTTTTGTATTTTCAATTGAGACGGGATTTCTCCATGTTGGTCGGGCTTGTCTC
CAACTCCCGACTTCAGGTGATGCGTCCACCTCGGCATCCCAAAGTGACGGGATGACAGGCATGAGCCACCGCGCCCGGCG
TATTGTATTGTATTGTATTGTATTGTATTGTATTGTATTGTATTGTATTGTATTGTATCGTATCCTATTGTATTGTATCC
TATCGTATCCTATCGCATCCTATCGTATCGTATCTTATTGTATTGTAATGGGTTGTATTGACTTATTTTATTTAGTTAGT
TACTTTTGTGTTATTTTATTTATTTATCTGTTTGTTCGTTTTTGCCTGATCAAAGGTCAATCAGACCCGGTCGTCAAAGT
GGCGATTTCCTA-G
>m64136200713062514/142017052/ccs27970-28542
ATGTATGTATGTATGTATTTATTTATGTATTTATTTTTGAGACGGAGTTTCGCTCTTGTTGCTCAGACTGGAGTGCGATG
GCGCAATCTCGGCTCACTGCAACCTCCGCTTCCCAGGTTCAAGCGATTCTCCTGCCTCAGCCTTCCTAGCAGCTGGGATT
ATAGGCATGTGCCACCGCGCCCGGCTAGTTTGGTATTTTCAATTGAGACGGGATTTCTCCATGTTGGTCGGGCTTGTCTC
CAACTCCCGACTTCAGGTGATGCGTCCACCTCGGCATCCCAAAGTGACGGGATGACAGGCATGAGCCACCGCGCCCGGCG
TATTGTATTGTATTGTATTGTATTGTATTGTATTGTATTGTATTGTATTGTATTGTATCGTATCCTATTGTATTGTATCC
TATCGTATCCTATCGCATCCTATCGTATCGTATCTTATTGTATTGTAATGGGTTGTATTGACTTATTTTATTTAGTTAGT
TACTTTTGTGTTATTTTATTTATTTATCTGTTTGTTCGTTTTTGCCTGATCAAAGGTCAATCAGACCCGGTCGTCAAAGT
GGCGATTTCCTA-G
>m64015190225155953/66126646/ccs7722-8294
-TGTATGTAAGTATGTATTTATTTATGTATTTATTTTTGAGACGGAGTTTCGCTCTTGTTGCTCAGACTGGAGTGCGATG
GCGCAATCTCGGCTCACTGCAACCTCCGCTTCCCAGGTTCAAGCGATTCTCCTGCCTCAGCCTTCCTAGCAGCTGGGATT
ATAGGCATGTGCCACCGCGCCCGGCTAGTTTTGTATTTTCAATTGAGACGGGATTTCTCCATGTTGGTCGGGCTTGTCTC
CAACTCCCGACTTCAGGTGATGCGTCCACCTCGGCATCCCAAAGTGACGGGATGACAGGCATGAGCCACCGCGCCCGGCG
TATTGTATTGTATTGTATTGTATTGTATTGTATTGTATTGTATTGTATTGTATTGTATCGTATCCTATTGTATTGTATCC
TATCGTATCCTATCGCATCCTATCGTATCGTATCTTATTGTATTGTAATGGGTTGTATTGACTTATTTTATTTAGTTAGT
TACTTTTGTGTTATTTTATTTATTTATCTGTTTGTTCGTTTTTGCCTGATCAAAGGTCAATCAGACCCGGTCGTCAAAGT
GGCGATTTCCTAGG
>m64043210604175624/50135075/ccs4573-5145
-TGTATGTATGTATGTATTTATTTATGTATTTATTTTTGAGACGGAGTTTCGCTCTTGTTGCTCAGACTGGAGTGCGATG
GCGCAATCTCGGCTCACTGCAACCTCCGCTTCCCAGGTTCAAGCGATTCTCCTGCCTCAGCCTTCCTAGCAGCTGGGATT
ATAGGCATGTGCCACCGCGCCCGGCTAGTTTTGTATTTTCAATTGAGACGGGATTTCTCCATGTTGGTCGGGCTTGTCTC
CAACTCCCGACTTCAGGTGATGCGTCCACCTCGGCATCCCAAAGTGACGGGATGACAGGCATGAGCCACCGCGCCCGGCG
TATTGTATTGTATTGTATTGTATTGTATTGTATTGTATTGTATTGTATTGTATTGTATCGTATCCTATTATATTGTATCC
TATCGTATCCTATCGCATCCTATCGTATCGTATCTTATTGTATTGTAATGGGTTGTATTGACTTATTTTATTTAGTTAGT
TACTTTTGTGTTATTTTATTTATTTATCTGTTTGTTCGTTTTTGCCTGATCAAAGGTCAATCAGACCCGGTCGTCAAAGT
GGCGATTTCCTAGG
>m64043210604175624/61409750/ccs12032-12604
ATGTATGTATGTATGTATTTATTTATGTATTTATTTTTGAGACGGAGTTTCGCTCTTGTTGCTCAGACTGGAGTGCGATG
GCGCAATCTCGGCTCACTGCAACCTCCGCTTCCCAGGTTCAAGCGATTCTCCTGCCTCAGCCTTCCTAGCAGCTGGGATT
ATAGGCATGTGCCACCGCGCCCGGCTAGTTTTGTATTTTCAATTGAGACGGGATTTCTCCATGTTGGTCGGGCTTGTCTC
CAACTCCCGACTTCAGGTGATGCGTCCACCTCGGCATCCCAAAGTGACGGGATGACAGGCATGAGCCACCGCGCCCGGCG
TATTGTATTGTATTGTATTGTATTGTATTGTATTGTATTGTATTGTATTGTATTGTATCGTATCCTATTGTATTGTATCC
TATCGTATCCTATCGCATCCTATCGTATCGTATCTTATTGTATTGTAATGGGTTGTATTGACTTATTTTATTTAGTTAGT
TACTTTTGTGTTATTTTATTTATTTATCTGTTTGTTCGTTTTTGCCTGATCAAAGGTCAATCAGACCGGGTCGTCAAAGT
GGCGATTTCCTA-G
>m64043210604175624/90636375/ccs20292-20864
-TGTATGTATGTATGTATTTATTTATGTATTTATTTTTGAGACGGAGTTTCGCTCTTGTTGCTCAGACTGGAGTGCGATG
GCGCAATCTCGGCTCACTGCAACCTCCGCTTCCCAGGTTCAAGCGATTCTCCTGCCTCAGCCTTCCTAGCAGCTGGGATT
ATAGGCATGTGCCACCGCGCCCGGCTAGTTTTGTATTTTCAATTGAGACGGGATTTCTCCATGTTGGTCGGGCTTGTCTC
CAACTCCCGACTTCAGGTGATGCGTCCACCTCGGCATCCCAAAGTGACGGGATGACAGGCATGAGCCACCGCGCCCGGTG
TATTGTATTGTATTGTATTGTATTGTATTGTATTGTATTGTATTGTATTGTATTGTATCGTATCCTATTGTATTGTATCC
TATCGTATCCTATCGCATCCTATCGTATCGTATCTTATTGTATTGTAATGGGTTGTATTGACTTATTTTATTTAGTTAGT
TACTTTTGTGTTATTTTATTTATTTATCTGTTTGTTCGTTTTTGCCTGATCAAAGGTCAATCAGACCCGGTCGTCAAAGT
GGCGATTTCCTAGG
>m64043210607090252/7538694/ccs12903-13475
ATGTATGTATGTATGTATTTATTTATGTATTTATTTTTGAGACGGAGTTTCGCTCTTGTTGCTCAGACTGGAGTGCGATG
GCGCAATCTCGGCTCACTGCAACCTCCGCTTCCCAGGTTCAAGCGATTCTCCTGCCTCAGCCTTCCTAGCAGCTGGGATT
ATAGGCATGTGCCACCGCGCCCGGCTAGTTTTGTATTTTCAATTGAGACGGGATTTCTCCATGTTGGTCGGGCTTGTCTC
CAACTCCCGACTTCAGGTGATGCGTCCACCTCGGCATCCCAAAGTGACGGGATGACAGGCATGAGCCACCGCGCCCGGCG
TATTGTATTGTATTGTATTGTATTGTATTGTATTGTATTGTATTGTATTGTATTGTATCGTATCCTATTATATTGTATCC
TATCGTATCCTATCGCATCCTATCGTATCGTATCTTATTGTATTGTAATGGGTTGTATTGACTTATTTTATTTAGTTAGT
TACTTTTGTGTTATTTTATTTATTTATCTGTTTGTTCGTTTTTGCCTGATCAAAGGTCAATCAGACCCGGTCGTCAAAGT
GGCGATTTCCTA-G
>m64043210610203329/81005009/ccs9488-10060
-TGTATGTATGTATGTATTTATTTATGTATTTATTTTTGAGACGGAGTTTCGCTCTTGTTGCTCAGACTGGAGTGCGATG
GCGCAATCTCGGCTCACTGCAACCTCCGCTTCCCAGGTTCAAGCGATTCTCCTGCCTCAGCCTTCCTAGCAGCTGGGATT
ATAGGCATGTGCCACCGCGCCCGGCTAGTTTTGTATTTTCAATTGAGACGGGATTTCTCCATGTTGGTCGGGCTTGTCTC
CAACTCCCGACTTCAGGTGATGCGTCCACCTCGGCATCCCAAAGTGACGGGATGACAGGCATGAGCCACCGCGCCCGGCG
TATTGTATTGTATTGTATTGTATTGTATTGTATTGTATTGTATTGTATTGTATTGTATCGTATCCTATTGTATTGTATCC
TATCGAATCCTATCGCATCCTATCGTATCGTATCTTATTGTATTGTAATGGGTTGTATTGACTTATTTTATTTAGTTAGT
TACTTTTGTGTTATTTTATTTATTTATCTGTTTGTTCGTTTTTGCCTGATCAAAGGTCAATCAGACCCGGTCGTCAAAGT
GGCGATTTCCTAGG
>m84081231124014115s1/46271649/ccs2958-3530
ATGTATGTATGTATGTATTTATTTATGTATTTATTTTTGAGACGGAGTTTCGCTCTTGTTGCTCAGACTGGAGTGCGATG
GCGCAATCTCGGCTCACTGCAACCTCCGCTTCCCAGGTTCAAGCGATTCTCCTGCCTCAGCCTTCCTAGCAGCTGGGATT
ATAGGCATGTGCCACCCCGCCCGGCTAGTTTTGTATTTTCAATTGAGACGGGATTTCTCCATGTTGGTCGGGCTTGTCTC
CAACTCCCGACTTCAGGTGATGCGTCCACCTCGGCATCCCAAAGTGACGGGATGACAGGCATGAGCCACCGCGCCCGGCG
TATTGTATTGTATTGTATTGTATTGTATTGTATTGTATTGTATTGTATTGTATTGTATCGTATCCTATTGTATTGTATCC
TATCGTATCCTATCGCATCCTATCGTATCGTATCTTATTGTATTGTAATGGGTTGTATTGACTTATTTTATTTAGTTAGT
TACTTTTGTGTTATTTTATTTATTTATCTGTTTGTTCGTTTTTGCCTGATCAAAGGTCAATCAGACCCGGTCGTCAAAGT
GGCGATTTCCTA-G
>m84081231124014115s1/64751350/ccs199-771
ATGTATGTATGTATGTATTTATTTATGTATTTATTTTTGAGACGGAGTTTCGCTCTTGTTGCTCAGACTGGAGTGCGATG
GCGCAATCTCGGCTCACTGCAACCTCCGCTTCCCAGGTTCAAGCGATTCTCCTGCCTCAGCCTTCCTAGCAGCTGGGATT
ATAGGCATGTGCCACCGCGCCCGGCTAGTTTTGTATTTTCAATTGAGACGGGATTTCACCATGTTGGTCGGGCTTGTCTC
CAACTCCCGACTTCAGGTGATGCGTCCACCTCGGCATCCCAAAGTGACGGGATGACAGGCATGAGCCACCGCGCCCGGCG
TATTGTATTGTATTGTATTGTATTGTATTGTATTGTATTGTATTGTATTGTATTGTATCGTATCCTATTGTATTGTATCC
TATCGTATCCTATCGCATCCTATCGTATCGTATCTTATTGTATTGTAATGGGTTGTATTGACTTATTTTATTTAGTTAGT
TACTTTTGTGTTATTTTATTTATTTATCTGTTTGTTCGTTTTTGCCTGATCAAAGGTCAATCAGACCCGGTCGTCAAAGT
GGCGATTTCCTA-G
>m84081231124021221s2/66327195/ccs14696-15268
ATGTATGTATGTATGTATTTATTTATGTATTTATTTTTGAGACGGAGTTTCGCTCTTGTTGCTCAGACTGGAGTGCGATG
GCGCAATCTCGGCTCACTGCAACCTCCGCTTCCCAGGTTCAAGCGATTCTCCTGCCTCAGCCTTCCTAGCAGCTGGGATT
ATAGGCATGTGCCACCGCGCCCGGCTAGTTTTGTATTTTCAATTGAGACGGGATTTCTCCATGTTGGTCGGGCTTGTCTC
CAACTCCCGACTTCAGGTGATGCGTCCACCTCGGCATCCCAAAGTGACGGGATGACAGGCATGAGCCACCGCGCCCGGCG
TATTGTATTGTATTGTATTGTATTGTATTGTATTGTATTGTATTGTATTGTATTGTATCGTATCCTATTGTATTGTATCC
TATCGTATCCTATCGCATCCTATCGTATCGTATCTTATTGTAATGTAATGGGTTGTATTGACTTATTTTATTTAGTTAGT
TACTTTTGTGTTATTTTATTTATTTATCTGTTTGTTCGTTTTTGCCTGATCAAAGGTCAATCAGACCCGGTCGTCAAAGT
GGCGATTTCCTA-G
>m84081231124024327s3/101385564/ccs19246-19818
ATGTATGTATGTATGTATTTATTTATGTATTTATTTTTGAGACGGAGTTTCGCTCTTGTTGCTCAGACTGGAGTGCGATG
GCCCAATCTCGGCTCACTGCAACCTCCGCTTCCCAGGTTCAAGCGATTCTCCTGCCTCAGCCTTCCTAGCAGCTGGGATT
ATAGGCATGTGCCACCGCGCCCGGCTAGTTTTGTATTTTCAATTGAGACGGGATTTCTCCATGTTGGTCGGGCTTGTCTC
CAACTCCCGACTTCAGGTGATGCGTCCACCTCGGCATCCCAAAGTGACGGGATGACAGGCATGAGCCACCGCGCCCGGCG
TATTGTATTGTATTGTATTGTATTGTATTGTATTGTATTGTATTGTATTGTATTGTATCGTATCCTATTGTATTGTATCC
TATCGTATCCTATCGCATCCTATCGTATCGTATCTTATTGTATTGTAATGGGTTGTATTGACTTATTTTATTTAGTTAGT
TACTTTTGTGTTATTTTATTTATTTATCTGTTTGTTCGTTTTTGCCTGATCAAAGGTCAATCAGACCCGGTCGTCAAAGT
GGCGATTTCCTA-G
>m64043210516020821/16058985/ccs12077-12649
-TGTATGTATGTATGTATTTATTTATGTATTTATTTTTGAGACGGAGTTTCGCTCTTGTTGCTCAGACTGGAGTGCGATG
GCGCAATCTCGGCTCACTGCAACCTCCGCTTCCCAGGTTCAAGCGATTCTCCTGCCTCAGCCTTCCTAGCAGCTGGGATT
ATAGGCATGTGCCACCGCGCCCGGCTAGTTTTGTATTTTCAATTGAGACGGGATTTCTCCATGTTGGTCGGGCTTGTCTC
CAACTCCCGACTTCAGGTGATGCGTCCACCTCGGCATTCCAAAGTGACGGGATGACAGGCATGAGCCACCGCGCCCGGCG
TATTGTATTGTATTGTATTGTATTGTATTGTATTGTATTGTATTGTATTGTATTGTATCGTATCCTATTGTATTGTATCC
TATCGTATCCTATCGCATCCTATCGTATCGTATCTTATTGTATTGTAATGGGTTGTATTGACTTATTTTATTTAGTTAGT
TACTTTTGTGTTATTTTATTTATTTATCTGTTTGTTCGTTTTTGCCTGATCAAAGGTCAATCAGACCCGGTCGTCAAAGT
GGCGATTTCCTAGG
>m84081231117193129s1/143593414/ccs5181-5753
-TGTATGTAGGTATGTATTTATTTATGTATTTATTTTTGAGACGGAGTTTCGCTCTTGTTGCTCAGACTGGAGTGCGATG
GCGCAATCTCGGCTCACTGCAACCTCCGCTTCCCAGGTTCAAGCGATTCTCCTGCCTCAGCCTTCCTAGCAGCTGGGATT
ATAGGCATGTGCCACCGCGCCCGGCTAGTTTTGTATTTTCAATTGAGACGGGATTTCTCCATGTTGGTCGGGCTTGTCTC
CAACTCCCGACTTCAGGTGATGCGTCCACCTCGGCATCCCAAAGTGACGGGATGACAGGCATGAGCCACCGCGCCCGGCG
TATTGTATTGTATTGTATTGTATTGTATTGTATTGTATTGTATTGTATTGTATTGTATCGTATCCTATTGTATTGTATCC
TATCGTATCCTATCGCATCCTATCGTATCGTATCTTATTGTATTGTAATGGGTTGTATTGACTTATTTTATTTAGTTAGT
TACTTTTGTGTTATTTTATTTATTTATCTGTTTGTTCGTTTTTGCCTGATCAAAGGTCAATCAGACCCGGTCGTCAAAGT
GGCGATTTCCTAGG
>m84081231117204232s3/140182561/ccs15651-16223
ATGTATGTATGTATGTATTTATTTATGTATTTATTTTTGAGACGGAGTTTCGCTCTTGTTGCTCAAACTGGAGTGCGATG
GCGCAATCTCGGCTCACTGCAACCTCCGCTTCCCAGGTTCAAGCGATTCTCCTGCCTCAGCCTTCCTAGCAGCTGGGATT
ATAGGCATGTGCCACCGCGCCCGGCTAGTTTTGTATTTTCAATTGAGACGGGATTTCTCCATGTTGGTCGGGCTTGTCTC
CAACTCCCGACTTCAGGTGATGCGTCCACCTCGGCATCCCAAAGTGACGGGATGACAGGCATGAGCCACCGCGCCCGGCG
TATTGTATTGTATTGTATTGTATTGTATTGTATTGTATTGTATTGTATTGTATTGTATCGTATCCTATTGTATTGTATCC
TATCGTATCCTATCGCATCCTATCGTATCGTATCTTATTGTATTGTAATGGGTTGTATTGACTTATTTTATTTAGTTAGT
TACTTTTGTGTTATTTTATTTATTTATCTGTTTGTTCGTTTTTGCCTGATCAAAGGTCAATCAGACCCGGTCGTCAAAGT
GGCGATTTCCTA-G
>m64136200714125149/163252770/ccs15948-16520
ATGTATGTATGTATGTATTTATTTATGTATTTATTTTTGAGACGGAGTTTCGCTCTTGTTGCTCAGACTGGAGTGCGATG
GCGCAATCTCGGCTCACTGCAACCTCCGCTTCCCAGGTTCAAGCGATTCTCCTGCCTCAGCCTTCCTAGCAGCTGGGATT
ATAGGCATGTGCCACCGCGCCCGGCTAGTTTTGTATTTTCAATTGAGACGGGATTTCTCCATGTTGGTCGGGCTTGTCTC
CAACTCCCGACTTCAGGTGATGCGTCCACCTCGGCATCCCAAAGTGACGGGATGACAGGCATGAGCCACCGCGCCCGGCG
TATTGTATTGTATTGTATTGTATTGTATTGTATTGTATTGTATTGTATTGTATTGTATCGTATCCTATTGTATTGTATCC
TATCGTATCCTATCGCATCCTATCGTATCGTATCTTATTGTATTGTAATGGGTTGTATTGACTTATTTTATTTAGTTAGT
TACTTTTGTGTTATTTTATTTATTTATCTGTTTGTTCGTTTTAGCCTGATCAAAGGTCAATCAGACCCGGTCGTCAAAGT
GGCGATTTCCTA-G
>m64136210612053350/121635327/ccs16553-17125
-TGTATGTATGTATGTATTTATTTATGTATTTATTTTTGAGACGGAGTTTCGCTCTTGTTGCTCAGACTGGAGTGCGATG
GCGCAATCTCGGCTCACTGCAACCTCCGCTTCCCAGGTTCAAGCGATTCTCCTGCCTCAGCCTTCCTAGCAGCTGGGATT
ATAGGCATGTGCCACTGCGCCCGGCTAGTTTTGTATTTTCAATTGAGACGGGATTTCTCCATGTTGGTCGGGCTTGTCTC
CAACTCCCGACTTCAGGTGATGCGTCCACCTCGGCATCCCAAAGTGACGGGATGACAGGCATGAGCCACCGCGCCCGGCG
TATTGTATTGTATTGTATTGTATTGTATTGTATTGTATTGTATTGTATTGTATTGTATCGTATCCTATTGTATTGTATCC
TATCGTATCCTATCGCATCCTATCGTATCGTATCTTATTGTATTGTAATGGGTTGTATTGACTTATTTTATTTAGTTAGT
TACTTTTGTGTTATTTTATTTATTTATCTGTTTGTTCGTTTTTGCCTGATCAAAGGTCAATCAGACCCGGTCGTCAAAGT
GGCGATTTCCTAGG
>m64136210612053350/161546444/ccs9318-9890
ATGTATGTATGTATGTATTTATTTATGTATTTATTTTTGAGACGGAGTTTCGCTCTTGTTGCTCAGACTGGAGTGCGATG
GCGCAATCTCGGCTCACTGCAACCTCCGCTTCCCAGGTTCAAGCGATTCTCCTGCCTCAGCCTTCCTAGCAGCTGGGATT
ATAGGCATGTGCCACTGCGCCCGGCTAGTTTTGTATTTTCAATTGAGACGGGATTTCTCCATGTTGGTCGGGCTTGTCTC
CAACTCCCGACTTCAGGTGATGCGTCCACCTCGGCATCCCAAAGTGACGGGATGACAGGCATGAGCCACCGCGCCCGGCG
TATTGTATTGTATTGTATTGTATTGTATTGTATTGTATTGTATTGTATTGTATTGTATCGTATCCTATTGTATTGTATCC
TATCGTATCCTATCGCATCCTATCGTATCGTATCTTATTGTATTGTAATGGGTTGTATTGACTTATTTTATTTAGTTAGT
TACTTTTGTGTTATTTTATTTATTTATCTGTTTGTTCGTTTTTGCCTGATCAAAGGTCAATCAGACCCGGTCGTCAAAGT
GGCGATTTCCTA-G
>m54329U210524174516/15272798/ccs18722-19294
ATGTATGTATGTATGTATTTATTTATGTATTTATTTTTGAGACGGAGTTTCGCTCTTGTTGCTCAGACTGGAGTGCGATG
GCGCAATCTCGGCTCACTGCAACCTCCGCTTCCCAGGTTCAAGCGATTCTCCTGCCTCAGCCTTCCTAGCAGCTGGGATT
ATAGGCATGTGCCACCGCGCCCGGCTAGTTTTGTATTTTCAATTGAGACGGGATTTCTCCATGTTGGTCGGGCTTGTCTC
CAACTTCCGACTTCAGGTGATGCGTCCACCTCGGCATCCCAAAGTGACGGGATGACAGGCATGAGCCACCGCGCCCGGCG
TATTGTATTGTATTGTATTGTATTGTATTGTATTGTATTGTATTGTATTGTATTGTATCGTATCCTATTGTATTGTATCC
TATCGTATCCTATCGCATCCTATCGTATCGTATCTTATTGTATTGTAATGGGTTGTATTGACTTATTTTATTTAGTTAGT
TACTTTTGTGTTATTTTATTTATTTATCTGTTTGTTCGTTTTTGCCTGATCAAAGGTCAATCAGACCCGGTCGTCAAAGT
GGCGATTTCCTA-G
>m64076210517210115/51579220/ccs5726-6298
ATGTATGTATGTATGTATTTATTTATGTATTTATTTTTGAGACGGAGTTTCGCTCTTGTTGCTCAGACTGGAGTGCGATG
GCGCAATCTCGGCTCACTGCAACCTCCGCTTCCCAGGTTCAAGCGATTCTCCTGCCTCAGCCTTCCTAGCAGCTGGGATT
ATAGGCATGTGCCACCGCGCCCGGCTAGTTTTGTATTTTCAATTGAGACGGGATTTCTCCATGTGGGTCGGGCTTGTCTC
CAACTCCCGACTTCAGGTGATGCGTCCACCTCGGCATCCCAAAGTGACGGGATGACAGGCATGAGCCACCGCGCCCGGCG
TATTGTATTGTATTGTATTGTATTGTATTGTATTGTATTGTATTGTATTGTATTGTATCGTATCCTATTGTATTGTATCC
TATCGTATCCTATCGCATCCTATCGTATCGTATCTTATTGTATTGTAATGGGTTGTATTGACTTATTTTATTTAGTTAGT
TACTTTTGTGTTATTTTATTTATTTATCTGTTTGTTCGTTTTTGCCTGATCAAAGGTCAATCAGACCCGGTCGTCAAAGT
GGCGATTTCCTA-G
>m84046230531221339s3/21038538/ccs7203-7775
-TGTATGTATGTATGTATTTATTTATGTATTTATTTTTGAGACGGAGTTTCGCTCTTGTTGCTCAGACTGGAGTGCGATG
GCGCAATCTCGGCTCACTGCAACCTCCGCTTCCCAGGTTCAAGCGATTCTCCTGCCTCAGCCTTCCTAGCAGCTGGGATT
ATAGGCATGTGCCACCGCGCCCGGCTAGTTTTGTATTTTCAATTGAGACGGGATTTCTCCATGTTGGTCGGGCTTGTCTC
CAACTCCCGACTTCAGGTGATGCGTCCACCTCGGCATCCCAAAGTGACGGGATGACAGGCATGAGCCACCGCGCCCGGCG
TATTGTATTGTATTGTATTGTATTGTATTGTATTGTATTGTATTGTATTGTATTGTATCGTATCCTATTGTATTGTATCC
TATCGTATCCTATCGCATCCTATCGTATCGTATCTTATTGTATTGTAATGGGTTGTATTGACTTATTTTATTTAGTTAGT
TACTTTTGTGTTATTTTATTTATTTATCTGTTTGTTCGTTTTTGGCTGATCAAAGGTCAATCAGACCCGGTCGTCAAAGT
GGCGATTTCCTAGG
>m84046230624201459s3/86642731/ccs8461-9033
-TGTATGTATGTATGTATTTATTTATGTATTTATTTTTGAGACGGAGTTTCGCTCTTGGTGCTCAGACTGGAGTGCGATG
GCGCAATCTCGGCTCACTGCAACCTCCGCTTCCCAGGTTCAAGCGATTCTCCTGCCTCAGCCTTCCTAGCAGCTGGGATT
ATAGGCATGTGCCACCGCGCCCGGCTAGTTTTGTATTTTCAATTGAGACGGGATTTCTCCATGTTGGTCGGGCTTGTCTC
CAACTCCCGACTTCAGGTGATGCGTCCACCTCGGCATCCCAAAGTGACGGGATGACAGGCATGAGCCACCGCGCCCGGCG
TATTGTATTGTATTGTATTGTATTGTATTGTATTGTATTGTATTGTATTGTATTGTATCGTATCCTATTGTATTGTATCC
TATCGTATCCTATCGCATCCTATCGTATCGTATCTTATTGTATTGTAATGGGTTGTATTGACTTATTTTATTTAGTTAGT
TACTTTTGTGTTATTTTATTTATTTATCTGTTTGTTCGTTTTTGCCTGATCAAAGGTCAATCAGACCCGGTCGTCAAAGT
GGCGATTTCCTAGG
>m84046230624201459s3/22811264/ccs14996-15568
-TGTATGTATGTATGTATTTATTTATGTATTTATTTTTGAGACGGAGTTTCGCTCTTGTTGCTCAGACTGGAGTGCGATG
GCGCAATCTCGGCTCACTGCAACCTCCGCTTCCCAGGTTCAAGCGATTCTCCTGCCTCAGCCTTCCTAGCAGCTGGGATT
ATAGGCATGTGCCACCGCGCCCGGCTAGTTTTGTATTTTCAATTGAGACGGGATTTCTCCATGTTGGTCGGGCTTGTCTC
CAACTCCCGACTTCAGGTGATGCGTCCACCTCGGCATCCCAAAGTGACGGGATGACAGGCATGAGCCACCGCGCCCGGCG
TATTTTATTGTATTGTATTGTATTGTATTGTATTGTATTGTATTGTATTGTATTGTATCGTATCCTATTGTATTGTATCC
TATCGTATCCTATCGCATCCTATCGTATCGTATCTTATTGTATTGTAATGGGTTGTATTGACTTATTTTATTTAGTTAGT
TACTTTTGTGTTATTTTATTTATTTATCTGTTTGTTCGTTTTTGCCTGATCAAAGGTCAATCAGACCCGGTCGTCAAAGT
GGCGATTTCCTAGG
>m64076210701234028/148963479/ccs4787-5359
ATGTATGTATGTATGTATTTATTTATGTATTTATTTTTGAGACGGAGTTTCGCTCTTGTTGCTCAGACTGGAGTGCGATG
GCGCAATCTCGGCTCACTGCAACCTCCGCTTCCCAGGTTCAAGCGATTCTCCTGCCTCAGCCTTCCTAGCAGCTGGGATT
ATAGGCATGTGCCACCGCGCCCGGCTAGTTTTGTATTTTCAATTGAGACGGGATTTCTCCATGTTGGTCGGGCTTGTCTC
CAACTCCCGACTTCAGGTGATGCGTCCACCTCGGCATCCCAAAGTGACGGGATGACAGGCATGAGCCACCGCGCCCGGCG
TATTGTATTGTATTGTATTGTATTGTATTGTATTGTATTGTATTGTATTGTATTGTATCGTATCCTATTGTATTGTATCC
TATCGTATCCTATCGCATCCTATCGTATCGTATCTTATTGTATTGTAATGGGTTGTATTGACTTATTTTATTTAGTTAGT
TACTTTTGTGTTATTTTATTTATTTATCTGTTTGTTCGTTTTTGCCTGATCAAAGGTCAATCAGACCCGGTCGTCAAAGT
GGCGTTTTCCTA-G
>m64076210708084125/43320431/ccs1867-2439
-TGTATGTATGTATGTATTTATTTATGTATTTATTTTTGAGACGGAGTTTCGCTCTTGTTGCTCAGACTGGAGTGCGATG
GCGCAATCTCGGCTCACTGCAACCTCCGCTTCCCAGGTTCAAGCGATTCTCCTGCCTCAGCCTTCCTAGCAGCTGGGATT
ATAGGCATGTGCCACCGCGCCCGGCTAGTTTTGTATTTTCAATTGAGACGGGATTTCTCCATGTTGGTCGGGCTTGTCTC
CAACTCCCGACTTCAGGTGATGCGTCCACCTCGGCATCCCAAAGTGACGGGATGACAGGCATGAGCCACCGCGCCCGGCG
TATTGTATTGTATTGTATTGTATTGTATTGTATTGTATTGTATTGTATTGTATTGTATCGTATCCTATTGTATTGTATCC
TATCGTATCCTATCGCATCCTATCGTATCGTATCTTATTGTATTGTAATGGGTTGTATTGACTTATTTTATTTAGTTAGT
TACTTTTGTGTTATTGTATTTATTTATCTGTTTGTTCGTTTTTGCCTGATCAAAGGTCAATCAGACCCGGTCGTCAAAGT
GGCGATTTCCTAGG
>m84046230523001708s3/163252459/ccs361-933
ATGTATGTATGTATGTATTTATTTATGTATTTATTTTTGAGACGGAGTTTCGCTCTTGTTGCTCAGACTGGAGTGCGATG
GCGCAATCTCGGCTCACTGCAACCTCCGCTTCCCAGGTTCAAGCGATTCTCCTGCCTCAGCCTTCCTAGCAGCTGGGATT
ATAGGCATGTGCCACCGCGCCCGGCTAGTTTTGTATTTTCAATTGAGACGGGATTTCTCCATGTTGGTCGGGCTTGTCTC
CAACTCCCGACTTCAGGTGATGCGTCCACCTCGGCATCCCAAAGTGACGGGATGACAGGCATGAGCCACCGCGCCCGGCG
TATTGTATTGTATTGTATTGTATTGTATTGTATTGTATTGTATTGTATTGTATTGTATCGTATCCTATTGTATTGTATCC
TATCGTATCCTATCGCATCCTATCGTATCGTATCTTATTGTATTGTAATGGGTTGTATTGACTTATTTTATTTAGTTAGT
TACTTTTGTGTTATTTTATTTATTTATCTGTTTGTTCGTTTTTGCCTGATCAAAGGTCAACCAGACCCGGTCGTCAAAGT
GGCGATTTCCTA-G
>m54329U210614155303/37751501/ccs4103-4675
-TGTATGTATGTATGTATTTATTTATGTATTTATTTTTGAGACGGAGTTTCGCTCTTGTTGCTCAGACTGGAGTGCGATG
GCGCAATCTCGGCTCACTGCAACCTCCGCTTCCCAGGTTCAAGCGATTCTCCTGCCTCAGCCTTCCTAGCAGCTGGGATT
ATAGGCATGTGCCACCGCGCCCGGCTAGTTTTGTATTTTCAATTGAGACGGGATTTCTCCATGTTGGTCGGGCTTGTCTC
CAACTCCCGACTTCAGGTGATGCGTCCACCTCGGCATCCCAAAGTGACGGGATGACAGGCATGAGCCACCGCGCCCGGCG
TATTGTATTGTATTGTATTGTATTGTATTGTATTGTATTGTATTGTATTGTAATGTATCGTATCCTATTGTATTGTATCC
TATCGTATCCTATCGCATCCTATCGTATCGTATCTTATTGTATTGTAATGGGTTGTATTGACTTATTTTATTTAGTTAGT
TACTTTTGTGTTATTTTATTTATTTATCTGTTTGTTCGTTTTTGCCTGATCAAAGGTCAATCAGACCCGGTCGTCAAAGT
GGCGATTTCCTAGG
>m54329U210614155303/109511436/ccs885-1457
ATGTATGTATGTATGTATTTATTTATGTATTTATTTTTGAGACGGAGTTTCGCTCTTGTTGCTCAGACTGGAGTGCGATG
GCGCAATCTCGGCTCACTGCAACCTCCGCTTCCCAGGTTCAAGCGATTCTCCTGCCTCAGCCTTCCTAGCAGCTGGGATT
ATAGGCATGTGCCACCGCGCCCGGCTAGTTTTGTATTTTCAATTGAGACGGGATTTCTCCATGTTGGTCGGGCTTGTCTC
CAACTCCCGACTTCAGGTGATGCGTCCACCTCGGCATCCCAAAGTGACGGGATGACAGGCATGAGCCACCGCGCCCGGCG
TATAGTATTGTATTGTATTGTATTGTATTGTATTGTATTGTATTGTATTGTATTGTATCGTATCCTATTGTATTGTATCC
TATCGTATCCTATCGCATCCTATCGTATCGTATCTTATTGTATTGTAATGGGTTGTATTGACTTATTTTATTTAGTTAGT
TACTTTTGTGTTATTTTATTTATTTATCTGTTTGTTCGTTTTTGCCTGATCAAAGGTCAATCAGACCCGGTCGTCAAAGT
GGCGATTTCCTA-G
>m54329U210614155303/118622283/ccs1642-2214
-TGTATGTATGTATGTATTTATTTATGTATTTATTTTTGAGACGGAGTTTCGCTCTTGTTGCTCAGACTGGAGTGCGATG
GCGCAATCTCGGCTCACTGCAACCTCCGCTTCCCAGGTTCAAGCGATTCTCCTGCCTCAGCCTTCCTAGCAGCTGGGATT
ATAGGCATGTGCCACCGCGCCTGGCTAGTTTTGTATTTTCAATTGAGACGGGATTTCTCCATGTTGGTCGGGCTTGTCTC
CAACTCCCGACTTCAGGTGATGCGTCCACCTCGGCATCCCAAAGTGACGGGATGACAGGCATGAGCCACCGCGCCCGGCG
TATTGTATTGTATTGTATTGTATTGTATTGTATTGTATTGTATTGTATTGTATTGTATCGTATCCTATTGTATTGTATCC
TATCGTATCCTATCGCATCCTATCGTATCGTATCTTATTGTATTGTAATGGGTTGTATTGACTTATTTTATTTAGTTAGT
TACTTTTGTGTTATTTTATTTATTTATCTGTTTGTTCGTTTTTGCCTGATCAAAGGTCAATCAGACCCGGTCGTCAAAGT
GGCGATTTCCTAGG
>m54329U210620071842/88408564/ccs5567-6139
-TGTATGTATGTATGTATTTATTTATGTATTTATTTTTGAGACGGAGTTTCGCTCTTGTTGCTCAGACTGGAGTGCGATG
GCGCAATCTCGGCTCACTGCAACCTCCGCTTCCCAGGTTCAAGCGATTCTCCTGCCTCAGCCTTCCTAGCAGCTGGGATT
ATAGGCATGTGCCACCGCGCCCGGCTAGTTTTGTATTTTCAATTGAGACGGGATTTCTCCATGTTGGTCGGGCTTGTCTC
CAACTCCCGACTTCAGGTGATGCGTCCACCTCGGCATCCCAAAGTGACGGGATGACAGGCATGAGCCACCGCGCCCGGCG
TATTGTATTGTATTGTATTGTATTGTATTGTATTGTATTGTATTGTATTGTATTGTATTGTATCCTATTGTATTGTATCC
TATCGTATCCTATCGCATCCTATCGTATCGTATCTTATTGTATTGTAATGGGTTGTATTGACTTATTTTATTTAGTTAGT
TACTTTTGTGTTATTTTATTTATTTATCTGTTTGTTCGTTTTTGCCTGATCAAAGGTCAATCAGACCCGGTCGTCAAAGT
GGCGATTTCCTAGG
>m64076210613183806/95158381/ccs21026-21598
ATGTATGTATGTATGTATTTATTTATGTATTTATTTTTGAGACGGAGTTTCGCTCTTGTTGCTCAGACTGGAGTGCGATG
GCGCAATCTCGGCTCACTGCAACCTCCGGTTCCCAGGTTCAAGCGATTCTCCTGCCTCAGCCTTCCTAGCAGCTGGGATT
ATAGGCATGTGCCACCGCGCCCGGCTAGTTTTGTATTTTCAATTGAGACGGGATTTCTCCATGTTGGTCGGGCTTGTCTC
CAACTCCCGACTTCAGGTGATGCGTCCACCTCGGCATCCCAAAGTGACGGGATGACAGGCATGAGCCACCGCGCCCGGCG
TATTGTATTGTATTGTATTGTATTGTATTGTATTGTATTGTATTGTATTGTATTGTATCGTATCCTATTGTATTGTATCC
TATCGTATCCTATCGCATCCTATCGTATCGTATCTTATTGTATTGTAATGGGTTGTATTGACTTATTTTATTTAGTTAGT
TACTTTTGTGTTATTTTATTTATTTATCTGTTTGTTCGTTTTTGCCTGATCAAAGGTCAATCAGACCCGGTCGTCAAAGT
GGCGATTTCCTA-G
>m64076210613183806/108724626/ccs10810-11382
-TGTATGTATGTATGTATTTATTTATGTATTTATTTTTGAGACGGAGTTTCGCTCTTGTTGCTCAGACTGGAGTGCGATG
GCGCATTCTCGGCTCACTGCAACCTCCGCTTCCCAGGTTCAAGCGATTCTCCTGCCTCAGCCTTCCTAGCAGCTGGGATT
ATAGGCATGTGCCACCGCGCCCGGCTAGTTTTGTATTTTCAATTGAGACGGGATTTCTCCATGTTGGTCGGGCTTGTCTC
CAACTCCCGACTTCAGGTGATGCGTCCACCTCGGCATCCCAAAGTGACGGGATGACAGGCATGAGCCACCGCGCCCGGCG
TATTGTATTGTATTGTATTGTATTGTATTGTATTGTATTGTATTGTATTGTATTGTATCGTATCCTATTGTATTGTATCC
TATCGTATCCTATCGCATCCTATCGTATCGTATCTTATTGTATTGTAATGGGTTGTATTGACTTATTTTATTTAGTTAGT
TACTTTTGTGTTATTTTATTTATTTATCTGTTTGTTCGTTTTTGCCTGATCAAAGGTCAATCAGACCCGGTCGTCAAAGT
GGCGATTTCCTAGG
>m84046230703225306s4/20385801/ccs13822-14394
ATGTATGTATGTATGTATATATTTATGTATTTATTTTTGAGACGGAGTTTCGCTCTTGTTGCTCAGACTGGAGTGCGATG
GCGCAATCTCGGCTCACTGCAACCTCCGCTTCCCAGGTTCAAGCGATTCTCCTGCCTCAGCCTTCCTAGCAGCTGGGATT
ATAGGCATGTGCCACCGCGCCCGGCTAGTTTTGTATTTTCAATTGAGACGGGATTTCTCCATGTTGGTCGGGCTTGTCTC
CAACTCCCGACTTCAGGTGATGCGTCCACCTCGGCATCCCAAAGTGACGGGATGACAGGCATGAGCCACCGCGCCCGGCG
TATTGTATTGTATTGTATTGTATTGTATTGTATTGTATTGTATTGTATTGTATTGTATCGTATCCTATTGTATTGTATCC
TATCGTATCCTATCGCATCCTATCGTATCGTATCTTATTGTATTGTAATGGGTTGTATTGACTTATTTTATTTAGTTAGT
TACTTTTGTGTTATTTTATTTATTTATCTGTTTGTTCGTTTTTGCCTGATCAAAGGTCAATCAGACCCGGTCGTCAAAGT
GGCGATTTCCTA-G
>m84046230703225306s4/115739385/ccs2219-2791
-TGTATGTATGTATGTATTAATTTATGTATTTATTTTTGAGACGGAGTTTCGCTCTTGTTGCTCAGACTGGAGTGCGATG
GCGCAATCTCGGCTCACTGCAACCTCCGCTTCCCAGGTTCAAGCGATTCTCCTGCCTCAGCCTTCCTAGCAGCTGGGATT
ATAGGCATGTGCCACCGCGCCCGGCTAGTTTTGTATTTTCAATTGAGACGGGATTTCTCCATGTTGGTCGGGCTTGTCTC
CAACTCCCGACTTCAGGTGATGCGTCCACCTCGGCATCCCAAAGTGACGGGATGACAGGCATGAGCCACCGCGCCCGGCG
TATTGTATTGTATTGTATTGTATTGTATTGTATTGTATTGTATTGTATTGTATTGTATCGTATCCTATTGTATTGTATCC
TATCGTATCCTATCGCATCCTATCGTATCGTATCTTATTGTATTGTAATGGGTTGTATTGACTTATTTTATTTAGTTAGT
TACTTTTGTGTTATTTTATTTATTTATCTGTTTGTTCGTTTTTGCCTGATCAAAGGTCAATCAGACCCGGTCGTCAAAGT
GGCGATTTCCTAGG
>m64043210601160048/39977162/ccs5484-6056
ATGTATGTATGTATGTATTTATTTATGTATTTATTTTTGAGACGGAGTTTCGCTCTTGTTGCTCAGACTGGAGTGCGATG
GCGCAATCTCGGCTCACTGCAACCTCCGCTTCCCAGGTTCAAGCGATTCTCCTGCCTCAGCCTTCCTAGCAGCTGGGATT
ATAGGCATGTGCCACCGCGCCCGGCTAGTTTTGTATTTTCAATTGAGACGGGATTTCTCCATGTTGGTCGGGCTTGTCTC
CAACTCCCGACTTCAGGTGATGCGTCCACCTCGGCATCCCAAAGTGACGGGATGACAGGCATGAGCCACCGCGCCCGGCG
TATTGTATTGTATTGTATTGTATTGTATTGTATTGTATTGTATTGTATTGTATTGTATCGTATCCTATTGTATTGTATCC
AATCGTATCCTATCGCATCCTATCGTATCGTATCTTATTGTATTGTAATGGGTTGTATTGACTTATTTTATTTAGTTAGT
TACTTTTGTGTTATTTTATTTATTTATCTGTTTGTTCGTTTTTGCCTGATCAAAGGTCAATCAGACCCGGTCGTCAAAGT
GGCGATTTCCTA-G
>m84081231112034048s4/208409483/ccs19137-19708
-TGTATGTATGTATGTATTTATTTATGTATTTATTTTTGAGACGGAGTTTCGCTCTTGTTGCTCAGACTGGAGTGCGATG
GCGCAATCTCGGCTCACTGCAACCTCCGCTTCCCAGGTTCAAGCGATTCTCCTGCCTCAGCCTTCCTAGCAGCTGGGATT
ATAGGCATGTGCCACCGCGCCCGGCTAGTTTTGTATTTTCAATTGAGACGGGATTTCTCCATGTTGGTCGGGCTTGTCTC
CAACTCCCGACTTCAGGTGATGCGTCCACCTCGGCATCCCAAAGTGACGGGATGACAGGCATGAGCCACCGCGCCCGGCG
TATTGTATTGTATTGTATTGTATTGTATTGTATTGTATTGTATTGTATTGTATTGTATCGTATCGTATTGTATTGTATCC
TATCGTATCCTATCGCATCCTATCGTATCGTATCTTATTGTATTGTAATGGGTTGTATTGACTTATTTTATTTAGTTAGT
TACTTTTGTGTTATTTTATTTATTTATCTGTTTGTTCGTTTTTGCCTGATCAAAGGTCAATCAGACCCGGTCGTCAAAGT
GGCGATTTCCTA-G
>m64136200628062837/154404554/ccs29356-29928
-TGTATGTATGTATGTATTTATTTATGTATTTATTTTTGAGACGGAGTTTCGCTCTTGTTGCTCAGACTGGAGTGCGATG
GCGCAATCTCGGCTCACTGCAACCTCCGCTTCCCAGGTTCAAGCGATTCTCCTGCCTCAGCCTTCCTAGCAGCTGGGATT
ATAGGCATGTGCCACCGCGCCCGGCTAGTTTTGTATTTTCAATTGAGACGGGATTTCTCCATGTTGGTCGGGCTTGTCTC
CAACTCCCGACTTCAGGTGATGCGTCCACCTCTGCATCCCAAAGTGACGGGATGACAGGCATGAGCCACCGCGCCCGGCG
TATTGTATTGTATTGTATTGTATTGTATTGTATTGTATTGTATTGTATTGTATTGTATCGTATCCTATTGTATTGTATCC
TATCGTATCCTATCGCATCCTATCGTATCGTATCTTATTGTATTGTAATGGGTTGTATTGACTTATTTTATTTAGTTAGT
TACTTTTGTGTTATTTTATTTATTTATCTGTTTGTTCGTTTTTGCCTGATCAAAGGTCAATCAGACCCGGTCGTCAAAGT
GGCGATTTCCTAGC
>m64136200629125431/157352943/ccs20752-21324
ATGTATGTATGTATGTATTTATTTATGTATTTATTTTTGAGACGGAGTTTCGCTCTTGTTGCTCAGACTGGAGTGCGATG
GCGCAATCTCGGATCACTGCAACCTCCGCTTCCCAGGTTCAAGCGATTCTCCTGCCTCAGCCTTCCTAGCAGCTGGGATT
ATAGGCATGTGCCACCGCGCCCGGCTAGTTTTGTATTTTCAATTGAGACGGGATTTCTCCATGTTGGTCGGGCTTGTCTC
CAACTCCCGACTTCAGGTGATGCGTCCACCTCGGCATCCCAAAGTGACGGGATGACAGGCATGAGCCACCGCGCCCGGCG
TATTGTATTGTATTGTATTGTATTGTATTGTATTGTATTGTATTGTATTGTATTGTATCGTATCCTATTGTATTGTATCC
TATCGTATCCTATCGCATCCTATCGTATCGTATCTTATTGTATTGTAATGGGTTGTATTGACTTATTTTATTTAGTTAGT
TACTTTTGTGTTATTTTATTTATTTATCTGTTTGTTCGTTTTTGCCTGATCAAAGGTCAATCAGACCCGGTCGTCAAAGT
GGCGATTTCCTA-G
>m64136200627000247/139657958/ccs19514-20086
ATGTATGTATGTATGTATTTATTTATGTATTTATTTTTGAGACGGAGTTTCGCTCTTGTTGCTCAGACTGGAGTGCGATG
GCGCAATCTCGGCTCACTGCAACCTCCGCTTCCCAGGTTCAAGCGATTCTCCTGCCTCAGCCTTCCTAGCAGCTGGGATT
ATAGGCATGTTCCACCGCGCCCGGCTAGTTTTGTATTTTCAATTGAGACGGGATTTCTCCATGTTGGTCGGGCTTGTCTC
CAACTCCCGACTTCAGGTGATGCGTCCACCTCGGCATCCCAAAGTGACGGGATGACAGGCATGAGCCACCGCGCCCGGCG
TATTGTATTGTATTGTATTGTATTGTATTGTATTGTATTGTATTGTATTGTATTGTATCGTATCCTATTGTATTGTATCC
TATCGTATCCTATCGCATCCTATCGTATCGTATCTTATTGTATTGTAATGGGTTGTATTGACTTATTTTATTTAGTTAGT
TACTTTTGTGTTATTTTATTTATTTATCTGTTTGTTCGTTTTTGCCTGATCAAAGGTCAATCAGACCCGGTCGTCAAAGT
GGCGATTTCCTA-G
>m64043210704052805/14942823/ccs8769-9341
-TGTATGTATGTATGTATTTATTTATGTATTTATTTTTGAGACGGAGTTTCGCTCTTGTTGCTCAGACTGGAGTGCGATG
GCGCAATCTCGGCTCACTGCAACCTCCGCTTCCCAGGTTCAAGCGATTCTCCTGCCTCAGCCTTCCTAGCAGCTGGGATT
ATAGGCATGTGCCACCGCGCCCGGCTAGTTTTGTATTTTCAATTGAGACGGGATTTCTCCATGTTGGTCGGGCTTGTCTC
CAACTCCCGACTTCAGGTGATGCGTCCACCTCGGCATCCCAAAGTGACGGGATGACAGGCATGAGCCACCGCGCCCGGCG
TATTGTATTGTATTGTATTGTATTGTATTGTATTGTATTGTATTGTATTGTATTGTATCGTATCCTATTGTATTGTATCC
TATCGTATCCTATCGCATCCTATCGTATCGTATCTTATTGTATTGTAATGGGTTGTATTGACTTATTTTATTTAGTTAGT
TACTTTTGTGTTATTTTATTTATTTATCTGTTTGTTCGTTTTTGCCTGATCAAAGGTCAATCAGACCCGGGCGTCAAAGT
GGCGATTTCCTAGG
>m64043210704052805/91490256/ccs4224-4796
-TGTATGTATGTATGTATTTATTTATGTATTTATTTTTGAGACGGAGTTTCGCTCTTGTTGCTCAGACTGGAGTGCGATG
GCGCAATCTCGGCTCACTGCAACCTCCGCTTCCCAGGTTCAAGCGATTCTCCTGCCTCAGCCTTCCTAGCAGCTGGGATT
ATAGGCATGTGCCACCGCGCCCGGCTAGTTTTGTATTTTCAATTGAGACGGGATTTCTCCATGTTGGTCGGGCTTGTCTC
CAACTCCCGACTTCAGGTGATGCGTCCACCTCGGCATCCCAAAGTGACGGGATGACAGGCATGAGCCACCGCGCCCGGCG
TATGGTATTGTATTGTATTGTATTGTATTGTATTGTATTGTATTGTATTGTATTGTATCGTATCCTATTGTATTGTATCC
TATCGTATCCTATCGCATCCTATCGTATCGTATCTTATTGTATTGTAATGGGTTGTATTGACTTATTTTATTTAGTTAGT
TACTTTTGTGTTATTTTATTTATTTATCTGTTTGTTCGTTTTTGCCTGATCAAAGGTCAATCAGACCCGGTCGTCAAAGT
GGCGATTTCCTAGG
>m64043200625174853/44434726/ccs15634-16206
-TGTATGTATGTATGTATTTATTTATGTATTTATTTTTGAGACGGAGTTTCGCTCTTGTTGCTCAGACTGGAGTGCGATG
GCGCAATCTCGGCTCACTGCAACCTCCGCTTCCCAGGTTCAAGCGATTCTCCTGCCTCAGCCTTCCTAGCAGCTGGGATT
ATAGGCATGTGCCACCGCGCCCGGCTAGTTTTGTATTTTCAATTGAGACGGGATTTCTCCATGTTGGTCGGGCTTGTCTC
CAACTCCCGACTTCAGGTGATGCGTCCACCTCGGCATCCCAAAGTGACGGGATGACAGGCATTAGCCACCGCGCCCGGCG
TATTGTATTGTATTGTATTGTATTGTATTGTATTGTATTGTATTGTATTGTATTGTATCGTATCCTATTGTATTGTATCC
TATCGTATCCTATCGCATCCTATCGTATCGTATCTTATTGTATTGTAATGGGTTGTATTGACTTATTTTATTTAGTTAGT
TACTTTTGTGTTATTTTATTTATTTATCTGTTTGTTCGTTTTTGCCTGATCAAAGGTCAATCAGACCCGGTCGTCAAAGT
GGCGATTTCCTAGG
>m64043200627000137/11077932/ccs3178-3750
ATGTATGTATGTATGTATTTATTTATGTATTTATTTTTGAGACGGAGTTTCGCTCTTGTTGCTCAGACTGGAGTGCGATG
GCGCAATCTCGGCTCACTGCAACCTCCGCTTCCCAGGTTCAAGCGATTCTCCTGCCTCAGCCTTCCTAGCAGCTGGGATT
ATAGGCATGTGCCACCGCGCCCGGCTAGTTTTGTATTTTCAATTGAGACGGGATTTCTCCATGTTGGTCGGGCTTGTCTC
CAACTCCCGACTTCAGGTGATGCGTCCACCTCGGCATCCCAAAGTGACGGGATGACAGGCATGAGCCACCGCGCCCGGCG
TATTGTATTGTATTGTATTGTATTGTATTGTATTGTATTGTATTGTATTGTATTGTATCGTATCCTATTGTATTGTATCC
TATCGTATCCTATCGCATCCTATCGTATCGTATCTTATTGTATTGTAATGGGTTGTATTGACTTATTTTATTTAGTTAGT
TACTTTTGTGTTATTTTATTTATTTATCTGTTTGTTCGTTTTTGCCTGATCAAAGGTCATTCAGACCCGGTCGTCAAAGT
GGCGATTTCCTA-G
>m64043200627000137/51184775/ccs7996-8568
ATGTATGTATGTATGTATTTATTTATGTATTTATTTTTGAGACGGAGTTTCGCTCCTGTTGCTCAGACTGGAGTGCGATG
GCGCAATCTCGGCTCACTGCAACCTCCGCTTCCCAGGTTCAAGCGATTCTCCTGCCTCAGCCTTCCTAGCAGCTGGGATT
ATAGGCATGTGCCACCGCGCCCGGCTAGTTTTGTATTTTCAATTGAGACGGGATTTCTCCATGTTGGTCGGGCTTGTCTC
CAACTCCCGACTTCAGGTGATGCGTCCACCTCGGCATCCCAAAGTGACGGGATGACAGGCATGAGCCACCGCGCCCGGCG
TATTGTATTGTATTGTATTGTATTGTATTGTATTGTATTGTATTGTATTGTATTGTATCGTATCCTATTGTATTGTATCC
TATCGTATCCTATCGCATCCTATCGTATCGTATCTTATTGTATTGTAATGGGTTGTATTGACTTATTTTATTTAGTTAGT
TACTTTTGTGTTATTTTATTTATTTATCTGTTTGTTCGTTTTTGCCTGATCAAAGGTCAATCAGACCCGGTCGTCAAAGT
GGCGATTTCCTA-G
>m64043200627000137/117703531/ccs4648-5220
ATGTATGTATGTATGTATTTATTTATGTATTTATTTTTGAGACGGAGTTTCGCTCTTGTTGCTCAGACTGGAGTGCGATG
GCGCAATCTCGGCTCACTGCAACCTCCGCTTCCCAGGTTCAAGCGATTCTCCTGCCTCAGCCTTCCTAGCAGCTGGGATT
ATAGGCATGTGCCACCGCGCCCGGCTAGTTTTGTATTTTCAATTGAGACGGGATTTCTCCATGTTGGTCGGGCTTGTCTC
CAACTCCCGACTTCAGGTGATGCGTCCACCTCGGCATCCCAAAGTGACGGGATGACAGGCATGAGCCACCGCGCCCGGCG
TATTGTATTGTATTGTATTGTATTGTATTGTATTGTATTGTATGGTATTGTATTGTATCGTATCCTATTGTATTGTATCC
TATCGTATCCTATCGCATCCTATCGTATCGTATCTTATTGTATTGTAATGGGTTGTATTGACTTATTTTATTTAGTTAGT
TACTTTTGTGTTATTTTATTTATTTATCTGTTTGTTCGTTTTTGCCTGATCAAAGGTCAATCAGACCCGGTCGTCAAAGT
GGCGATTTCCTA-G
>m64043200618201934/7275050/ccs5199-5771
ATGTATGTATGTATGTATTTATTTATGTATTTATTTTTGAGACGGAGTTTCGCTCTTGTTGCTCAGACTGGAGTGCGATG
GCGCAATCTCGGCTCACTGCAACCTCCGCTTCCCAGGTTCAAGCGATTCTCCTGCCTCAGCCTTCCTAGCAGCTGGGATT
ATAGGCATGTGCCACCGCGCCCGGCTAGTTTTGTATTTTCAATTGAGACGGGATTTCTCCATGTTGGTCGGGCTTGTCTC
CAACTCCCGACTTCAGGTGATGCGTCCACCTCGGCATCCCAAAGTGACGGGATGACAGGCATGAGCCACCGCGCCCGGCG
TATTGTATTGTATTGTATTGTATTGTATTGTATTGTATTGTATTGTATTGTATTGTATCGTATCCTATTGTATTGTATCC
TATCGTATCCTATCGCATCCTATCGTATCGTATCTTATTGTATTGTAATGGGTTGTATTGACTTATTTTATTTAGTTAGT
TACTTTTGTGTTATTTTTTTTATTTATCTGTTTGTTCGTTTTTGCCTGATCAAAGGTCAATCAGACCCGGTCGTCAAAGT
GGCGATTTCCTA-G
>m64043200621234442/52626435/ccs8901-9473
-TGTATGTATGTATGTATTTATTTATGTATTTATTTTTGAGACGGAGTTTCGCTCTTGTTGCTCAGACTGGAGTGCGATG
GCGCAATCTCGGCTCACTGCAACCTCCGCTTCCCAGGTTCAAGCGATTCTCCTGCCTCAGCCTTCCTAGCAGCTGGGATT
ATAGGCATGTGCCACCGCGCCCGGCTAGTTTTGTATTTTCAATTGAGACGGGATTTCTCCATGTTGGTCGGGCTTGTCTC
CAACTCCCGACTTCAGGTGATGCGTCCACCTCGGCATCCCAAAGTGACGGGATGACAGGCATGAGCCACCGCGCCCGGCG
TATTGTATTGTATTGTATTGTATTGTATTGTATTGTATTGTATTGTATTGTATTGTATCGTATCCTATTGTATTGTATCC
TATCGTATCCTATCGCATCCTATCGTATCGTATCTTATTGTATTGTAATGGGTTGTATTGACTTATTTTATTTAGTTAGT
TACTTTTGTGTTATTTTATTTATTTATCTGTTTGTTCGGTTTTGCCTGATCAAAGGTCAATCAGACCCGGTCGTCAAAGT
GGCGATTTCCTAGG
>m84081231222101332s2/219942124/ccs6592-7164
ATGTATGTATGTATGTATTTATTTATGTATTTATTTTTGAGACGGAGTTTCGCTCTTGTTGCTCAGACTGGAGTGCGATG
GCGCAATCTCGGCTCACTGCAACCTCCGCTTCCCAGGTTCAAGCGATTCTCCTGCCTCAGCCTTCCTAGCAGCTGGGATT
ATAGGCATGTGCCACCGCGCCCGGCTAGTTTTGTATTTTCAATTGAGACGGGATTTCTCCATGTTGGTCGGGCTTGTCTC
CAACTCCCGACTTCAGGTGATGCGTCCACCTCGGCATCCCAAAGTGACGGGATGACAGGCATGAGCCACCGCGCCCGGCG
TATTGTATTGTATTGTATTGTATTGTATTGTATTGTATTGTATTGTATTGTATTGTATCGTATCCTATTGTATTGTATCC
TATCGTATCCTATCGCATCCTATCGTAACGTATCTTATTGTATTGTAATGGGTTGTATTGACTTATTTTATTTAGTTAGT
TACTTTTGTGTTATTTTATTTATTTATCTGTTTGTTCGTTTTTGCCTGATCAAAGGTCAATCAGACCCGGTCGTCAAAGT
GGCGATTTCCTA-G
>m64043210520180149/112395975/ccs16350-16922
-TGTATGTATGTATGTATTTATTTATGTATTTATTTTTGAGACGGAGTTTCGCTCTTGTTGCTCAGACTGGAGTGCGATG
GCGCAATCTCGGCTCACTGCAACCTCCGCTTCCCAGGTTCAAGCGATTCTCCTGCCTCAGCCTTCCTAGCAGCTGGGATT
ATAGGCATGTGCCACCGCGCCCGGCTAGTTTTGTATTTTCAATTGAGACGGGATTTCTCCATGTTGGTCGGGCTTGTCTC
CAACTCCCGACTTCAGGTGATGCGTCCACCTCGGCATCCCAAAGTGACGGGATGACAGGCATGAGCCACCGCGCCCGGCG
TATTGTATTGTATTGTATTGTATTGTATTGTATTGTATTGTATTGTATTGTATTGTATCGTATCCTATTGTATTGTATCC
TATCGTATCCTATCGCATCCTATCGTATCGTATCTTATTGTATTGTAATGGGTTGTATTGACTTATTTTATTTAGTTAGT
TACTTTTGTGTTATTTTATTTATTTATCTGTTTGTTCGTTTTTGCCTGATCAAGGGTCAATCAGACCCGGTCGTCAAAGT
GGCGATTTCCTAGG
>m64043210520180149/165349159/ccs3473-4045
ATGTATGTATGTATGTATTTATTTATGTATTCATTTTTGAGACGGAGTTTCGCTCTTGTTGCTCAGACTGGAGTGCGATG
GCGCAATCTCGGCTCACTGCAACCTCCGCTTCCCAGGTTCAAGCGATTCTCCTGCCTCAGCCTTCCTAGCAGCTGGGATT
ATAGGCATGTGCCACCGCGCCCGGCTAGTTTTGTATTTTCAATTGAGACGGGATTTCTCCATGTTGGTCGGGCTTGTCTC
CAACTCCCGACTTCAGGTGATGCGTCCACCTCGGCATCCCAAAGTGACGGGATGACAGGCATGAGCCACCGCGCCCGGCG
TATTGTATTGTATTGTATTGTATTGTATTGTATTGTATTGTATTGTATTGTATTGTATCGTATCCTATTGTATTGTATCC
TATCGTATCCTATCGCATCCTATCGTATCGTATCTTATTGTATTGTAATGGGTTGTATTGACTTATTTTATTTAGTTAGT
TACTTTTGTGTTATTTTATTTATTTATCTGTTTGTTCGTTTTTGCCTGATCAAAGGTCAATCAGACCCGGTCGTCAAAGT
GGCGATTTCCTA-G
>m64136210516022225/76153900/ccs1384-1956
-TGTATGTATGTATGTATTTATTTATGTATTTATTTTTGAGACGGAGTTTCGCTCTTGTTGCTCAGACTGGAGTGCGATG
GCGCAATCTCGGCTCACTGCAACCTCCGCTTCCCAGGTTCAAGCGATTCTCCTGCCTCAGCCTTCCTAGCAGCTGGGATT
ATAGGCATGTGCCACCGCGCCCGGCTAGTTTTGTATTTTCAATTGAGACGGGATTTCTCCATGTTGGTCGGGCTTGTCTC
CACCTCCCGACTTCAGGTGATGCGTCCACCTCGGCATCCCAAAGTGACGGGATGACAGGCATGAGCCACCGCGCCCGGCG
TATTGTATTGTATTGTATTGTATTGTATTGTATTGTATTGTATTGTATTGTATTGTATCGTATCCTATTGTATTGTATCC
TATCGTATCCTATCGCATCCTATCGTATCGTATCTTATTGTATTGTAATGGGTTGTATTGACTTATTTTATTTAGTTAGT
TACTTTTGTGTTATTTTATTTATTTATCTGTTTGTTCGTTTTTGCCTGATCAAAGGTCAATCAGACCCGGTCGTCAAAGT
GGCGATTTCCTAGG
>m84081231105024654s3/262999225/ccs13871-14443
-TGTATGTATGTATGTATTTATTTATGTATTCATTTTTGAGACGGAGTTTCGCTCTTGTTGCTCAGACTGGAGTGCGATG
GCGCAATCTCGGCTCACTGCAACCTCCGCTTCCCAGGTTCAAGCGATTCTCCTGCCTCAGCCTTCCTAGCAGCTGGGATT
ATAGGCATGTGCCACCGCGCCCGGCTAGTTTTGTATTTTCAATTGAGACGGGATTTCTCCATGTTGGTCGGGCTTGTCTC
CAACTCCCGACTTCAGGTGATGCGTCCACCTCGGCATCCCAAAGTGACGGGATGACAGGCATGAGCCACCGCGCCCGGCG
TATTGTATTGTATTGTATTGTATTGTATTGTATTGTATTGTATTGTATTGTATTGTATCGTATCCTATTGTATTGTATCC
TATCGTATCCTATCGCATCCTATCGTATCGTATCTTATTGTATTGTAATGGGTTGTATTGACTTATTTTATTTAGTTAGT
TACTTTTGTGTTATTTTATTTATTTATCTGTTTGTTCGTTTTTGCCTGATCAAAGGTCAATCAGACCCGGTCGTCAAAGT
GGCGATTTCCTAGG
>m84081231105024654s3/228461574/ccs2655-3227
ATGTATGTATGTATGTATTTATTTATGTATTTATTTTTGAGACGGAGTTTCGCTCTTGTTGCTCAGACTGGAGTGCGATG
GCGCAATCTCGGCTCACTGCAAACTCCGCTTCCCAGGTTCAAGCGATTCTCCTGCCTCAGCCTTCCTAGCAGCTGGGATT
ATAGGCATGTGCCACCGCGCCCGGCTAGTTTTGTATTTTCAATTGAGACGGGATTTCTCCATGTTGGTCGGGCTTGTCTC
CAACTCCCGACTTCAGGTGATGCGTCCACCTCGGCATCCCAAAGTGACGGGATGACAGGCATGAGCCACCGCGCCCGGCG
TATTGTATTGTATTGTATTGTATTGTATTGTATTGTATTGTATTGTATTGTATTGTATCGTATCCTATTGTATTGTATCC
TATCGTATCCTATCGCATCCTATCGTATCGTATCTTATTGTATTGTAATGGGTTGTATTGACTTATTTTATTTAGTTAGT
TACTTTTGTGTTATTTTATTTATTTATCTGTTTGTTCGTTTTTGCCTGATCAAAGGTCAATCAGACCCGGTCGTCAAAGT
GGCGATTTCCTA-G
>m84081231105024654s3/156699934/ccs9471-10043
-TGTATGTATGTATATATTTATTTATGTATTTATTTTTGAGACGGAGTTTCGCTCTTGTTGCTCAGACTGGAGTGCGATG
GCGCAATCTCGGCTCACTGCAACCTCCGCTTCCCAGGTTCAAGCGATTCTCCTGCCTCAGCCTTCCTAGCAGCTGGGATT
ATAGGCATGTGCCACCGCGCCCGGCTAGTTTTGTATTTTCAATTGAGACGGGATTTCTCCATGTTGGTCGGGCTTGTCTC
CAACTCCCGACTTCAGGTGATGCGTCCACCTCGGCATCCCAAAGTGACGGGATGACAGGCATGAGCCACCGCGCCCGGCG
TATTGTATTGTATTGTATTGTATTGTATTGTATTGTATTGTATTGTATTGTATTGTATCGTATCCTATTGTATTGTATCC
TATCGTATCCTATCGCATCCTATCGTATCGTATCTTATTGTATTGTAATGGGTTGTATTGACTTATTTTATTTAGTTAGT
TACTTTTGTGTTATTTTATTTATTTATCTGTTTGTTCGTTTTTGCCTGATCAAAGGTCAATCAGACCCGGTCGTCAAAGT
GGCGATTTCCTAGG
>m84011220902175841s1/182780894/ccs1328-1900
-TGTATGTATGTATGTATTTATTTATGTATTTATATTTGAGACGGAGTTTCGCTCTTGTTGCTCAGACTGGAGTGCGATG
GCGCAATCTCGGCTCACTGCAACCTCCGCTTCCCAGGTTCAAGCGATTCTCCTGCCTCAGCCTTCCTAGCAGCTGGGATT
ATAGGCATGTGCCACCGCGCCCGGCTAGTTTTGTATTTTCAATTGAGACGGGATTTCTCCATGTTGGTCGGGCTTGTCTC
CAACTCCCGACTTCAGGTGATGCGTCCACCTCGGCATCCCAAAGTGACGGGATGACAGGCATGAGCCACCGCGCCCGGCG
TATTGTATTGTATTGTATTGTATTGTATTGTATTGTATTGTATTGTATTGTATTGTATCGTATCCTATTGTATTGTATCC
TATCGTATCCTATCGCATCCTATCGTATCGTATCTTATTGTATTGTAATGGGTTGTATTGACTTATTTTATTTAGTTAGT
TACTTTTGTGTTATTTTATTTATTTATCTGTTTGTTCGTTTTTGCCTGATCAAAGGTCAATCAGACCCGGTCGTCAAAGT
GGCGATTTCCTAGG
>m84081231105024654s3/87298135/ccs4736-5308
ATGTATGTATGTATGTATTTATTTATGTATTTATTTTTAAGACGGAGTTTCGCTCTTGTTGCTCAGACTGGAGTGCGATG
GCGCAATCTCGGCTCACTGCAACCTCCGCTTCCCAGGTTCAAGCGATTCTCCTGCCTCAGCCTTCCTAGCAGCTGGGATT
ATAGGCATGTGCCACCGCGCCCGGCTAGTTTTGTATTTTCAATTGAGACGGGATTTCTCCATGTTGGTCGGGCTTGTCTC
CAACTCCCGACTTCAGGTGATGCGTCCACCTCGGCATCCCAAAGTGACGGGATGACAGGCATGAGCCACCGCGCCCGGCG
TATTGTATTGTATTGTATTGTATTGTATTGTATTGTATTGTATTGTATTGTATTGTATCGTATCCTATTGTATTGTATCC
TATCGTATCCTATCGCATCCTATCGTATCGTATCTTATTGTATTGTAATGGGTTGTATTGACTTATTTTATTTAGTTAGT
TACTTTTGTGTTATTTTATTTATTTATCTGTTTGTTCGTTTTTGCCTGATCAAAGGTCAATCAGACCCGGTCGTCAAAGT
GGCGATTTCCTA-G
>m84081231105024654s3/253428844/ccs4013-4585
-TGTATGTATGTATGTATTTATTTATGTATTTATTTTTGAGACGGAGTTTCGCTCTTGTTGCTCAGACTGGAGTGCGATG
GCGCAATCTCGGCTCACTGCAACCTCCGCTTCCCAGGTTCAAGCGATTCTCCTGCCTCAGCCTTCCTAGCAGCTGGGATT
ATAGGCATGTGCCACCGCGCCCGGCTAGTTTTGTATTTTCAATTGAGACGGGATTTCTCCATGTTGGTCGGGCTTGTCTC
CAACTCCCGACTTCAGGTGATGCGTCCACCTCGGCATCCCAAAGTGACGGGATGACAGGCATGAGCCACCGCGCCCGGCG
TATTGTATTGTATTGTATTGTATTGTATTGTATTGTATTGTATTGTATTGTATTGTATCGTATCCTATTGTATTGTATCC
TATCGTATCCTATCGCATCCTATCGTATCGTATCTTATTGTATTGTAATGGGTTGTATTGACTTATTTTATTTAGTTAGT
TACTTTTGTGTTATTTTATTTATTTATCTGTTTGTTCGTTTTTGCCTGATCAAAGGTCAATCAGACCCGGTCGTCAAAGT
GGCGATTTTCTAGG
>m64076200308194406/70583694/ccs1779-2351
-TGTATGTATGTATGTATTTATTTATGTATTTATTTTTGAGACGGAGTTTCGCTCTTGTTGCTCAGACTGGAGTGCGATG
GCGCAATCTCGGCTCACTGCAACCTCCGCTTCCCAGGTTCAAGCGATTCTCCTGCCTCAGCCTTCCTAGCAGCTGGGATT
ATAGGCATGTGCCACCGCGCCCGGCTAGTTTTGTATTTTCAATTGAGACGGGATTTCTCCATGTTGGTCGGGCTTGTCTC
CAACTCCCGACTTCAGGTGATGCGTCCACCTCGGCATCCCAAAGTGACGGGATGACAGGCATGAGCCACCGCGCCCGGCG
TATTGTATTGTATTGTATTGTATTGTATTGTATTGTAATGTATTGTATTGTATTGTATCGTATCCTATTGTATTGTATCC
TATCGTATCCTATCGCATCCTATCGTATCGTATCTTATTGTATTGTAATGGGTTGTATTGACTTATTTTATTTAGTTAGT
TACTTTTGTGTTATTTTATTTATTTATCTGTTTGTTCGTTTTTGCCTGATCAAAGGTCAATCAGACCCGGTCGTCAAAGT
GGCGATTTCCTAGG
>m84046231202090949s3/115215090/ccs531-1103
-TGTATGTATGTATGTATTTATTTATGTATTTATTTTTGAGACGGAGTTTTGCTCTTGTTGCTCAGACTGGAGTGCGATG
GCGCAATCTCGGCTCACTGCAACCTCCGCTTCCCAGGTTCAAGCGATTCTCCTGCCTCAGCCTTCCTAGCAGCTGGGATT
ATAGGCATGTGCCACCGCGCCCGGCTAGTTTTGTATTTTCAATTGAGACGGGATTTCTCCATGTTGGTCGGGCTTGTCTC
CAACTCCCGACTTCAGGTGATGCGTCCACCTCGGCATCCCAAAGTGACGGGATGACAGGCATGAGCCACCGCGCCCGGCG
TATTGTATTGTATTGTATTGTATTGTATTGTATTGTATTGTATTGTATTGTATTGTATCGTATCCTATTGTATTGTATCC
TATCGTATCCTATCGCATCCTATCGTATCGTATCTTATTGTATTGTAATGGGTTGTATTGACTTATTTTATTTAGTTAGT
TACTTTTGTGTTATTTTATTTATTTATCTGTTTGTTCGTTTTTGCCTGATCAAAGGTCAATCAGACCCGGTCGTCAAAGT
GGCGATTTCCTAGG
>gene
ATGTATGTATGTATGTATTTATTTATGTATTTATTTTTGAGACGGAGTTTCGCTCTTGTTGCTCAGACTGGAGTGCGATG
GCGCAATCTCGGCTCACTGCAACCTCCGCTTCCCAGGTTCAAGCGATTCTCCTGCCTCAGCCTTCCTAGCAGCTGGGATT
ATAGGCATGTGCCACCGCGCCCGGCTAGTTTTGTATTTTCAATTGAGACGGGATTTCTCCATGTTGGTCGGGCTTGTCTC
CAACTCCCGACTTCAGGTGATGCGTCCACCTCGGCATCCCAAAGTGACGGGATGACAGGCATGAGCCACCGCGCCCGGCG
TATTGTATTGTATTGTATTGTATTGTATTGTATTGTATTGTATTGTATTGTATTGTATCGTATCCTATTGTATTGTATCC
TATCGTATCCTATCGCATCCTATCGTATCGTATCTTATTGTATTGTAATGGGTTGTATTGACTTATTTTATTTAGTTAGT
TACTTTTGTGTTATTTTATTTATTTATCTGTTTGTTCGTTTTTGCCTGATCAAAGGTCAATCAGACCCGGTCGTCAAAGT
GGCGATTTCCTA-G
>m64011190228190319/7471955/ccs9407-9979
-TGTATGTATGTATGTATTTATTTATGTATTTATTTTTGAGACGGAGTTTCGCTCTTGTTGCTCAGACTGGAGTGCGATG
GCGCAATCTCGGCTCACTGCAACCTCCGCTTCCCAGGTTCAAGCGATTCTCCTGCCTCAGCCTTCCTAGCAGCTGGGATT
ATAGGCATGTGCCACCGCGCCCGGCTAGTTTTGTATTTTCAATTGAGACGGGATTTCTCCATGTTGGTCGGGCTTGTCTC
CAACTCCCGACTTCAGGTGATGCGTCCACCTCGGCATCCCAAAGTGACGGGATGACAGGCATGAGCCACCGCGCCCGGCG
TATTGTATTGTATTGTATTGTATTGTATTGTATTGTATTGTATTGTATTGTATTGTATCGTATCGTATTGTATTGTATCC
TATCGTATCCTATCGCATCCTATCGTATCGTATCTTATTGTATTGTAATGGGTTGTATTGACTTATTTTATTTAGTTAGT
TACTTTTGTGTTATTTTATTTATTTATCTGTTTGTTCGTTTTTGCCTGATCAAAGGTCAATCAGACCCGGTCGTCAAAGT
GGCGATTTCCTAGG
>m64011190228190319/8128322/ccs2512-3084
-TGTATGTATGTATGTATTTATTTATGTATTTATTTTTGAGACGGAGTTTCGCTCTTGTTGCTCAGACTGGAGTGCGATG
GCGCAATCTCGGCTCACTGCAACCTCCGCTTCCCAGGTTCAAGCGATTCTCCTGCCTCAGCCTTCCTAGCAGCTGGGATT
ATAGGCATGTGCCACCGCGCCCGGCTAGTTTTGTATTTTCAATTGAGACGGGATTTCTCCATGTTGGTCGGGCTTGTCTC
CAACTCCCGACTTCAGGTGATGCGTCCACCTCGGCATCCCAAAGTGACGGGATGACAGGCATGAGCCACCGCGCCCGGCG
TATTGTATTGTATTGTATTGTATTGTATTGTATTGTATTGTATTGTATTGTATTGTATCGTATCGTATTGTATTGTATCC
TATCGTATCCTATCGCATCCTATCGTATCGTATCTTATTGTATTGTAATGGGTTGTATTGACTTATTTTATTTAGTTAGT
TACTTTTGTGTTATTTTATTTATTTATCTGTTTGTTCGTTTTTGCCTGATCAAAGGTCAATCAGACCCGGTCGTCAAAGT
GGCGATTTCCTAGG
>m64011190228190319/10422360/ccs8645-9217
-TGTATGTATGTATGTATTTATTTATGTATTTATTTTTGAGACGGAGTTTCGCTCTTGTTGCTCAGACTGGAGTGCGATG
GCGCAATCTCGGCTCACTGCAACCTCCGCTTCCCAGGTTCAAGCGATTCTCCTGCCTCAGCCTTCCTAGCAGCTGGGATT
ATAGGCATGTGCCACCGCGCCCGGCTAGTTTTGTATTTTCAATTGAGACGGGATTTCTCCATGTTGGTCGGGCTTGTCTC
CAACTCCCGACTTCAGGTGATGCGTCCACCTCGGCATCCCAAAGTGACGGGATGACAGGCATGAGCCACCGCGCCCGGCG
TATTGTATTGTATTGTATTGTATTGTATTGTATTGTATTGTATTGTATTGTATTGTATCGTATCGTATTGTATTGTATCC
TATCGTATCCTATCGCATCCTATCGTATCGTATCTTATTGTATTGTAATGGGTTGTATTGACTTATTTTATTTAGTTAGT
TACTTTTGTGTTATTTTATTTATTTATCTGTTTGTTCGTTTTTGCCTGATCAAAGGTCAATCAGACCCGGTCGTCAAAGT
GGCGATTTCCTAGG
>m64011190228190319/12125051/ccs146-718
-TGTATGTATGTATGTATTTATTTATGTATTTATTTTTGAGACGGAGTTTCGCTCTTGTTGCTCAGACTGGAGTGCGATG
GCGCAATCTCGGCTCACTGCAACCTCCGCTTCCCAGGTTCAAGCGATTCTCCTGCCTCAGCCTTCCTAGCAGCTGGGATT
ATAGGCATGTGCCACCGCGCCCGGCTAGTTTTGTATTTTCAATTGAGACGGGATTTCTCCATGTTGGTCGGGCTTGTCTC
CAACTCCCGACTTCAGGTGATGCGTCCACCTCGGCATCCCAAAGTGACGGGATGACAGGCATGAGCCACCGCGCCCGGCG
TATTGTATTGTATTGTATTGTATTGTATTGTATTGTATTGTATTGTATTGTATTGTATCGTATCGTATTGTATTGTATCC
TATCGTATCCTATCGCATCCTATCGTATCGTATCTTATTGTATTGTAATGGGTTGTATTGACTTATTTTATTTAGTTAGT
TACTTTTGTGTTATTTTATTTATTTATCTGTTTGTTCGTTTTTGCCTGATCAAAGGTCAATCAGACCCGGTCGTCAAAGT
GGCGATTTCCTAGG
>m64011190228190319/12255459/ccs5038-5610
-TGTATGTATGTATGTATTTATTTATGTATTTATTTTTGAGACGGAGTTTCGCTCTTGTTGCTCAGACTGGAGTGCGATG
GCGCAATCTCGGCTCACTGCAACCTCCGCTTCCCAGGTTCAAGCGATTCTCCTGCCTCAGCCTTCCTAGCAGCTGGGATT
ATAGGCATGTGCCACCGCGCCCGGCTAGTTTTGTATTTTCAATTGAGACGGGATTTCTCCATGTTGGTCGGGCTTGTCTC
CAACTCCCGACTTCAGGTGATGCGTCCACCTCGGCATCCCAAAGTGACGGGATGACAGGCATGAGCCACCGCGCCCGGCG
TATTGTATTGTATTGTATTGTATTGTATTGTATTGTATTGTATTGTATTGTATTGTATCGTATCGTATTGTATTGTATCC
TATCGTATCCTATCGCATCCTATCGTATCGTATCTTATTGTATTGTAATGGGTTGTATTGACTTATTTTATTTAGTTAGT
TACTTTTGTGTTATTTTATTTATTTATCTGTTTGTTCGTTTTTGCCTGATCAAAGGTCAATCAGACCCGGTCGTCAAAGT
GGCGATTTCCTAGG
>m64011190228190319/15205304/ccs5383-5955
-TGTATGTATGTATGTATTTATTTATGTATTTATTTTTGAGACGGAGTTTCGCTCTTGTTGCTCAGACTGGAGTGCGATG
GCGCAATCTCGGCTCACTGCAACCTCCGCTTCCCAGGTTCAAGCGATTCTCCTGCCTCAGCCTTCCTAGCAGCTGGGATT
ATAGGCATGTGCCACCGCGCCCGGCTAGTTTTGTATTTTCAATTGAGACGGGATTTCTCCATGTTGGTCGGGCTTGTCTC
CAACTCCCGACTTCAGGTGATGCGTCCACCTCGGCATCCCAAAGTGACGGGATGACAGGCATGAGCCACCGCGCCCGGCG
TATTGTATTGTATTGTATTGTATTGTATTGTATTGTATTGTATTGTATTGTATTGTATCGTATCGTATTGTATTGTATCC
TATCGTATCCTATCGCATCCTATCGTATCGTATCTTATTGTATTGTAATGGGTTGTATTGACTTATTTTATTTAGTTAGT
TACTTTTGTGTTATTTTATTTATTTATCTGTTTGTTCGTTTTTGCCTGATCAAAGGTCAATCAGACCCGGTCGTCAAAGT
GGCGATTTCCTAGG
>m64011190228190319/20252690/ccs8953-9525
-TGTATGTATGTATGTATTTATTTATGTATTTATTTTTGAGACGGAGTTTCGCTCTTGTTGCTCAGACTGGAGTGCGATG
GCGCAATCTCGGCTCACTGCAACCTCCGCTTCCCAGGTTCAAGCGATTCTCCTGCCTCAGCCTTCCTAGCAGCTGGGATT
ATAGGCATGTGCCACCGCGCCCGGCTAGTTTTGTATTTTCAATTGAGACGGGATTTCTCCATGTTGGTCGGGCTTGTCTC
CAACTCCCGACTTCAGGTGATGCGTCCACCTCGGCATCCCAAAGTGACGGGATGACAGGCATGAGCCACCGCGCCCGGCG
TATTGTATTGTATTGTATTGTATTGTATTGTATTGTATTGTATTGTATTGTATTGTATCGTATCGTATTGTATTGTATCC
TATCGTATCCTATCGCATCCTATCGTATCGTATCTTATTGTATTGTAATGGGTTGTATTGACTTATTTTATTTAGTTAGT
TACTTTTGTGTTATTTTATTTATTTATCTGTTTGTTCGTTTTTGCCTGATCAAAGGTCAATCAGACCCGGTCGTCAAAGT
GGCGATTTCCTAGG
>m64011190228190319/20317368/ccs1250-1822
-TGTATGTATGTATGTATTTATTTATGTATTTATTTTTGAGACGGAGTTTCGCTCTTGTTGCTCAGACTGGAGTGCGATG
GCGCAATCTCGGCTCACTGCAACCTCCGCTTCCCAGGTTCAAGCGATTCTCCTGCCTCAGCCTTCCTAGCAGCTGGGATT
ATAGGCATGTGCCACCGCGCCCGGCTAGTTTTGTATTTTCAATTGAGACGGGATTTCTCCATGTTGGTCGGGCTTGTCTC
CAACTCCCGACTTCAGGTGATGCGTCCACCTCGGCATCCCAAAGTGACGGGATGACAGGCATGAGCCACCGCGCCCGGCG
TATTGTATTGTATTGTATTGTATTGTATTGTATTGTATTGTATTGTATTGTATTGTATCGTATCGTATTGTATTGTATCC
TATCGTATCCTATCGCATCCTATCGTATCGTATCTTATTGTATTGTAATGGGTTGTATTGACTTATTTTATTTAGTTAGT
TACTTTTGTGTTATTTTATTTATTTATCTGTTTGTTCGTTTTTGCCTGATCAAAGGTCAATCAGACCCGGTCGTCAAAGT
GGCGATTTCCTAGG
>m64011190228190319/37947904/ccs6879-7451
-TGTATGTATGTATGTATTTATTTATGTATTTATTTTTGAGACGGAGTTTCGCTCTTGTTGCTCAGACTGGAGTGCGATG
GCGCAATCTCGGCTCACTGCAACCTCCGCTTCCCAGGTTCAAGCGATTCTCCTGCCTCAGCCTTCCTAGCAGCTGGGATT
ATAGGCATGTGCCACCGCGCCCGGCTAGTTTTGTATTTTCAATTGAGACGGGATTTCTCCATGTTGGTCGGGCTTGTCTC
CAACTCCCGACTTCAGGTGATGCGTCCACCTCGGCATCCCAAAGTGACGGGATGACAGGCATGAGCCACCGCGCCCGGCG
TATTGTATTGTATTGTATTGTATTGTATTGTATTGTATTGTATTGTATTGTATTGTATCGTATCGTATTGTATTGTATCC
TATCGTATCCTATCGCATCCTATCGTATCGTATCTTATTGTATTGTAATGGGTTGTATTGACTTATTTTATTTAGTTAGT
TACTTTTGTGTTATTTTATTTATTTATCTGTTTGTTCGTTTTTGCCTGATCAAAGGTCAATCAGACCCGGTCGTCAAAGT
GGCGATTTCCTAGG
>m64011190228190319/40175935/ccs2311-2883
-TGTATGTATGTATGTATTTATTTATGTATTTATTTTTGAGACGGAGTTTCGCTCTTGTTGCTCAGACTGGAGTGCGATG
GCGCAATCTCGGCTCACTGCAACCTCCGCTTCCCAGGTTCAAGCGATTCTCCTGCCTCAGCCTTCCTAGCAGCTGGGATT
ATAGGCATGTGCCACCGCGCCCGGCTAGTTTTGTATTTTCAATTGAGACGGGATTTCTCCATGTTGGTCGGGCTTGTCTC
CAACTCCCGACTTCAGGTGATGCGTCCACCTCGGCATCCCAAAGTGACGGGATGACAGGCATGAGCCACCGCGCCCGGCG
TATTGTATTGTATTGTATTGTATTGTATTGTATTGTATTGTATTGTATTGTATTGTATCGTATCGTATTGTATTGTATCC
TATCGTATCCTATCGCATCCTATCGTATCGTATCTTATTGTATTGTAATGGGTTGTATTGACTTATTTTATTTAGTTAGT
TACTTTTGTGTTATTTTATTTATTTATCTGTTTGTTCGTTTTTGCCTGATCAAAGGTCAATCAGACCCGGTCGTCAAAGT
GGCGATTTCCTAGG
>m64011190228190319/45482301/ccs4225-4797
-TGTATGTATGTATGTATTTATTTATGTATTTATTTTTGAGACGGAGTTTCGCTCTTGTTGCTCAGACTGGAGTGCGATG
GCGCAATCTCGGCTCACTGCAACCTCCGCTTCCCAGGTTCAAGCGATTCTCCTGCCTCAGCCTTCCTAGCAGCTGGGATT
ATAGGCATGTGCCACCGCGCCCGGCTAGTTTTGTATTTTCAATTGAGACGGGATTTCTCCATGTTGGTCGGGCTTGTCTC
CAACTCCCGACTTCAGGTGATGCGTCCACCTCGGCATCCCAAAGTGACGGGATGACAGGCATGAGCCACCGCGCCCGGCG
TATTGTATTGTATTGTATTGTATTGTATTGTATTGTATTGTATTGTATTGTATTGTATCGTATCGTATTGTATTGTATCC
TATCGTATCCTATCGCATCCTATCGTATCGTATCTTATTGTATTGTAATGGGTTGTATTGACTTATTTTATTTAGTTAGT
TACTTTTGTGTTATTTTATTTATTTATCTGTTTGTTCGTTTTTGCCTGATCAAAGGTCAATCAGACCCGGTCGTCAAAGT
GGCGATTTCCTAGG
>m64011190228190319/46664188/ccs1812-2384
-TGTATGTATGTATGTATTTATTTATGTATTTATTTTTGAGACGGAGTTTCGCTCTTGTTGCTCAGACTGGAGTGCGATG
GCGCAATCTCGGCTCACTGCAACCTCCGCTTCCCAGGTTCAAGCGATTCTCCTGCCTCAGCCTTCCTAGCAGCTGGGATT
ATAGGCATGTGCCACCGCGCCCGGCTAGTTTTGTATTTTCAATTGAGACGGGATTTCTCCATGTTGGTCGGGCTTGTCTC
CAACTCCCGACTTCAGGTGATGCGTCCACCTCGGCATCCCAAAGTGACGGGATGACAGGCATGAGCCACCGCGCCCGGCG
TATTGTATTGTATTGTATTGTATTGTATTGTATTGTATTGTATTGTATTGTATTGTATCGTATCGTATTGTATTGTATCC
TATCGTATCCTATCGCATCCTATCGTATCGTATCTTATTGTATTGTAATGGGTTGTATTGACTTATTTTATTTAGTTAGT
TACTTTTGTGTTATTTTATTTATTTATCTGTTTGTTCGTTTTTGCCTGATCAAAGGTCAATCAGACCCGGTCGTCAAAGT
GGCGATTTCCTAGG
>m64011190228190319/51054778/ccs40-612
-TGTATGTATGTATGTATTTATTTATGTATTTATTTTTGAGACGGAGTTTCGCTCTTGTTGCTCAGACTGGAGTGCGATG
GCGCAATCTCGGCTCACTGCAACCTCCGCTTCCCAGGTTCAAGCGATTCTCCTGCCTCAGCCTTCCTAGCAGCTGGGATT
ATAGGCATGTGCCACCGCGCCCGGCTAGTTTTGTATTTTCAATTGAGACGGGATTTCTCCATGTTGGTCGGGCTTGTCTC
CAACTCCCGACTTCAGGTGATGCGTCCACCTCGGCATCCCAAAGTGACGGGATGACAGGCATGAGCCACCGCGCCCGGCG
TATTGTATTGTATTGTATTGTATTGTATTGTATTGTATTGTATTGTATTGTATTGTATCGTATCGTATTGTATTGTATCC
TATCGTATCCTATCGCATCCTATCGTATCGTATCTTATTGTATTGTAATGGGTTGTATTGACTTATTTTATTTAGTTAGT
TACTTTTGTGTTATTTTATTTATTTATCTGTTTGTTCGTTTTTGCCTGATCAAAGGTCAATCAGACCCGGTCGTCAAAGT
GGCGATTTCCTAGG
>m64011190228190319/55707076/ccs9420-9992
-TGTATGTATGTATGTATTTATTTATGTATTTATTTTTGAGACGGAGTTTCGCTCTTGTTGCTCAGACTGGAGTGCGATG
GCGCAATCTCGGCTCACTGCAACCTCCGCTTCCCAGGTTCAAGCGATTCTCCTGCCTCAGCCTTCCTAGCAGCTGGGATT
ATAGGCATGTGCCACCGCGCCCGGCTAGTTTTGTATTTTCAATTGAGACGGGATTTCTCCATGTTGGTCGGGCTTGTCTC
CAACTCCCGACTTCAGGTGATGCGTCCACCTCGGCATCCCAAAGTGACGGGATGACAGGCATGAGCCACCGCGCCCGGCG
TATTGTATTGTATTGTATTGTATTGTATTGTATTGTATTGTATTGTATTGTATTGTATCGTATCGTATTGTATTGTATCC
TATCGTATCCTATCGCATCCTATCGTATCGTATCTTATTGTATTGTAATGGGTTGTATTGACTTATTTTATTTAGTTAGT
TACTTTTGTGTTATTTTATTTATTTATCTGTTTGTTCGTTTTTGCCTGATCAAAGGTCAATCAGACCCGGTCGTCAAAGT
GGCGATTTCCTAGG
>m64011190228190319/56625942/ccs2609-3181
-TGTATGTATGTATGTATTTATTTATGTATTTATTTTTGAGACGGAGTTTCGCTCTTGTTGCTCAGACTGGAGTGCGATG
GCGCAATCTCGGCTCACTGCAACCTCCGCTTCCCAGGTTCAAGCGATTCTCCTGCCTCAGCCTTCCTAGCAGCTGGGATT
ATAGGCATGTGCCACCGCGCCCGGCTAGTTTTGTATTTTCAATTGAGACGGGATTTCTCCATGTTGGTCGGGCTTGTCTC
CAACTCCCGACTTCAGGTGATGCGTCCACCTCGGCATCCCAAAGTGACGGGATGACAGGCATGAGCCACCGCGCCCGGCG
TATTGTATTGTATTGTATTGTATTGTATTGTATTGTATTGTATTGTATTGTATTGTATCGTATCGTATTGTATTGTATCC
TATCGTATCCTATCGCATCCTATCGTATCGTATCTTATTGTATTGTAATGGGTTGTATTGACTTATTTTATTTAGTTAGT
TACTTTTGTGTTATTTTATTTATTTATCTGTTTGTTCGTTTTTGCCTGATCAAAGGTCAATCAGACCCGGTCGTCAAAGT
GGCGATTTCCTAGG
>m64011190228190319/58131280/ccs2674-3246
-TGTATGTATGTATGTATTTATTTATGTATTTATTTTTGAGACGGAGTTTCGCTCTTGTTGCTCAGACTGGAGTGCGATG
GCGCAATCTCGGCTCACTGCAACCTCCGCTTCCCAGGTTCAAGCGATTCTCCTGCCTCAGCCTTCCTAGCAGCTGGGATT
ATAGGCATGTGCCACCGCGCCCGGCTAGTTTTGTATTTTCAATTGAGACGGGATTTCTCCATGTTGGTCGGGCTTGTCTC
CAACTCCCGACTTCAGGTGATGCGTCCACCTCGGCATCCCAAAGTGACGGGATGACAGGCATGAGCCACCGCGCCCGGCG
TATTGTATTGTATTGTATTGTATTGTATTGTATTGTATTGTATTGTATTGTATTGTATCGTATCGTATTGTATTGTATCC
TATCGTATCCTATCGCATCCTATCGTATCGTATCTTATTGTATTGTAATGGGTTGTATTGACTTATTTTATTTAGTTAGT
TACTTTTGTGTTATTTTATTTATTTATCTGTTTGTTCGTTTTTGCCTGATCAAAGGTCAATCAGACCCGGTCGTCAAAGT
GGCGATTTCCTAGG
>m64011190228190319/58131294/ccs9622-10194
-TGTATGTATGTATGTATTTATTTATGTATTTATTTTTGAGACGGAGTTTCGCTCTTGTTGCTCAGACTGGAGTGCGATG
GCGCAATCTCGGCTCACTGCAACCTCCGCTTCCCAGGTTCAAGCGATTCTCCTGCCTCAGCCTTCCTAGCAGCTGGGATT
ATAGGCATGTGCCACCGCGCCCGGCTAGTTTTGTATTTTCAATTGAGACGGGATTTCTCCATGTTGGTCGGGCTTGTCTC
CAACTCCCGACTTCAGGTGATGCGTCCACCTCGGCATCCCAAAGTGACGGGATGACAGGCATGAGCCACCGCGCCCGGCG
TATTGTATTGTATTGTATTGTATTGTATTGTATTGTATTGTATTGTATTGTATTGTATCGTATCGTATTGTATTGTATCC
TATCGTATCCTATCGCATCCTATCGTATCGTATCTTATTGTATTGTAATGGGTTGTATTGACTTATTTTATTTAGTTAGT
TACTTTTGTGTTATTTTATTTATTTATCTGTTTGTTCGTTTTTGCCTGATCAAAGGTCAATCAGACCCGGTCGTCAAAGT
GGCGATTTCCTAGG
>m64011190228190319/58395146/ccs8239-8811
-TGTATGTATGTATGTATTTATTTATGTATTTATTTTTGAGACGGAGTTTCGCTCTTGTTGCTCAGACTGGAGTGCGATG
GCGCAATCTCGGCTCACTGCAACCTCCGCTTCCCAGGTTCAAGCGATTCTCCTGCCTCAGCCTTCCTAGCAGCTGGGATT
ATAGGCATGTGCCACCGCGCCCGGCTAGTTTTGTATTTTCAATTGAGACGGGATTTCTCCATGTTGGTCGGGCTTGTCTC
CAACTCCCGACTTCAGGTGATGCGTCCACCTCGGCATCCCAAAGTGACGGGATGACAGGCATGAGCCACCGCGCCCGGCG
TATTGTATTGTATTGTATTGTATTGTATTGTATTGTATTGTATTGTATTGTATTGTATCGTATCGTATTGTATTGTATCC
TATCGTATCCTATCGCATCCTATCGTATCGTATCTTATTGTATTGTAATGGGTTGTATTGACTTATTTTATTTAGTTAGT
TACTTTTGTGTTATTTTATTTATTTATCTGTTTGTTCGTTTTTGCCTGATCAAAGGTCAATCAGACCCGGTCGTCAAAGT
GGCGATTTCCTAGG
>m64011190228190319/58983955/ccs8216-8788
-TGTATGTATGTATGTATTTATTTATGTATTTATTTTTGAGACGGAGTTTCGCTCTTGTTGCTCAGACTGGAGTGCGATG
GCGCAATCTCGGCTCACTGCAACCTCCGCTTCCCAGGTTCAAGCGATTCTCCTGCCTCAGCCTTCCTAGCAGCTGGGATT
ATAGGCATGTGCCACCGCGCCCGGCTAGTTTTGTATTTTCAATTGAGACGGGATTTCTCCATGTTGGTCGGGCTTGTCTC
CAACTCCCGACTTCAGGTGATGCGTCCACCTCGGCATCCCAAAGTGACGGGATGACAGGCATGAGCCACCGCGCCCGGCG
TATTGTATTGTATTGTATTGTATTGTATTGTATTGTATTGTATTGTATTGTATTGTATCGTATCGTATTGTATTGTATCC
TATCGTATCCTATCGCATCCTATCGTATCGTATCTTATTGTATTGTAATGGGTTGTATTGACTTATTTTATTTAGTTAGT
TACTTTTGTGTTATTTTATTTATTTATCTGTTTGTTCGTTTTTGCCTGATCAAAGGTCAATCAGACCCGGTCGTCAAAGT
GGCGATTTCCTAGG
>m64011190228190319/62720305/ccs5830-6402
-TGTATGTATGTATGTATTTATTTATGTATTTATTTTTGAGACGGAGTTTCGCTCTTGTTGCTCAGACTGGAGTGCGATG
GCGCAATCTCGGCTCACTGCAACCTCCGCTTCCCAGGTTCAAGCGATTCTCCTGCCTCAGCCTTCCTAGCAGCTGGGATT
ATAGGCATGTGCCACCGCGCCCGGCTAGTTTTGTATTTTCAATTGAGACGGGATTTCTCCATGTTGGTCGGGCTTGTCTC
CAACTCCCGACTTCAGGTGATGCGTCCACCTCGGCATCCCAAAGTGACGGGATGACAGGCATGAGCCACCGCGCCCGGCG
TATTGTATTGTATTGTATTGTATTGTATTGTATTGTATTGTATTGTATTGTATTGTATCGTATCGTATTGTATTGTATCC
TATCGTATCCTATCGCATCCTATCGTATCGTATCTTATTGTATTGTAATGGGTTGTATTGACTTATTTTATTTAGTTAGT
TACTTTTGTGTTATTTTATTTATTTATCTGTTTGTTCGTTTTTGCCTGATCAAAGGTCAATCAGACCCGGTCGTCAAAGT
GGCGATTTCCTAGG
>m64011190228190319/70320447/ccs230-802
-TGTATGTATGTATGTATTTATTTATGTATTTATTTTTGAGACGGAGTTTCGCTCTTGTTGCTCAGACTGGAGTGCGATG
GCGCAATCTCGGCTCACTGCAACCTCCGCTTCCCAGGTTCAAGCGATTCTCCTGCCTCAGCCTTCCTAGCAGCTGGGATT
ATAGGCATGTGCCACCGCGCCCGGCTAGTTTTGTATTTTCAATTGAGACGGGATTTCTCCATGTTGGTCGGGCTTGTCTC
CAACTCCCGACTTCAGGTGATGCGTCCACCTCGGCATCCCAAAGTGACGGGATGACAGGCATGAGCCACCGCGCCCGGCG
TATTGTATTGTATTGTATTGTATTGTATTGTATTGTATTGTATTGTATTGTATTGTATCGTATCGTATTGTATTGTATCC
TATCGTATCCTATCGCATCCTATCGTATCGTATCTTATTGTATTGTAATGGGTTGTATTGACTTATTTTATTTAGTTAGT
TACTTTTGTGTTATTTTATTTATTTATCTGTTTGTTCGTTTTTGCCTGATCAAAGGTCAATCAGACCCGGTCGTCAAAGT
GGCGATTTCCTAGG
>m64011190228190319/72222456/ccs1990-2562
-TGTATGTATGTATGTATTTATTTATGTATTTATTTTTGAGACGGAGTTTCGCTCTTGTTGCTCAGACTGGAGTGCGATG
GCGCAATCTCGGCTCACTGCAACCTCCGCTTCCCAGGTTCAAGCGATTCTCCTGCCTCAGCCTTCCTAGCAGCTGGGATT
ATAGGCATGTGCCACCGCGCCCGGCTAGTTTTGTATTTTCAATTGAGACGGGATTTCTCCATGTTGGTCGGGCTTGTCTC
CAACTCCCGACTTCAGGTGATGCGTCCACCTCGGCATCCCAAAGTGACGGGATGACAGGCATGAGCCACCGCGCCCGGCG
TATTGTATTGTATTGTATTGTATTGTATTGTATTGTATTGTATTGTATTGTATTGTATCGTATCGTATTGTATTGTATCC
TATCGTATCCTATCGCATCCTATCGTATCGTATCTTATTGTATTGTAATGGGTTGTATTGACTTATTTTATTTAGTTAGT
TACTTTTGTGTTATTTTATTTATTTATCTGTTTGTTCGTTTTTGCCTGATCAAAGGTCAATCAGACCCGGTCGTCAAAGT
GGCGATTTCCTAGG
>m64011190228190319/74254935/ccs2622-3194
-TGTATGTATGTATGTATTTATTTATGTATTTATTTTTGAGACGGAGTTTCGCTCTTGTTGCTCAGACTGGAGTGCGATG
GCGCAATCTCGGCTCACTGCAACCTCCGCTTCCCAGGTTCAAGCGATTCTCCTGCCTCAGCCTTCCTAGCAGCTGGGATT
ATAGGCATGTGCCACCGCGCCCGGCTAGTTTTGTATTTTCAATTGAGACGGGATTTCTCCATGTTGGTCGGGCTTGTCTC
CAACTCCCGACTTCAGGTGATGCGTCCACCTCGGCATCCCAAAGTGACGGGATGACAGGCATGAGCCACCGCGCCCGGCG
TATTGTATTGTATTGTATTGTATTGTATTGTATTGTATTGTATTGTATTGTATTGTATCGTATCGTATTGTATTGTATCC
TATCGTATCCTATCGCATCCTATCGTATCGTATCTTATTGTATTGTAATGGGTTGTATTGACTTATTTTATTTAGTTAGT
TACTTTTGTGTTATTTTATTTATTTATCTGTTTGTTCGTTTTTGCCTGATCAAAGGTCAATCAGACCCGGTCGTCAAAGT
GGCGATTTCCTAGG
>m64011190228190319/80414442/ccs338-910
-TGTATGTATGTATGTATTTATTTATGTATTTATTTTTGAGACGGAGTTTCGCTCTTGTTGCTCAGACTGGAGTGCGATG
GCGCAATCTCGGCTCACTGCAACCTCCGCTTCCCAGGTTCAAGCGATTCTCCTGCCTCAGCCTTCCTAGCAGCTGGGATT
ATAGGCATGTGCCACCGCGCCCGGCTAGTTTTGTATTTTCAATTGAGACGGGATTTCTCCATGTTGGTCGGGCTTGTCTC
CAACTCCCGACTTCAGGTGATGCGTCCACCTCGGCATCCCAAAGTGACGGGATGACAGGCATGAGCCACCGCGCCCGGCG
TATTGTATTGTATTGTATTGTATTGTATTGTATTGTATTGTATTGTATTGTATTGTATCGTATCGTATTGTATTGTATCC
TATCGTATCCTATCGCATCCTATCGTATCGTATCTTATTGTATTGTAATGGGTTGTATTGACTTATTTTATTTAGTTAGT
TACTTTTGTGTTATTTTATTTATTTATCTGTTTGTTCGTTTTTGCCTGATCAAAGGTCAATCAGACCCGGTCGTCAAAGT
GGCGATTTCCTAGG
>m64011190228190319/84412070/ccs8498-9070
-TGTATGTATGTATGTATTTATTTATGTATTTATTTTTGAGACGGAGTTTCGCTCTTGTTGCTCAGACTGGAGTGCGATG
GCGCAATCTCGGCTCACTGCAACCTCCGCTTCCCAGGTTCAAGCGATTCTCCTGCCTCAGCCTTCCTAGCAGCTGGGATT
ATAGGCATGTGCCACCGCGCCCGGCTAGTTTTGTATTTTCAATTGAGACGGGATTTCTCCATGTTGGTCGGGCTTGTCTC
CAACTCCCGACTTCAGGTGATGCGTCCACCTCGGCATCCCAAAGTGACGGGATGACAGGCATGAGCCACCGCGCCCGGCG
TATTGTATTGTATTGTATTGTATTGTATTGTATTGTATTGTATTGTATTGTATTGTATCGTATCGTATTGTATTGTATCC
TATCGTATCCTATCGCATCCTATCGTATCGTATCTTATTGTATTGTAATGGGTTGTATTGACTTATTTTATTTAGTTAGT
TACTTTTGTGTTATTTTATTTATTTATCTGTTTGTTCGTTTTTGCCTGATCAAAGGTCAATCAGACCCGGTCGTCAAAGT
GGCGATTTCCTAGG
>m64011190228190319/86835641/ccs463-1035
-TGTATGTATGTATGTATTTATTTATGTATTTATTTTTGAGACGGAGTTTCGCTCTTGTTGCTCAGACTGGAGTGCGATG
GCGCAATCTCGGCTCACTGCAACCTCCGCTTCCCAGGTTCAAGCGATTCTCCTGCCTCAGCCTTCCTAGCAGCTGGGATT
ATAGGCATGTGCCACCGCGCCCGGCTAGTTTTGTATTTTCAATTGAGACGGGATTTCTCCATGTTGGTCGGGCTTGTCTC
CAACTCCCGACTTCAGGTGATGCGTCCACCTCGGCATCCCAAAGTGACGGGATGACAGGCATGAGCCACCGCGCCCGGCG
TATTGTATTGTATTGTATTGTATTGTATTGTATTGTATTGTATTGTATTGTATTGTATCGTATCGTATTGTATTGTATCC
TATCGTATCCTATCGCATCCTATCGTATCGTATCTTATTGTATTGTAATGGGTTGTATTGACTTATTTTATTTAGTTAGT
TACTTTTGTGTTATTTTATTTATTTATCTGTTTGTTCGTTTTTGCCTGATCAAAGGTCAATCAGACCCGGTCGTCAAAGT
GGCGATTTCCTAGG
>m64011190228190319/89522642/ccs8180-8752
-TGTATGTATGTATGTATTTATTTATGTATTTATTTTTGAGACGGAGTTTCGCTCTTGTTGCTCAGACTGGAGTGCGATG
GCGCAATCTCGGCTCACTGCAACCTCCGCTTCCCAGGTTCAAGCGATTCTCCTGCCTCAGCCTTCCTAGCAGCTGGGATT
ATAGGCATGTGCCACCGCGCCCGGCTAGTTTTGTATTTTCAATTGAGACGGGATTTCTCCATGTTGGTCGGGCTTGTCTC
CAACTCCCGACTTCAGGTGATGCGTCCACCTCGGCATCCCAAAGTGACGGGATGACAGGCATGAGCCACCGCGCCCGGCG
TATTGTATTGTATTGTATTGTATTGTATTGTATTGTATTGTATTGTATTGTATTGTATCGTATCGTATTGTATTGTATCC
TATCGTATCCTATCGCATCCTATCGTATCGTATCTTATTGTATTGTAATGGGTTGTATTGACTTATTTTATTTAGTTAGT
TACTTTTGTGTTATTTTATTTATTTATCTGTTTGTTCGTTTTTGCCTGATCAAAGGTCAATCAGACCCGGTCGTCAAAGT
GGCGATTTCCTAGG
>m64011190228190319/94044257/ccs8078-8650
-TGTATGTATGTATGTATTTATTTATGTATTTATTTTTGAGACGGAGTTTCGCTCTTGTTGCTCAGACTGGAGTGCGATG
GCGCAATCTCGGCTCACTGCAACCTCCGCTTCCCAGGTTCAAGCGATTCTCCTGCCTCAGCCTTCCTAGCAGCTGGGATT
ATAGGCATGTGCCACCGCGCCCGGCTAGTTTTGTATTTTCAATTGAGACGGGATTTCTCCATGTTGGTCGGGCTTGTCTC
CAACTCCCGACTTCAGGTGATGCGTCCACCTCGGCATCCCAAAGTGACGGGATGACAGGCATGAGCCACCGCGCCCGGCG
TATTGTATTGTATTGTATTGTATTGTATTGTATTGTATTGTATTGTATTGTATTGTATCGTATCGTATTGTATTGTATCC
TATCGTATCCTATCGCATCCTATCGTATCGTATCTTATTGTATTGTAATGGGTTGTATTGACTTATTTTATTTAGTTAGT
TACTTTTGTGTTATTTTATTTATTTATCTGTTTGTTCGTTTTTGCCTGATCAAAGGTCAATCAGACCCGGTCGTCAAAGT
GGCGATTTCCTAGG
>m64011190228190319/95684294/ccs1710-2282
-TGTATGTATGTATGTATTTATTTATGTATTTATTTTTGAGACGGAGTTTCGCTCTTGTTGCTCAGACTGGAGTGCGATG
GCGCAATCTCGGCTCACTGCAACCTCCGCTTCCCAGGTTCAAGCGATTCTCCTGCCTCAGCCTTCCTAGCAGCTGGGATT
ATAGGCATGTGCCACCGCGCCCGGCTAGTTTTGTATTTTCAATTGAGACGGGATTTCTCCATGTTGGTCGGGCTTGTCTC
CAACTCCCGACTTCAGGTGATGCGTCCACCTCGGCATCCCAAAGTGACGGGATGACAGGCATGAGCCACCGCGCCCGGCG
TATTGTATTGTATTGTATTGTATTGTATTGTATTGTATTGTATTGTATTGTATTGTATCGTATCGTATTGTATTGTATCC
TATCGTATCCTATCGCATCCTATCGTATCGTATCTTATTGTATTGTAATGGGTTGTATTGACTTATTTTATTTAGTTAGT
TACTTTTGTGTTATTTTATTTATTTATCTGTTTGTTCGTTTTTGCCTGATCAAAGGTCAATCAGACCCGGTCGTCAAAGT
GGCGATTTCCTAGG
>m64011190228190319/96339041/ccs1672-2244
-TGTATGTATGTATGTATTTATTTATGTATTTATTTTTGAGACGGAGTTTCGCTCTTGTTGCTCAGACTGGAGTGCGATG
GCGCAATCTCGGCTCACTGCAACCTCCGCTTCCCAGGTTCAAGCGATTCTCCTGCCTCAGCCTTCCTAGCAGCTGGGATT
ATAGGCATGTGCCACCGCGCCCGGCTAGTTTTGTATTTTCAATTGAGACGGGATTTCTCCATGTTGGTCGGGCTTGTCTC
CAACTCCCGACTTCAGGTGATGCGTCCACCTCGGCATCCCAAAGTGACGGGATGACAGGCATGAGCCACCGCGCCCGGCG
TATTGTATTGTATTGTATTGTATTGTATTGTATTGTATTGTATTGTATTGTATTGTATCGTATCGTATTGTATTGTATCC
TATCGTATCCTATCGCATCCTATCGTATCGTATCTTATTGTATTGTAATGGGTTGTATTGACTTATTTTATTTAGTTAGT
TACTTTTGTGTTATTTTATTTATTTATCTGTTTGTTCGTTTTTGCCTGATCAAAGGTCAATCAGACCCGGTCGTCAAAGT
GGCGATTTCCTAGG
>m64011190228190319/97649727/ccs1563-2135
-TGTATGTATGTATGTATTTATTTATGTATTTATTTTTGAGACGGAGTTTCGCTCTTGTTGCTCAGACTGGAGTGCGATG
GCGCAATCTCGGCTCACTGCAACCTCCGCTTCCCAGGTTCAAGCGATTCTCCTGCCTCAGCCTTCCTAGCAGCTGGGATT
ATAGGCATGTGCCACCGCGCCCGGCTAGTTTTGTATTTTCAATTGAGACGGGATTTCTCCATGTTGGTCGGGCTTGTCTC
CAACTCCCGACTTCAGGTGATGCGTCCACCTCGGCATCCCAAAGTGACGGGATGACAGGCATGAGCCACCGCGCCCGGCG
TATTGTATTGTATTGTATTGTATTGTATTGTATTGTATTGTATTGTATTGTATTGTATCGTATCGTATTGTATTGTATCC
TATCGTATCCTATCGCATCCTATCGTATCGTATCTTATTGTATTGTAATGGGTTGTATTGACTTATTTTATTTAGTTAGT
TACTTTTGTGTTATTTTATTTATTTATCTGTTTGTTCGTTTTTGCCTGATCAAAGGTCAATCAGACCCGGTCGTCAAAGT
GGCGATTTCCTAGG
>m64011190228190319/105317891/ccs6809-7381
-TGTATGTATGTATGTATTTATTTATGTATTTATTTTTGAGACGGAGTTTCGCTCTTGTTGCTCAGACTGGAGTGCGATG
GCGCAATCTCGGCTCACTGCAACCTCCGCTTCCCAGGTTCAAGCGATTCTCCTGCCTCAGCCTTCCTAGCAGCTGGGATT
ATAGGCATGTGCCACCGCGCCCGGCTAGTTTTGTATTTTCAATTGAGACGGGATTTCTCCATGTTGGTCGGGCTTGTCTC
CAACTCCCGACTTCAGGTGATGCGTCCACCTCGGCATCCCAAAGTGACGGGATGACAGGCATGAGCCACCGCGCCCGGCG
TATTGTATTGTATTGTATTGTATTGTATTGTATTGTATTGTATTGTATTGTATTGTATCGTATCGTATTGTATTGTATCC
TATCGTATCCTATCGCATCCTATCGTATCGTATCTTATTGTATTGTAATGGGTTGTATTGACTTATTTTATTTAGTTAGT
TACTTTTGTGTTATTTTATTTATTTATCTGTTTGTTCGTTTTTGCCTGATCAAAGGTCAATCAGACCCGGTCGTCAAAGT
GGCGATTTCCTAGG
>m64011190228190319/114034223/ccs4077-4649
-TGTATGTATGTATGTATTTATTTATGTATTTATTTTTGAGACGGAGTTTCGCTCTTGTTGCTCAGACTGGAGTGCGATG
GCGCAATCTCGGCTCACTGCAACCTCCGCTTCCCAGGTTCAAGCGATTCTCCTGCCTCAGCCTTCCTAGCAGCTGGGATT
ATAGGCATGTGCCACCGCGCCCGGCTAGTTTTGTATTTTCAATTGAGACGGGATTTCTCCATGTTGGTCGGGCTTGTCTC
CAACTCCCGACTTCAGGTGATGCGTCCACCTCGGCATCCCAAAGTGACGGGATGACAGGCATGAGCCACCGCGCCCGGCG
TATTGTATTGTATTGTATTGTATTGTATTGTATTGTATTGTATTGTATTGTATTGTATCGTATCGTATTGTATTGTATCC
TATCGTATCCTATCGCATCCTATCGTATCGTATCTTATTGTATTGTAATGGGTTGTATTGACTTATTTTATTTAGTTAGT
TACTTTTGTGTTATTTTATTTATTTATCTGTTTGTTCGTTTTTGCCTGATCAAAGGTCAATCAGACCCGGTCGTCAAAGT
GGCGATTTCCTAGG
>m64011190228190319/116655067/ccs4157-4729
-TGTATGTATGTATGTATTTATTTATGTATTTATTTTTGAGACGGAGTTTCGCTCTTGTTGCTCAGACTGGAGTGCGATG
GCGCAATCTCGGCTCACTGCAACCTCCGCTTCCCAGGTTCAAGCGATTCTCCTGCCTCAGCCTTCCTAGCAGCTGGGATT
ATAGGCATGTGCCACCGCGCCCGGCTAGTTTTGTATTTTCAATTGAGACGGGATTTCTCCATGTTGGTCGGGCTTGTCTC
CAACTCCCGACTTCAGGTGATGCGTCCACCTCGGCATCCCAAAGTGACGGGATGACAGGCATGAGCCACCGCGCCCGGCG
TATTGTATTGTATTGTATTGTATTGTATTGTATTGTATTGTATTGTATTGTATTGTATCGTATCGTATTGTATTGTATCC
TATCGTATCCTATCGCATCCTATCGTATCGTATCTTATTGTATTGTAATGGGTTGTATTGACTTATTTTATTTAGTTAGT
TACTTTTGTGTTATTTTATTTATTTATCTGTTTGTTCGTTTTTGCCTGATCAAAGGTCAATCAGACCCGGTCGTCAAAGT
GGCGATTTCCTAGG
>m64011190228190319/119997013/ccs2753-3325
-TGTATGTATGTATGTATTTATTTATGTATTTATTTTTGAGACGGAGTTTCGCTCTTGTTGCTCAGACTGGAGTGCGATG
GCGCAATCTCGGCTCACTGCAACCTCCGCTTCCCAGGTTCAAGCGATTCTCCTGCCTCAGCCTTCCTAGCAGCTGGGATT
ATAGGCATGTGCCACCGCGCCCGGCTAGTTTTGTATTTTCAATTGAGACGGGATTTCTCCATGTTGGTCGGGCTTGTCTC
CAACTCCCGACTTCAGGTGATGCGTCCACCTCGGCATCCCAAAGTGACGGGATGACAGGCATGAGCCACCGCGCCCGGCG
TATTGTATTGTATTGTATTGTATTGTATTGTATTGTATTGTATTGTATTGTATTGTATCGTATCGTATTGTATTGTATCC
TATCGTATCCTATCGCATCCTATCGTATCGTATCTTATTGTATTGTAATGGGTTGTATTGACTTATTTTATTTAGTTAGT
TACTTTTGTGTTATTTTATTTATTTATCTGTTTGTTCGTTTTTGCCTGATCAAAGGTCAATCAGACCCGGTCGTCAAAGT
GGCGATTTCCTAGG
>m64011190228190319/120392237/ccs3152-3724
-TGTATGTATGTATGTATTTATTTATGTATTTATTTTTGAGACGGAGTTTCGCTCTTGTTGCTCAGACTGGAGTGCGATG
GCGCAATCTCGGCTCACTGCAACCTCCGCTTCCCAGGTTCAAGCGATTCTCCTGCCTCAGCCTTCCTAGCAGCTGGGATT
ATAGGCATGTGCCACCGCGCCCGGCTAGTTTTGTATTTTCAATTGAGACGGGATTTCTCCATGTTGGTCGGGCTTGTCTC
CAACTCCCGACTTCAGGTGATGCGTCCACCTCGGCATCCCAAAGTGACGGGATGACAGGCATGAGCCACCGCGCCCGGCG
TATTGTATTGTATTGTATTGTATTGTATTGTATTGTATTGTATTGTATTGTATTGTATCGTATCGTATTGTATTGTATCC
TATCGTATCCTATCGCATCCTATCGTATCGTATCTTATTGTATTGTAATGGGTTGTATTGACTTATTTTATTTAGTTAGT
TACTTTTGTGTTATTTTATTTATTTATCTGTTTGTTCGTTTTTGCCTGATCAAAGGTCAATCAGACCCGGTCGTCAAAGT
GGCGATTTCCTAGG
>m64011190228190319/124125621/ccs4243-4815
-TGTATGTATGTATGTATTTATTTATGTATTTATTTTTGAGACGGAGTTTCGCTCTTGTTGCTCAGACTGGAGTGCGATG
GCGCAATCTCGGCTCACTGCAACCTCCGCTTCCCAGGTTCAAGCGATTCTCCTGCCTCAGCCTTCCTAGCAGCTGGGATT
ATAGGCATGTGCCACCGCGCCCGGCTAGTTTTGTATTTTCAATTGAGACGGGATTTCTCCATGTTGGTCGGGCTTGTCTC
CAACTCCCGACTTCAGGTGATGCGTCCACCTCGGCATCCCAAAGTGACGGGATGACAGGCATGAGCCACCGCGCCCGGCG
TATTGTATTGTATTGTATTGTATTGTATTGTATTGTATTGTATTGTATTGTATTGTATCGTATCGTATTGTATTGTATCC
TATCGTATCCTATCGCATCCTATCGTATCGTATCTTATTGTATTGTAATGGGTTGTATTGACTTATTTTATTTAGTTAGT
TACTTTTGTGTTATTTTATTTATTTATCTGTTTGTTCGTTTTTGCCTGATCAAAGGTCAATCAGACCCGGTCGTCAAAGT
GGCGATTTCCTAGG
>m64076210621234241/87100002/ccs4842-5414
-TGTATGTATGTATGTATTTATTTATGTATTTATTTTTGAGACGGAGTTTCGCTCTTGTTGCTCAGACTGGAGTGCGATG
GCGCAATCTCGGCTCACTGCAACCTCCGCTTCCCAGGTTCAAGCGATTCTCCTGCCTCAGCCTTCCTAGCAGCTGGGATT
ATAGGCATGTGCCACCGCGCCCGGCTAGTTTTGTATTTTCAATTGAGACGGGATTTCTCCATGTTGGTCGGGCTTGTCTC
CAACTCCCGACTTCAGGTGATGCGTCCACCTCGGCATCCCAAAGTGACGGGATGACAGGCATGAGCCACCGCGCCCGGCG
TATTGTATTGTATTGTATTGTATTGTATTGTATTGTATTGTATTGTATTGTATTGTATCGTATCGTATTGTATTGTATCC
TATCGTATCCTATCGCATCCTATCGTATCGTATCTTATTGTATTGTAATGGGTTGTATTGACTTATTTTATTTAGTTAGT
TACTTTTGTGTTATTTTATTTATTTATCTGTTTGTTCGTTTTTGCCTGATCAAAGGTCAATCAGACCCGGTCGTCAAAGT
GGCGATTTCCTAGG
>m64076210621234241/87230992/ccs16522-17094
-TGTATGTATGTATGTATTTATTTATGTATTTATTTTTGAGACGGAGTTTCGCTCTTGTTGCTCAGACTGGAGTGCGATG
GCGCAATCTCGGCTCACTGCAACCTCCGCTTCCCAGGTTCAAGCGATTCTCCTGCCTCAGCCTTCCTAGCAGCTGGGATT
ATAGGCATGTGCCACCGCGCCCGGCTAGTTTTGTATTTTCAATTGAGACGGGATTTCTCCATGTTGGTCGGGCTTGTCTC
CAACTCCCGACTTCAGGTGATGCGTCCACCTCGGCATCCCAAAGTGACGGGATGACAGGCATGAGCCACCGCGCCCGGCG
TATTGTATTGTATTGTATTGTATTGTATTGTATTGTATTGTATTGTATTGTATTGTATCGTATCGTATTGTATTGTATCC
TATCGTATCCTATCGCATCCTATCGTATCGTATCTTATTGTATTGTAATGGGTTGTATTGACTTATTTTATTTAGTTAGT
TACTTTTGTGTTATTTTATTTATTTATCTGTTTGTTCGTTTTTGCCTGATCAAAGGTCAATCAGACCCGGTCGTCAAAGT
GGCGATTTCCTAGG
>m64076210621234241/88017163/ccs14195-14767
-TGTATGTATGTATGTATTTATTTATGTATTTATTTTTGAGACGGAGTTTCGCTCTTGTTGCTCAGACTGGAGTGCGATG
GCGCAATCTCGGCTCACTGCAACCTCCGCTTCCCAGGTTCAAGCGATTCTCCTGCCTCAGCCTTCCTAGCAGCTGGGATT
ATAGGCATGTGCCACCGCGCCCGGCTAGTTTTGTATTTTCAATTGAGACGGGATTTCTCCATGTTGGTCGGGCTTGTCTC
CAACTCCCGACTTCAGGTGATGCGTCCACCTCGGCATCCCAAAGTGACGGGATGACAGGCATGAGCCACCGCGCCCGGCG
TATTGTATTGTATTGTATTGTATTGTATTGTATTGTATTGTATTGTATTGTATTGTATCGTATCGTATTGTATTGTATCC
TATCGTATCCTATCGCATCCTATCGTATCGTATCTTATTGTATTGTAATGGGTTGTATTGACTTATTTTATTTAGTTAGT
TACTTTTGTGTTATTTTATTTATTTATCTGTTTGTTCGTTTTTGCCTGATCAAAGGTCAATCAGACCCGGTCGTCAAAGT
GGCGATTTCCTAGG
>m64076210621234241/88867764/ccs7913-8485
-TGTATGTATGTATGTATTTATTTATGTATTTATTTTTGAGACGGAGTTTCGCTCTTGTTGCTCAGACTGGAGTGCGATG
GCGCAATCTCGGCTCACTGCAACCTCCGCTTCCCAGGTTCAAGCGATTCTCCTGCCTCAGCCTTCCTAGCAGCTGGGATT
ATAGGCATGTGCCACCGCGCCCGGCTAGTTTTGTATTTTCAATTGAGACGGGATTTCTCCATGTTGGTCGGGCTTGTCTC
CAACTCCCGACTTCAGGTGATGCGTCCACCTCGGCATCCCAAAGTGACGGGATGACAGGCATGAGCCACCGCGCCCGGCG
TATTGTATTGTATTGTATTGTATTGTATTGTATTGTATTGTATTGTATTGTATTGTATCGTATCGTATTGTATTGTATCC
TATCGTATCCTATCGCATCCTATCGTATCGTATCTTATTGTATTGTAATGGGTTGTATTGACTTATTTTATTTAGTTAGT
TACTTTTGTGTTATTTTATTTATTTATCTGTTTGTTCGTTTTTGCCTGATCAAAGGTCAATCAGACCCGGTCGTCAAAGT
GGCGATTTCCTAGG
>m64076210621234241/89325789/ccs14257-14829
-TGTATGTATGTATGTATTTATTTATGTATTTATTTTTGAGACGGAGTTTCGCTCTTGTTGCTCAGACTGGAGTGCGATG
GCGCAATCTCGGCTCACTGCAACCTCCGCTTCCCAGGTTCAAGCGATTCTCCTGCCTCAGCCTTCCTAGCAGCTGGGATT
ATAGGCATGTGCCACCGCGCCCGGCTAGTTTTGTATTTTCAATTGAGACGGGATTTCTCCATGTTGGTCGGGCTTGTCTC
CAACTCCCGACTTCAGGTGATGCGTCCACCTCGGCATCCCAAAGTGACGGGATGACAGGCATGAGCCACCGCGCCCGGCG
TATTGTATTGTATTGTATTGTATTGTATTGTATTGTATTGTATTGTATTGTATTGTATCGTATCGTATTGTATTGTATCC
TATCGTATCCTATCGCATCCTATCGTATCGTATCTTATTGTATTGTAATGGGTTGTATTGACTTATTTTATTTAGTTAGT
TACTTTTGTGTTATTTTATTTATTTATCTGTTTGTTCGTTTTTGCCTGATCAAAGGTCAATCAGACCCGGTCGTCAAAGT
GGCGATTTCCTAGG
>m64076210621234241/89326044/ccs8174-8746
-TGTATGTATGTATGTATTTATTTATGTATTTATTTTTGAGACGGAGTTTCGCTCTTGTTGCTCAGACTGGAGTGCGATG
GCGCAATCTCGGCTCACTGCAACCTCCGCTTCCCAGGTTCAAGCGATTCTCCTGCCTCAGCCTTCCTAGCAGCTGGGATT
ATAGGCATGTGCCACCGCGCCCGGCTAGTTTTGTATTTTCAATTGAGACGGGATTTCTCCATGTTGGTCGGGCTTGTCTC
CAACTCCCGACTTCAGGTGATGCGTCCACCTCGGCATCCCAAAGTGACGGGATGACAGGCATGAGCCACCGCGCCCGGCG
TATTGTATTGTATTGTATTGTATTGTATTGTATTGTATTGTATTGTATTGTATTGTATCGTATCGTATTGTATTGTATCC
TATCGTATCCTATCGCATCCTATCGTATCGTATCTTATTGTATTGTAATGGGTTGTATTGACTTATTTTATTTAGTTAGT
TACTTTTGTGTTATTTTATTTATTTATCTGTTTGTTCGTTTTTGCCTGATCAAAGGTCAATCAGACCCGGTCGTCAAAGT
GGCGATTTCCTAGG
>m64076210621234241/90966047/ccs470-1042
-TGTATGTATGTATGTATTTATTTATGTATTTATTTTTGAGACGGAGTTTCGCTCTTGTTGCTCAGACTGGAGTGCGATG
GCGCAATCTCGGCTCACTGCAACCTCCGCTTCCCAGGTTCAAGCGATTCTCCTGCCTCAGCCTTCCTAGCAGCTGGGATT
ATAGGCATGTGCCACCGCGCCCGGCTAGTTTTGTATTTTCAATTGAGACGGGATTTCTCCATGTTGGTCGGGCTTGTCTC
CAACTCCCGACTTCAGGTGATGCGTCCACCTCGGCATCCCAAAGTGACGGGATGACAGGCATGAGCCACCGCGCCCGGCG
TATTGTATTGTATTGTATTGTATTGTATTGTATTGTATTGTATTGTATTGTATTGTATCGTATCGTATTGTATTGTATCC
TATCGTATCCTATCGCATCCTATCGTATCGTATCTTATTGTATTGTAATGGGTTGTATTGACTTATTTTATTTAGTTAGT
TACTTTTGTGTTATTTTATTTATTTATCTGTTTGTTCGTTTTTGCCTGATCAAAGGTCAATCAGACCCGGTCGTCAAAGT
GGCGATTTCCTAGG
>m64076210621234241/91424089/ccs14429-15001
-TGTATGTATGTATGTATTTATTTATGTATTTATTTTTGAGACGGAGTTTCGCTCTTGTTGCTCAGACTGGAGTGCGATG
GCGCAATCTCGGCTCACTGCAACCTCCGCTTCCCAGGTTCAAGCGATTCTCCTGCCTCAGCCTTCCTAGCAGCTGGGATT
ATAGGCATGTGCCACCGCGCCCGGCTAGTTTTGTATTTTCAATTGAGACGGGATTTCTCCATGTTGGTCGGGCTTGTCTC
CAACTCCCGACTTCAGGTGATGCGTCCACCTCGGCATCCCAAAGTGACGGGATGACAGGCATGAGCCACCGCGCCCGGCG
TATTGTATTGTATTGTATTGTATTGTATTGTATTGTATTGTATTGTATTGTATTGTATCGTATCGTATTGTATTGTATCC
TATCGTATCCTATCGCATCCTATCGTATCGTATCTTATTGTATTGTAATGGGTTGTATTGACTTATTTTATTTAGTTAGT
TACTTTTGTGTTATTTTATTTATTTATCTGTTTGTTCGTTTTTGCCTGATCAAAGGTCAATCAGACCCGGTCGTCAAAGT
GGCGATTTCCTAGG
>m64076210621234241/92867377/ccs11426-11998
-TGTATGTATGTATGTATTTATTTATGTATTTATTTTTGAGACGGAGTTTCGCTCTTGTTGCTCAGACTGGAGTGCGATG
GCGCAATCTCGGCTCACTGCAACCTCCGCTTCCCAGGTTCAAGCGATTCTCCTGCCTCAGCCTTCCTAGCAGCTGGGATT
ATAGGCATGTGCCACCGCGCCCGGCTAGTTTTGTATTTTCAATTGAGACGGGATTTCTCCATGTTGGTCGGGCTTGTCTC
CAACTCCCGACTTCAGGTGATGCGTCCACCTCGGCATCCCAAAGTGACGGGATGACAGGCATGAGCCACCGCGCCCGGCG
TATTGTATTGTATTGTATTGTATTGTATTGTATTGTATTGTATTGTATTGTATTGTATCGTATCGTATTGTATTGTATCC
TATCGTATCCTATCGCATCCTATCGTATCGTATCTTATTGTATTGTAATGGGTTGTATTGACTTATTTTATTTAGTTAGT
TACTTTTGTGTTATTTTATTTATTTATCTGTTTGTTCGTTTTTGCCTGATCAAAGGTCAATCAGACCCGGTCGTCAAAGT
GGCGATTTCCTAGG
>m64076210621234241/93456586/ccs8207-8779
-TGTATGTATGTATGTATTTATTTATGTATTTATTTTTGAGACGGAGTTTCGCTCTTGTTGCTCAGACTGGAGTGCGATG
GCGCAATCTCGGCTCACTGCAACCTCCGCTTCCCAGGTTCAAGCGATTCTCCTGCCTCAGCCTTCCTAGCAGCTGGGATT
ATAGGCATGTGCCACCGCGCCCGGCTAGTTTTGTATTTTCAATTGAGACGGGATTTCTCCATGTTGGTCGGGCTTGTCTC
CAACTCCCGACTTCAGGTGATGCGTCCACCTCGGCATCCCAAAGTGACGGGATGACAGGCATGAGCCACCGCGCCCGGCG
TATTGTATTGTATTGTATTGTATTGTATTGTATTGTATTGTATTGTATTGTATTGTATCGTATCGTATTGTATTGTATCC
TATCGTATCCTATCGCATCCTATCGTATCGTATCTTATTGTATTGTAATGGGTTGTATTGACTTATTTTATTTAGTTAGT
TACTTTTGTGTTATTTTATTTATTTATCTGTTTGTTCGTTTTTGCCTGATCAAAGGTCAATCAGACCCGGTCGTCAAAGT
GGCGATTTCCTAGG
>m64076210621234241/95028676/ccs4888-5460
-TGTATGTATGTATGTATTTATTTATGTATTTATTTTTGAGACGGAGTTTCGCTCTTGTTGCTCAGACTGGAGTGCGATG
GCGCAATCTCGGCTCACTGCAACCTCCGCTTCCCAGGTTCAAGCGATTCTCCTGCCTCAGCCTTCCTAGCAGCTGGGATT
ATAGGCATGTGCCACCGCGCCCGGCTAGTTTTGTATTTTCAATTGAGACGGGATTTCTCCATGTTGGTCGGGCTTGTCTC
CAACTCCCGACTTCAGGTGATGCGTCCACCTCGGCATCCCAAAGTGACGGGATGACAGGCATGAGCCACCGCGCCCGGCG
TATTGTATTGTATTGTATTGTATTGTATTGTATTGTATTGTATTGTATTGTATTGTATCGTATCGTATTGTATTGTATCC
TATCGTATCCTATCGCATCCTATCGTATCGTATCTTATTGTATTGTAATGGGTTGTATTGACTTATTTTATTTAGTTAGT
TACTTTTGTGTTATTTTATTTATTTATCTGTTTGTTCGTTTTTGCCTGATCAAAGGTCAATCAGACCCGGTCGTCAAAGT
GGCGATTTCCTAGG
>m64076210621234241/96601918/ccs27044-27616
-TGTATGTATGTATGTATTTATTTATGTATTTATTTTTGAGACGGAGTTTCGCTCTTGTTGCTCAGACTGGAGTGCGATG
GCGCAATCTCGGCTCACTGCAACCTCCGCTTCCCAGGTTCAAGCGATTCTCCTGCCTCAGCCTTCCTAGCAGCTGGGATT
ATAGGCATGTGCCACCGCGCCCGGCTAGTTTTGTATTTTCAATTGAGACGGGATTTCTCCATGTTGGTCGGGCTTGTCTC
CAACTCCCGACTTCAGGTGATGCGTCCACCTCGGCATCCCAAAGTGACGGGATGACAGGCATGAGCCACCGCGCCCGGCG
TATTGTATTGTATTGTATTGTATTGTATTGTATTGTATTGTATTGTATTGTATTGTATCGTATCGTATTGTATTGTATCC
TATCGTATCCTATCGCATCCTATCGTATCGTATCTTATTGTATTGTAATGGGTTGTATTGACTTATTTTATTTAGTTAGT
TACTTTTGTGTTATTTTATTTATTTATCTGTTTGTTCGTTTTTGCCTGATCAAAGGTCAATCAGACCCGGTCGTCAAAGT
GGCGATTTCCTAGG
>m64076210621234241/96732912/ccs15847-16419
-TGTATGTATGTATGTATTTATTTATGTATTTATTTTTGAGACGGAGTTTCGCTCTTGTTGCTCAGACTGGAGTGCGATG
GCGCAATCTCGGCTCACTGCAACCTCCGCTTCCCAGGTTCAAGCGATTCTCCTGCCTCAGCCTTCCTAGCAGCTGGGATT
ATAGGCATGTGCCACCGCGCCCGGCTAGTTTTGTATTTTCAATTGAGACGGGATTTCTCCATGTTGGTCGGGCTTGTCTC
CAACTCCCGACTTCAGGTGATGCGTCCACCTCGGCATCCCAAAGTGACGGGATGACAGGCATGAGCCACCGCGCCCGGCG
TATTGTATTGTATTGTATTGTATTGTATTGTATTGTATTGTATTGTATTGTATTGTATCGTATCGTATTGTATTGTATCC
TATCGTATCCTATCGCATCCTATCGTATCGTATCTTATTGTATTGTAATGGGTTGTATTGACTTATTTTATTTAGTTAGT
TACTTTTGTGTTATTTTATTTATTTATCTGTTTGTTCGTTTTTGCCTGATCAAAGGTCAATCAGACCCGGTCGTCAAAGT
GGCGATTTCCTAGG
>m64076210621234241/98304537/ccs12899-13471
-TGTATGTATGTATGTATTTATTTATGTATTTATTTTTGAGACGGAGTTTCGCTCTTGTTGCTCAGACTGGAGTGCGATG
GCGCAATCTCGGCTCACTGCAACCTCCGCTTCCCAGGTTCAAGCGATTCTCCTGCCTCAGCCTTCCTAGCAGCTGGGATT
ATAGGCATGTGCCACCGCGCCCGGCTAGTTTTGTATTTTCAATTGAGACGGGATTTCTCCATGTTGGTCGGGCTTGTCTC
CAACTCCCGACTTCAGGTGATGCGTCCACCTCGGCATCCCAAAGTGACGGGATGACAGGCATGAGCCACCGCGCCCGGCG
TATTGTATTGTATTGTATTGTATTGTATTGTATTGTATTGTATTGTATTGTATTGTATCGTATCGTATTGTATTGTATCC
TATCGTATCCTATCGCATCCTATCGTATCGTATCTTATTGTATTGTAATGGGTTGTATTGACTTATTTTATTTAGTTAGT
TACTTTTGTGTTATTTTATTTATTTATCTGTTTGTTCGTTTTTGCCTGATCAAAGGTCAATCAGACCCGGTCGTCAAAGT
GGCGATTTCCTAGG
>m64076210621234241/98435578/ccs7200-7772
-TGTATGTATGTATGTATTTATTTATGTATTTATTTTTGAGACGGAGTTTCGCTCTTGTTGCTCAGACTGGAGTGCGATG
GCGCAATCTCGGCTCACTGCAACCTCCGCTTCCCAGGTTCAAGCGATTCTCCTGCCTCAGCCTTCCTAGCAGCTGGGATT
ATAGGCATGTGCCACCGCGCCCGGCTAGTTTTGTATTTTCAATTGAGACGGGATTTCTCCATGTTGGTCGGGCTTGTCTC
CAACTCCCGACTTCAGGTGATGCGTCCACCTCGGCATCCCAAAGTGACGGGATGACAGGCATGAGCCACCGCGCCCGGCG
TATTGTATTGTATTGTATTGTATTGTATTGTATTGTATTGTATTGTATTGTATTGTATCGTATCGTATTGTATTGTATCC
TATCGTATCCTATCGCATCCTATCGTATCGTATCTTATTGTATTGTAATGGGTTGTATTGACTTATTTTATTTAGTTAGT
TACTTTTGTGTTATTTTATTTATTTATCTGTTTGTTCGTTTTTGCCTGATCAAAGGTCAATCAGACCCGGTCGTCAAAGT
GGCGATTTCCTAGG
>m64076210621234241/99355228/ccs21010-21582
-TGTATGTATGTATGTATTTATTTATGTATTTATTTTTGAGACGGAGTTTCGCTCTTGTTGCTCAGACTGGAGTGCGATG
GCGCAATCTCGGCTCACTGCAACCTCCGCTTCCCAGGTTCAAGCGATTCTCCTGCCTCAGCCTTCCTAGCAGCTGGGATT
ATAGGCATGTGCCACCGCGCCCGGCTAGTTTTGTATTTTCAATTGAGACGGGATTTCTCCATGTTGGTCGGGCTTGTCTC
CAACTCCCGACTTCAGGTGATGCGTCCACCTCGGCATCCCAAAGTGACGGGATGACAGGCATGAGCCACCGCGCCCGGCG
TATTGTATTGTATTGTATTGTATTGTATTGTATTGTATTGTATTGTATTGTATTGTATCGTATCGTATTGTATTGTATCC
TATCGTATCCTATCGCATCCTATCGTATCGTATCTTATTGTATTGTAATGGGTTGTATTGACTTATTTTATTTAGTTAGT
TACTTTTGTGTTATTTTATTTATTTATCTGTTTGTTCGTTTTTGCCTGATCAAAGGTCAATCAGACCCGGTCGTCAAAGT
GGCGATTTCCTAGG
>m64076210621234241/100796323/ccs7361-7933
-TGTATGTATGTATGTATTTATTTATGTATTTATTTTTGAGACGGAGTTTCGCTCTTGTTGCTCAGACTGGAGTGCGATG
GCGCAATCTCGGCTCACTGCAACCTCCGCTTCCCAGGTTCAAGCGATTCTCCTGCCTCAGCCTTCCTAGCAGCTGGGATT
ATAGGCATGTGCCACCGCGCCCGGCTAGTTTTGTATTTTCAATTGAGACGGGATTTCTCCATGTTGGTCGGGCTTGTCTC
CAACTCCCGACTTCAGGTGATGCGTCCACCTCGGCATCCCAAAGTGACGGGATGACAGGCATGAGCCACCGCGCCCGGCG
TATTGTATTGTATTGTATTGTATTGTATTGTATTGTATTGTATTGTATTGTATTGTATCGTATCGTATTGTATTGTATCC
TATCGTATCCTATCGCATCCTATCGTATCGTATCTTATTGTATTGTAATGGGTTGTATTGACTTATTTTATTTAGTTAGT
TACTTTTGTGTTATTTTATTTATTTATCTGTTTGTTCGTTTTTGCCTGATCAAAGGTCAATCAGACCCGGTCGTCAAAGT
GGCGATTTCCTAGG
>m64076210621234241/101778533/ccs23235-23807
-TGTATGTATGTATGTATTTATTTATGTATTTATTTTTGAGACGGAGTTTCGCTCTTGTTGCTCAGACTGGAGTGCGATG
GCGCAATCTCGGCTCACTGCAACCTCCGCTTCCCAGGTTCAAGCGATTCTCCTGCCTCAGCCTTCCTAGCAGCTGGGATT
ATAGGCATGTGCCACCGCGCCCGGCTAGTTTTGTATTTTCAATTGAGACGGGATTTCTCCATGTTGGTCGGGCTTGTCTC
CAACTCCCGACTTCAGGTGATGCGTCCACCTCGGCATCCCAAAGTGACGGGATGACAGGCATGAGCCACCGCGCCCGGCG
TATTGTATTGTATTGTATTGTATTGTATTGTATTGTATTGTATTGTATTGTATTGTATCGTATCGTATTGTATTGTATCC
TATCGTATCCTATCGCATCCTATCGTATCGTATCTTATTGTATTGTAATGGGTTGTATTGACTTATTTTATTTAGTTAGT
TACTTTTGTGTTATTTTATTTATTTATCTGTTTGTTCGTTTTTGCCTGATCAAAGGTCAATCAGACCCGGTCGTCAAAGT
GGCGATTTCCTAGG
>m64076210621234241/101844621/ccs18819-19391
-TGTATGTATGTATGTATTTATTTATGTATTTATTTTTGAGACGGAGTTTCGCTCTTGTTGCTCAGACTGGAGTGCGATG
GCGCAATCTCGGCTCACTGCAACCTCCGCTTCCCAGGTTCAAGCGATTCTCCTGCCTCAGCCTTCCTAGCAGCTGGGATT
ATAGGCATGTGCCACCGCGCCCGGCTAGTTTTGTATTTTCAATTGAGACGGGATTTCTCCATGTTGGTCGGGCTTGTCTC
CAACTCCCGACTTCAGGTGATGCGTCCACCTCGGCATCCCAAAGTGACGGGATGACAGGCATGAGCCACCGCGCCCGGCG
TATTGTATTGTATTGTATTGTATTGTATTGTATTGTATTGTATTGTATTGTATTGTATCGTATCGTATTGTATTGTATCC
TATCGTATCCTATCGCATCCTATCGTATCGTATCTTATTGTATTGTAATGGGTTGTATTGACTTATTTTATTTAGTTAGT
TACTTTTGTGTTATTTTATTTATTTATCTGTTTGTTCGTTTTTGCCTGATCAAAGGTCAATCAGACCCGGTCGTCAAAGT
GGCGATTTCCTAGG
>m64076210621234241/103941096/ccs16752-17324
-TGTATGTATGTATGTATTTATTTATGTATTTATTTTTGAGACGGAGTTTCGCTCTTGTTGCTCAGACTGGAGTGCGATG
GCGCAATCTCGGCTCACTGCAACCTCCGCTTCCCAGGTTCAAGCGATTCTCCTGCCTCAGCCTTCCTAGCAGCTGGGATT
ATAGGCATGTGCCACCGCGCCCGGCTAGTTTTGTATTTTCAATTGAGACGGGATTTCTCCATGTTGGTCGGGCTTGTCTC
CAACTCCCGACTTCAGGTGATGCGTCCACCTCGGCATCCCAAAGTGACGGGATGACAGGCATGAGCCACCGCGCCCGGCG
TATTGTATTGTATTGTATTGTATTGTATTGTATTGTATTGTATTGTATTGTATTGTATCGTATCGTATTGTATTGTATCC
TATCGTATCCTATCGCATCCTATCGTATCGTATCTTATTGTATTGTAATGGGTTGTATTGACTTATTTTATTTAGTTAGT
TACTTTTGTGTTATTTTATTTATTTATCTGTTTGTTCGTTTTTGCCTGATCAAAGGTCAATCAGACCCGGTCGTCAAAGT
GGCGATTTCCTAGG
>m64076210621234241/104399248/ccs14624-15196
-TGTATGTATGTATGTATTTATTTATGTATTTATTTTTGAGACGGAGTTTCGCTCTTGTTGCTCAGACTGGAGTGCGATG
GCGCAATCTCGGCTCACTGCAACCTCCGCTTCCCAGGTTCAAGCGATTCTCCTGCCTCAGCCTTCCTAGCAGCTGGGATT
ATAGGCATGTGCCACCGCGCCCGGCTAGTTTTGTATTTTCAATTGAGACGGGATTTCTCCATGTTGGTCGGGCTTGTCTC
CAACTCCCGACTTCAGGTGATGCGTCCACCTCGGCATCCCAAAGTGACGGGATGACAGGCATGAGCCACCGCGCCCGGCG
TATTGTATTGTATTGTATTGTATTGTATTGTATTGTATTGTATTGTATTGTATTGTATCGTATCGTATTGTATTGTATCC
TATCGTATCCTATCGCATCCTATCGTATCGTATCTTATTGTATTGTAATGGGTTGTATTGACTTATTTTATTTAGTTAGT
TACTTTTGTGTTATTTTATTTATTTATCTGTTTGTTCGTTTTTGCCTGATCAAAGGTCAATCAGACCCGGTCGTCAAAGT
GGCGATTTCCTAGG
>m64076210621234241/105055269/ccs2592-3164
-TGTATGTATGTATGTATTTATTTATGTATTTATTTTTGAGACGGAGTTTCGCTCTTGTTGCTCAGACTGGAGTGCGATG
GCGCAATCTCGGCTCACTGCAACCTCCGCTTCCCAGGTTCAAGCGATTCTCCTGCCTCAGCCTTCCTAGCAGCTGGGATT
ATAGGCATGTGCCACCGCGCCCGGCTAGTTTTGTATTTTCAATTGAGACGGGATTTCTCCATGTTGGTCGGGCTTGTCTC
CAACTCCCGACTTCAGGTGATGCGTCCACCTCGGCATCCCAAAGTGACGGGATGACAGGCATGAGCCACCGCGCCCGGCG
TATTGTATTGTATTGTATTGTATTGTATTGTATTGTATTGTATTGTATTGTATTGTATCGTATCGTATTGTATTGTATCC
TATCGTATCCTATCGCATCCTATCGTATCGTATCTTATTGTATTGTAATGGGTTGTATTGACTTATTTTATTTAGTTAGT
TACTTTTGTGTTATTTTATTTATTTATCTGTTTGTTCGTTTTTGCCTGATCAAAGGTCAATCAGACCCGGTCGTCAAAGT
GGCGATTTCCTAGG
>m64076210621234241/105187599/ccs1773-2345
-TGTATGTATGTATGTATTTATTTATGTATTTATTTTTGAGACGGAGTTTCGCTCTTGTTGCTCAGACTGGAGTGCGATG
GCGCAATCTCGGCTCACTGCAACCTCCGCTTCCCAGGTTCAAGCGATTCTCCTGCCTCAGCCTTCCTAGCAGCTGGGATT
ATAGGCATGTGCCACCGCGCCCGGCTAGTTTTGTATTTTCAATTGAGACGGGATTTCTCCATGTTGGTCGGGCTTGTCTC
CAACTCCCGACTTCAGGTGATGCGTCCACCTCGGCATCCCAAAGTGACGGGATGACAGGCATGAGCCACCGCGCCCGGCG
TATTGTATTGTATTGTATTGTATTGTATTGTATTGTATTGTATTGTATTGTATTGTATCGTATCGTATTGTATTGTATCC
TATCGTATCCTATCGCATCCTATCGTATCGTATCTTATTGTATTGTAATGGGTTGTATTGACTTATTTTATTTAGTTAGT
TACTTTTGTGTTATTTTATTTATTTATCTGTTTGTTCGTTTTTGCCTGATCAAAGGTCAATCAGACCCGGTCGTCAAAGT
GGCGATTTCCTAGG
>m64076210621234241/106824753/ccs13945-14517
-TGTATGTATGTATGTATTTATTTATGTATTTATTTTTGAGACGGAGTTTCGCTCTTGTTGCTCAGACTGGAGTGCGATG
GCGCAATCTCGGCTCACTGCAACCTCCGCTTCCCAGGTTCAAGCGATTCTCCTGCCTCAGCCTTCCTAGCAGCTGGGATT
ATAGGCATGTGCCACCGCGCCCGGCTAGTTTTGTATTTTCAATTGAGACGGGATTTCTCCATGTTGGTCGGGCTTGTCTC
CAACTCCCGACTTCAGGTGATGCGTCCACCTCGGCATCCCAAAGTGACGGGATGACAGGCATGAGCCACCGCGCCCGGCG
TATTGTATTGTATTGTATTGTATTGTATTGTATTGTATTGTATTGTATTGTATTGTATCGTATCGTATTGTATTGTATCC
TATCGTATCCTATCGCATCCTATCGTATCGTATCTTATTGTATTGTAATGGGTTGTATTGACTTATTTTATTTAGTTAGT
TACTTTTGTGTTATTTTATTTATTTATCTGTTTGTTCGTTTTTGCCTGATCAAAGGTCAATCAGACCCGGTCGTCAAAGT
GGCGATTTCCTAGG
>m64076210621234241/108200849/ccs6822-7394
-TGTATGTATGTATGTATTTATTTATGTATTTATTTTTGAGACGGAGTTTCGCTCTTGTTGCTCAGACTGGAGTGCGATG
GCGCAATCTCGGCTCACTGCAACCTCCGCTTCCCAGGTTCAAGCGATTCTCCTGCCTCAGCCTTCCTAGCAGCTGGGATT
ATAGGCATGTGCCACCGCGCCCGGCTAGTTTTGTATTTTCAATTGAGACGGGATTTCTCCATGTTGGTCGGGCTTGTCTC
CAACTCCCGACTTCAGGTGATGCGTCCACCTCGGCATCCCAAAGTGACGGGATGACAGGCATGAGCCACCGCGCCCGGCG
TATTGTATTGTATTGTATTGTATTGTATTGTATTGTATTGTATTGTATTGTATTGTATCGTATCGTATTGTATTGTATCC
TATCGTATCCTATCGCATCCTATCGTATCGTATCTTATTGTATTGTAATGGGTTGTATTGACTTATTTTATTTAGTTAGT
TACTTTTGTGTTATTTTATTTATTTATCTGTTTGTTCGTTTTTGCCTGATCAAAGGTCAATCAGACCCGGTCGTCAAAGT
GGCGATTTCCTAGG
>m64076210621234241/108923052/ccs15861-16433
-TGTATGTATGTATGTATTTATTTATGTATTTATTTTTGAGACGGAGTTTCGCTCTTGTTGCTCAGACTGGAGTGCGATG
GCGCAATCTCGGCTCACTGCAACCTCCGCTTCCCAGGTTCAAGCGATTCTCCTGCCTCAGCCTTCCTAGCAGCTGGGATT
ATAGGCATGTGCCACCGCGCCCGGCTAGTTTTGTATTTTCAATTGAGACGGGATTTCTCCATGTTGGTCGGGCTTGTCTC
CAACTCCCGACTTCAGGTGATGCGTCCACCTCGGCATCCCAAAGTGACGGGATGACAGGCATGAGCCACCGCGCCCGGCG
TATTGTATTGTATTGTATTGTATTGTATTGTATTGTATTGTATTGTATTGTATTGTATCGTATCGTATTGTATTGTATCC
TATCGTATCCTATCGCATCCTATCGTATCGTATCTTATTGTATTGTAATGGGTTGTATTGACTTATTTTATTTAGTTAGT
TACTTTTGTGTTATTTTATTTATTTATCTGTTTGTTCGTTTTTGCCTGATCAAAGGTCAATCAGACCCGGTCGTCAAAGT
GGCGATTTCCTAGG
>m64076210621234241/109117623/ccs19634-20206
-TGTATGTATGTATGTATTTATTTATGTATTTATTTTTGAGACGGAGTTTCGCTCTTGTTGCTCAGACTGGAGTGCGATG
GCGCAATCTCGGCTCACTGCAACCTCCGCTTCCCAGGTTCAAGCGATTCTCCTGCCTCAGCCTTCCTAGCAGCTGGGATT
ATAGGCATGTGCCACCGCGCCCGGCTAGTTTTGTATTTTCAATTGAGACGGGATTTCTCCATGTTGGTCGGGCTTGTCTC
CAACTCCCGACTTCAGGTGATGCGTCCACCTCGGCATCCCAAAGTGACGGGATGACAGGCATGAGCCACCGCGCCCGGCG
TATTGTATTGTATTGTATTGTATTGTATTGTATTGTATTGTATTGTATTGTATTGTATCGTATCGTATTGTATTGTATCC
TATCGTATCCTATCGCATCCTATCGTATCGTATCTTATTGTATTGTAATGGGTTGTATTGACTTATTTTATTTAGTTAGT
TACTTTTGTGTTATTTTATTTATTTATCTGTTTGTTCGTTTTTGCCTGATCAAAGGTCAATCAGACCCGGTCGTCAAAGT
GGCGATTTCCTAGG
>m64076210621234241/109511797/ccs15044-15616
-TGTATGTATGTATGTATTTATTTATGTATTTATTTTTGAGACGGAGTTTCGCTCTTGTTGCTCAGACTGGAGTGCGATG
GCGCAATCTCGGCTCACTGCAACCTCCGCTTCCCAGGTTCAAGCGATTCTCCTGCCTCAGCCTTCCTAGCAGCTGGGATT
ATAGGCATGTGCCACCGCGCCCGGCTAGTTTTGTATTTTCAATTGAGACGGGATTTCTCCATGTTGGTCGGGCTTGTCTC
CAACTCCCGACTTCAGGTGATGCGTCCACCTCGGCATCCCAAAGTGACGGGATGACAGGCATGAGCCACCGCGCCCGGCG
TATTGTATTGTATTGTATTGTATTGTATTGTATTGTATTGTATTGTATTGTATTGTATCGTATCGTATTGTATTGTATCC
TATCGTATCCTATCGCATCCTATCGTATCGTATCTTATTGTATTGTAATGGGTTGTATTGACTTATTTTATTTAGTTAGT
TACTTTTGTGTTATTTTATTTATTTATCTGTTTGTTCGTTTTTGCCTGATCAAAGGTCAATCAGACCCGGTCGTCAAAGT
GGCGATTTCCTAGG
>m64076210621234241/110101101/ccs14502-15074
-TGTATGTATGTATGTATTTATTTATGTATTTATTTTTGAGACGGAGTTTCGCTCTTGTTGCTCAGACTGGAGTGCGATG
GCGCAATCTCGGCTCACTGCAACCTCCGCTTCCCAGGTTCAAGCGATTCTCCTGCCTCAGCCTTCCTAGCAGCTGGGATT
ATAGGCATGTGCCACCGCGCCCGGCTAGTTTTGTATTTTCAATTGAGACGGGATTTCTCCATGTTGGTCGGGCTTGTCTC
CAACTCCCGACTTCAGGTGATGCGTCCACCTCGGCATCCCAAAGTGACGGGATGACAGGCATGAGCCACCGCGCCCGGCG
TATTGTATTGTATTGTATTGTATTGTATTGTATTGTATTGTATTGTATTGTATTGTATCGTATCGTATTGTATTGTATCC
TATCGTATCCTATCGCATCCTATCGTATCGTATCTTATTGTATTGTAATGGGTTGTATTGACTTATTTTATTTAGTTAGT
TACTTTTGTGTTATTTTATTTATTTATCTGTTTGTTCGTTTTTGCCTGATCAAAGGTCAATCAGACCCGGTCGTCAAAGT
GGCGATTTCCTAGG
>m84011220902175841s1/203686667/ccs6973-7545
-TGTATGTATGTATGTATTTATTTATGTATTTATTTTTGAGACGGAGTTTCGCTCTTGTTGCTCAGACTGGAGTGCGATG
GCGCAATCTCGGCTCACTGCAACCTCCGCTTCCCAGGTTCAAGCGATTCTCCTGCCTCAGCCTTCCTAGCAGCTGGGATT
ATAGGCATGTGCCACCGCGCCCGGCTAGTTTTGTATTTTCAATTGAGACGGGATTTCTCCATGTTGGTCGGGCTTGTCTC
CAACTCCCGACTTCAGGTGATGCGTCCACCTCGGCATCCCAAAGTGACGGGATGACAGGCATGAGCCACCGCGCCCGGCG
TATTGTATTGTATTGTATTGTATTGTATTGTATTGTATTGTATTGTATTGTATTGTATCGTATCGTATTGTATTGTATCC
TATCGTATCCTATCGCATCCTATCGTATCGTATCTTATTGTATTGTAATGGGTTGTATTGACTTATTTTATTTAGTTAGT
TACTTTTGTGTTATTTTATTTATTTATCTGTTTGTTCGTTTTTGCCTGATCAAAGGTCAATCAGACCCGGTCGTCAAAGT
GGCGATTTCCTAGG
>m64076210621234241/110955095/ccs12588-13160
-TGTATGTATGTATGTATTTATTTATGTATTTATTTTTGAGACGGAGTTTCGCTCTTGTTGCTCAGACTGGAGTGCGATG
GCGCAATCTCGGCTCACTGCAACCTCCGCTTCCCAGGTTCAAGCGATTCTCCTGCCTCAGCCTTCCTAGCAGCTGGGATT
ATAGGCATGTGCCACCGCGCCCGGCTAGTTTTGTATTTTCAATTGAGACGGGATTTCTCCATGTTGGTCGGGCTTGTCTC
CAACTCCCGACTTCAGGTGATGCGTCCACCTCGGCATCCCAAAGTGACGGGATGACAGGCATGAGCCACCGCGCCCGGCG
TATTGTATTGTATTGTATTGTATTGTATTGTATTGTATTGTATTGTATTGTATTGTATCGTATCGTATTGTATTGTATCC
TATCGTATCCTATCGCATCCTATCGTATCGTATCTTATTGTATTGTAATGGGTTGTATTGACTTATTTTATTTAGTTAGT
TACTTTTGTGTTATTTTATTTATTTATCTGTTTGTTCGTTTTTGCCTGATCAAAGGTCAATCAGACCCGGTCGTCAAAGT
GGCGATTTCCTAGG
>m64076210621234241/111149564/ccs13565-14137
-TGTATGTATGTATGTATTTATTTATGTATTTATTTTTGAGACGGAGTTTCGCTCTTGTTGCTCAGACTGGAGTGCGATG
GCGCAATCTCGGCTCACTGCAACCTCCGCTTCCCAGGTTCAAGCGATTCTCCTGCCTCAGCCTTCCTAGCAGCTGGGATT
ATAGGCATGTGCCACCGCGCCCGGCTAGTTTTGTATTTTCAATTGAGACGGGATTTCTCCATGTTGGTCGGGCTTGTCTC
CAACTCCCGACTTCAGGTGATGCGTCCACCTCGGCATCCCAAAGTGACGGGATGACAGGCATGAGCCACCGCGCCCGGCG
TATTGTATTGTATTGTATTGTATTGTATTGTATTGTATTGTATTGTATTGTATTGTATCGTATCGTATTGTATTGTATCC
TATCGTATCCTATCGCATCCTATCGTATCGTATCTTATTGTATTGTAATGGGTTGTATTGACTTATTTTATTTAGTTAGT
TACTTTTGTGTTATTTTATTTATTTATCTGTTTGTTCGTTTTTGCCTGATCAAAGGTCAATCAGACCCGGTCGTCAAAGT
GGCGATTTCCTAGG
>m64076210621234241/111478886/ccs12253-12825
-TGTATGTATGTATGTATTTATTTATGTATTTATTTTTGAGACGGAGTTTCGCTCTTGTTGCTCAGACTGGAGTGCGATG
GCGCAATCTCGGCTCACTGCAACCTCCGCTTCCCAGGTTCAAGCGATTCTCCTGCCTCAGCCTTCCTAGCAGCTGGGATT
ATAGGCATGTGCCACCGCGCCCGGCTAGTTTTGTATTTTCAATTGAGACGGGATTTCTCCATGTTGGTCGGGCTTGTCTC
CAACTCCCGACTTCAGGTGATGCGTCCACCTCGGCATCCCAAAGTGACGGGATGACAGGCATGAGCCACCGCGCCCGGCG
TATTGTATTGTATTGTATTGTATTGTATTGTATTGTATTGTATTGTATTGTATTGTATCGTATCGTATTGTATTGTATCC
TATCGTATCCTATCGCATCCTATCGTATCGTATCTTATTGTATTGTAATGGGTTGTATTGACTTATTTTATTTAGTTAGT
TACTTTTGTGTTATTTTATTTATTTATCTGTTTGTTCGTTTTTGCCTGATCAAAGGTCAATCAGACCCGGTCGTCAAAGT
GGCGATTTCCTAGG
>m64076210621234241/111609333/ccs6507-7079
-TGTATGTATGTATGTATTTATTTATGTATTTATTTTTGAGACGGAGTTTCGCTCTTGTTGCTCAGACTGGAGTGCGATG
GCGCAATCTCGGCTCACTGCAACCTCCGCTTCCCAGGTTCAAGCGATTCTCCTGCCTCAGCCTTCCTAGCAGCTGGGATT
ATAGGCATGTGCCACCGCGCCCGGCTAGTTTTGTATTTTCAATTGAGACGGGATTTCTCCATGTTGGTCGGGCTTGTCTC
CAACTCCCGACTTCAGGTGATGCGTCCACCTCGGCATCCCAAAGTGACGGGATGACAGGCATGAGCCACCGCGCCCGGCG
TATTGTATTGTATTGTATTGTATTGTATTGTATTGTATTGTATTGTATTGTATTGTATCGTATCGTATTGTATTGTATCC
TATCGTATCCTATCGCATCCTATCGTATCGTATCTTATTGTATTGTAATGGGTTGTATTGACTTATTTTATTTAGTTAGT
TACTTTTGTGTTATTTTATTTATTTATCTGTTTGTTCGTTTTTGCCTGATCAAAGGTCAATCAGACCCGGTCGTCAAAGT
GGCGATTTCCTAGG
>m64076210621234241/112134843/ccs13490-14062
-TGTATGTATGTATGTATTTATTTATGTATTTATTTTTGAGACGGAGTTTCGCTCTTGTTGCTCAGACTGGAGTGCGATG
GCGCAATCTCGGCTCACTGCAACCTCCGCTTCCCAGGTTCAAGCGATTCTCCTGCCTCAGCCTTCCTAGCAGCTGGGATT
ATAGGCATGTGCCACCGCGCCCGGCTAGTTTTGTATTTTCAATTGAGACGGGATTTCTCCATGTTGGTCGGGCTTGTCTC
CAACTCCCGACTTCAGGTGATGCGTCCACCTCGGCATCCCAAAGTGACGGGATGACAGGCATGAGCCACCGCGCCCGGCG
TATTGTATTGTATTGTATTGTATTGTATTGTATTGTATTGTATTGTATTGTATTGTATCGTATCGTATTGTATTGTATCC
TATCGTATCCTATCGCATCCTATCGTATCGTATCTTATTGTATTGTAATGGGTTGTATTGACTTATTTTATTTAGTTAGT
TACTTTTGTGTTATTTTATTTATTTATCTGTTTGTTCGTTTTTGCCTGATCAAAGGTCAATCAGACCCGGTCGTCAAAGT
GGCGATTTCCTAGG
>m64076210621234241/113312125/ccs16574-17146
-TGTATGTATGTATGTATTTATTTATGTATTTATTTTTGAGACGGAGTTTCGCTCTTGTTGCTCAGACTGGAGTGCGATG
GCGCAATCTCGGCTCACTGCAACCTCCGCTTCCCAGGTTCAAGCGATTCTCCTGCCTCAGCCTTCCTAGCAGCTGGGATT
ATAGGCATGTGCCACCGCGCCCGGCTAGTTTTGTATTTTCAATTGAGACGGGATTTCTCCATGTTGGTCGGGCTTGTCTC
CAACTCCCGACTTCAGGTGATGCGTCCACCTCGGCATCCCAAAGTGACGGGATGACAGGCATGAGCCACCGCGCCCGGCG
TATTGTATTGTATTGTATTGTATTGTATTGTATTGTATTGTATTGTATTGTATTGTATCGTATCGTATTGTATTGTATCC
TATCGTATCCTATCGCATCCTATCGTATCGTATCTTATTGTATTGTAATGGGTTGTATTGACTTATTTTATTTAGTTAGT
TACTTTTGTGTTATTTTATTTATTTATCTGTTTGTTCGTTTTTGCCTGATCAAAGGTCAATCAGACCCGGTCGTCAAAGT
GGCGATTTCCTAGG
>m64076210621234241/117835331/ccs504-1076
-TGTATGTATGTATGTATTTATTTATGTATTTATTTTTGAGACGGAGTTTCGCTCTTGTTGCTCAGACTGGAGTGCGATG
GCGCAATCTCGGCTCACTGCAACCTCCGCTTCCCAGGTTCAAGCGATTCTCCTGCCTCAGCCTTCCTAGCAGCTGGGATT
ATAGGCATGTGCCACCGCGCCCGGCTAGTTTTGTATTTTCAATTGAGACGGGATTTCTCCATGTTGGTCGGGCTTGTCTC
CAACTCCCGACTTCAGGTGATGCGTCCACCTCGGCATCCCAAAGTGACGGGATGACAGGCATGAGCCACCGCGCCCGGCG
TATTGTATTGTATTGTATTGTATTGTATTGTATTGTATTGTATTGTATTGTATTGTATCGTATCGTATTGTATTGTATCC
TATCGTATCCTATCGCATCCTATCGTATCGTATCTTATTGTATTGTAATGGGTTGTATTGACTTATTTTATTTAGTTAGT
TACTTTTGTGTTATTTTATTTATTTATCTGTTTGTTCGTTTTTGCCTGATCAAAGGTCAATCAGACCCGGTCGTCAAAGT
GGCGATTTCCTAGG
>m64076210621234241/118489092/ccs2528-3100
-TGTATGTATGTATGTATTTATTTATGTATTTATTTTTGAGACGGAGTTTCGCTCTTGTTGCTCAGACTGGAGTGCGATG
GCGCAATCTCGGCTCACTGCAACCTCCGCTTCCCAGGTTCAAGCGATTCTCCTGCCTCAGCCTTCCTAGCAGCTGGGATT
ATAGGCATGTGCCACCGCGCCCGGCTAGTTTTGTATTTTCAATTGAGACGGGATTTCTCCATGTTGGTCGGGCTTGTCTC
CAACTCCCGACTTCAGGTGATGCGTCCACCTCGGCATCCCAAAGTGACGGGATGACAGGCATGAGCCACCGCGCCCGGCG
TATTGTATTGTATTGTATTGTATTGTATTGTATTGTATTGTATTGTATTGTATTGTATCGTATCGTATTGTATTGTATCC
TATCGTATCCTATCGCATCCTATCGTATCGTATCTTATTGTATTGTAATGGGTTGTATTGACTTATTTTATTTAGTTAGT
TACTTTTGTGTTATTTTATTTATTTATCTGTTTGTTCGTTTTTGCCTGATCAAAGGTCAATCAGACCCGGTCGTCAAAGT
GGCGATTTCCTAGG
>m64076210621234241/119079323/ccs14973-15545
-TGTATGTATGTATGTATTTATTTATGTATTTATTTTTGAGACGGAGTTTCGCTCTTGTTGCTCAGACTGGAGTGCGATG
GCGCAATCTCGGCTCACTGCAACCTCCGCTTCCCAGGTTCAAGCGATTCTCCTGCCTCAGCCTTCCTAGCAGCTGGGATT
ATAGGCATGTGCCACCGCGCCCGGCTAGTTTTGTATTTTCAATTGAGACGGGATTTCTCCATGTTGGTCGGGCTTGTCTC
CAACTCCCGACTTCAGGTGATGCGTCCACCTCGGCATCCCAAAGTGACGGGATGACAGGCATGAGCCACCGCGCCCGGCG
TATTGTATTGTATTGTATTGTATTGTATTGTATTGTATTGTATTGTATTGTATTGTATCGTATCGTATTGTATTGTATCC
TATCGTATCCTATCGCATCCTATCGTATCGTATCTTATTGTATTGTAATGGGTTGTATTGACTTATTTTATTTAGTTAGT
TACTTTTGTGTTATTTTATTTATTTATCTGTTTGTTCGTTTTTGCCTGATCAAAGGTCAATCAGACCCGGTCGTCAAAGT
GGCGATTTCCTAGG
>m64076210621234241/119146620/ccs10595-11167
-TGTATGTATGTATGTATTTATTTATGTATTTATTTTTGAGACGGAGTTTCGCTCTTGTTGCTCAGACTGGAGTGCGATG
GCGCAATCTCGGCTCACTGCAACCTCCGCTTCCCAGGTTCAAGCGATTCTCCTGCCTCAGCCTTCCTAGCAGCTGGGATT
ATAGGCATGTGCCACCGCGCCCGGCTAGTTTTGTATTTTCAATTGAGACGGGATTTCTCCATGTTGGTCGGGCTTGTCTC
CAACTCCCGACTTCAGGTGATGCGTCCACCTCGGCATCCCAAAGTGACGGGATGACAGGCATGAGCCACCGCGCCCGGCG
TATTGTATTGTATTGTATTGTATTGTATTGTATTGTATTGTATTGTATTGTATTGTATCGTATCGTATTGTATTGTATCC
TATCGTATCCTATCGCATCCTATCGTATCGTATCTTATTGTATTGTAATGGGTTGTATTGACTTATTTTATTTAGTTAGT
TACTTTTGTGTTATTTTATTTATTTATCTGTTTGTTCGTTTTTGCCTGATCAAAGGTCAATCAGACCCGGTCGTCAAAGT
GGCGATTTCCTAGG
>m64076210621234241/121046971/ccs11131-11703
-TGTATGTATGTATGTATTTATTTATGTATTTATTTTTGAGACGGAGTTTCGCTCTTGTTGCTCAGACTGGAGTGCGATG
GCGCAATCTCGGCTCACTGCAACCTCCGCTTCCCAGGTTCAAGCGATTCTCCTGCCTCAGCCTTCCTAGCAGCTGGGATT
ATAGGCATGTGCCACCGCGCCCGGCTAGTTTTGTATTTTCAATTGAGACGGGATTTCTCCATGTTGGTCGGGCTTGTCTC
CAACTCCCGACTTCAGGTGATGCGTCCACCTCGGCATCCCAAAGTGACGGGATGACAGGCATGAGCCACCGCGCCCGGCG
TATTGTATTGTATTGTATTGTATTGTATTGTATTGTATTGTATTGTATTGTATTGTATCGTATCGTATTGTATTGTATCC
TATCGTATCCTATCGCATCCTATCGTATCGTATCTTATTGTATTGTAATGGGTTGTATTGACTTATTTTATTTAGTTAGT
TACTTTTGTGTTATTTTATTTATTTATCTGTTTGTTCGTTTTTGCCTGATCAAAGGTCAATCAGACCCGGTCGTCAAAGT
GGCGATTTCCTAGG
>m64076210621234241/123012721/ccs17864-18436
-TGTATGTATGTATGTATTTATTTATGTATTTATTTTTGAGACGGAGTTTCGCTCTTGTTGCTCAGACTGGAGTGCGATG
GCGCAATCTCGGCTCACTGCAACCTCCGCTTCCCAGGTTCAAGCGATTCTCCTGCCTCAGCCTTCCTAGCAGCTGGGATT
ATAGGCATGTGCCACCGCGCCCGGCTAGTTTTGTATTTTCAATTGAGACGGGATTTCTCCATGTTGGTCGGGCTTGTCTC
CAACTCCCGACTTCAGGTGATGCGTCCACCTCGGCATCCCAAAGTGACGGGATGACAGGCATGAGCCACCGCGCCCGGCG
TATTGTATTGTATTGTATTGTATTGTATTGTATTGTATTGTATTGTATTGTATTGTATCGTATCGTATTGTATTGTATCC
TATCGTATCCTATCGCATCCTATCGTATCGTATCTTATTGTATTGTAATGGGTTGTATTGACTTATTTTATTTAGTTAGT
TACTTTTGTGTTATTTTATTTATTTATCTGTTTGTTCGTTTTTGCCTGATCAAAGGTCAATCAGACCCGGTCGTCAAAGT
GGCGATTTCCTAGG
>m64076210621234241/124323218/ccs10945-11517
-TGTATGTATGTATGTATTTATTTATGTATTTATTTTTGAGACGGAGTTTCGCTCTTGTTGCTCAGACTGGAGTGCGATG
GCGCAATCTCGGCTCACTGCAACCTCCGCTTCCCAGGTTCAAGCGATTCTCCTGCCTCAGCCTTCCTAGCAGCTGGGATT
ATAGGCATGTGCCACCGCGCCCGGCTAGTTTTGTATTTTCAATTGAGACGGGATTTCTCCATGTTGGTCGGGCTTGTCTC
CAACTCCCGACTTCAGGTGATGCGTCCACCTCGGCATCCCAAAGTGACGGGATGACAGGCATGAGCCACCGCGCCCGGCG
TATTGTATTGTATTGTATTGTATTGTATTGTATTGTATTGTATTGTATTGTATTGTATCGTATCGTATTGTATTGTATCC
TATCGTATCCTATCGCATCCTATCGTATCGTATCTTATTGTATTGTAATGGGTTGTATTGACTTATTTTATTTAGTTAGT
TACTTTTGTGTTATTTTATTTATTTATCTGTTTGTTCGTTTTTGCCTGATCAAAGGTCAATCAGACCCGGTCGTCAAAGT
GGCGATTTCCTAGG
>m64076210621234241/126550223/ccs3936-4508
-TGTATGTATGTATGTATTTATTTATGTATTTATTTTTGAGACGGAGTTTCGCTCTTGTTGCTCAGACTGGAGTGCGATG
GCGCAATCTCGGCTCACTGCAACCTCCGCTTCCCAGGTTCAAGCGATTCTCCTGCCTCAGCCTTCCTAGCAGCTGGGATT
ATAGGCATGTGCCACCGCGCCCGGCTAGTTTTGTATTTTCAATTGAGACGGGATTTCTCCATGTTGGTCGGGCTTGTCTC
CAACTCCCGACTTCAGGTGATGCGTCCACCTCGGCATCCCAAAGTGACGGGATGACAGGCATGAGCCACCGCGCCCGGCG
TATTGTATTGTATTGTATTGTATTGTATTGTATTGTATTGTATTGTATTGTATTGTATCGTATCGTATTGTATTGTATCC
TATCGTATCCTATCGCATCCTATCGTATCGTATCTTATTGTATTGTAATGGGTTGTATTGACTTATTTTATTTAGTTAGT
TACTTTTGTGTTATTTTATTTATTTATCTGTTTGTTCGTTTTTGCCTGATCAAAGGTCAATCAGACCCGGTCGTCAAAGT
GGCGATTTCCTAGG
>m64076210621234241/128910586/ccs16147-16719
-TGTATGTATGTATGTATTTATTTATGTATTTATTTTTGAGACGGAGTTTCGCTCTTGTTGCTCAGACTGGAGTGCGATG
GCGCAATCTCGGCTCACTGCAACCTCCGCTTCCCAGGTTCAAGCGATTCTCCTGCCTCAGCCTTCCTAGCAGCTGGGATT
ATAGGCATGTGCCACCGCGCCCGGCTAGTTTTGTATTTTCAATTGAGACGGGATTTCTCCATGTTGGTCGGGCTTGTCTC
CAACTCCCGACTTCAGGTGATGCGTCCACCTCGGCATCCCAAAGTGACGGGATGACAGGCATGAGCCACCGCGCCCGGCG
TATTGTATTGTATTGTATTGTATTGTATTGTATTGTATTGTATTGTATTGTATTGTATCGTATCGTATTGTATTGTATCC
TATCGTATCCTATCGCATCCTATCGTATCGTATCTTATTGTATTGTAATGGGTTGTATTGACTTATTTTATTTAGTTAGT
TACTTTTGTGTTATTTTATTTATTTATCTGTTTGTTCGTTTTTGCCTGATCAAAGGTCAATCAGACCCGGTCGTCAAAGT
GGCGATTTCCTAGG
>m64076210621234241/129239633/ccs8750-9322
-TGTATGTATGTATGTATTTATTTATGTATTTATTTTTGAGACGGAGTTTCGCTCTTGTTGCTCAGACTGGAGTGCGATG
GCGCAATCTCGGCTCACTGCAACCTCCGCTTCCCAGGTTCAAGCGATTCTCCTGCCTCAGCCTTCCTAGCAGCTGGGATT
ATAGGCATGTGCCACCGCGCCCGGCTAGTTTTGTATTTTCAATTGAGACGGGATTTCTCCATGTTGGTCGGGCTTGTCTC
CAACTCCCGACTTCAGGTGATGCGTCCACCTCGGCATCCCAAAGTGACGGGATGACAGGCATGAGCCACCGCGCCCGGCG
TATTGTATTGTATTGTATTGTATTGTATTGTATTGTATTGTATTGTATTGTATTGTATCGTATCGTATTGTATTGTATCC
TATCGTATCCTATCGCATCCTATCGTATCGTATCTTATTGTATTGTAATGGGTTGTATTGACTTATTTTATTTAGTTAGT
TACTTTTGTGTTATTTTATTTATTTATCTGTTTGTTCGTTTTTGCCTGATCAAAGGTCAATCAGACCCGGTCGTCAAAGT
GGCGATTTCCTAGG
>m64076210621234241/129436429/ccs10998-11570
-TGTATGTATGTATGTATTTATTTATGTATTTATTTTTGAGACGGAGTTTCGCTCTTGTTGCTCAGACTGGAGTGCGATG
GCGCAATCTCGGCTCACTGCAACCTCCGCTTCCCAGGTTCAAGCGATTCTCCTGCCTCAGCCTTCCTAGCAGCTGGGATT
ATAGGCATGTGCCACCGCGCCCGGCTAGTTTTGTATTTTCAATTGAGACGGGATTTCTCCATGTTGGTCGGGCTTGTCTC
CAACTCCCGACTTCAGGTGATGCGTCCACCTCGGCATCCCAAAGTGACGGGATGACAGGCATGAGCCACCGCGCCCGGCG
TATTGTATTGTATTGTATTGTATTGTATTGTATTGTATTGTATTGTATTGTATTGTATCGTATCGTATTGTATTGTATCC
TATCGTATCCTATCGCATCCTATCGTATCGTATCTTATTGTATTGTAATGGGTTGTATTGACTTATTTTATTTAGTTAGT
TACTTTTGTGTTATTTTATTTATTTATCTGTTTGTTCGTTTTTGCCTGATCAAAGGTCAATCAGACCCGGTCGTCAAAGT
GGCGATTTCCTAGG
>m84011220902175841s1/17498895/ccs9260-9832
-TGTATGTATGTATGTATTTATTTATGTATTTATTTTTGAGACGGAGTTTCGCTCTTGTTGCTCAGACTGGAGTGCGATG
GCGCAATCTCGGCTCACTGCAACCTCCGCTTCCCAGGTTCAAGCGATTCTCCTGCCTCAGCCTTCCTAGCAGCTGGGATT
ATAGGCATGTGCCACCGCGCCCGGCTAGTTTTGTATTTTCAATTGAGACGGGATTTCTCCATGTTGGTCGGGCTTGTCTC
CAACTCCCGACTTCAGGTGATGCGTCCACCTCGGCATCCCAAAGTGACGGGATGACAGGCATGAGCCACCGCGCCCGGCG
TATTGTATTGTATTGTATTGTATTGTATTGTATTGTATTGTATTGTATTGTATTGTATCGTATCGTATTGTATTGTATCC
TATCGTATCCTATCGCATCCTATCGTATCGTATCTTATTGTATTGTAATGGGTTGTATTGACTTATTTTATTTAGTTAGT
TACTTTTGTGTTATTTTATTTATTTATCTGTTTGTTCGTTTTTGCCTGATCAAAGGTCAATCAGACCCGGTCGTCAAAGT
GGCGATTTCCTAGG
>m64076210621234241/129960553/ccs5697-6269
-TGTATGTATGTATGTATTTATTTATGTATTTATTTTTGAGACGGAGTTTCGCTCTTGTTGCTCAGACTGGAGTGCGATG
GCGCAATCTCGGCTCACTGCAACCTCCGCTTCCCAGGTTCAAGCGATTCTCCTGCCTCAGCCTTCCTAGCAGCTGGGATT
ATAGGCATGTGCCACCGCGCCCGGCTAGTTTTGTATTTTCAATTGAGACGGGATTTCTCCATGTTGGTCGGGCTTGTCTC
CAACTCCCGACTTCAGGTGATGCGTCCACCTCGGCATCCCAAAGTGACGGGATGACAGGCATGAGCCACCGCGCCCGGCG
TATTGTATTGTATTGTATTGTATTGTATTGTATTGTATTGTATTGTATTGTATTGTATCGTATCGTATTGTATTGTATCC
TATCGTATCCTATCGCATCCTATCGTATCGTATCTTATTGTATTGTAATGGGTTGTATTGACTTATTTTATTTAGTTAGT
TACTTTTGTGTTATTTTATTTATTTATCTGTTTGTTCGTTTTTGCCTGATCAAAGGTCAATCAGACCCGGTCGTCAAAGT
GGCGATTTCCTAGG
>m64076210621234241/130286547/ccs11918-12490
-TGTATGTATGTATGTATTTATTTATGTATTTATTTTTGAGACGGAGTTTCGCTCTTGTTGCTCAGACTGGAGTGCGATG
GCGCAATCTCGGCTCACTGCAACCTCCGCTTCCCAGGTTCAAGCGATTCTCCTGCCTCAGCCTTCCTAGCAGCTGGGATT
ATAGGCATGTGCCACCGCGCCCGGCTAGTTTTGTATTTTCAATTGAGACGGGATTTCTCCATGTTGGTCGGGCTTGTCTC
CAACTCCCGACTTCAGGTGATGCGTCCACCTCGGCATCCCAAAGTGACGGGATGACAGGCATGAGCCACCGCGCCCGGCG
TATTGTATTGTATTGTATTGTATTGTATTGTATTGTATTGTATTGTATTGTATTGTATCGTATCGTATTGTATTGTATCC
TATCGTATCCTATCGCATCCTATCGTATCGTATCTTATTGTATTGTAATGGGTTGTATTGACTTATTTTATTTAGTTAGT
TACTTTTGTGTTATTTTATTTATTTATCTGTTTGTTCGTTTTTGCCTGATCAAAGGTCAATCAGACCCGGTCGTCAAAGT
GGCGATTTCCTAGG
>m64076210621234241/130353258/ccs13840-14412
-TGTATGTATGTATGTATTTATTTATGTATTTATTTTTGAGACGGAGTTTCGCTCTTGTTGCTCAGACTGGAGTGCGATG
GCGCAATCTCGGCTCACTGCAACCTCCGCTTCCCAGGTTCAAGCGATTCTCCTGCCTCAGCCTTCCTAGCAGCTGGGATT
ATAGGCATGTGCCACCGCGCCCGGCTAGTTTTGTATTTTCAATTGAGACGGGATTTCTCCATGTTGGTCGGGCTTGTCTC
CAACTCCCGACTTCAGGTGATGCGTCCACCTCGGCATCCCAAAGTGACGGGATGACAGGCATGAGCCACCGCGCCCGGCG
TATTGTATTGTATTGTATTGTATTGTATTGTATTGTATTGTATTGTATTGTATTGTATCGTATCGTATTGTATTGTATCC
TATCGTATCCTATCGCATCCTATCGTATCGTATCTTATTGTATTGTAATGGGTTGTATTGACTTATTTTATTTAGTTAGT
TACTTTTGTGTTATTTTATTTATTTATCTGTTTGTTCGTTTTTGCCTGATCAAAGGTCAATCAGACCCGGTCGTCAAAGT
GGCGATTTCCTAGG
>m64076210621234241/130418987/ccs18128-18700
-TGTATGTATGTATGTATTTATTTATGTATTTATTTTTGAGACGGAGTTTCGCTCTTGTTGCTCAGACTGGAGTGCGATG
GCGCAATCTCGGCTCACTGCAACCTCCGCTTCCCAGGTTCAAGCGATTCTCCTGCCTCAGCCTTCCTAGCAGCTGGGATT
ATAGGCATGTGCCACCGCGCCCGGCTAGTTTTGTATTTTCAATTGAGACGGGATTTCTCCATGTTGGTCGGGCTTGTCTC
CAACTCCCGACTTCAGGTGATGCGTCCACCTCGGCATCCCAAAGTGACGGGATGACAGGCATGAGCCACCGCGCCCGGCG
TATTGTATTGTATTGTATTGTATTGTATTGTATTGTATTGTATTGTATTGTATTGTATCGTATCGTATTGTATTGTATCC
TATCGTATCCTATCGCATCCTATCGTATCGTATCTTATTGTATTGTAATGGGTTGTATTGACTTATTTTATTTAGTTAGT
TACTTTTGTGTTATTTTATTTATTTATCTGTTTGTTCGTTTTTGCCTGATCAAAGGTCAATCAGACCCGGTCGTCAAAGT
GGCGATTTCCTAGG
>m64076210621234241/131073227/ccs2346-2918
-TGTATGTATGTATGTATTTATTTATGTATTTATTTTTGAGACGGAGTTTCGCTCTTGTTGCTCAGACTGGAGTGCGATG
GCGCAATCTCGGCTCACTGCAACCTCCGCTTCCCAGGTTCAAGCGATTCTCCTGCCTCAGCCTTCCTAGCAGCTGGGATT
ATAGGCATGTGCCACCGCGCCCGGCTAGTTTTGTATTTTCAATTGAGACGGGATTTCTCCATGTTGGTCGGGCTTGTCTC
CAACTCCCGACTTCAGGTGATGCGTCCACCTCGGCATCCCAAAGTGACGGGATGACAGGCATGAGCCACCGCGCCCGGCG
TATTGTATTGTATTGTATTGTATTGTATTGTATTGTATTGTATTGTATTGTATTGTATCGTATCGTATTGTATTGTATCC
TATCGTATCCTATCGCATCCTATCGTATCGTATCTTATTGTATTGTAATGGGTTGTATTGACTTATTTTATTTAGTTAGT
TACTTTTGTGTTATTTTATTTATTTATCTGTTTGTTCGTTTTTGCCTGATCAAAGGTCAATCAGACCCGGTCGTCAAAGT
GGCGATTTCCTAGG
>m64076210621234241/132384565/ccs20831-21403
-TGTATGTATGTATGTATTTATTTATGTATTTATTTTTGAGACGGAGTTTCGCTCTTGTTGCTCAGACTGGAGTGCGATG
GCGCAATCTCGGCTCACTGCAACCTCCGCTTCCCAGGTTCAAGCGATTCTCCTGCCTCAGCCTTCCTAGCAGCTGGGATT
ATAGGCATGTGCCACCGCGCCCGGCTAGTTTTGTATTTTCAATTGAGACGGGATTTCTCCATGTTGGTCGGGCTTGTCTC
CAACTCCCGACTTCAGGTGATGCGTCCACCTCGGCATCCCAAAGTGACGGGATGACAGGCATGAGCCACCGCGCCCGGCG
TATTGTATTGTATTGTATTGTATTGTATTGTATTGTATTGTATTGTATTGTATTGTATCGTATCGTATTGTATTGTATCC
TATCGTATCCTATCGCATCCTATCGTATCGTATCTTATTGTATTGTAATGGGTTGTATTGACTTATTTTATTTAGTTAGT
TACTTTTGTGTTATTTTATTTATTTATCTGTTTGTTCGTTTTTGCCTGATCAAAGGTCAATCAGACCCGGTCGTCAAAGT
GGCGATTTCCTAGG
>m84011220902175841s1/100865985/ccs2175-2747
-TGTATGTATGTATGTATTTATTTATGTATTTATTTTTGAGACGGAGTTTCGCTCTTGTTGCTCAGACTGGAGTGCGATG
GCGCAATCTCGGCTCACTGCAACCTCCGCTTCCCAGGTTCAAGCGATTCTCCTGCCTCAGCCTTCCTAGCAGCTGGGATT
ATAGGCATGTGCCACCGCGCCCGGCTAGTTTTGTATTTTCAATTGAGACGGGATTTCTCCATGTTGGTCGGGCTTGTCTC
CAACTCCCGACTTCAGGTGATGCGTCCACCTCGGCATCCCAAAGTGACGGGATGACAGGCATGAGCCACCGCGCCCGGCG
TATTGTATTGTATTGTATTGTATTGTATTGTATTGTATTGTATTGTATTGTATTGTATCGTATCGTATTGTATTGTATCC
TATCGTATCCTATCGCATCCTATCGTATCGTATCTTATTGTATTGTAATGGGTTGTATTGACTTATTTTATTTAGTTAGT
TACTTTTGTGTTATTTTATTTATTTATCTGTTTGTTCGTTTTTGCCTGATCAAAGGTCAATCAGACCCGGTCGTCAAAGT
GGCGATTTCCTAGG
>m64076210621234241/132646426/ccs14622-15194
-TGTATGTATGTATGTATTTATTTATGTATTTATTTTTGAGACGGAGTTTCGCTCTTGTTGCTCAGACTGGAGTGCGATG
GCGCAATCTCGGCTCACTGCAACCTCCGCTTCCCAGGTTCAAGCGATTCTCCTGCCTCAGCCTTCCTAGCAGCTGGGATT
ATAGGCATGTGCCACCGCGCCCGGCTAGTTTTGTATTTTCAATTGAGACGGGATTTCTCCATGTTGGTCGGGCTTGTCTC
CAACTCCCGACTTCAGGTGATGCGTCCACCTCGGCATCCCAAAGTGACGGGATGACAGGCATGAGCCACCGCGCCCGGCG
TATTGTATTGTATTGTATTGTATTGTATTGTATTGTATTGTATTGTATTGTATTGTATCGTATCGTATTGTATTGTATCC
TATCGTATCCTATCGCATCCTATCGTATCGTATCTTATTGTATTGTAATGGGTTGTATTGACTTATTTTATTTAGTTAGT
TACTTTTGTGTTATTTTATTTATTTATCTGTTTGTTCGTTTTTGCCTGATCAAAGGTCAATCAGACCCGGTCGTCAAAGT
GGCGATTTCCTAGG
>m64076210621234241/133302419/ccs9252-9824
-TGTATGTATGTATGTATTTATTTATGTATTTATTTTTGAGACGGAGTTTCGCTCTTGTTGCTCAGACTGGAGTGCGATG
GCGCAATCTCGGCTCACTGCAACCTCCGCTTCCCAGGTTCAAGCGATTCTCCTGCCTCAGCCTTCCTAGCAGCTGGGATT
ATAGGCATGTGCCACCGCGCCCGGCTAGTTTTGTATTTTCAATTGAGACGGGATTTCTCCATGTTGGTCGGGCTTGTCTC
CAACTCCCGACTTCAGGTGATGCGTCCACCTCGGCATCCCAAAGTGACGGGATGACAGGCATGAGCCACCGCGCCCGGCG
TATTGTATTGTATTGTATTGTATTGTATTGTATTGTATTGTATTGTATTGTATTGTATCGTATCGTATTGTATTGTATCC
TATCGTATCCTATCGCATCCTATCGTATCGTATCTTATTGTATTGTAATGGGTTGTATTGACTTATTTTATTTAGTTAGT
TACTTTTGTGTTATTTTATTTATTTATCTGTTTGTTCGTTTTTGCCTGATCAAAGGTCAATCAGACCCGGTCGTCAAAGT
GGCGATTTCCTAGG
>m64076210621234241/134743780/ccs16325-16897
-TGTATGTATGTATGTATTTATTTATGTATTTATTTTTGAGACGGAGTTTCGCTCTTGTTGCTCAGACTGGAGTGCGATG
GCGCAATCTCGGCTCACTGCAACCTCCGCTTCCCAGGTTCAAGCGATTCTCCTGCCTCAGCCTTCCTAGCAGCTGGGATT
ATAGGCATGTGCCACCGCGCCCGGCTAGTTTTGTATTTTCAATTGAGACGGGATTTCTCCATGTTGGTCGGGCTTGTCTC
CAACTCCCGACTTCAGGTGATGCGTCCACCTCGGCATCCCAAAGTGACGGGATGACAGGCATGAGCCACCGCGCCCGGCG
TATTGTATTGTATTGTATTGTATTGTATTGTATTGTATTGTATTGTATTGTATTGTATCGTATCGTATTGTATTGTATCC
TATCGTATCCTATCGCATCCTATCGTATCGTATCTTATTGTATTGTAATGGGTTGTATTGACTTATTTTATTTAGTTAGT
TACTTTTGTGTTATTTTATTTATTTATCTGTTTGTTCGTTTTTGCCTGATCAAAGGTCAATCAGACCCGGTCGTCAAAGT
GGCGATTTCCTAGG
>m64076210621234241/135857703/ccs8838-9410
-TGTATGTATGTATGTATTTATTTATGTATTTATTTTTGAGACGGAGTTTCGCTCTTGTTGCTCAGACTGGAGTGCGATG
GCGCAATCTCGGCTCACTGCAACCTCCGCTTCCCAGGTTCAAGCGATTCTCCTGCCTCAGCCTTCCTAGCAGCTGGGATT
ATAGGCATGTGCCACCGCGCCCGGCTAGTTTTGTATTTTCAATTGAGACGGGATTTCTCCATGTTGGTCGGGCTTGTCTC
CAACTCCCGACTTCAGGTGATGCGTCCACCTCGGCATCCCAAAGTGACGGGATGACAGGCATGAGCCACCGCGCCCGGCG
TATTGTATTGTATTGTATTGTATTGTATTGTATTGTATTGTATTGTATTGTATTGTATCGTATCGTATTGTATTGTATCC
TATCGTATCCTATCGCATCCTATCGTATCGTATCTTATTGTATTGTAATGGGTTGTATTGACTTATTTTATTTAGTTAGT
TACTTTTGTGTTATTTTATTTATTTATCTGTTTGTTCGTTTTTGCCTGATCAAAGGTCAATCAGACCCGGTCGTCAAAGT
GGCGATTTCCTAGG
>m64076210621234241/135987588/ccs7330-7902
-TGTATGTATGTATGTATTTATTTATGTATTTATTTTTGAGACGGAGTTTCGCTCTTGTTGCTCAGACTGGAGTGCGATG
GCGCAATCTCGGCTCACTGCAACCTCCGCTTCCCAGGTTCAAGCGATTCTCCTGCCTCAGCCTTCCTAGCAGCTGGGATT
ATAGGCATGTGCCACCGCGCCCGGCTAGTTTTGTATTTTCAATTGAGACGGGATTTCTCCATGTTGGTCGGGCTTGTCTC
CAACTCCCGACTTCAGGTGATGCGTCCACCTCGGCATCCCAAAGTGACGGGATGACAGGCATGAGCCACCGCGCCCGGCG
TATTGTATTGTATTGTATTGTATTGTATTGTATTGTATTGTATTGTATTGTATTGTATCGTATCGTATTGTATTGTATCC
TATCGTATCCTATCGCATCCTATCGTATCGTATCTTATTGTATTGTAATGGGTTGTATTGACTTATTTTATTTAGTTAGT
TACTTTTGTGTTATTTTATTTATTTATCTGTTTGTTCGTTTTTGCCTGATCAAAGGTCAATCAGACCCGGTCGTCAAAGT
GGCGATTTCCTAGG
>m64076210621234241/136381016/ccs8437-9009
-TGTATGTATGTATGTATTTATTTATGTATTTATTTTTGAGACGGAGTTTCGCTCTTGTTGCTCAGACTGGAGTGCGATG
GCGCAATCTCGGCTCACTGCAACCTCCGCTTCCCAGGTTCAAGCGATTCTCCTGCCTCAGCCTTCCTAGCAGCTGGGATT
ATAGGCATGTGCCACCGCGCCCGGCTAGTTTTGTATTTTCAATTGAGACGGGATTTCTCCATGTTGGTCGGGCTTGTCTC
CAACTCCCGACTTCAGGTGATGCGTCCACCTCGGCATCCCAAAGTGACGGGATGACAGGCATGAGCCACCGCGCCCGGCG
TATTGTATTGTATTGTATTGTATTGTATTGTATTGTATTGTATTGTATTGTATTGTATCGTATCGTATTGTATTGTATCC
TATCGTATCCTATCGCATCCTATCGTATCGTATCTTATTGTATTGTAATGGGTTGTATTGACTTATTTTATTTAGTTAGT
TACTTTTGTGTTATTTTATTTATTTATCTGTTTGTTCGTTTTTGCCTGATCAAAGGTCAATCAGACCCGGTCGTCAAAGT
GGCGATTTCCTAGG
>m84011220902175841s1/149886138/ccs7711-8283
-TGTATGTATGTATGTATTTATTTATGTATTTATTTTTGAGACGGAGTTTCGCTCTTGTTGCTCAGACTGGAGTGCGATG
GCGCAATCTCGGCTCACTGCAACCTCCGCTTCCCAGGTTCAAGCGATTCTCCTGCCTCAGCCTTCCTAGCAGCTGGGATT
ATAGGCATGTGCCACCGCGCCCGGCTAGTTTTGTATTTTCAATTGAGACGGGATTTCTCCATGTTGGTCGGGCTTGTCTC
CAACTCCCGACTTCAGGTGATGCGTCCACCTCGGCATCCCAAAGTGACGGGATGACAGGCATGAGCCACCGCGCCCGGCG
TATTGTATTGTATTGTATTGTATTGTATTGTATTGTATTGTATTGTATTGTATTGTATCGTATCGTATTGTATTGTATCC
TATCGTATCCTATCGCATCCTATCGTATCGTATCTTATTGTATTGTAATGGGTTGTATTGACTTATTTTATTTAGTTAGT
TACTTTTGTGTTATTTTATTTATTTATCTGTTTGTTCGTTTTTGCCTGATCAAAGGTCAATCAGACCCGGTCGTCAAAGT
GGCGATTTCCTAGG
>m64076210621234241/136905477/ccs1799-2371
-TGTATGTATGTATGTATTTATTTATGTATTTATTTTTGAGACGGAGTTTCGCTCTTGTTGCTCAGACTGGAGTGCGATG
GCGCAATCTCGGCTCACTGCAACCTCCGCTTCCCAGGTTCAAGCGATTCTCCTGCCTCAGCCTTCCTAGCAGCTGGGATT
ATAGGCATGTGCCACCGCGCCCGGCTAGTTTTGTATTTTCAATTGAGACGGGATTTCTCCATGTTGGTCGGGCTTGTCTC
CAACTCCCGACTTCAGGTGATGCGTCCACCTCGGCATCCCAAAGTGACGGGATGACAGGCATGAGCCACCGCGCCCGGCG
TATTGTATTGTATTGTATTGTATTGTATTGTATTGTATTGTATTGTATTGTATTGTATCGTATCGTATTGTATTGTATCC
TATCGTATCCTATCGCATCCTATCGTATCGTATCTTATTGTATTGTAATGGGTTGTATTGACTTATTTTATTTAGTTAGT
TACTTTTGTGTTATTTTATTTATTTATCTGTTTGTTCGTTTTTGCCTGATCAAAGGTCAATCAGACCCGGTCGTCAAAGT
GGCGATTTCCTAGG
>m64076210621234241/137104015/ccs13607-14179
-TGTATGTATGTATGTATTTATTTATGTATTTATTTTTGAGACGGAGTTTCGCTCTTGTTGCTCAGACTGGAGTGCGATG
GCGCAATCTCGGCTCACTGCAACCTCCGCTTCCCAGGTTCAAGCGATTCTCCTGCCTCAGCCTTCCTAGCAGCTGGGATT
ATAGGCATGTGCCACCGCGCCCGGCTAGTTTTGTATTTTCAATTGAGACGGGATTTCTCCATGTTGGTCGGGCTTGTCTC
CAACTCCCGACTTCAGGTGATGCGTCCACCTCGGCATCCCAAAGTGACGGGATGACAGGCATGAGCCACCGCGCCCGGCG
TATTGTATTGTATTGTATTGTATTGTATTGTATTGTATTGTATTGTATTGTATTGTATCGTATCGTATTGTATTGTATCC
TATCGTATCCTATCGCATCCTATCGTATCGTATCTTATTGTATTGTAATGGGTTGTATTGACTTATTTTATTTAGTTAGT
TACTTTTGTGTTATTTTATTTATTTATCTGTTTGTTCGTTTTTGCCTGATCAAAGGTCAATCAGACCCGGTCGTCAAAGT
GGCGATTTCCTAGG
>m64076210621234241/138349394/ccs12067-12639
-TGTATGTATGTATGTATTTATTTATGTATTTATTTTTGAGACGGAGTTTCGCTCTTGTTGCTCAGACTGGAGTGCGATG
GCGCAATCTCGGCTCACTGCAACCTCCGCTTCCCAGGTTCAAGCGATTCTCCTGCCTCAGCCTTCCTAGCAGCTGGGATT
ATAGGCATGTGCCACCGCGCCCGGCTAGTTTTGTATTTTCAATTGAGACGGGATTTCTCCATGTTGGTCGGGCTTGTCTC
CAACTCCCGACTTCAGGTGATGCGTCCACCTCGGCATCCCAAAGTGACGGGATGACAGGCATGAGCCACCGCGCCCGGCG
TATTGTATTGTATTGTATTGTATTGTATTGTATTGTATTGTATTGTATTGTATTGTATCGTATCGTATTGTATTGTATCC
TATCGTATCCTATCGCATCCTATCGTATCGTATCTTATTGTATTGTAATGGGTTGTATTGACTTATTTTATTTAGTTAGT
TACTTTTGTGTTATTTTATTTATTTATCTGTTTGTTCGTTTTTGCCTGATCAAAGGTCAATCAGACCCGGTCGTCAAAGT
GGCGATTTCCTAGG
>m64076210621234241/140116652/ccs818-1390
-TGTATGTATGTATGTATTTATTTATGTATTTATTTTTGAGACGGAGTTTCGCTCTTGTTGCTCAGACTGGAGTGCGATG
GCGCAATCTCGGCTCACTGCAACCTCCGCTTCCCAGGTTCAAGCGATTCTCCTGCCTCAGCCTTCCTAGCAGCTGGGATT
ATAGGCATGTGCCACCGCGCCCGGCTAGTTTTGTATTTTCAATTGAGACGGGATTTCTCCATGTTGGTCGGGCTTGTCTC
CAACTCCCGACTTCAGGTGATGCGTCCACCTCGGCATCCCAAAGTGACGGGATGACAGGCATGAGCCACCGCGCCCGGCG
TATTGTATTGTATTGTATTGTATTGTATTGTATTGTATTGTATTGTATTGTATTGTATCGTATCGTATTGTATTGTATCC
TATCGTATCCTATCGCATCCTATCGTATCGTATCTTATTGTATTGTAATGGGTTGTATTGACTTATTTTATTTAGTTAGT
TACTTTTGTGTTATTTTATTTATTTATCTGTTTGTTCGTTTTTGCCTGATCAAAGGTCAATCAGACCCGGTCGTCAAAGT
GGCGATTTCCTAGG
>m84011220902175841s1/120193669/ccs1195-1767
-TGTATGTATGTATGTATTTATTTATGTATTTATTTTTGAGACGGAGTTTCGCTCTTGTTGCTCAGACTGGAGTGCGATG
GCGCAATCTCGGCTCACTGCAACCTCCGCTTCCCAGGTTCAAGCGATTCTCCTGCCTCAGCCTTCCTAGCAGCTGGGATT
ATAGGCATGTGCCACCGCGCCCGGCTAGTTTTGTATTTTCAATTGAGACGGGATTTCTCCATGTTGGTCGGGCTTGTCTC
CAACTCCCGACTTCAGGTGATGCGTCCACCTCGGCATCCCAAAGTGACGGGATGACAGGCATGAGCCACCGCGCCCGGCG
TATTGTATTGTATTGTATTGTATTGTATTGTATTGTATTGTATTGTATTGTATTGTATCGTATCGTATTGTATTGTATCC
TATCGTATCCTATCGCATCCTATCGTATCGTATCTTATTGTATTGTAATGGGTTGTATTGACTTATTTTATTTAGTTAGT
TACTTTTGTGTTATTTTATTTATTTATCTGTTTGTTCGTTTTTGCCTGATCAAAGGTCAATCAGACCCGGTCGTCAAAGT
GGCGATTTCCTAGG
>m64076210621234241/140116859/ccs12077-12649
-TGTATGTATGTATGTATTTATTTATGTATTTATTTTTGAGACGGAGTTTCGCTCTTGTTGCTCAGACTGGAGTGCGATG
GCGCAATCTCGGCTCACTGCAACCTCCGCTTCCCAGGTTCAAGCGATTCTCCTGCCTCAGCCTTCCTAGCAGCTGGGATT
ATAGGCATGTGCCACCGCGCCCGGCTAGTTTTGTATTTTCAATTGAGACGGGATTTCTCCATGTTGGTCGGGCTTGTCTC
CAACTCCCGACTTCAGGTGATGCGTCCACCTCGGCATCCCAAAGTGACGGGATGACAGGCATGAGCCACCGCGCCCGGCG
TATTGTATTGTATTGTATTGTATTGTATTGTATTGTATTGTATTGTATTGTATTGTATCGTATCGTATTGTATTGTATCC
TATCGTATCCTATCGCATCCTATCGTATCGTATCTTATTGTATTGTAATGGGTTGTATTGACTTATTTTATTTAGTTAGT
TACTTTTGTGTTATTTTATTTATTTATCTGTTTGTTCGTTTTTGCCTGATCAAAGGTCAATCAGACCCGGTCGTCAAAGT
GGCGATTTCCTAGG
>m64076210621234241/140116979/ccs9233-9805
-TGTATGTATGTATGTATTTATTTATGTATTTATTTTTGAGACGGAGTTTCGCTCTTGTTGCTCAGACTGGAGTGCGATG
GCGCAATCTCGGCTCACTGCAACCTCCGCTTCCCAGGTTCAAGCGATTCTCCTGCCTCAGCCTTCCTAGCAGCTGGGATT
ATAGGCATGTGCCACCGCGCCCGGCTAGTTTTGTATTTTCAATTGAGACGGGATTTCTCCATGTTGGTCGGGCTTGTCTC
CAACTCCCGACTTCAGGTGATGCGTCCACCTCGGCATCCCAAAGTGACGGGATGACAGGCATGAGCCACCGCGCCCGGCG
TATTGTATTGTATTGTATTGTATTGTATTGTATTGTATTGTATTGTATTGTATTGTATCGTATCGTATTGTATTGTATCC
TATCGTATCCTATCGCATCCTATCGTATCGTATCTTATTGTATTGTAATGGGTTGTATTGACTTATTTTATTTAGTTAGT
TACTTTTGTGTTATTTTATTTATTTATCTGTTTGTTCGTTTTTGCCTGATCAAAGGTCAATCAGACCCGGTCGTCAAAGT
GGCGATTTCCTAGG
>m64076210621234241/141427191/ccs1441-2013
-TGTATGTATGTATGTATTTATTTATGTATTTATTTTTGAGACGGAGTTTCGCTCTTGTTGCTCAGACTGGAGTGCGATG
GCGCAATCTCGGCTCACTGCAACCTCCGCTTCCCAGGTTCAAGCGATTCTCCTGCCTCAGCCTTCCTAGCAGCTGGGATT
ATAGGCATGTGCCACCGCGCCCGGCTAGTTTTGTATTTTCAATTGAGACGGGATTTCTCCATGTTGGTCGGGCTTGTCTC
CAACTCCCGACTTCAGGTGATGCGTCCACCTCGGCATCCCAAAGTGACGGGATGACAGGCATGAGCCACCGCGCCCGGCG
TATTGTATTGTATTGTATTGTATTGTATTGTATTGTATTGTATTGTATTGTATTGTATCGTATCGTATTGTATTGTATCC
TATCGTATCCTATCGCATCCTATCGTATCGTATCTTATTGTATTGTAATGGGTTGTATTGACTTATTTTATTTAGTTAGT
TACTTTTGTGTTATTTTATTTATTTATCTGTTTGTTCGTTTTTGCCTGATCAAAGGTCAATCAGACCCGGTCGTCAAAGT
GGCGATTTCCTAGG
>m64076210621234241/141624545/ccs2175-2747
-TGTATGTATGTATGTATTTATTTATGTATTTATTTTTGAGACGGAGTTTCGCTCTTGTTGCTCAGACTGGAGTGCGATG
GCGCAATCTCGGCTCACTGCAACCTCCGCTTCCCAGGTTCAAGCGATTCTCCTGCCTCAGCCTTCCTAGCAGCTGGGATT
ATAGGCATGTGCCACCGCGCCCGGCTAGTTTTGTATTTTCAATTGAGACGGGATTTCTCCATGTTGGTCGGGCTTGTCTC
CAACTCCCGACTTCAGGTGATGCGTCCACCTCGGCATCCCAAAGTGACGGGATGACAGGCATGAGCCACCGCGCCCGGCG
TATTGTATTGTATTGTATTGTATTGTATTGTATTGTATTGTATTGTATTGTATTGTATCGTATCGTATTGTATTGTATCC
TATCGTATCCTATCGCATCCTATCGTATCGTATCTTATTGTATTGTAATGGGTTGTATTGACTTATTTTATTTAGTTAGT
TACTTTTGTGTTATTTTATTTATTTATCTGTTTGTTCGTTTTTGCCTGATCAAAGGTCAATCAGACCCGGTCGTCAAAGT
GGCGATTTCCTAGG
>m64076210621234241/141689085/ccs20060-20632
-TGTATGTATGTATGTATTTATTTATGTATTTATTTTTGAGACGGAGTTTCGCTCTTGTTGCTCAGACTGGAGTGCGATG
GCGCAATCTCGGCTCACTGCAACCTCCGCTTCCCAGGTTCAAGCGATTCTCCTGCCTCAGCCTTCCTAGCAGCTGGGATT
ATAGGCATGTGCCACCGCGCCCGGCTAGTTTTGTATTTTCAATTGAGACGGGATTTCTCCATGTTGGTCGGGCTTGTCTC
CAACTCCCGACTTCAGGTGATGCGTCCACCTCGGCATCCCAAAGTGACGGGATGACAGGCATGAGCCACCGCGCCCGGCG
TATTGTATTGTATTGTATTGTATTGTATTGTATTGTATTGTATTGTATTGTATTGTATCGTATCGTATTGTATTGTATCC
TATCGTATCCTATCGCATCCTATCGTATCGTATCTTATTGTATTGTAATGGGTTGTATTGACTTATTTTATTTAGTTAGT
TACTTTTGTGTTATTTTATTTATTTATCTGTTTGTTCGTTTTTGCCTGATCAAAGGTCAATCAGACCCGGTCGTCAAAGT
GGCGATTTCCTAGG
>m64076210621234241/142608596/ccs10451-11023
-TGTATGTATGTATGTATTTATTTATGTATTTATTTTTGAGACGGAGTTTCGCTCTTGTTGCTCAGACTGGAGTGCGATG
GCGCAATCTCGGCTCACTGCAACCTCCGCTTCCCAGGTTCAAGCGATTCTCCTGCCTCAGCCTTCCTAGCAGCTGGGATT
ATAGGCATGTGCCACCGCGCCCGGCTAGTTTTGTATTTTCAATTGAGACGGGATTTCTCCATGTTGGTCGGGCTTGTCTC
CAACTCCCGACTTCAGGTGATGCGTCCACCTCGGCATCCCAAAGTGACGGGATGACAGGCATGAGCCACCGCGCCCGGCG
TATTGTATTGTATTGTATTGTATTGTATTGTATTGTATTGTATTGTATTGTATTGTATCGTATCGTATTGTATTGTATCC
TATCGTATCCTATCGCATCCTATCGTATCGTATCTTATTGTATTGTAATGGGTTGTATTGACTTATTTTATTTAGTTAGT
TACTTTTGTGTTATTTTATTTATTTATCTGTTTGTTCGTTTTTGCCTGATCAAAGGTCAATCAGACCCGGTCGTCAAAGT
GGCGATTTCCTAGG
>m64076210621234241/142803022/ccs9269-9841
-TGTATGTATGTATGTATTTATTTATGTATTTATTTTTGAGACGGAGTTTCGCTCTTGTTGCTCAGACTGGAGTGCGATG
GCGCAATCTCGGCTCACTGCAACCTCCGCTTCCCAGGTTCAAGCGATTCTCCTGCCTCAGCCTTCCTAGCAGCTGGGATT
ATAGGCATGTGCCACCGCGCCCGGCTAGTTTTGTATTTTCAATTGAGACGGGATTTCTCCATGTTGGTCGGGCTTGTCTC
CAACTCCCGACTTCAGGTGATGCGTCCACCTCGGCATCCCAAAGTGACGGGATGACAGGCATGAGCCACCGCGCCCGGCG
TATTGTATTGTATTGTATTGTATTGTATTGTATTGTATTGTATTGTATTGTATTGTATCGTATCGTATTGTATTGTATCC
TATCGTATCCTATCGCATCCTATCGTATCGTATCTTATTGTATTGTAATGGGTTGTATTGACTTATTTTATTTAGTTAGT
TACTTTTGTGTTATTTTATTTATTTATCTGTTTGTTCGTTTTTGCCTGATCAAAGGTCAATCAGACCCGGTCGTCAAAGT
GGCGATTTCCTAGG
>m64076210621234241/142935682/ccs11963-12535
-TGTATGTATGTATGTATTTATTTATGTATTTATTTTTGAGACGGAGTTTCGCTCTTGTTGCTCAGACTGGAGTGCGATG
GCGCAATCTCGGCTCACTGCAACCTCCGCTTCCCAGGTTCAAGCGATTCTCCTGCCTCAGCCTTCCTAGCAGCTGGGATT
ATAGGCATGTGCCACCGCGCCCGGCTAGTTTTGTATTTTCAATTGAGACGGGATTTCTCCATGTTGGTCGGGCTTGTCTC
CAACTCCCGACTTCAGGTGATGCGTCCACCTCGGCATCCCAAAGTGACGGGATGACAGGCATGAGCCACCGCGCCCGGCG
TATTGTATTGTATTGTATTGTATTGTATTGTATTGTATTGTATTGTATTGTATTGTATCGTATCGTATTGTATTGTATCC
TATCGTATCCTATCGCATCCTATCGTATCGTATCTTATTGTATTGTAATGGGTTGTATTGACTTATTTTATTTAGTTAGT
TACTTTTGTGTTATTTTATTTATTTATCTGTTTGTTCGTTTTTGCCTGATCAAAGGTCAATCAGACCCGGTCGTCAAAGT
GGCGATTTCCTAGG
>m64076210621234241/144114136/ccs1389-1961
-TGTATGTATGTATGTATTTATTTATGTATTTATTTTTGAGACGGAGTTTCGCTCTTGTTGCTCAGACTGGAGTGCGATG
GCGCAATCTCGGCTCACTGCAACCTCCGCTTCCCAGGTTCAAGCGATTCTCCTGCCTCAGCCTTCCTAGCAGCTGGGATT
ATAGGCATGTGCCACCGCGCCCGGCTAGTTTTGTATTTTCAATTGAGACGGGATTTCTCCATGTTGGTCGGGCTTGTCTC
CAACTCCCGACTTCAGGTGATGCGTCCACCTCGGCATCCCAAAGTGACGGGATGACAGGCATGAGCCACCGCGCCCGGCG
TATTGTATTGTATTGTATTGTATTGTATTGTATTGTATTGTATTGTATTGTATTGTATCGTATCGTATTGTATTGTATCC
TATCGTATCCTATCGCATCCTATCGTATCGTATCTTATTGTATTGTAATGGGTTGTATTGACTTATTTTATTTAGTTAGT
TACTTTTGTGTTATTTTATTTATTTATCTGTTTGTTCGTTTTTGCCTGATCAAAGGTCAATCAGACCCGGTCGTCAAAGT
GGCGATTTCCTAGG
>m84011220902175841s1/258085614/ccs2057-2629
-TGTATGTATGTATGTATTTATTTATGTATTTATTTTTGAGACGGAGTTTCGCTCTTGTTGCTCAGACTGGAGTGCGATG
GCGCAATCTCGGCTCACTGCAACCTCCGCTTCCCAGGTTCAAGCGATTCTCCTGCCTCAGCCTTCCTAGCAGCTGGGATT
ATAGGCATGTGCCACCGCGCCCGGCTAGTTTTGTATTTTCAATTGAGACGGGATTTCTCCATGTTGGTCGGGCTTGTCTC
CAACTCCCGACTTCAGGTGATGCGTCCACCTCGGCATCCCAAAGTGACGGGATGACAGGCATGAGCCACCGCGCCCGGCG
TATTGTATTGTATTGTATTGTATTGTATTGTATTGTATTGTATTGTATTGTATTGTATCGTATCGTATTGTATTGTATCC
TATCGTATCCTATCGCATCCTATCGTATCGTATCTTATTGTATTGTAATGGGTTGTATTGACTTATTTTATTTAGTTAGT
TACTTTTGTGTTATTTTATTTATTTATCTGTTTGTTCGTTTTTGCCTGATCAAAGGTCAATCAGACCCGGTCGTCAAAGT
GGCGATTTCCTAGG
>m64076210621234241/144444216/ccs8194-8766
-TGTATGTATGTATGTATTTATTTATGTATTTATTTTTGAGACGGAGTTTCGCTCTTGTTGCTCAGACTGGAGTGCGATG
GCGCAATCTCGGCTCACTGCAACCTCCGCTTCCCAGGTTCAAGCGATTCTCCTGCCTCAGCCTTCCTAGCAGCTGGGATT
ATAGGCATGTGCCACCGCGCCCGGCTAGTTTTGTATTTTCAATTGAGACGGGATTTCTCCATGTTGGTCGGGCTTGTCTC
CAACTCCCGACTTCAGGTGATGCGTCCACCTCGGCATCCCAAAGTGACGGGATGACAGGCATGAGCCACCGCGCCCGGCG
TATTGTATTGTATTGTATTGTATTGTATTGTATTGTATTGTATTGTATTGTATTGTATCGTATCGTATTGTATTGTATCC
TATCGTATCCTATCGCATCCTATCGTATCGTATCTTATTGTATTGTAATGGGTTGTATTGACTTATTTTATTTAGTTAGT
TACTTTTGTGTTATTTTATTTATTTATCTGTTTGTTCGTTTTTGCCTGATCAAAGGTCAATCAGACCCGGTCGTCAAAGT
GGCGATTTCCTAGG
>m64076210621234241/145294428/ccs1471-2043
-TGTATGTATGTATGTATTTATTTATGTATTTATTTTTGAGACGGAGTTTCGCTCTTGTTGCTCAGACTGGAGTGCGATG
GCGCAATCTCGGCTCACTGCAACCTCCGCTTCCCAGGTTCAAGCGATTCTCCTGCCTCAGCCTTCCTAGCAGCTGGGATT
ATAGGCATGTGCCACCGCGCCCGGCTAGTTTTGTATTTTCAATTGAGACGGGATTTCTCCATGTTGGTCGGGCTTGTCTC
CAACTCCCGACTTCAGGTGATGCGTCCACCTCGGCATCCCAAAGTGACGGGATGACAGGCATGAGCCACCGCGCCCGGCG
TATTGTATTGTATTGTATTGTATTGTATTGTATTGTATTGTATTGTATTGTATTGTATCGTATCGTATTGTATTGTATCC
TATCGTATCCTATCGCATCCTATCGTATCGTATCTTATTGTATTGTAATGGGTTGTATTGACTTATTTTATTTAGTTAGT
TACTTTTGTGTTATTTTATTTATTTATCTGTTTGTTCGTTTTTGCCTGATCAAAGGTCAATCAGACCCGGTCGTCAAAGT
GGCGATTTCCTAGG
>m64076210621234241/145951114/ccs15013-15585
-TGTATGTATGTATGTATTTATTTATGTATTTATTTTTGAGACGGAGTTTCGCTCTTGTTGCTCAGACTGGAGTGCGATG
GCGCAATCTCGGCTCACTGCAACCTCCGCTTCCCAGGTTCAAGCGATTCTCCTGCCTCAGCCTTCCTAGCAGCTGGGATT
ATAGGCATGTGCCACCGCGCCCGGCTAGTTTTGTATTTTCAATTGAGACGGGATTTCTCCATGTTGGTCGGGCTTGTCTC
CAACTCCCGACTTCAGGTGATGCGTCCACCTCGGCATCCCAAAGTGACGGGATGACAGGCATGAGCCACCGCGCCCGGCG
TATTGTATTGTATTGTATTGTATTGTATTGTATTGTATTGTATTGTATTGTATTGTATCGTATCGTATTGTATTGTATCC
TATCGTATCCTATCGCATCCTATCGTATCGTATCTTATTGTATTGTAATGGGTTGTATTGACTTATTTTATTTAGTTAGT
TACTTTTGTGTTATTTTATTTATTTATCTGTTTGTTCGTTTTTGCCTGATCAAAGGTCAATCAGACCCGGTCGTCAAAGT
GGCGATTTCCTAGG
>m64076210621234241/146344334/ccs18705-19277
-TGTATGTATGTATGTATTTATTTATGTATTTATTTTTGAGACGGAGTTTCGCTCTTGTTGCTCAGACTGGAGTGCGATG
GCGCAATCTCGGCTCACTGCAACCTCCGCTTCCCAGGTTCAAGCGATTCTCCTGCCTCAGCCTTCCTAGCAGCTGGGATT
ATAGGCATGTGCCACCGCGCCCGGCTAGTTTTGTATTTTCAATTGAGACGGGATTTCTCCATGTTGGTCGGGCTTGTCTC
CAACTCCCGACTTCAGGTGATGCGTCCACCTCGGCATCCCAAAGTGACGGGATGACAGGCATGAGCCACCGCGCCCGGCG
TATTGTATTGTATTGTATTGTATTGTATTGTATTGTATTGTATTGTATTGTATTGTATCGTATCGTATTGTATTGTATCC
TATCGTATCCTATCGCATCCTATCGTATCGTATCTTATTGTATTGTAATGGGTTGTATTGACTTATTTTATTTAGTTAGT
TACTTTTGTGTTATTTTATTTATTTATCTGTTTGTTCGTTTTTGCCTGATCAAAGGTCAATCAGACCCGGTCGTCAAAGT
GGCGATTTCCTAGG
>m64076210621234241/146408116/ccs14118-14690
-TGTATGTATGTATGTATTTATTTATGTATTTATTTTTGAGACGGAGTTTCGCTCTTGTTGCTCAGACTGGAGTGCGATG
GCGCAATCTCGGCTCACTGCAACCTCCGCTTCCCAGGTTCAAGCGATTCTCCTGCCTCAGCCTTCCTAGCAGCTGGGATT
ATAGGCATGTGCCACCGCGCCCGGCTAGTTTTGTATTTTCAATTGAGACGGGATTTCTCCATGTTGGTCGGGCTTGTCTC
CAACTCCCGACTTCAGGTGATGCGTCCACCTCGGCATCCCAAAGTGACGGGATGACAGGCATGAGCCACCGCGCCCGGCG
TATTGTATTGTATTGTATTGTATTGTATTGTATTGTATTGTATTGTATTGTATTGTATCGTATCGTATTGTATTGTATCC
TATCGTATCCTATCGCATCCTATCGTATCGTATCTTATTGTATTGTAATGGGTTGTATTGACTTATTTTATTTAGTTAGT
TACTTTTGTGTTATTTTATTTATTTATCTGTTTGTTCGTTTTTGCCTGATCAAAGGTCAATCAGACCCGGTCGTCAAAGT
GGCGATTTCCTAGG
>m64076210621234241/147327259/ccs9547-10119
-TGTATGTATGTATGTATTTATTTATGTATTTATTTTTGAGACGGAGTTTCGCTCTTGTTGCTCAGACTGGAGTGCGATG
GCGCAATCTCGGCTCACTGCAACCTCCGCTTCCCAGGTTCAAGCGATTCTCCTGCCTCAGCCTTCCTAGCAGCTGGGATT
ATAGGCATGTGCCACCGCGCCCGGCTAGTTTTGTATTTTCAATTGAGACGGGATTTCTCCATGTTGGTCGGGCTTGTCTC
CAACTCCCGACTTCAGGTGATGCGTCCACCTCGGCATCCCAAAGTGACGGGATGACAGGCATGAGCCACCGCGCCCGGCG
TATTGTATTGTATTGTATTGTATTGTATTGTATTGTATTGTATTGTATTGTATTGTATCGTATCGTATTGTATTGTATCC
TATCGTATCCTATCGCATCCTATCGTATCGTATCTTATTGTATTGTAATGGGTTGTATTGACTTATTTTATTTAGTTAGT
TACTTTTGTGTTATTTTATTTATTTATCTGTTTGTTCGTTTTTGCCTGATCAAAGGTCAATCAGACCCGGTCGTCAAAGT
GGCGATTTCCTAGG
>m64076210621234241/147521668/ccs8209-8781
-TGTATGTATGTATGTATTTATTTATGTATTTATTTTTGAGACGGAGTTTCGCTCTTGTTGCTCAGACTGGAGTGCGATG
GCGCAATCTCGGCTCACTGCAACCTCCGCTTCCCAGGTTCAAGCGATTCTCCTGCCTCAGCCTTCCTAGCAGCTGGGATT
ATAGGCATGTGCCACCGCGCCCGGCTAGTTTTGTATTTTCAATTGAGACGGGATTTCTCCATGTTGGTCGGGCTTGTCTC
CAACTCCCGACTTCAGGTGATGCGTCCACCTCGGCATCCCAAAGTGACGGGATGACAGGCATGAGCCACCGCGCCCGGCG
TATTGTATTGTATTGTATTGTATTGTATTGTATTGTATTGTATTGTATTGTATTGTATCGTATCGTATTGTATTGTATCC
TATCGTATCCTATCGCATCCTATCGTATCGTATCTTATTGTATTGTAATGGGTTGTATTGACTTATTTTATTTAGTTAGT
TACTTTTGTGTTATTTTATTTATTTATCTGTTTGTTCGTTTTTGCCTGATCAAAGGTCAATCAGACCCGGTCGTCAAAGT
GGCGATTTCCTAGG
>m64076210621234241/147523804/ccs5795-6367
-TGTATGTATGTATGTATTTATTTATGTATTTATTTTTGAGACGGAGTTTCGCTCTTGTTGCTCAGACTGGAGTGCGATG
GCGCAATCTCGGCTCACTGCAACCTCCGCTTCCCAGGTTCAAGCGATTCTCCTGCCTCAGCCTTCCTAGCAGCTGGGATT
ATAGGCATGTGCCACCGCGCCCGGCTAGTTTTGTATTTTCAATTGAGACGGGATTTCTCCATGTTGGTCGGGCTTGTCTC
CAACTCCCGACTTCAGGTGATGCGTCCACCTCGGCATCCCAAAGTGACGGGATGACAGGCATGAGCCACCGCGCCCGGCG
TATTGTATTGTATTGTATTGTATTGTATTGTATTGTATTGTATTGTATTGTATTGTATCGTATCGTATTGTATTGTATCC
TATCGTATCCTATCGCATCCTATCGTATCGTATCTTATTGTATTGTAATGGGTTGTATTGACTTATTTTATTTAGTTAGT
TACTTTTGTGTTATTTTATTTATTTATCTGTTTGTTCGTTTTTGCCTGATCAAAGGTCAATCAGACCCGGTCGTCAAAGT
GGCGATTTCCTAGG
>m64076210621234241/147980673/ccs1996-2568
-TGTATGTATGTATGTATTTATTTATGTATTTATTTTTGAGACGGAGTTTCGCTCTTGTTGCTCAGACTGGAGTGCGATG
GCGCAATCTCGGCTCACTGCAACCTCCGCTTCCCAGGTTCAAGCGATTCTCCTGCCTCAGCCTTCCTAGCAGCTGGGATT
ATAGGCATGTGCCACCGCGCCCGGCTAGTTTTGTATTTTCAATTGAGACGGGATTTCTCCATGTTGGTCGGGCTTGTCTC
CAACTCCCGACTTCAGGTGATGCGTCCACCTCGGCATCCCAAAGTGACGGGATGACAGGCATGAGCCACCGCGCCCGGCG
TATTGTATTGTATTGTATTGTATTGTATTGTATTGTATTGTATTGTATTGTATTGTATCGTATCGTATTGTATTGTATCC
TATCGTATCCTATCGCATCCTATCGTATCGTATCTTATTGTATTGTAATGGGTTGTATTGACTTATTTTATTTAGTTAGT
TACTTTTGTGTTATTTTATTTATTTATCTGTTTGTTCGTTTTTGCCTGATCAAAGGTCAATCAGACCCGGTCGTCAAAGT
GGCGATTTCCTAGG
>m64076210621234241/148114151/ccs10861-11433
-TGTATGTATGTATGTATTTATTTATGTATTTATTTTTGAGACGGAGTTTCGCTCTTGTTGCTCAGACTGGAGTGCGATG
GCGCAATCTCGGCTCACTGCAACCTCCGCTTCCCAGGTTCAAGCGATTCTCCTGCCTCAGCCTTCCTAGCAGCTGGGATT
ATAGGCATGTGCCACCGCGCCCGGCTAGTTTTGTATTTTCAATTGAGACGGGATTTCTCCATGTTGGTCGGGCTTGTCTC
CAACTCCCGACTTCAGGTGATGCGTCCACCTCGGCATCCCAAAGTGACGGGATGACAGGCATGAGCCACCGCGCCCGGCG
TATTGTATTGTATTGTATTGTATTGTATTGTATTGTATTGTATTGTATTGTATTGTATCGTATCGTATTGTATTGTATCC
TATCGTATCCTATCGCATCCTATCGTATCGTATCTTATTGTATTGTAATGGGTTGTATTGACTTATTTTATTTAGTTAGT
TACTTTTGTGTTATTTTATTTATTTATCTGTTTGTTCGTTTTTGCCTGATCAAAGGTCAATCAGACCCGGTCGTCAAAGT
GGCGATTTCCTAGG
>m64076210621234241/151717187/ccs8962-9534
-TGTATGTATGTATGTATTTATTTATGTATTTATTTTTGAGACGGAGTTTCGCTCTTGTTGCTCAGACTGGAGTGCGATG
GCGCAATCTCGGCTCACTGCAACCTCCGCTTCCCAGGTTCAAGCGATTCTCCTGCCTCAGCCTTCCTAGCAGCTGGGATT
ATAGGCATGTGCCACCGCGCCCGGCTAGTTTTGTATTTTCAATTGAGACGGGATTTCTCCATGTTGGTCGGGCTTGTCTC
CAACTCCCGACTTCAGGTGATGCGTCCACCTCGGCATCCCAAAGTGACGGGATGACAGGCATGAGCCACCGCGCCCGGCG
TATTGTATTGTATTGTATTGTATTGTATTGTATTGTATTGTATTGTATTGTATTGTATCGTATCGTATTGTATTGTATCC
TATCGTATCCTATCGCATCCTATCGTATCGTATCTTATTGTATTGTAATGGGTTGTATTGACTTATTTTATTTAGTTAGT
TACTTTTGTGTTATTTTATTTATTTATCTGTTTGTTCGTTTTTGCCTGATCAAAGGTCAATCAGACCCGGTCGTCAAAGT
GGCGATTTCCTAGG
>m64076210621234241/151912975/ccs5076-5648
-TGTATGTATGTATGTATTTATTTATGTATTTATTTTTGAGACGGAGTTTCGCTCTTGTTGCTCAGACTGGAGTGCGATG
GCGCAATCTCGGCTCACTGCAACCTCCGCTTCCCAGGTTCAAGCGATTCTCCTGCCTCAGCCTTCCTAGCAGCTGGGATT
ATAGGCATGTGCCACCGCGCCCGGCTAGTTTTGTATTTTCAATTGAGACGGGATTTCTCCATGTTGGTCGGGCTTGTCTC
CAACTCCCGACTTCAGGTGATGCGTCCACCTCGGCATCCCAAAGTGACGGGATGACAGGCATGAGCCACCGCGCCCGGCG
TATTGTATTGTATTGTATTGTATTGTATTGTATTGTATTGTATTGTATTGTATTGTATCGTATCGTATTGTATTGTATCC
TATCGTATCCTATCGCATCCTATCGTATCGTATCTTATTGTATTGTAATGGGTTGTATTGACTTATTTTATTTAGTTAGT
TACTTTTGTGTTATTTTATTTATTTATCTGTTTGTTCGTTTTTGCCTGATCAAAGGTCAATCAGACCCGGTCGTCAAAGT
GGCGATTTCCTAGG
>m64076210621234241/154011823/ccs11676-12248
-TGTATGTATGTATGTATTTATTTATGTATTTATTTTTGAGACGGAGTTTCGCTCTTGTTGCTCAGACTGGAGTGCGATG
GCGCAATCTCGGCTCACTGCAACCTCCGCTTCCCAGGTTCAAGCGATTCTCCTGCCTCAGCCTTCCTAGCAGCTGGGATT
ATAGGCATGTGCCACCGCGCCCGGCTAGTTTTGTATTTTCAATTGAGACGGGATTTCTCCATGTTGGTCGGGCTTGTCTC
CAACTCCCGACTTCAGGTGATGCGTCCACCTCGGCATCCCAAAGTGACGGGATGACAGGCATGAGCCACCGCGCCCGGCG
TATTGTATTGTATTGTATTGTATTGTATTGTATTGTATTGTATTGTATTGTATTGTATCGTATCGTATTGTATTGTATCC
TATCGTATCCTATCGCATCCTATCGTATCGTATCTTATTGTATTGTAATGGGTTGTATTGACTTATTTTATTTAGTTAGT
TACTTTTGTGTTATTTTATTTATTTATCTGTTTGTTCGTTTTTGCCTGATCAAAGGTCAATCAGACCCGGTCGTCAAAGT
GGCGATTTCCTAGG
>m64076210621234241/154340173/ccs13969-14541
-TGTATGTATGTATGTATTTATTTATGTATTTATTTTTGAGACGGAGTTTCGCTCTTGTTGCTCAGACTGGAGTGCGATG
GCGCAATCTCGGCTCACTGCAACCTCCGCTTCCCAGGTTCAAGCGATTCTCCTGCCTCAGCCTTCCTAGCAGCTGGGATT
ATAGGCATGTGCCACCGCGCCCGGCTAGTTTTGTATTTTCAATTGAGACGGGATTTCTCCATGTTGGTCGGGCTTGTCTC
CAACTCCCGACTTCAGGTGATGCGTCCACCTCGGCATCCCAAAGTGACGGGATGACAGGCATGAGCCACCGCGCCCGGCG
TATTGTATTGTATTGTATTGTATTGTATTGTATTGTATTGTATTGTATTGTATTGTATCGTATCGTATTGTATTGTATCC
TATCGTATCCTATCGCATCCTATCGTATCGTATCTTATTGTATTGTAATGGGTTGTATTGACTTATTTTATTTAGTTAGT
TACTTTTGTGTTATTTTATTTATTTATCTGTTTGTTCGTTTTTGCCTGATCAAAGGTCAATCAGACCCGGTCGTCAAAGT
GGCGATTTCCTAGG
>m64076210621234241/154730642/ccs14233-14805
-TGTATGTATGTATGTATTTATTTATGTATTTATTTTTGAGACGGAGTTTCGCTCTTGTTGCTCAGACTGGAGTGCGATG
GCGCAATCTCGGCTCACTGCAACCTCCGCTTCCCAGGTTCAAGCGATTCTCCTGCCTCAGCCTTCCTAGCAGCTGGGATT
ATAGGCATGTGCCACCGCGCCCGGCTAGTTTTGTATTTTCAATTGAGACGGGATTTCTCCATGTTGGTCGGGCTTGTCTC
CAACTCCCGACTTCAGGTGATGCGTCCACCTCGGCATCCCAAAGTGACGGGATGACAGGCATGAGCCACCGCGCCCGGCG
TATTGTATTGTATTGTATTGTATTGTATTGTATTGTATTGTATTGTATTGTATTGTATCGTATCGTATTGTATTGTATCC
TATCGTATCCTATCGCATCCTATCGTATCGTATCTTATTGTATTGTAATGGGTTGTATTGACTTATTTTATTTAGTTAGT
TACTTTTGTGTTATTTTATTTATTTATCTGTTTGTTCGTTTTTGCCTGATCAAAGGTCAATCAGACCCGGTCGTCAAAGT
GGCGATTTCCTAGG
>m64076210621234241/154797007/ccs15897-16469
-TGTATGTATGTATGTATTTATTTATGTATTTATTTTTGAGACGGAGTTTCGCTCTTGTTGCTCAGACTGGAGTGCGATG
GCGCAATCTCGGCTCACTGCAACCTCCGCTTCCCAGGTTCAAGCGATTCTCCTGCCTCAGCCTTCCTAGCAGCTGGGATT
ATAGGCATGTGCCACCGCGCCCGGCTAGTTTTGTATTTTCAATTGAGACGGGATTTCTCCATGTTGGTCGGGCTTGTCTC
CAACTCCCGACTTCAGGTGATGCGTCCACCTCGGCATCCCAAAGTGACGGGATGACAGGCATGAGCCACCGCGCCCGGCG
TATTGTATTGTATTGTATTGTATTGTATTGTATTGTATTGTATTGTATTGTATTGTATCGTATCGTATTGTATTGTATCC
TATCGTATCCTATCGCATCCTATCGTATCGTATCTTATTGTATTGTAATGGGTTGTATTGACTTATTTTATTTAGTTAGT
TACTTTTGTGTTATTTTATTTATTTATCTGTTTGTTCGTTTTTGCCTGATCAAAGGTCAATCAGACCCGGTCGTCAAAGT
GGCGATTTCCTAGG
>m64076210621234241/155060796/ccs14159-14731
-TGTATGTATGTATGTATTTATTTATGTATTTATTTTTGAGACGGAGTTTCGCTCTTGTTGCTCAGACTGGAGTGCGATG
GCGCAATCTCGGCTCACTGCAACCTCCGCTTCCCAGGTTCAAGCGATTCTCCTGCCTCAGCCTTCCTAGCAGCTGGGATT
ATAGGCATGTGCCACCGCGCCCGGCTAGTTTTGTATTTTCAATTGAGACGGGATTTCTCCATGTTGGTCGGGCTTGTCTC
CAACTCCCGACTTCAGGTGATGCGTCCACCTCGGCATCCCAAAGTGACGGGATGACAGGCATGAGCCACCGCGCCCGGCG
TATTGTATTGTATTGTATTGTATTGTATTGTATTGTATTGTATTGTATTGTATTGTATCGTATCGTATTGTATTGTATCC
TATCGTATCCTATCGCATCCTATCGTATCGTATCTTATTGTATTGTAATGGGTTGTATTGACTTATTTTATTTAGTTAGT
TACTTTTGTGTTATTTTATTTATTTATCTGTTTGTTCGTTTTTGCCTGATCAAAGGTCAATCAGACCCGGTCGTCAAAGT
GGCGATTTCCTAGG
>m64076210621234241/155189807/ccs14195-14767
-TGTATGTATGTATGTATTTATTTATGTATTTATTTTTGAGACGGAGTTTCGCTCTTGTTGCTCAGACTGGAGTGCGATG
GCGCAATCTCGGCTCACTGCAACCTCCGCTTCCCAGGTTCAAGCGATTCTCCTGCCTCAGCCTTCCTAGCAGCTGGGATT
ATAGGCATGTGCCACCGCGCCCGGCTAGTTTTGTATTTTCAATTGAGACGGGATTTCTCCATGTTGGTCGGGCTTGTCTC
CAACTCCCGACTTCAGGTGATGCGTCCACCTCGGCATCCCAAAGTGACGGGATGACAGGCATGAGCCACCGCGCCCGGCG
TATTGTATTGTATTGTATTGTATTGTATTGTATTGTATTGTATTGTATTGTATTGTATCGTATCGTATTGTATTGTATCC
TATCGTATCCTATCGCATCCTATCGTATCGTATCTTATTGTATTGTAATGGGTTGTATTGACTTATTTTATTTAGTTAGT
TACTTTTGTGTTATTTTATTTATTTATCTGTTTGTTCGTTTTTGCCTGATCAAAGGTCAATCAGACCCGGTCGTCAAAGT
GGCGATTTCCTAGG
>m64076210621234241/155452342/ccs659-1231
-TGTATGTATGTATGTATTTATTTATGTATTTATTTTTGAGACGGAGTTTCGCTCTTGTTGCTCAGACTGGAGTGCGATG
GCGCAATCTCGGCTCACTGCAACCTCCGCTTCCCAGGTTCAAGCGATTCTCCTGCCTCAGCCTTCCTAGCAGCTGGGATT
ATAGGCATGTGCCACCGCGCCCGGCTAGTTTTGTATTTTCAATTGAGACGGGATTTCTCCATGTTGGTCGGGCTTGTCTC
CAACTCCCGACTTCAGGTGATGCGTCCACCTCGGCATCCCAAAGTGACGGGATGACAGGCATGAGCCACCGCGCCCGGCG
TATTGTATTGTATTGTATTGTATTGTATTGTATTGTATTGTATTGTATTGTATTGTATCGTATCGTATTGTATTGTATCC
TATCGTATCCTATCGCATCCTATCGTATCGTATCTTATTGTATTGTAATGGGTTGTATTGACTTATTTTATTTAGTTAGT
TACTTTTGTGTTATTTTATTTATTTATCTGTTTGTTCGTTTTTGCCTGATCAAAGGTCAATCAGACCCGGTCGTCAAAGT
GGCGATTTCCTAGG
>m84011220902175841s1/245368190/ccs2855-3427
-TGTATGTATGTATGTATTTATTTATGTATTTATTTTTGAGACGGAGTTTCGCTCTTGTTGCTCAGACTGGAGTGCGATG
GCGCAATCTCGGCTCACTGCAACCTCCGCTTCCCAGGTTCAAGCGATTCTCCTGCCTCAGCCTTCCTAGCAGCTGGGATT
ATAGGCATGTGCCACCGCGCCCGGCTAGTTTTGTATTTTCAATTGAGACGGGATTTCTCCATGTTGGTCGGGCTTGTCTC
CAACTCCCGACTTCAGGTGATGCGTCCACCTCGGCATCCCAAAGTGACGGGATGACAGGCATGAGCCACCGCGCCCGGCG
TATTGTATTGTATTGTATTGTATTGTATTGTATTGTATTGTATTGTATTGTATTGTATCGTATCGTATTGTATTGTATCC
TATCGTATCCTATCGCATCCTATCGTATCGTATCTTATTGTATTGTAATGGGTTGTATTGACTTATTTTATTTAGTTAGT
TACTTTTGTGTTATTTTATTTATTTATCTGTTTGTTCGTTTTTGCCTGATCAAAGGTCAATCAGACCCGGTCGTCAAAGT
GGCGATTTCCTAGG
>m64076210621234241/155845626/ccs789-1361
-TGTATGTATGTATGTATTTATTTATGTATTTATTTTTGAGACGGAGTTTCGCTCTTGTTGCTCAGACTGGAGTGCGATG
GCGCAATCTCGGCTCACTGCAACCTCCGCTTCCCAGGTTCAAGCGATTCTCCTGCCTCAGCCTTCCTAGCAGCTGGGATT
ATAGGCATGTGCCACCGCGCCCGGCTAGTTTTGTATTTTCAATTGAGACGGGATTTCTCCATGTTGGTCGGGCTTGTCTC
CAACTCCCGACTTCAGGTGATGCGTCCACCTCGGCATCCCAAAGTGACGGGATGACAGGCATGAGCCACCGCGCCCGGCG
TATTGTATTGTATTGTATTGTATTGTATTGTATTGTATTGTATTGTATTGTATTGTATCGTATCGTATTGTATTGTATCC
TATCGTATCCTATCGCATCCTATCGTATCGTATCTTATTGTATTGTAATGGGTTGTATTGACTTATTTTATTTAGTTAGT
TACTTTTGTGTTATTTTATTTATTTATCTGTTTGTTCGTTTTTGCCTGATCAAAGGTCAATCAGACCCGGTCGTCAAAGT
GGCGATTTCCTAGG
>m64076210621234241/157812109/ccs1950-2522
-TGTATGTATGTATGTATTTATTTATGTATTTATTTTTGAGACGGAGTTTCGCTCTTGTTGCTCAGACTGGAGTGCGATG
GCGCAATCTCGGCTCACTGCAACCTCCGCTTCCCAGGTTCAAGCGATTCTCCTGCCTCAGCCTTCCTAGCAGCTGGGATT
ATAGGCATGTGCCACCGCGCCCGGCTAGTTTTGTATTTTCAATTGAGACGGGATTTCTCCATGTTGGTCGGGCTTGTCTC
CAACTCCCGACTTCAGGTGATGCGTCCACCTCGGCATCCCAAAGTGACGGGATGACAGGCATGAGCCACCGCGCCCGGCG
TATTGTATTGTATTGTATTGTATTGTATTGTATTGTATTGTATTGTATTGTATTGTATCGTATCGTATTGTATTGTATCC
TATCGTATCCTATCGCATCCTATCGTATCGTATCTTATTGTATTGTAATGGGTTGTATTGACTTATTTTATTTAGTTAGT
TACTTTTGTGTTATTTTATTTATTTATCTGTTTGTTCGTTTTTGCCTGATCAAAGGTCAATCAGACCCGGTCGTCAAAGT
GGCGATTTCCTAGG
>m64076210621234241/157878759/ccs13047-13619
-TGTATGTATGTATGTATTTATTTATGTATTTATTTTTGAGACGGAGTTTCGCTCTTGTTGCTCAGACTGGAGTGCGATG
GCGCAATCTCGGCTCACTGCAACCTCCGCTTCCCAGGTTCAAGCGATTCTCCTGCCTCAGCCTTCCTAGCAGCTGGGATT
ATAGGCATGTGCCACCGCGCCCGGCTAGTTTTGTATTTTCAATTGAGACGGGATTTCTCCATGTTGGTCGGGCTTGTCTC
CAACTCCCGACTTCAGGTGATGCGTCCACCTCGGCATCCCAAAGTGACGGGATGACAGGCATGAGCCACCGCGCCCGGCG
TATTGTATTGTATTGTATTGTATTGTATTGTATTGTATTGTATTGTATTGTATTGTATCGTATCGTATTGTATTGTATCC
TATCGTATCCTATCGCATCCTATCGTATCGTATCTTATTGTATTGTAATGGGTTGTATTGACTTATTTTATTTAGTTAGT
TACTTTTGTGTTATTTTATTTATTTATCTGTTTGTTCGTTTTTGCCTGATCAAAGGTCAATCAGACCCGGTCGTCAAAGT
GGCGATTTCCTAGG
>m64076210621234241/158401875/ccs10190-10762
-TGTATGTATGTATGTATTTATTTATGTATTTATTTTTGAGACGGAGTTTCGCTCTTGTTGCTCAGACTGGAGTGCGATG
GCGCAATCTCGGCTCACTGCAACCTCCGCTTCCCAGGTTCAAGCGATTCTCCTGCCTCAGCCTTCCTAGCAGCTGGGATT
ATAGGCATGTGCCACCGCGCCCGGCTAGTTTTGTATTTTCAATTGAGACGGGATTTCTCCATGTTGGTCGGGCTTGTCTC
CAACTCCCGACTTCAGGTGATGCGTCCACCTCGGCATCCCAAAGTGACGGGATGACAGGCATGAGCCACCGCGCCCGGCG
TATTGTATTGTATTGTATTGTATTGTATTGTATTGTATTGTATTGTATTGTATTGTATCGTATCGTATTGTATTGTATCC
TATCGTATCCTATCGCATCCTATCGTATCGTATCTTATTGTATTGTAATGGGTTGTATTGACTTATTTTATTTAGTTAGT
TACTTTTGTGTTATTTTATTTATTTATCTGTTTGTTCGTTTTTGCCTGATCAAAGGTCAATCAGACCCGGTCGTCAAAGT
GGCGATTTCCTAGG
>m64076210621234241/158862063/ccs9566-10138
-TGTATGTATGTATGTATTTATTTATGTATTTATTTTTGAGACGGAGTTTCGCTCTTGTTGCTCAGACTGGAGTGCGATG
GCGCAATCTCGGCTCACTGCAACCTCCGCTTCCCAGGTTCAAGCGATTCTCCTGCCTCAGCCTTCCTAGCAGCTGGGATT
ATAGGCATGTGCCACCGCGCCCGGCTAGTTTTGTATTTTCAATTGAGACGGGATTTCTCCATGTTGGTCGGGCTTGTCTC
CAACTCCCGACTTCAGGTGATGCGTCCACCTCGGCATCCCAAAGTGACGGGATGACAGGCATGAGCCACCGCGCCCGGCG
TATTGTATTGTATTGTATTGTATTGTATTGTATTGTATTGTATTGTATTGTATTGTATCGTATCGTATTGTATTGTATCC
TATCGTATCCTATCGCATCCTATCGTATCGTATCTTATTGTATTGTAATGGGTTGTATTGACTTATTTTATTTAGTTAGT
TACTTTTGTGTTATTTTATTTATTTATCTGTTTGTTCGTTTTTGCCTGATCAAAGGTCAATCAGACCCGGTCGTCAAAGT
GGCGATTTCCTAGG
>m64011190714120746/853367/ccs13580-14152
-TGTATGTATGTATGTATTTATTTATGTATTTATTTTTGAGACGGAGTTTCGCTCTTGTTGCTCAGACTGGAGTGCGATG
GCGCAATCTCGGCTCACTGCAACCTCCGCTTCCCAGGTTCAAGCGATTCTCCTGCCTCAGCCTTCCTAGCAGCTGGGATT
ATAGGCATGTGCCACCGCGCCCGGCTAGTTTTGTATTTTCAATTGAGACGGGATTTCTCCATGTTGGTCGGGCTTGTCTC
CAACTCCCGACTTCAGGTGATGCGTCCACCTCGGCATCCCAAAGTGACGGGATGACAGGCATGAGCCACCGCGCCCGGCG
TATTGTATTGTATTGTATTGTATTGTATTGTATTGTATTGTATTGTATTGTATTGTATCGTATCGTATTGTATTGTATCC
TATCGTATCCTATCGCATCCTATCGTATCGTATCTTATTGTATTGTAATGGGTTGTATTGACTTATTTTATTTAGTTAGT
TACTTTTGTGTTATTTTATTTATTTATCTGTTTGTTCGTTTTTGCCTGATCAAAGGTCAATCAGACCCGGTCGTCAAAGT
GGCGATTTCCTAGG
>m64076210621234241/159385835/ccs18429-19001
-TGTATGTATGTATGTATTTATTTATGTATTTATTTTTGAGACGGAGTTTCGCTCTTGTTGCTCAGACTGGAGTGCGATG
GCGCAATCTCGGCTCACTGCAACCTCCGCTTCCCAGGTTCAAGCGATTCTCCTGCCTCAGCCTTCCTAGCAGCTGGGATT
ATAGGCATGTGCCACCGCGCCCGGCTAGTTTTGTATTTTCAATTGAGACGGGATTTCTCCATGTTGGTCGGGCTTGTCTC
CAACTCCCGACTTCAGGTGATGCGTCCACCTCGGCATCCCAAAGTGACGGGATGACAGGCATGAGCCACCGCGCCCGGCG
TATTGTATTGTATTGTATTGTATTGTATTGTATTGTATTGTATTGTATTGTATTGTATCGTATCGTATTGTATTGTATCC
TATCGTATCCTATCGCATCCTATCGTATCGTATCTTATTGTATTGTAATGGGTTGTATTGACTTATTTTATTTAGTTAGT
TACTTTTGTGTTATTTTATTTATTTATCTGTTTGTTCGTTTTTGCCTGATCAAAGGTCAATCAGACCCGGTCGTCAAAGT
GGCGATTTCCTAGG
>m64076210621234241/160105218/ccs11149-11721
-TGTATGTATGTATGTATTTATTTATGTATTTATTTTTGAGACGGAGTTTCGCTCTTGTTGCTCAGACTGGAGTGCGATG
GCGCAATCTCGGCTCACTGCAACCTCCGCTTCCCAGGTTCAAGCGATTCTCCTGCCTCAGCCTTCCTAGCAGCTGGGATT
ATAGGCATGTGCCACCGCGCCCGGCTAGTTTTGTATTTTCAATTGAGACGGGATTTCTCCATGTTGGTCGGGCTTGTCTC
CAACTCCCGACTTCAGGTGATGCGTCCACCTCGGCATCCCAAAGTGACGGGATGACAGGCATGAGCCACCGCGCCCGGCG
TATTGTATTGTATTGTATTGTATTGTATTGTATTGTATTGTATTGTATTGTATTGTATCGTATCGTATTGTATTGTATCC
TATCGTATCCTATCGCATCCTATCGTATCGTATCTTATTGTATTGTAATGGGTTGTATTGACTTATTTTATTTAGTTAGT
TACTTTTGTGTTATTTTATTTATTTATCTGTTTGTTCGTTTTTGCCTGATCAAAGGTCAATCAGACCCGGTCGTCAAAGT
GGCGATTTCCTAGG
>m64076210621234241/160630710/ccs14691-15263
-TGTATGTATGTATGTATTTATTTATGTATTTATTTTTGAGACGGAGTTTCGCTCTTGTTGCTCAGACTGGAGTGCGATG
GCGCAATCTCGGCTCACTGCAACCTCCGCTTCCCAGGTTCAAGCGATTCTCCTGCCTCAGCCTTCCTAGCAGCTGGGATT
ATAGGCATGTGCCACCGCGCCCGGCTAGTTTTGTATTTTCAATTGAGACGGGATTTCTCCATGTTGGTCGGGCTTGTCTC
CAACTCCCGACTTCAGGTGATGCGTCCACCTCGGCATCCCAAAGTGACGGGATGACAGGCATGAGCCACCGCGCCCGGCG
TATTGTATTGTATTGTATTGTATTGTATTGTATTGTATTGTATTGTATTGTATTGTATCGTATCGTATTGTATTGTATCC
TATCGTATCCTATCGCATCCTATCGTATCGTATCTTATTGTATTGTAATGGGTTGTATTGACTTATTTTATTTAGTTAGT
TACTTTTGTGTTATTTTATTTATTTATCTGTTTGTTCGTTTTTGCCTGATCAAAGGTCAATCAGACCCGGTCGTCAAAGT
GGCGATTTCCTAGG
>m64076210621234241/160630981/ccs8490-9062
-TGTATGTATGTATGTATTTATTTATGTATTTATTTTTGAGACGGAGTTTCGCTCTTGTTGCTCAGACTGGAGTGCGATG
GCGCAATCTCGGCTCACTGCAACCTCCGCTTCCCAGGTTCAAGCGATTCTCCTGCCTCAGCCTTCCTAGCAGCTGGGATT
ATAGGCATGTGCCACCGCGCCCGGCTAGTTTTGTATTTTCAATTGAGACGGGATTTCTCCATGTTGGTCGGGCTTGTCTC
CAACTCCCGACTTCAGGTGATGCGTCCACCTCGGCATCCCAAAGTGACGGGATGACAGGCATGAGCCACCGCGCCCGGCG
TATTGTATTGTATTGTATTGTATTGTATTGTATTGTATTGTATTGTATTGTATTGTATCGTATCGTATTGTATTGTATCC
TATCGTATCCTATCGCATCCTATCGTATCGTATCTTATTGTATTGTAATGGGTTGTATTGACTTATTTTATTTAGTTAGT
TACTTTTGTGTTATTTTATTTATTTATCTGTTTGTTCGTTTTTGCCTGATCAAAGGTCAATCAGACCCGGTCGTCAAAGT
GGCGATTTCCTAGG
>m64076210621234241/160761953/ccs652-1224
-TGTATGTATGTATGTATTTATTTATGTATTTATTTTTGAGACGGAGTTTCGCTCTTGTTGCTCAGACTGGAGTGCGATG
GCGCAATCTCGGCTCACTGCAACCTCCGCTTCCCAGGTTCAAGCGATTCTCCTGCCTCAGCCTTCCTAGCAGCTGGGATT
ATAGGCATGTGCCACCGCGCCCGGCTAGTTTTGTATTTTCAATTGAGACGGGATTTCTCCATGTTGGTCGGGCTTGTCTC
CAACTCCCGACTTCAGGTGATGCGTCCACCTCGGCATCCCAAAGTGACGGGATGACAGGCATGAGCCACCGCGCCCGGCG
TATTGTATTGTATTGTATTGTATTGTATTGTATTGTATTGTATTGTATTGTATTGTATCGTATCGTATTGTATTGTATCC
TATCGTATCCTATCGCATCCTATCGTATCGTATCTTATTGTATTGTAATGGGTTGTATTGACTTATTTTATTTAGTTAGT
TACTTTTGTGTTATTTTATTTATTTATCTGTTTGTTCGTTTTTGCCTGATCAAAGGTCAATCAGACCCGGTCGTCAAAGT
GGCGATTTCCTAGG
>m64076210621234241/160827920/ccs3405-3977
-TGTATGTATGTATGTATTTATTTATGTATTTATTTTTGAGACGGAGTTTCGCTCTTGTTGCTCAGACTGGAGTGCGATG
GCGCAATCTCGGCTCACTGCAACCTCCGCTTCCCAGGTTCAAGCGATTCTCCTGCCTCAGCCTTCCTAGCAGCTGGGATT
ATAGGCATGTGCCACCGCGCCCGGCTAGTTTTGTATTTTCAATTGAGACGGGATTTCTCCATGTTGGTCGGGCTTGTCTC
CAACTCCCGACTTCAGGTGATGCGTCCACCTCGGCATCCCAAAGTGACGGGATGACAGGCATGAGCCACCGCGCCCGGCG
TATTGTATTGTATTGTATTGTATTGTATTGTATTGTATTGTATTGTATTGTATTGTATCGTATCGTATTGTATTGTATCC
TATCGTATCCTATCGCATCCTATCGTATCGTATCTTATTGTATTGTAATGGGTTGTATTGACTTATTTTATTTAGTTAGT
TACTTTTGTGTTATTTTATTTATTTATCTGTTTGTTCGTTTTTGCCTGATCAAAGGTCAATCAGACCCGGTCGTCAAAGT
GGCGATTTCCTAGG
>m64076210621234241/161221226/ccs3950-4522
-TGTATGTATGTATGTATTTATTTATGTATTTATTTTTGAGACGGAGTTTCGCTCTTGTTGCTCAGACTGGAGTGCGATG
GCGCAATCTCGGCTCACTGCAACCTCCGCTTCCCAGGTTCAAGCGATTCTCCTGCCTCAGCCTTCCTAGCAGCTGGGATT
ATAGGCATGTGCCACCGCGCCCGGCTAGTTTTGTATTTTCAATTGAGACGGGATTTCTCCATGTTGGTCGGGCTTGTCTC
CAACTCCCGACTTCAGGTGATGCGTCCACCTCGGCATCCCAAAGTGACGGGATGACAGGCATGAGCCACCGCGCCCGGCG
TATTGTATTGTATTGTATTGTATTGTATTGTATTGTATTGTATTGTATTGTATTGTATCGTATCGTATTGTATTGTATCC
TATCGTATCCTATCGCATCCTATCGTATCGTATCTTATTGTATTGTAATGGGTTGTATTGACTTATTTTATTTAGTTAGT
TACTTTTGTGTTATTTTATTTATTTATCTGTTTGTTCGTTTTTGCCTGATCAAAGGTCAATCAGACCCGGTCGTCAAAGT
GGCGATTTCCTAGG
>m64011190714120746/3342630/ccs9631-10203
-TGTATGTATGTATGTATTTATTTATGTATTTATTTTTGAGACGGAGTTTCGCTCTTGTTGCTCAGACTGGAGTGCGATG
GCGCAATCTCGGCTCACTGCAACCTCCGCTTCCCAGGTTCAAGCGATTCTCCTGCCTCAGCCTTCCTAGCAGCTGGGATT
ATAGGCATGTGCCACCGCGCCCGGCTAGTTTTGTATTTTCAATTGAGACGGGATTTCTCCATGTTGGTCGGGCTTGTCTC
CAACTCCCGACTTCAGGTGATGCGTCCACCTCGGCATCCCAAAGTGACGGGATGACAGGCATGAGCCACCGCGCCCGGCG
TATTGTATTGTATTGTATTGTATTGTATTGTATTGTATTGTATTGTATTGTATTGTATCGTATCGTATTGTATTGTATCC
TATCGTATCCTATCGCATCCTATCGTATCGTATCTTATTGTATTGTAATGGGTTGTATTGACTTATTTTATTTAGTTAGT
TACTTTTGTGTTATTTTATTTATTTATCTGTTTGTTCGTTTTTGCCTGATCAAAGGTCAATCAGACCCGGTCGTCAAAGT
GGCGATTTCCTAGG
>m64076210621234241/162071823/ccs7392-7964
-TGTATGTATGTATGTATTTATTTATGTATTTATTTTTGAGACGGAGTTTCGCTCTTGTTGCTCAGACTGGAGTGCGATG
GCGCAATCTCGGCTCACTGCAACCTCCGCTTCCCAGGTTCAAGCGATTCTCCTGCCTCAGCCTTCCTAGCAGCTGGGATT
ATAGGCATGTGCCACCGCGCCCGGCTAGTTTTGTATTTTCAATTGAGACGGGATTTCTCCATGTTGGTCGGGCTTGTCTC
CAACTCCCGACTTCAGGTGATGCGTCCACCTCGGCATCCCAAAGTGACGGGATGACAGGCATGAGCCACCGCGCCCGGCG
TATTGTATTGTATTGTATTGTATTGTATTGTATTGTATTGTATTGTATTGTATTGTATCGTATCGTATTGTATTGTATCC
TATCGTATCCTATCGCATCCTATCGTATCGTATCTTATTGTATTGTAATGGGTTGTATTGACTTATTTTATTTAGTTAGT
TACTTTTGTGTTATTTTATTTATTTATCTGTTTGTTCGTTTTTGCCTGATCAAAGGTCAATCAGACCCGGTCGTCAAAGT
GGCGATTTCCTAGG
>m64076210621234241/163711283/ccs898-1470
-TGTATGTATGTATGTATTTATTTATGTATTTATTTTTGAGACGGAGTTTCGCTCTTGTTGCTCAGACTGGAGTGCGATG
GCGCAATCTCGGCTCACTGCAACCTCCGCTTCCCAGGTTCAAGCGATTCTCCTGCCTCAGCCTTCCTAGCAGCTGGGATT
ATAGGCATGTGCCACCGCGCCCGGCTAGTTTTGTATTTTCAATTGAGACGGGATTTCTCCATGTTGGTCGGGCTTGTCTC
CAACTCCCGACTTCAGGTGATGCGTCCACCTCGGCATCCCAAAGTGACGGGATGACAGGCATGAGCCACCGCGCCCGGCG
TATTGTATTGTATTGTATTGTATTGTATTGTATTGTATTGTATTGTATTGTATTGTATCGTATCGTATTGTATTGTATCC
TATCGTATCCTATCGCATCCTATCGTATCGTATCTTATTGTATTGTAATGGGTTGTATTGACTTATTTTATTTAGTTAGT
TACTTTTGTGTTATTTTATTTATTTATCTGTTTGTTCGTTTTTGCCTGATCAAAGGTCAATCAGACCCGGTCGTCAAAGT
GGCGATTTCCTAGG
>m64011190714120746/3410063/ccs8537-9109
-TGTATGTATGTATGTATTTATTTATGTATTTATTTTTGAGACGGAGTTTCGCTCTTGTTGCTCAGACTGGAGTGCGATG
GCGCAATCTCGGCTCACTGCAACCTCCGCTTCCCAGGTTCAAGCGATTCTCCTGCCTCAGCCTTCCTAGCAGCTGGGATT
ATAGGCATGTGCCACCGCGCCCGGCTAGTTTTGTATTTTCAATTGAGACGGGATTTCTCCATGTTGGTCGGGCTTGTCTC
CAACTCCCGACTTCAGGTGATGCGTCCACCTCGGCATCCCAAAGTGACGGGATGACAGGCATGAGCCACCGCGCCCGGCG
TATTGTATTGTATTGTATTGTATTGTATTGTATTGTATTGTATTGTATTGTATTGTATCGTATCGTATTGTATTGTATCC
TATCGTATCCTATCGCATCCTATCGTATCGTATCTTATTGTATTGTAATGGGTTGTATTGACTTATTTTATTTAGTTAGT
TACTTTTGTGTTATTTTATTTATTTATCTGTTTGTTCGTTTTTGCCTGATCAAAGGTCAATCAGACCCGGTCGTCAAAGT
GGCGATTTCCTAGG
>m64076210621234241/164824208/ccs10532-11104
-TGTATGTATGTATGTATTTATTTATGTATTTATTTTTGAGACGGAGTTTCGCTCTTGTTGCTCAGACTGGAGTGCGATG
GCGCAATCTCGGCTCACTGCAACCTCCGCTTCCCAGGTTCAAGCGATTCTCCTGCCTCAGCCTTCCTAGCAGCTGGGATT
ATAGGCATGTGCCACCGCGCCCGGCTAGTTTTGTATTTTCAATTGAGACGGGATTTCTCCATGTTGGTCGGGCTTGTCTC
CAACTCCCGACTTCAGGTGATGCGTCCACCTCGGCATCCCAAAGTGACGGGATGACAGGCATGAGCCACCGCGCCCGGCG
TATTGTATTGTATTGTATTGTATTGTATTGTATTGTATTGTATTGTATTGTATTGTATCGTATCGTATTGTATTGTATCC
TATCGTATCCTATCGCATCCTATCGTATCGTATCTTATTGTATTGTAATGGGTTGTATTGACTTATTTTATTTAGTTAGT
TACTTTTGTGTTATTTTATTTATTTATCTGTTTGTTCGTTTTTGCCTGATCAAAGGTCAATCAGACCCGGTCGTCAAAGT
GGCGATTTCCTAGG
>m64076210621234241/166724932/ccs1410-1982
-TGTATGTATGTATGTATTTATTTATGTATTTATTTTTGAGACGGAGTTTCGCTCTTGTTGCTCAGACTGGAGTGCGATG
GCGCAATCTCGGCTCACTGCAACCTCCGCTTCCCAGGTTCAAGCGATTCTCCTGCCTCAGCCTTCCTAGCAGCTGGGATT
ATAGGCATGTGCCACCGCGCCCGGCTAGTTTTGTATTTTCAATTGAGACGGGATTTCTCCATGTTGGTCGGGCTTGTCTC
CAACTCCCGACTTCAGGTGATGCGTCCACCTCGGCATCCCAAAGTGACGGGATGACAGGCATGAGCCACCGCGCCCGGCG
TATTGTATTGTATTGTATTGTATTGTATTGTATTGTATTGTATTGTATTGTATTGTATCGTATCGTATTGTATTGTATCC
TATCGTATCCTATCGCATCCTATCGTATCGTATCTTATTGTATTGTAATGGGTTGTATTGACTTATTTTATTTAGTTAGT
TACTTTTGTGTTATTTTATTTATTTATCTGTTTGTTCGTTTTTGCCTGATCAAAGGTCAATCAGACCCGGTCGTCAAAGT
GGCGATTTCCTAGG
>m64076210621234241/167051734/ccs7100-7672
-TGTATGTATGTATGTATTTATTTATGTATTTATTTTTGAGACGGAGTTTCGCTCTTGTTGCTCAGACTGGAGTGCGATG
GCGCAATCTCGGCTCACTGCAACCTCCGCTTCCCAGGTTCAAGCGATTCTCCTGCCTCAGCCTTCCTAGCAGCTGGGATT
ATAGGCATGTGCCACCGCGCCCGGCTAGTTTTGTATTTTCAATTGAGACGGGATTTCTCCATGTTGGTCGGGCTTGTCTC
CAACTCCCGACTTCAGGTGATGCGTCCACCTCGGCATCCCAAAGTGACGGGATGACAGGCATGAGCCACCGCGCCCGGCG
TATTGTATTGTATTGTATTGTATTGTATTGTATTGTATTGTATTGTATTGTATTGTATCGTATCGTATTGTATTGTATCC
TATCGTATCCTATCGCATCCTATCGTATCGTATCTTATTGTATTGTAATGGGTTGTATTGACTTATTTTATTTAGTTAGT
TACTTTTGTGTTATTTTATTTATTTATCTGTTTGTTCGTTTTTGCCTGATCAAAGGTCAATCAGACCCGGTCGTCAAAGT
GGCGATTTCCTAGG
>m64076210621234241/167183073/ccs20391-20963
-TGTATGTATGTATGTATTTATTTATGTATTTATTTTTGAGACGGAGTTTCGCTCTTGTTGCTCAGACTGGAGTGCGATG
GCGCAATCTCGGCTCACTGCAACCTCCGCTTCCCAGGTTCAAGCGATTCTCCTGCCTCAGCCTTCCTAGCAGCTGGGATT
ATAGGCATGTGCCACCGCGCCCGGCTAGTTTTGTATTTTCAATTGAGACGGGATTTCTCCATGTTGGTCGGGCTTGTCTC
CAACTCCCGACTTCAGGTGATGCGTCCACCTCGGCATCCCAAAGTGACGGGATGACAGGCATGAGCCACCGCGCCCGGCG
TATTGTATTGTATTGTATTGTATTGTATTGTATTGTATTGTATTGTATTGTATTGTATCGTATCGTATTGTATTGTATCC
TATCGTATCCTATCGCATCCTATCGTATCGTATCTTATTGTATTGTAATGGGTTGTATTGACTTATTTTATTTAGTTAGT
TACTTTTGTGTTATTTTATTTATTTATCTGTTTGTTCGTTTTTGCCTGATCAAAGGTCAATCAGACCCGGTCGTCAAAGT
GGCGATTTCCTAGG
>m64076210621234241/167249177/ccs8064-8636
-TGTATGTATGTATGTATTTATTTATGTATTTATTTTTGAGACGGAGTTTCGCTCTTGTTGCTCAGACTGGAGTGCGATG
GCGCAATCTCGGCTCACTGCAACCTCCGCTTCCCAGGTTCAAGCGATTCTCCTGCCTCAGCCTTCCTAGCAGCTGGGATT
ATAGGCATGTGCCACCGCGCCCGGCTAGTTTTGTATTTTCAATTGAGACGGGATTTCTCCATGTTGGTCGGGCTTGTCTC
CAACTCCCGACTTCAGGTGATGCGTCCACCTCGGCATCCCAAAGTGACGGGATGACAGGCATGAGCCACCGCGCCCGGCG
TATTGTATTGTATTGTATTGTATTGTATTGTATTGTATTGTATTGTATTGTATTGTATCGTATCGTATTGTATTGTATCC
TATCGTATCCTATCGCATCCTATCGTATCGTATCTTATTGTATTGTAATGGGTTGTATTGACTTATTTTATTTAGTTAGT
TACTTTTGTGTTATTTTATTTATTTATCTGTTTGTTCGTTTTTGCCTGATCAAAGGTCAATCAGACCCGGTCGTCAAAGT
GGCGATTTCCTAGG
>m64076210621234241/168757532/ccs15027-15599
-TGTATGTATGTATGTATTTATTTATGTATTTATTTTTGAGACGGAGTTTCGCTCTTGTTGCTCAGACTGGAGTGCGATG
GCGCAATCTCGGCTCACTGCAACCTCCGCTTCCCAGGTTCAAGCGATTCTCCTGCCTCAGCCTTCCTAGCAGCTGGGATT
ATAGGCATGTGCCACCGCGCCCGGCTAGTTTTGTATTTTCAATTGAGACGGGATTTCTCCATGTTGGTCGGGCTTGTCTC
CAACTCCCGACTTCAGGTGATGCGTCCACCTCGGCATCCCAAAGTGACGGGATGACAGGCATGAGCCACCGCGCCCGGCG
TATTGTATTGTATTGTATTGTATTGTATTGTATTGTATTGTATTGTATTGTATTGTATCGTATCGTATTGTATTGTATCC
TATCGTATCCTATCGCATCCTATCGTATCGTATCTTATTGTATTGTAATGGGTTGTATTGACTTATTTTATTTAGTTAGT
TACTTTTGTGTTATTTTATTTATTTATCTGTTTGTTCGTTTTTGCCTGATCAAAGGTCAATCAGACCCGGTCGTCAAAGT
GGCGATTTCCTAGG
>m64011190714120746/4850113/ccs9421-9993
-TGTATGTATGTATGTATTTATTTATGTATTTATTTTTGAGACGGAGTTTCGCTCTTGTTGCTCAGACTGGAGTGCGATG
GCGCAATCTCGGCTCACTGCAACCTCCGCTTCCCAGGTTCAAGCGATTCTCCTGCCTCAGCCTTCCTAGCAGCTGGGATT
ATAGGCATGTGCCACCGCGCCCGGCTAGTTTTGTATTTTCAATTGAGACGGGATTTCTCCATGTTGGTCGGGCTTGTCTC
CAACTCCCGACTTCAGGTGATGCGTCCACCTCGGCATCCCAAAGTGACGGGATGACAGGCATGAGCCACCGCGCCCGGCG
TATTGTATTGTATTGTATTGTATTGTATTGTATTGTATTGTATTGTATTGTATTGTATCGTATCGTATTGTATTGTATCC
TATCGTATCCTATCGCATCCTATCGTATCGTATCTTATTGTATTGTAATGGGTTGTATTGACTTATTTTATTTAGTTAGT
TACTTTTGTGTTATTTTATTTATTTATCTGTTTGTTCGTTTTTGCCTGATCAAAGGTCAATCAGACCCGGTCGTCAAAGT
GGCGATTTCCTAGG
>m64011190228190319/126749505/ccs4979-5551
-TGTATGTATGTATGTATTTATTTATGTATTTATTTTTGAGACGGAGTTTCGCTCTTGTTGCTCAGACTGGAGTGCGATG
GCGCAATCTCGGCTCACTGCAACCTCCGCTTCCCAGGTTCAAGCGATTCTCCTGCCTCAGCCTTCCTAGCAGCTGGGATT
ATAGGCATGTGCCACCGCGCCCGGCTAGTTTTGTATTTTCAATTGAGACGGGATTTCTCCATGTTGGTCGGGCTTGTCTC
CAACTCCCGACTTCAGGTGATGCGTCCACCTCGGCATCCCAAAGTGACGGGATGACAGGCATGAGCCACCGCGCCCGGCG
TATTGTATTGTATTGTATTGTATTGTATTGTATTGTATTGTATTGTATTGTATTGTATCGTATCGTATTGTATTGTATCC
TATCGTATCCTATCGCATCCTATCGTATCGTATCTTATTGTATTGTAATGGGTTGTATTGACTTATTTTATTTAGTTAGT
TACTTTTGTGTTATTTTATTTATTTATCTGTTTGTTCGTTTTTGCCTGATCAAAGGTCAATCAGACCCGGTCGTCAAAGT
GGCGATTTCCTAGG
>m64076210621234241/169148775/ccs1951-2523
-TGTATGTATGTATGTATTTATTTATGTATTTATTTTTGAGACGGAGTTTCGCTCTTGTTGCTCAGACTGGAGTGCGATG
GCGCAATCTCGGCTCACTGCAACCTCCGCTTCCCAGGTTCAAGCGATTCTCCTGCCTCAGCCTTCCTAGCAGCTGGGATT
ATAGGCATGTGCCACCGCGCCCGGCTAGTTTTGTATTTTCAATTGAGACGGGATTTCTCCATGTTGGTCGGGCTTGTCTC
CAACTCCCGACTTCAGGTGATGCGTCCACCTCGGCATCCCAAAGTGACGGGATGACAGGCATGAGCCACCGCGCCCGGCG
TATTGTATTGTATTGTATTGTATTGTATTGTATTGTATTGTATTGTATTGTATTGTATCGTATCGTATTGTATTGTATCC
TATCGTATCCTATCGCATCCTATCGTATCGTATCTTATTGTATTGTAATGGGTTGTATTGACTTATTTTATTTAGTTAGT
TACTTTTGTGTTATTTTATTTATTTATCTGTTTGTTCGTTTTTGCCTGATCAAAGGTCAATCAGACCCGGTCGTCAAAGT
GGCGATTTCCTAGG
>m64076210621234241/170067265/ccs8042-8614
-TGTATGTATGTATGTATTTATTTATGTATTTATTTTTGAGACGGAGTTTCGCTCTTGTTGCTCAGACTGGAGTGCGATG
GCGCAATCTCGGCTCACTGCAACCTCCGCTTCCCAGGTTCAAGCGATTCTCCTGCCTCAGCCTTCCTAGCAGCTGGGATT
ATAGGCATGTGCCACCGCGCCCGGCTAGTTTTGTATTTTCAATTGAGACGGGATTTCTCCATGTTGGTCGGGCTTGTCTC
CAACTCCCGACTTCAGGTGATGCGTCCACCTCGGCATCCCAAAGTGACGGGATGACAGGCATGAGCCACCGCGCCCGGCG
TATTGTATTGTATTGTATTGTATTGTATTGTATTGTATTGTATTGTATTGTATTGTATCGTATCGTATTGTATTGTATCC
TATCGTATCCTATCGCATCCTATCGTATCGTATCTTATTGTATTGTAATGGGTTGTATTGACTTATTTTATTTAGTTAGT
TACTTTTGTGTTATTTTATTTATTTATCTGTTTGTTCGTTTTTGCCTGATCAAAGGTCAATCAGACCCGGTCGTCAAAGT
GGCGATTTCCTAGG
>m64076210621234241/171116443/ccs6972-7544
-TGTATGTATGTATGTATTTATTTATGTATTTATTTTTGAGACGGAGTTTCGCTCTTGTTGCTCAGACTGGAGTGCGATG
GCGCAATCTCGGCTCACTGCAACCTCCGCTTCCCAGGTTCAAGCGATTCTCCTGCCTCAGCCTTCCTAGCAGCTGGGATT
ATAGGCATGTGCCACCGCGCCCGGCTAGTTTTGTATTTTCAATTGAGACGGGATTTCTCCATGTTGGTCGGGCTTGTCTC
CAACTCCCGACTTCAGGTGATGCGTCCACCTCGGCATCCCAAAGTGACGGGATGACAGGCATGAGCCACCGCGCCCGGCG
TATTGTATTGTATTGTATTGTATTGTATTGTATTGTATTGTATTGTATTGTATTGTATCGTATCGTATTGTATTGTATCC
TATCGTATCCTATCGCATCCTATCGTATCGTATCTTATTGTATTGTAATGGGTTGTATTGACTTATTTTATTTAGTTAGT
TACTTTTGTGTTATTTTATTTATTTATCTGTTTGTTCGTTTTTGCCTGATCAAAGGTCAATCAGACCCGGTCGTCAAAGT
GGCGATTTCCTAGG
>m64076210621234241/171313028/ccs19231-19803
-TGTATGTATGTATGTATTTATTTATGTATTTATTTTTGAGACGGAGTTTCGCTCTTGTTGCTCAGACTGGAGTGCGATG
GCGCAATCTCGGCTCACTGCAACCTCCGCTTCCCAGGTTCAAGCGATTCTCCTGCCTCAGCCTTCCTAGCAGCTGGGATT
ATAGGCATGTGCCACCGCGCCCGGCTAGTTTTGTATTTTCAATTGAGACGGGATTTCTCCATGTTGGTCGGGCTTGTCTC
CAACTCCCGACTTCAGGTGATGCGTCCACCTCGGCATCCCAAAGTGACGGGATGACAGGCATGAGCCACCGCGCCCGGCG
TATTGTATTGTATTGTATTGTATTGTATTGTATTGTATTGTATTGTATTGTATTGTATCGTATCGTATTGTATTGTATCC
TATCGTATCCTATCGCATCCTATCGTATCGTATCTTATTGTATTGTAATGGGTTGTATTGACTTATTTTATTTAGTTAGT
TACTTTTGTGTTATTTTATTTATTTATCTGTTTGTTCGTTTTTGCCTGATCAAAGGTCAATCAGACCCGGTCGTCAAAGT
GGCGATTTCCTAGG
>m64076210621234241/172755483/ccs11565-12137
-TGTATGTATGTATGTATTTATTTATGTATTTATTTTTGAGACGGAGTTTCGCTCTTGTTGCTCAGACTGGAGTGCGATG
GCGCAATCTCGGCTCACTGCAACCTCCGCTTCCCAGGTTCAAGCGATTCTCCTGCCTCAGCCTTCCTAGCAGCTGGGATT
ATAGGCATGTGCCACCGCGCCCGGCTAGTTTTGTATTTTCAATTGAGACGGGATTTCTCCATGTTGGTCGGGCTTGTCTC
CAACTCCCGACTTCAGGTGATGCGTCCACCTCGGCATCCCAAAGTGACGGGATGACAGGCATGAGCCACCGCGCCCGGCG
TATTGTATTGTATTGTATTGTATTGTATTGTATTGTATTGTATTGTATTGTATTGTATCGTATCGTATTGTATTGTATCC
TATCGTATCCTATCGCATCCTATCGTATCGTATCTTATTGTATTGTAATGGGTTGTATTGACTTATTTTATTTAGTTAGT
TACTTTTGTGTTATTTTATTTATTTATCTGTTTGTTCGTTTTTGCCTGATCAAAGGTCAATCAGACCCGGTCGTCAAAGT
GGCGATTTCCTAGG
>m64011190714120746/8325581/ccs8643-9215
-TGTATGTATGTATGTATTTATTTATGTATTTATTTTTGAGACGGAGTTTCGCTCTTGTTGCTCAGACTGGAGTGCGATG
GCGCAATCTCGGCTCACTGCAACCTCCGCTTCCCAGGTTCAAGCGATTCTCCTGCCTCAGCCTTCCTAGCAGCTGGGATT
ATAGGCATGTGCCACCGCGCCCGGCTAGTTTTGTATTTTCAATTGAGACGGGATTTCTCCATGTTGGTCGGGCTTGTCTC
CAACTCCCGACTTCAGGTGATGCGTCCACCTCGGCATCCCAAAGTGACGGGATGACAGGCATGAGCCACCGCGCCCGGCG
TATTGTATTGTATTGTATTGTATTGTATTGTATTGTATTGTATTGTATTGTATTGTATCGTATCGTATTGTATTGTATCC
TATCGTATCCTATCGCATCCTATCGTATCGTATCTTATTGTATTGTAATGGGTTGTATTGACTTATTTTATTTAGTTAGT
TACTTTTGTGTTATTTTATTTATTTATCTGTTTGTTCGTTTTTGCCTGATCAAAGGTCAATCAGACCCGGTCGTCAAAGT
GGCGATTTCCTAGG
>m64076210621234241/174327000/ccs10935-11507
-TGTATGTATGTATGTATTTATTTATGTATTTATTTTTGAGACGGAGTTTCGCTCTTGTTGCTCAGACTGGAGTGCGATG
GCGCAATCTCGGCTCACTGCAACCTCCGCTTCCCAGGTTCAAGCGATTCTCCTGCCTCAGCCTTCCTAGCAGCTGGGATT
ATAGGCATGTGCCACCGCGCCCGGCTAGTTTTGTATTTTCAATTGAGACGGGATTTCTCCATGTTGGTCGGGCTTGTCTC
CAACTCCCGACTTCAGGTGATGCGTCCACCTCGGCATCCCAAAGTGACGGGATGACAGGCATGAGCCACCGCGCCCGGCG
TATTGTATTGTATTGTATTGTATTGTATTGTATTGTATTGTATTGTATTGTATTGTATCGTATCGTATTGTATTGTATCC
TATCGTATCCTATCGCATCCTATCGTATCGTATCTTATTGTATTGTAATGGGTTGTATTGACTTATTTTATTTAGTTAGT
TACTTTTGTGTTATTTTATTTATTTATCTGTTTGTTCGTTTTTGCCTGATCAAAGGTCAATCAGACCCGGTCGTCAAAGT
GGCGATTTCCTAGG
>m64076210621234241/174982772/ccs16619-17191
-TGTATGTATGTATGTATTTATTTATGTATTTATTTTTGAGACGGAGTTTCGCTCTTGTTGCTCAGACTGGAGTGCGATG
GCGCAATCTCGGCTCACTGCAACCTCCGCTTCCCAGGTTCAAGCGATTCTCCTGCCTCAGCCTTCCTAGCAGCTGGGATT
ATAGGCATGTGCCACCGCGCCCGGCTAGTTTTGTATTTTCAATTGAGACGGGATTTCTCCATGTTGGTCGGGCTTGTCTC
CAACTCCCGACTTCAGGTGATGCGTCCACCTCGGCATCCCAAAGTGACGGGATGACAGGCATGAGCCACCGCGCCCGGCG
TATTGTATTGTATTGTATTGTATTGTATTGTATTGTATTGTATTGTATTGTATTGTATCGTATCGTATTGTATTGTATCC
TATCGTATCCTATCGCATCCTATCGTATCGTATCTTATTGTATTGTAATGGGTTGTATTGACTTATTTTATTTAGTTAGT
TACTTTTGTGTTATTTTATTTATTTATCTGTTTGTTCGTTTTTGCCTGATCAAAGGTCAATCAGACCCGGTCGTCAAAGT
GGCGATTTCCTAGG
>m64076210621234241/177800023/ccs14517-15089
-TGTATGTATGTATGTATTTATTTATGTATTTATTTTTGAGACGGAGTTTCGCTCTTGTTGCTCAGACTGGAGTGCGATG
GCGCAATCTCGGCTCACTGCAACCTCCGCTTCCCAGGTTCAAGCGATTCTCCTGCCTCAGCCTTCCTAGCAGCTGGGATT
ATAGGCATGTGCCACCGCGCCCGGCTAGTTTTGTATTTTCAATTGAGACGGGATTTCTCCATGTTGGTCGGGCTTGTCTC
CAACTCCCGACTTCAGGTGATGCGTCCACCTCGGCATCCCAAAGTGACGGGATGACAGGCATGAGCCACCGCGCCCGGCG
TATTGTATTGTATTGTATTGTATTGTATTGTATTGTATTGTATTGTATTGTATTGTATCGTATCGTATTGTATTGTATCC
TATCGTATCCTATCGCATCCTATCGTATCGTATCTTATTGTATTGTAATGGGTTGTATTGACTTATTTTATTTAGTTAGT
TACTTTTGTGTTATTTTATTTATTTATCTGTTTGTTCGTTTTTGCCTGATCAAAGGTCAATCAGACCCGGTCGTCAAAGT
GGCGATTTCCTAGG
>m64076210621234241/178063623/ccs15960-16532
-TGTATGTATGTATGTATTTATTTATGTATTTATTTTTGAGACGGAGTTTCGCTCTTGTTGCTCAGACTGGAGTGCGATG
GCGCAATCTCGGCTCACTGCAACCTCCGCTTCCCAGGTTCAAGCGATTCTCCTGCCTCAGCCTTCCTAGCAGCTGGGATT
ATAGGCATGTGCCACCGCGCCCGGCTAGTTTTGTATTTTCAATTGAGACGGGATTTCTCCATGTTGGTCGGGCTTGTCTC
CAACTCCCGACTTCAGGTGATGCGTCCACCTCGGCATCCCAAAGTGACGGGATGACAGGCATGAGCCACCGCGCCCGGCG
TATTGTATTGTATTGTATTGTATTGTATTGTATTGTATTGTATTGTATTGTATTGTATCGTATCGTATTGTATTGTATCC
TATCGTATCCTATCGCATCCTATCGTATCGTATCTTATTGTATTGTAATGGGTTGTATTGACTTATTTTATTTAGTTAGT
TACTTTTGTGTTATTTTATTTATTTATCTGTTTGTTCGTTTTTGCCTGATCAAAGGTCAATCAGACCCGGTCGTCAAAGT
GGCGATTTCCTAGG
>m64076210621234241/178979197/ccs9976-10548
-TGTATGTATGTATGTATTTATTTATGTATTTATTTTTGAGACGGAGTTTCGCTCTTGTTGCTCAGACTGGAGTGCGATG
GCGCAATCTCGGCTCACTGCAACCTCCGCTTCCCAGGTTCAAGCGATTCTCCTGCCTCAGCCTTCCTAGCAGCTGGGATT
ATAGGCATGTGCCACCGCGCCCGGCTAGTTTTGTATTTTCAATTGAGACGGGATTTCTCCATGTTGGTCGGGCTTGTCTC
CAACTCCCGACTTCAGGTGATGCGTCCACCTCGGCATCCCAAAGTGACGGGATGACAGGCATGAGCCACCGCGCCCGGCG
TATTGTATTGTATTGTATTGTATTGTATTGTATTGTATTGTATTGTATTGTATTGTATCGTATCGTATTGTATTGTATCC
TATCGTATCCTATCGCATCCTATCGTATCGTATCTTATTGTATTGTAATGGGTTGTATTGACTTATTTTATTTAGTTAGT
TACTTTTGTGTTATTTTATTTATTTATCTGTTTGTTCGTTTTTGCCTGATCAAAGGTCAATCAGACCCGGTCGTCAAAGT
GGCGATTTCCTAGG
>m84046230720182350s1/246617772/ccs2048-2620
-TGTATGTATGTATGTATTTATTTATGTATTTATTTTTGAGACGGAGTTTCGCTCTTGTTGCTCAGACTGGAGTGCGATG
GCGCAATCTCGGCTCACTGCAACCTCCGCTTCCCAGGTTCAAGCGATTCTCCTGCCTCAGCCTTCCTAGCAGCTGGGATT
ATAGGCATGTGCCACCGCGCCCGGCTAGTTTTGTATTTTCAATTGAGACGGGATTTCTCCATGTTGGTCGGGCTTGTCTC
CAACTCCCGACTTCAGGTGATGCGTCCACCTCGGCATCCCAAAGTGACGGGATGACAGGCATGAGCCACCGCGCCCGGCG
TATTGTATTGTATTGTATTGTATTGTATTGTATTGTATTGTATTGTATTGTATTGTATCGTATCGTATTGTATTGTATCC
TATCGTATCCTATCGCATCCTATCGTATCGTATCTTATTGTATTGTAATGGGTTGTATTGACTTATTTTATTTAGTTAGT
TACTTTTGTGTTATTTTATTTATTTATCTGTTTGTTCGTTTTTGCCTGATCAAAGGTCAATCAGACCCGGTCGTCAAAGT
GGCGATTTCCTAGG
>m84046230720182350s1/263590269/ccs16672-17244
-TGTATGTATGTATGTATTTATTTATGTATTTATTTTTGAGACGGAGTTTCGCTCTTGTTGCTCAGACTGGAGTGCGATG
GCGCAATCTCGGCTCACTGCAACCTCCGCTTCCCAGGTTCAAGCGATTCTCCTGCCTCAGCCTTCCTAGCAGCTGGGATT
ATAGGCATGTGCCACCGCGCCCGGCTAGTTTTGTATTTTCAATTGAGACGGGATTTCTCCATGTTGGTCGGGCTTGTCTC
CAACTCCCGACTTCAGGTGATGCGTCCACCTCGGCATCCCAAAGTGACGGGATGACAGGCATGAGCCACCGCGCCCGGCG
TATTGTATTGTATTGTATTGTATTGTATTGTATTGTATTGTATTGTATTGTATTGTATCGTATCGTATTGTATTGTATCC
TATCGTATCCTATCGCATCCTATCGTATCGTATCTTATTGTATTGTAATGGGTTGTATTGACTTATTTTATTTAGTTAGT
TACTTTTGTGTTATTTTATTTATTTATCTGTTTGTTCGTTTTTGCCTGATCAAAGGTCAATCAGACCCGGTCGTCAAAGT
GGCGATTTCCTAGG
>m84046230720182350s1/241374190/ccs11406-11978
-TGTATGTATGTATGTATTTATTTATGTATTTATTTTTGAGACGGAGTTTCGCTCTTGTTGCTCAGACTGGAGTGCGATG
GCGCAATCTCGGCTCACTGCAACCTCCGCTTCCCAGGTTCAAGCGATTCTCCTGCCTCAGCCTTCCTAGCAGCTGGGATT
ATAGGCATGTGCCACCGCGCCCGGCTAGTTTTGTATTTTCAATTGAGACGGGATTTCTCCATGTTGGTCGGGCTTGTCTC
CAACTCCCGACTTCAGGTGATGCGTCCACCTCGGCATCCCAAAGTGACGGGATGACAGGCATGAGCCACCGCGCCCGGCG
TATTGTATTGTATTGTATTGTATTGTATTGTATTGTATTGTATTGTATTGTATTGTATCGTATCGTATTGTATTGTATCC
TATCGTATCCTATCGCATCCTATCGTATCGTATCTTATTGTATTGTAATGGGTTGTATTGACTTATTTTATTTAGTTAGT
TACTTTTGTGTTATTTTATTTATTTATCTGTTTGTTCGTTTTTGCCTGATCAAAGGTCAATCAGACCCGGTCGTCAAAGT
GGCGATTTCCTAGG
>m84046230720182350s1/247270461/ccs2788-3360
-TGTATGTATGTATGTATTTATTTATGTATTTATTTTTGAGACGGAGTTTCGCTCTTGTTGCTCAGACTGGAGTGCGATG
GCGCAATCTCGGCTCACTGCAACCTCCGCTTCCCAGGTTCAAGCGATTCTCCTGCCTCAGCCTTCCTAGCAGCTGGGATT
ATAGGCATGTGCCACCGCGCCCGGCTAGTTTTGTATTTTCAATTGAGACGGGATTTCTCCATGTTGGTCGGGCTTGTCTC
CAACTCCCGACTTCAGGTGATGCGTCCACCTCGGCATCCCAAAGTGACGGGATGACAGGCATGAGCCACCGCGCCCGGCG
TATTGTATTGTATTGTATTGTATTGTATTGTATTGTATTGTATTGTATTGTATTGTATCGTATCGTATTGTATTGTATCC
TATCGTATCCTATCGCATCCTATCGTATCGTATCTTATTGTATTGTAATGGGTTGTATTGACTTATTTTATTTAGTTAGT
TACTTTTGTGTTATTTTATTTATTTATCTGTTTGTTCGTTTTTGCCTGATCAAAGGTCAATCAGACCCGGTCGTCAAAGT
GGCGATTTCCTAGG
>m84046230720182350s1/258740900/ccs5087-5659
-TGTATGTATGTATGTATTTATTTATGTATTTATTTTTGAGACGGAGTTTCGCTCTTGTTGCTCAGACTGGAGTGCGATG
GCGCAATCTCGGCTCACTGCAACCTCCGCTTCCCAGGTTCAAGCGATTCTCCTGCCTCAGCCTTCCTAGCAGCTGGGATT
ATAGGCATGTGCCACCGCGCCCGGCTAGTTTTGTATTTTCAATTGAGACGGGATTTCTCCATGTTGGTCGGGCTTGTCTC
CAACTCCCGACTTCAGGTGATGCGTCCACCTCGGCATCCCAAAGTGACGGGATGACAGGCATGAGCCACCGCGCCCGGCG
TATTGTATTGTATTGTATTGTATTGTATTGTATTGTATTGTATTGTATTGTATTGTATCGTATCGTATTGTATTGTATCC
TATCGTATCCTATCGCATCCTATCGTATCGTATCTTATTGTATTGTAATGGGTTGTATTGACTTATTTTATTTAGTTAGT
TACTTTTGTGTTATTTTATTTATTTATCTGTTTGTTCGTTTTTGCCTGATCAAAGGTCAATCAGACCCGGTCGTCAAAGT
GGCGATTTCCTAGG
>m84046230720182350s1/264834203/ccs5332-5904
-TGTATGTATGTATGTATTTATTTATGTATTTATTTTTGAGACGGAGTTTCGCTCTTGTTGCTCAGACTGGAGTGCGATG
GCGCAATCTCGGCTCACTGCAACCTCCGCTTCCCAGGTTCAAGCGATTCTCCTGCCTCAGCCTTCCTAGCAGCTGGGATT
ATAGGCATGTGCCACCGCGCCCGGCTAGTTTTGTATTTTCAATTGAGACGGGATTTCTCCATGTTGGTCGGGCTTGTCTC
CAACTCCCGACTTCAGGTGATGCGTCCACCTCGGCATCCCAAAGTGACGGGATGACAGGCATGAGCCACCGCGCCCGGCG
TATTGTATTGTATTGTATTGTATTGTATTGTATTGTATTGTATTGTATTGTATTGTATCGTATCGTATTGTATTGTATCC
TATCGTATCCTATCGCATCCTATCGTATCGTATCTTATTGTATTGTAATGGGTTGTATTGACTTATTTTATTTAGTTAGT
TACTTTTGTGTTATTTTATTTATTTATCTGTTTGTTCGTTTTTGCCTGATCAAAGGTCAATCAGACCCGGTCGTCAAAGT
GGCGATTTCCTAGG
>m84046230720182350s1/248517934/ccs8108-8680
-TGTATGTATGTATGTATTTATTTATGTATTTATTTTTGAGACGGAGTTTCGCTCTTGTTGCTCAGACTGGAGTGCGATG
GCGCAATCTCGGCTCACTGCAACCTCCGCTTCCCAGGTTCAAGCGATTCTCCTGCCTCAGCCTTCCTAGCAGCTGGGATT
ATAGGCATGTGCCACCGCGCCCGGCTAGTTTTGTATTTTCAATTGAGACGGGATTTCTCCATGTTGGTCGGGCTTGTCTC
CAACTCCCGACTTCAGGTGATGCGTCCACCTCGGCATCCCAAAGTGACGGGATGACAGGCATGAGCCACCGCGCCCGGCG
TATTGTATTGTATTGTATTGTATTGTATTGTATTGTATTGTATTGTATTGTATTGTATCGTATCGTATTGTATTGTATCC
TATCGTATCCTATCGCATCCTATCGTATCGTATCTTATTGTATTGTAATGGGTTGTATTGACTTATTTTATTTAGTTAGT
TACTTTTGTGTTATTTTATTTATTTATCTGTTTGTTCGTTTTTGCCTGATCAAAGGTCAATCAGACCCGGTCGTCAAAGT
GGCGATTTCCTAGG
>m84046230720182350s1/243602823/ccs10988-11560
-TGTATGTATGTATGTATTTATTTATGTATTTATTTTTGAGACGGAGTTTCGCTCTTGTTGCTCAGACTGGAGTGCGATG
GCGCAATCTCGGCTCACTGCAACCTCCGCTTCCCAGGTTCAAGCGATTCTCCTGCCTCAGCCTTCCTAGCAGCTGGGATT
ATAGGCATGTGCCACCGCGCCCGGCTAGTTTTGTATTTTCAATTGAGACGGGATTTCTCCATGTTGGTCGGGCTTGTCTC
CAACTCCCGACTTCAGGTGATGCGTCCACCTCGGCATCCCAAAGTGACGGGATGACAGGCATGAGCCACCGCGCCCGGCG
TATTGTATTGTATTGTATTGTATTGTATTGTATTGTATTGTATTGTATTGTATTGTATCGTATCGTATTGTATTGTATCC
TATCGTATCCTATCGCATCCTATCGTATCGTATCTTATTGTATTGTAATGGGTTGTATTGACTTATTTTATTTAGTTAGT
TACTTTTGTGTTATTTTATTTATTTATCTGTTTGTTCGTTTTTGCCTGATCAAAGGTCAATCAGACCCGGTCGTCAAAGT
GGCGATTTCCTAGG
>m84046230720182350s1/255594426/ccs9098-9670
-TGTATGTATGTATGTATTTATTTATGTATTTATTTTTGAGACGGAGTTTCGCTCTTGTTGCTCAGACTGGAGTGCGATG
GCGCAATCTCGGCTCACTGCAACCTCCGCTTCCCAGGTTCAAGCGATTCTCCTGCCTCAGCCTTCCTAGCAGCTGGGATT
ATAGGCATGTGCCACCGCGCCCGGCTAGTTTTGTATTTTCAATTGAGACGGGATTTCTCCATGTTGGTCGGGCTTGTCTC
CAACTCCCGACTTCAGGTGATGCGTCCACCTCGGCATCCCAAAGTGACGGGATGACAGGCATGAGCCACCGCGCCCGGCG
TATTGTATTGTATTGTATTGTATTGTATTGTATTGTATTGTATTGTATTGTATTGTATCGTATCGTATTGTATTGTATCC
TATCGTATCCTATCGCATCCTATCGTATCGTATCTTATTGTATTGTAATGGGTTGTATTGACTTATTTTATTTAGTTAGT
TACTTTTGTGTTATTTTATTTATTTATCTGTTTGTTCGTTTTTGCCTGATCAAAGGTCAATCAGACCCGGTCGTCAAAGT
GGCGATTTCCTAGG
>m84046230720182350s1/255921903/ccs9766-10338
-TGTATGTATGTATGTATTTATTTATGTATTTATTTTTGAGACGGAGTTTCGCTCTTGTTGCTCAGACTGGAGTGCGATG
GCGCAATCTCGGCTCACTGCAACCTCCGCTTCCCAGGTTCAAGCGATTCTCCTGCCTCAGCCTTCCTAGCAGCTGGGATT
ATAGGCATGTGCCACCGCGCCCGGCTAGTTTTGTATTTTCAATTGAGACGGGATTTCTCCATGTTGGTCGGGCTTGTCTC
CAACTCCCGACTTCAGGTGATGCGTCCACCTCGGCATCCCAAAGTGACGGGATGACAGGCATGAGCCACCGCGCCCGGCG
TATTGTATTGTATTGTATTGTATTGTATTGTATTGTATTGTATTGTATTGTATTGTATCGTATCGTATTGTATTGTATCC
TATCGTATCCTATCGCATCCTATCGTATCGTATCTTATTGTATTGTAATGGGTTGTATTGACTTATTTTATTTAGTTAGT
TACTTTTGTGTTATTTTATTTATTTATCTGTTTGTTCGTTTTTGCCTGATCAAAGGTCAATCAGACCCGGTCGTCAAAGT
GGCGATTTCCTAGG
>m84046230720182350s1/244257200/ccs8475-9047
-TGTATGTATGTATGTATTTATTTATGTATTTATTTTTGAGACGGAGTTTCGCTCTTGTTGCTCAGACTGGAGTGCGATG
GCGCAATCTCGGCTCACTGCAACCTCCGCTTCCCAGGTTCAAGCGATTCTCCTGCCTCAGCCTTCCTAGCAGCTGGGATT
ATAGGCATGTGCCACCGCGCCCGGCTAGTTTTGTATTTTCAATTGAGACGGGATTTCTCCATGTTGGTCGGGCTTGTCTC
CAACTCCCGACTTCAGGTGATGCGTCCACCTCGGCATCCCAAAGTGACGGGATGACAGGCATGAGCCACCGCGCCCGGCG
TATTGTATTGTATTGTATTGTATTGTATTGTATTGTATTGTATTGTATTGTATTGTATCGTATCGTATTGTATTGTATCC
TATCGTATCCTATCGCATCCTATCGTATCGTATCTTATTGTATTGTAATGGGTTGTATTGACTTATTTTATTTAGTTAGT
TACTTTTGTGTTATTTTATTTATTTATCTGTTTGTTCGTTTTTGCCTGATCAAAGGTCAATCAGACCCGGTCGTCAAAGT
GGCGATTTCCTAGG
>m84046230720182350s1/249828292/ccs9622-10194
-TGTATGTATGTATGTATTTATTTATGTATTTATTTTTGAGACGGAGTTTCGCTCTTGTTGCTCAGACTGGAGTGCGATG
GCGCAATCTCGGCTCACTGCAACCTCCGCTTCCCAGGTTCAAGCGATTCTCCTGCCTCAGCCTTCCTAGCAGCTGGGATT
ATAGGCATGTGCCACCGCGCCCGGCTAGTTTTGTATTTTCAATTGAGACGGGATTTCTCCATGTTGGTCGGGCTTGTCTC
CAACTCCCGACTTCAGGTGATGCGTCCACCTCGGCATCCCAAAGTGACGGGATGACAGGCATGAGCCACCGCGCCCGGCG
TATTGTATTGTATTGTATTGTATTGTATTGTATTGTATTGTATTGTATTGTATTGTATCGTATCGTATTGTATTGTATCC
TATCGTATCCTATCGCATCCTATCGTATCGTATCTTATTGTATTGTAATGGGTTGTATTGACTTATTTTATTTAGTTAGT
TACTTTTGTGTTATTTTATTTATTTATCTGTTTGTTCGTTTTTGCCTGATCAAAGGTCAATCAGACCCGGTCGTCAAAGT
GGCGATTTCCTAGG
>m84046230720182350s1/257102236/ccs20763-21335
-TGTATGTATGTATGTATTTATTTATGTATTTATTTTTGAGACGGAGTTTCGCTCTTGTTGCTCAGACTGGAGTGCGATG
GCGCAATCTCGGCTCACTGCAACCTCCGCTTCCCAGGTTCAAGCGATTCTCCTGCCTCAGCCTTCCTAGCAGCTGGGATT
ATAGGCATGTGCCACCGCGCCCGGCTAGTTTTGTATTTTCAATTGAGACGGGATTTCTCCATGTTGGTCGGGCTTGTCTC
CAACTCCCGACTTCAGGTGATGCGTCCACCTCGGCATCCCAAAGTGACGGGATGACAGGCATGAGCCACCGCGCCCGGCG
TATTGTATTGTATTGTATTGTATTGTATTGTATTGTATTGTATTGTATTGTATTGTATCGTATCGTATTGTATTGTATCC
TATCGTATCCTATCGCATCCTATCGTATCGTATCTTATTGTATTGTAATGGGTTGTATTGACTTATTTTATTTAGTTAGT
TACTTTTGTGTTATTTTATTTATTTATCTGTTTGTTCGTTTTTGCCTGATCAAAGGTCAATCAGACCCGGTCGTCAAAGT
GGCGATTTCCTAGG
>m84046230720182350s1/250810609/ccs17027-17599
-TGTATGTATGTATGTATTTATTTATGTATTTATTTTTGAGACGGAGTTTCGCTCTTGTTGCTCAGACTGGAGTGCGATG
GCGCAATCTCGGCTCACTGCAACCTCCGCTTCCCAGGTTCAAGCGATTCTCCTGCCTCAGCCTTCCTAGCAGCTGGGATT
ATAGGCATGTGCCACCGCGCCCGGCTAGTTTTGTATTTTCAATTGAGACGGGATTTCTCCATGTTGGTCGGGCTTGTCTC
CAACTCCCGACTTCAGGTGATGCGTCCACCTCGGCATCCCAAAGTGACGGGATGACAGGCATGAGCCACCGCGCCCGGCG
TATTGTATTGTATTGTATTGTATTGTATTGTATTGTATTGTATTGTATTGTATTGTATCGTATCGTATTGTATTGTATCC
TATCGTATCCTATCGCATCCTATCGTATCGTATCTTATTGTATTGTAATGGGTTGTATTGACTTATTTTATTTAGTTAGT
TACTTTTGTGTTATTTTATTTATTTATCTGTTTGTTCGTTTTTGCCTGATCAAAGGTCAATCAGACCCGGTCGTCAAAGT
GGCGATTTCCTAGG
>m84046230720182350s1/218304759/ccs10295-10867
-TGTATGTATGTATGTATTTATTTATGTATTTATTTTTGAGACGGAGTTTCGCTCTTGTTGCTCAGACTGGAGTGCGATG
GCGCAATCTCGGCTCACTGCAACCTCCGCTTCCCAGGTTCAAGCGATTCTCCTGCCTCAGCCTTCCTAGCAGCTGGGATT
ATAGGCATGTGCCACCGCGCCCGGCTAGTTTTGTATTTTCAATTGAGACGGGATTTCTCCATGTTGGTCGGGCTTGTCTC
CAACTCCCGACTTCAGGTGATGCGTCCACCTCGGCATCCCAAAGTGACGGGATGACAGGCATGAGCCACCGCGCCCGGCG
TATTGTATTGTATTGTATTGTATTGTATTGTATTGTATTGTATTGTATTGTATTGTATCGTATCGTATTGTATTGTATCC
TATCGTATCCTATCGCATCCTATCGTATCGTATCTTATTGTATTGTAATGGGTTGTATTGACTTATTTTATTTAGTTAGT
TACTTTTGTGTTATTTTATTTATTTATCTGTTTGTTCGTTTTTGCCTGATCAAAGGTCAATCAGACCCGGTCGTCAAAGT
GGCGATTTCCTAGG
>m84046230720182350s1/219222131/ccs6364-6936
-TGTATGTATGTATGTATTTATTTATGTATTTATTTTTGAGACGGAGTTTCGCTCTTGTTGCTCAGACTGGAGTGCGATG
GCGCAATCTCGGCTCACTGCAACCTCCGCTTCCCAGGTTCAAGCGATTCTCCTGCCTCAGCCTTCCTAGCAGCTGGGATT
ATAGGCATGTGCCACCGCGCCCGGCTAGTTTTGTATTTTCAATTGAGACGGGATTTCTCCATGTTGGTCGGGCTTGTCTC
CAACTCCCGACTTCAGGTGATGCGTCCACCTCGGCATCCCAAAGTGACGGGATGACAGGCATGAGCCACCGCGCCCGGCG
TATTGTATTGTATTGTATTGTATTGTATTGTATTGTATTGTATTGTATTGTATTGTATCGTATCGTATTGTATTGTATCC
TATCGTATCCTATCGCATCCTATCGTATCGTATCTTATTGTATTGTAATGGGTTGTATTGACTTATTTTATTTAGTTAGT
TACTTTTGTGTTATTTTATTTATTTATCTGTTTGTTCGTTTTTGCCTGATCAAAGGTCAATCAGACCCGGTCGTCAAAGT
GGCGATTTCCTAGG
>m84046230720182350s1/229837853/ccs7870-8442
-TGTATGTATGTATGTATTTATTTATGTATTTATTTTTGAGACGGAGTTTCGCTCTTGTTGCTCAGACTGGAGTGCGATG
GCGCAATCTCGGCTCACTGCAACCTCCGCTTCCCAGGTTCAAGCGATTCTCCTGCCTCAGCCTTCCTAGCAGCTGGGATT
ATAGGCATGTGCCACCGCGCCCGGCTAGTTTTGTATTTTCAATTGAGACGGGATTTCTCCATGTTGGTCGGGCTTGTCTC
CAACTCCCGACTTCAGGTGATGCGTCCACCTCGGCATCCCAAAGTGACGGGATGACAGGCATGAGCCACCGCGCCCGGCG
TATTGTATTGTATTGTATTGTATTGTATTGTATTGTATTGTATTGTATTGTATTGTATCGTATCGTATTGTATTGTATCC
TATCGTATCCTATCGCATCCTATCGTATCGTATCTTATTGTATTGTAATGGGTTGTATTGACTTATTTTATTTAGTTAGT
TACTTTTGTGTTATTTTATTTATTTATCTGTTTGTTCGTTTTTGCCTGATCAAAGGTCAATCAGACCCGGTCGTCAAAGT
GGCGATTTCCTAGG
>m84046230720182350s1/230101307/ccs637-1209
-TGTATGTATGTATGTATTTATTTATGTATTTATTTTTGAGACGGAGTTTCGCTCTTGTTGCTCAGACTGGAGTGCGATG
GCGCAATCTCGGCTCACTGCAACCTCCGCTTCCCAGGTTCAAGCGATTCTCCTGCCTCAGCCTTCCTAGCAGCTGGGATT
ATAGGCATGTGCCACCGCGCCCGGCTAGTTTTGTATTTTCAATTGAGACGGGATTTCTCCATGTTGGTCGGGCTTGTCTC
CAACTCCCGACTTCAGGTGATGCGTCCACCTCGGCATCCCAAAGTGACGGGATGACAGGCATGAGCCACCGCGCCCGGCG
TATTGTATTGTATTGTATTGTATTGTATTGTATTGTATTGTATTGTATTGTATTGTATCGTATCGTATTGTATTGTATCC
TATCGTATCCTATCGCATCCTATCGTATCGTATCTTATTGTATTGTAATGGGTTGTATTGACTTATTTTATTTAGTTAGT
TACTTTTGTGTTATTTTATTTATTTATCTGTTTGTTCGTTTTTGCCTGATCAAAGGTCAATCAGACCCGGTCGTCAAAGT
GGCGATTTCCTAGG
>m84046230720182350s1/201987873/ccs243-815
-TGTATGTATGTATGTATTTATTTATGTATTTATTTTTGAGACGGAGTTTCGCTCTTGTTGCTCAGACTGGAGTGCGATG
GCGCAATCTCGGCTCACTGCAACCTCCGCTTCCCAGGTTCAAGCGATTCTCCTGCCTCAGCCTTCCTAGCAGCTGGGATT
ATAGGCATGTGCCACCGCGCCCGGCTAGTTTTGTATTTTCAATTGAGACGGGATTTCTCCATGTTGGTCGGGCTTGTCTC
CAACTCCCGACTTCAGGTGATGCGTCCACCTCGGCATCCCAAAGTGACGGGATGACAGGCATGAGCCACCGCGCCCGGCG
TATTGTATTGTATTGTATTGTATTGTATTGTATTGTATTGTATTGTATTGTATTGTATCGTATCGTATTGTATTGTATCC
TATCGTATCCTATCGCATCCTATCGTATCGTATCTTATTGTATTGTAATGGGTTGTATTGACTTATTTTATTTAGTTAGT
TACTTTTGTGTTATTTTATTTATTTATCTGTTTGTTCGTTTTTGCCTGATCAAAGGTCAATCAGACCCGGTCGTCAAAGT
GGCGATTTCCTAGG
>m84046230720182350s1/208148018/ccs3065-3637
-TGTATGTATGTATGTATTTATTTATGTATTTATTTTTGAGACGGAGTTTCGCTCTTGTTGCTCAGACTGGAGTGCGATG
GCGCAATCTCGGCTCACTGCAACCTCCGCTTCCCAGGTTCAAGCGATTCTCCTGCCTCAGCCTTCCTAGCAGCTGGGATT
ATAGGCATGTGCCACCGCGCCCGGCTAGTTTTGTATTTTCAATTGAGACGGGATTTCTCCATGTTGGTCGGGCTTGTCTC
CAACTCCCGACTTCAGGTGATGCGTCCACCTCGGCATCCCAAAGTGACGGGATGACAGGCATGAGCCACCGCGCCCGGCG
TATTGTATTGTATTGTATTGTATTGTATTGTATTGTATTGTATTGTATTGTATTGTATCGTATCGTATTGTATTGTATCC
TATCGTATCCTATCGCATCCTATCGTATCGTATCTTATTGTATTGTAATGGGTTGTATTGACTTATTTTATTTAGTTAGT
TACTTTTGTGTTATTTTATTTATTTATCTGTTTGTTCGTTTTTGCCTGATCAAAGGTCAATCAGACCCGGTCGTCAAAGT
GGCGATTTCCTAGG
>m84046230720182350s1/208606376/ccs14507-15079
-TGTATGTATGTATGTATTTATTTATGTATTTATTTTTGAGACGGAGTTTCGCTCTTGTTGCTCAGACTGGAGTGCGATG
GCGCAATCTCGGCTCACTGCAACCTCCGCTTCCCAGGTTCAAGCGATTCTCCTGCCTCAGCCTTCCTAGCAGCTGGGATT
ATAGGCATGTGCCACCGCGCCCGGCTAGTTTTGTATTTTCAATTGAGACGGGATTTCTCCATGTTGGTCGGGCTTGTCTC
CAACTCCCGACTTCAGGTGATGCGTCCACCTCGGCATCCCAAAGTGACGGGATGACAGGCATGAGCCACCGCGCCCGGCG
TATTGTATTGTATTGTATTGTATTGTATTGTATTGTATTGTATTGTATTGTATTGTATCGTATCGTATTGTATTGTATCC
TATCGTATCCTATCGCATCCTATCGTATCGTATCTTATTGTATTGTAATGGGTTGTATTGACTTATTTTATTTAGTTAGT
TACTTTTGTGTTATTTTATTTATTTATCTGTTTGTTCGTTTTTGCCTGATCAAAGGTCAATCAGACCCGGTCGTCAAAGT
GGCGATTTCCTAGG
>m84046230720182350s1/208670223/ccs3786-4358
-TGTATGTATGTATGTATTTATTTATGTATTTATTTTTGAGACGGAGTTTCGCTCTTGTTGCTCAGACTGGAGTGCGATG
GCGCAATCTCGGCTCACTGCAACCTCCGCTTCCCAGGTTCAAGCGATTCTCCTGCCTCAGCCTTCCTAGCAGCTGGGATT
ATAGGCATGTGCCACCGCGCCCGGCTAGTTTTGTATTTTCAATTGAGACGGGATTTCTCCATGTTGGTCGGGCTTGTCTC
CAACTCCCGACTTCAGGTGATGCGTCCACCTCGGCATCCCAAAGTGACGGGATGACAGGCATGAGCCACCGCGCCCGGCG
TATTGTATTGTATTGTATTGTATTGTATTGTATTGTATTGTATTGTATTGTATTGTATCGTATCGTATTGTATTGTATCC
TATCGTATCCTATCGCATCCTATCGTATCGTATCTTATTGTATTGTAATGGGTTGTATTGACTTATTTTATTTAGTTAGT
TACTTTTGTGTTATTTTATTTATTTATCTGTTTGTTCGTTTTTGCCTGATCAAAGGTCAATCAGACCCGGTCGTCAAAGT
GGCGATTTCCTAGG
>m84046230720182350s1/225775957/ccs826-1398
-TGTATGTATGTATGTATTTATTTATGTATTTATTTTTGAGACGGAGTTTCGCTCTTGTTGCTCAGACTGGAGTGCGATG
GCGCAATCTCGGCTCACTGCAACCTCCGCTTCCCAGGTTCAAGCGATTCTCCTGCCTCAGCCTTCCTAGCAGCTGGGATT
ATAGGCATGTGCCACCGCGCCCGGCTAGTTTTGTATTTTCAATTGAGACGGGATTTCTCCATGTTGGTCGGGCTTGTCTC
CAACTCCCGACTTCAGGTGATGCGTCCACCTCGGCATCCCAAAGTGACGGGATGACAGGCATGAGCCACCGCGCCCGGCG
TATTGTATTGTATTGTATTGTATTGTATTGTATTGTATTGTATTGTATTGTATTGTATCGTATCGTATTGTATTGTATCC
TATCGTATCCTATCGCATCCTATCGTATCGTATCTTATTGTATTGTAATGGGTTGTATTGACTTATTTTATTTAGTTAGT
TACTTTTGTGTTATTTTATTTATTTATCTGTTTGTTCGTTTTTGCCTGATCAAAGGTCAATCAGACCCGGTCGTCAAAGT
GGCGATTTCCTAGG
>m64011190714120746/20187563/ccs12203-12775
-TGTATGTATGTATGTATTTATTTATGTATTTATTTTTGAGACGGAGTTTCGCTCTTGTTGCTCAGACTGGAGTGCGATG
GCGCAATCTCGGCTCACTGCAACCTCCGCTTCCCAGGTTCAAGCGATTCTCCTGCCTCAGCCTTCCTAGCAGCTGGGATT
ATAGGCATGTGCCACCGCGCCCGGCTAGTTTTGTATTTTCAATTGAGACGGGATTTCTCCATGTTGGTCGGGCTTGTCTC
CAACTCCCGACTTCAGGTGATGCGTCCACCTCGGCATCCCAAAGTGACGGGATGACAGGCATGAGCCACCGCGCCCGGCG
TATTGTATTGTATTGTATTGTATTGTATTGTATTGTATTGTATTGTATTGTATTGTATCGTATCGTATTGTATTGTATCC
TATCGTATCCTATCGCATCCTATCGTATCGTATCTTATTGTATTGTAATGGGTTGTATTGACTTATTTTATTTAGTTAGT
TACTTTTGTGTTATTTTATTTATTTATCTGTTTGTTCGTTTTTGCCTGATCAAAGGTCAATCAGACCCGGTCGTCAAAGT
GGCGATTTCCTAGG
>m84046230720182350s1/210833686/ccs10653-11225
-TGTATGTATGTATGTATTTATTTATGTATTTATTTTTGAGACGGAGTTTCGCTCTTGTTGCTCAGACTGGAGTGCGATG
GCGCAATCTCGGCTCACTGCAACCTCCGCTTCCCAGGTTCAAGCGATTCTCCTGCCTCAGCCTTCCTAGCAGCTGGGATT
ATAGGCATGTGCCACCGCGCCCGGCTAGTTTTGTATTTTCAATTGAGACGGGATTTCTCCATGTTGGTCGGGCTTGTCTC
CAACTCCCGACTTCAGGTGATGCGTCCACCTCGGCATCCCAAAGTGACGGGATGACAGGCATGAGCCACCGCGCCCGGCG
TATTGTATTGTATTGTATTGTATTGTATTGTATTGTATTGTATTGTATTGTATTGTATCGTATCGTATTGTATTGTATCC
TATCGTATCCTATCGCATCCTATCGTATCGTATCTTATTGTATTGTAATGGGTTGTATTGACTTATTTTATTTAGTTAGT
TACTTTTGTGTTATTTTATTTATTTATCTGTTTGTTCGTTTTTGCCTGATCAAAGGTCAATCAGACCCGGTCGTCAAAGT
GGCGATTTCCTAGG
>m84046230720182350s1/233640764/ccs9661-10233
-TGTATGTATGTATGTATTTATTTATGTATTTATTTTTGAGACGGAGTTTCGCTCTTGTTGCTCAGACTGGAGTGCGATG
GCGCAATCTCGGCTCACTGCAACCTCCGCTTCCCAGGTTCAAGCGATTCTCCTGCCTCAGCCTTCCTAGCAGCTGGGATT
ATAGGCATGTGCCACCGCGCCCGGCTAGTTTTGTATTTTCAATTGAGACGGGATTTCTCCATGTTGGTCGGGCTTGTCTC
CAACTCCCGACTTCAGGTGATGCGTCCACCTCGGCATCCCAAAGTGACGGGATGACAGGCATGAGCCACCGCGCCCGGCG
TATTGTATTGTATTGTATTGTATTGTATTGTATTGTATTGTATTGTATTGTATTGTATCGTATCGTATTGTATTGTATCC
TATCGTATCCTATCGCATCCTATCGTATCGTATCTTATTGTATTGTAATGGGTTGTATTGACTTATTTTATTTAGTTAGT
TACTTTTGTGTTATTTTATTTATTTATCTGTTTGTTCGTTTTTGCCTGATCAAAGGTCAATCAGACCCGGTCGTCAAAGT
GGCGATTTCCTAGG
>m84046230720182350s1/233639702/ccs44-616
-TGTATGTATGTATGTATTTATTTATGTATTTATTTTTGAGACGGAGTTTCGCTCTTGTTGCTCAGACTGGAGTGCGATG
GCGCAATCTCGGCTCACTGCAACCTCCGCTTCCCAGGTTCAAGCGATTCTCCTGCCTCAGCCTTCCTAGCAGCTGGGATT
ATAGGCATGTGCCACCGCGCCCGGCTAGTTTTGTATTTTCAATTGAGACGGGATTTCTCCATGTTGGTCGGGCTTGTCTC
CAACTCCCGACTTCAGGTGATGCGTCCACCTCGGCATCCCAAAGTGACGGGATGACAGGCATGAGCCACCGCGCCCGGCG
TATTGTATTGTATTGTATTGTATTGTATTGTATTGTATTGTATTGTATTGTATTGTATCGTATCGTATTGTATTGTATCC
TATCGTATCCTATCGCATCCTATCGTATCGTATCTTATTGTATTGTAATGGGTTGTATTGACTTATTTTATTTAGTTAGT
TACTTTTGTGTTATTTTATTTATTTATCTGTTTGTTCGTTTTTGCCTGATCAAAGGTCAATCAGACCCGGTCGTCAAAGT
GGCGATTTCCTAGG
>m84046230720182350s1/222760131/ccs11267-11839
-TGTATGTATGTATGTATTTATTTATGTATTTATTTTTGAGACGGAGTTTCGCTCTTGTTGCTCAGACTGGAGTGCGATG
GCGCAATCTCGGCTCACTGCAACCTCCGCTTCCCAGGTTCAAGCGATTCTCCTGCCTCAGCCTTCCTAGCAGCTGGGATT
ATAGGCATGTGCCACCGCGCCCGGCTAGTTTTGTATTTTCAATTGAGACGGGATTTCTCCATGTTGGTCGGGCTTGTCTC
CAACTCCCGACTTCAGGTGATGCGTCCACCTCGGCATCCCAAAGTGACGGGATGACAGGCATGAGCCACCGCGCCCGGCG
TATTGTATTGTATTGTATTGTATTGTATTGTATTGTATTGTATTGTATTGTATTGTATCGTATCGTATTGTATTGTATCC
TATCGTATCCTATCGCATCCTATCGTATCGTATCTTATTGTATTGTAATGGGTTGTATTGACTTATTTTATTTAGTTAGT
TACTTTTGTGTTATTTTATTTATTTATCTGTTTGTTCGTTTTTGCCTGATCAAAGGTCAATCAGACCCGGTCGTCAAAGT
GGCGATTTCCTAGG
>m84046230720182350s1/222762882/ccs5126-5698
-TGTATGTATGTATGTATTTATTTATGTATTTATTTTTGAGACGGAGTTTCGCTCTTGTTGCTCAGACTGGAGTGCGATG
GCGCAATCTCGGCTCACTGCAACCTCCGCTTCCCAGGTTCAAGCGATTCTCCTGCCTCAGCCTTCCTAGCAGCTGGGATT
ATAGGCATGTGCCACCGCGCCCGGCTAGTTTTGTATTTTCAATTGAGACGGGATTTCTCCATGTTGGTCGGGCTTGTCTC
CAACTCCCGACTTCAGGTGATGCGTCCACCTCGGCATCCCAAAGTGACGGGATGACAGGCATGAGCCACCGCGCCCGGCG
TATTGTATTGTATTGTATTGTATTGTATTGTATTGTATTGTATTGTATTGTATTGTATCGTATCGTATTGTATTGTATCC
TATCGTATCCTATCGCATCCTATCGTATCGTATCTTATTGTATTGTAATGGGTTGTATTGACTTATTTTATTTAGTTAGT
TACTTTTGTGTTATTTTATTTATTTATCTGTTTGTTCGTTTTTGCCTGATCAAAGGTCAATCAGACCCGGTCGTCAAAGT
GGCGATTTCCTAGG
>m84046230720182350s1/210966370/ccs5190-5762
-TGTATGTATGTATGTATTTATTTATGTATTTATTTTTGAGACGGAGTTTCGCTCTTGTTGCTCAGACTGGAGTGCGATG
GCGCAATCTCGGCTCACTGCAACCTCCGCTTCCCAGGTTCAAGCGATTCTCCTGCCTCAGCCTTCCTAGCAGCTGGGATT
ATAGGCATGTGCCACCGCGCCCGGCTAGTTTTGTATTTTCAATTGAGACGGGATTTCTCCATGTTGGTCGGGCTTGTCTC
CAACTCCCGACTTCAGGTGATGCGTCCACCTCGGCATCCCAAAGTGACGGGATGACAGGCATGAGCCACCGCGCCCGGCG
TATTGTATTGTATTGTATTGTATTGTATTGTATTGTATTGTATTGTATTGTATTGTATCGTATCGTATTGTATTGTATCC
TATCGTATCCTATCGCATCCTATCGTATCGTATCTTATTGTATTGTAATGGGTTGTATTGACTTATTTTATTTAGTTAGT
TACTTTTGTGTTATTTTATTTATTTATCTGTTTGTTCGTTTTTGCCTGATCAAAGGTCAATCAGACCCGGTCGTCAAAGT
GGCGATTTCCTAGG
>m84046230720182350s1/227086587/ccs9044-9616
-TGTATGTATGTATGTATTTATTTATGTATTTATTTTTGAGACGGAGTTTCGCTCTTGTTGCTCAGACTGGAGTGCGATG
GCGCAATCTCGGCTCACTGCAACCTCCGCTTCCCAGGTTCAAGCGATTCTCCTGCCTCAGCCTTCCTAGCAGCTGGGATT
ATAGGCATGTGCCACCGCGCCCGGCTAGTTTTGTATTTTCAATTGAGACGGGATTTCTCCATGTTGGTCGGGCTTGTCTC
CAACTCCCGACTTCAGGTGATGCGTCCACCTCGGCATCCCAAAGTGACGGGATGACAGGCATGAGCCACCGCGCCCGGCG
TATTGTATTGTATTGTATTGTATTGTATTGTATTGTATTGTATTGTATTGTATTGTATCGTATCGTATTGTATTGTATCC
TATCGTATCCTATCGCATCCTATCGTATCGTATCTTATTGTATTGTAATGGGTTGTATTGACTTATTTTATTTAGTTAGT
TACTTTTGTGTTATTTTATTTATTTATCTGTTTGTTCGTTTTTGCCTGATCAAAGGTCAATCAGACCCGGTCGTCAAAGT
GGCGATTTCCTAGG
>m64011190714120746/20448612/ccs9477-10049
-TGTATGTATGTATGTATTTATTTATGTATTTATTTTTGAGACGGAGTTTCGCTCTTGTTGCTCAGACTGGAGTGCGATG
GCGCAATCTCGGCTCACTGCAACCTCCGCTTCCCAGGTTCAAGCGATTCTCCTGCCTCAGCCTTCCTAGCAGCTGGGATT
ATAGGCATGTGCCACCGCGCCCGGCTAGTTTTGTATTTTCAATTGAGACGGGATTTCTCCATGTTGGTCGGGCTTGTCTC
CAACTCCCGACTTCAGGTGATGCGTCCACCTCGGCATCCCAAAGTGACGGGATGACAGGCATGAGCCACCGCGCCCGGCG
TATTGTATTGTATTGTATTGTATTGTATTGTATTGTATTGTATTGTATTGTATTGTATCGTATCGTATTGTATTGTATCC
TATCGTATCCTATCGCATCCTATCGTATCGTATCTTATTGTATTGTAATGGGTTGTATTGACTTATTTTATTTAGTTAGT
TACTTTTGTGTTATTTTATTTATTTATCTGTTTGTTCGTTTTTGCCTGATCAAAGGTCAATCAGACCCGGTCGTCAAAGT
GGCGATTTCCTAGG
>m84046230720182350s1/227218606/ccs1034-1606
-TGTATGTATGTATGTATTTATTTATGTATTTATTTTTGAGACGGAGTTTCGCTCTTGTTGCTCAGACTGGAGTGCGATG
GCGCAATCTCGGCTCACTGCAACCTCCGCTTCCCAGGTTCAAGCGATTCTCCTGCCTCAGCCTTCCTAGCAGCTGGGATT
ATAGGCATGTGCCACCGCGCCCGGCTAGTTTTGTATTTTCAATTGAGACGGGATTTCTCCATGTTGGTCGGGCTTGTCTC
CAACTCCCGACTTCAGGTGATGCGTCCACCTCGGCATCCCAAAGTGACGGGATGACAGGCATGAGCCACCGCGCCCGGCG
TATTGTATTGTATTGTATTGTATTGTATTGTATTGTATTGTATTGTATTGTATTGTATCGTATCGTATTGTATTGTATCC
TATCGTATCCTATCGCATCCTATCGTATCGTATCTTATTGTATTGTAATGGGTTGTATTGACTTATTTTATTTAGTTAGT
TACTTTTGTGTTATTTTATTTATTTATCTGTTTGTTCGTTTTTGCCTGATCAAAGGTCAATCAGACCCGGTCGTCAAAGT
GGCGATTTCCTAGG
>m84046230720182350s1/216667339/ccs14177-14749
-TGTATGTATGTATGTATTTATTTATGTATTTATTTTTGAGACGGAGTTTCGCTCTTGTTGCTCAGACTGGAGTGCGATG
GCGCAATCTCGGCTCACTGCAACCTCCGCTTCCCAGGTTCAAGCGATTCTCCTGCCTCAGCCTTCCTAGCAGCTGGGATT
ATAGGCATGTGCCACCGCGCCCGGCTAGTTTTGTATTTTCAATTGAGACGGGATTTCTCCATGTTGGTCGGGCTTGTCTC
CAACTCCCGACTTCAGGTGATGCGTCCACCTCGGCATCCCAAAGTGACGGGATGACAGGCATGAGCCACCGCGCCCGGCG
TATTGTATTGTATTGTATTGTATTGTATTGTATTGTATTGTATTGTATTGTATTGTATCGTATCGTATTGTATTGTATCC
TATCGTATCCTATCGCATCCTATCGTATCGTATCTTATTGTATTGTAATGGGTTGTATTGACTTATTTTATTTAGTTAGT
TACTTTTGTGTTATTTTATTTATTTATCTGTTTGTTCGTTTTTGCCTGATCAAAGGTCAATCAGACCCGGTCGTCAAAGT
GGCGATTTCCTAGG
>m84046230720182350s1/234492191/ccs2539-3111
-TGTATGTATGTATGTATTTATTTATGTATTTATTTTTGAGACGGAGTTTCGCTCTTGTTGCTCAGACTGGAGTGCGATG
GCGCAATCTCGGCTCACTGCAACCTCCGCTTCCCAGGTTCAAGCGATTCTCCTGCCTCAGCCTTCCTAGCAGCTGGGATT
ATAGGCATGTGCCACCGCGCCCGGCTAGTTTTGTATTTTCAATTGAGACGGGATTTCTCCATGTTGGTCGGGCTTGTCTC
CAACTCCCGACTTCAGGTGATGCGTCCACCTCGGCATCCCAAAGTGACGGGATGACAGGCATGAGCCACCGCGCCCGGCG
TATTGTATTGTATTGTATTGTATTGTATTGTATTGTATTGTATTGTATTGTATTGTATCGTATCGTATTGTATTGTATCC
TATCGTATCCTATCGCATCCTATCGTATCGTATCTTATTGTATTGTAATGGGTTGTATTGACTTATTTTATTTAGTTAGT
TACTTTTGTGTTATTTTATTTATTTATCTGTTTGTTCGTTTTTGCCTGATCAAAGGTCAATCAGACCCGGTCGTCAAAGT
GGCGATTTCCTAGG
>m84046230720182350s1/185470047/ccs19576-20148
-TGTATGTATGTATGTATTTATTTATGTATTTATTTTTGAGACGGAGTTTCGCTCTTGTTGCTCAGACTGGAGTGCGATG
GCGCAATCTCGGCTCACTGCAACCTCCGCTTCCCAGGTTCAAGCGATTCTCCTGCCTCAGCCTTCCTAGCAGCTGGGATT
ATAGGCATGTGCCACCGCGCCCGGCTAGTTTTGTATTTTCAATTGAGACGGGATTTCTCCATGTTGGTCGGGCTTGTCTC
CAACTCCCGACTTCAGGTGATGCGTCCACCTCGGCATCCCAAAGTGACGGGATGACAGGCATGAGCCACCGCGCCCGGCG
TATTGTATTGTATTGTATTGTATTGTATTGTATTGTATTGTATTGTATTGTATTGTATCGTATCGTATTGTATTGTATCC
TATCGTATCCTATCGCATCCTATCGTATCGTATCTTATTGTATTGTAATGGGTTGTATTGACTTATTTTATTTAGTTAGT
TACTTTTGTGTTATTTTATTTATTTATCTGTTTGTTCGTTTTTGCCTGATCAAAGGTCAATCAGACCCGGTCGTCAAAGT
GGCGATTTCCTAGG
>m84046230720182350s1/196153294/ccs657-1229
-TGTATGTATGTATGTATTTATTTATGTATTTATTTTTGAGACGGAGTTTCGCTCTTGTTGCTCAGACTGGAGTGCGATG
GCGCAATCTCGGCTCACTGCAACCTCCGCTTCCCAGGTTCAAGCGATTCTCCTGCCTCAGCCTTCCTAGCAGCTGGGATT
ATAGGCATGTGCCACCGCGCCCGGCTAGTTTTGTATTTTCAATTGAGACGGGATTTCTCCATGTTGGTCGGGCTTGTCTC
CAACTCCCGACTTCAGGTGATGCGTCCACCTCGGCATCCCAAAGTGACGGGATGACAGGCATGAGCCACCGCGCCCGGCG
TATTGTATTGTATTGTATTGTATTGTATTGTATTGTATTGTATTGTATTGTATTGTATCGTATCGTATTGTATTGTATCC
TATCGTATCCTATCGCATCCTATCGTATCGTATCTTATTGTATTGTAATGGGTTGTATTGACTTATTTTATTTAGTTAGT
TACTTTTGTGTTATTTTATTTATTTATCTGTTTGTTCGTTTTTGCCTGATCAAAGGTCAATCAGACCCGGTCGTCAAAGT
GGCGATTTCCTAGG
>m84046230720182350s1/196546977/ccs6490-7062
-TGTATGTATGTATGTATTTATTTATGTATTTATTTTTGAGACGGAGTTTCGCTCTTGTTGCTCAGACTGGAGTGCGATG
GCGCAATCTCGGCTCACTGCAACCTCCGCTTCCCAGGTTCAAGCGATTCTCCTGCCTCAGCCTTCCTAGCAGCTGGGATT
ATAGGCATGTGCCACCGCGCCCGGCTAGTTTTGTATTTTCAATTGAGACGGGATTTCTCCATGTTGGTCGGGCTTGTCTC
CAACTCCCGACTTCAGGTGATGCGTCCACCTCGGCATCCCAAAGTGACGGGATGACAGGCATGAGCCACCGCGCCCGGCG
TATTGTATTGTATTGTATTGTATTGTATTGTATTGTATTGTATTGTATTGTATTGTATCGTATCGTATTGTATTGTATCC
TATCGTATCCTATCGCATCCTATCGTATCGTATCTTATTGTATTGTAATGGGTTGTATTGACTTATTTTATTTAGTTAGT
TACTTTTGTGTTATTTTATTTATTTATCTGTTTGTTCGTTTTTGCCTGATCAAAGGTCAATCAGACCCGGTCGTCAAAGT
GGCGATTTCCTAGG
>m84046230720182350s1/185930099/ccs10353-10925
-TGTATGTATGTATGTATTTATTTATGTATTTATTTTTGAGACGGAGTTTCGCTCTTGTTGCTCAGACTGGAGTGCGATG
GCGCAATCTCGGCTCACTGCAACCTCCGCTTCCCAGGTTCAAGCGATTCTCCTGCCTCAGCCTTCCTAGCAGCTGGGATT
ATAGGCATGTGCCACCGCGCCCGGCTAGTTTTGTATTTTCAATTGAGACGGGATTTCTCCATGTTGGTCGGGCTTGTCTC
CAACTCCCGACTTCAGGTGATGCGTCCACCTCGGCATCCCAAAGTGACGGGATGACAGGCATGAGCCACCGCGCCCGGCG
TATTGTATTGTATTGTATTGTATTGTATTGTATTGTATTGTATTGTATTGTATTGTATCGTATCGTATTGTATTGTATCC
TATCGTATCCTATCGCATCCTATCGTATCGTATCTTATTGTATTGTAATGGGTTGTATTGACTTATTTTATTTAGTTAGT
TACTTTTGTGTTATTTTATTTATTTATCTGTTTGTTCGTTTTTGCCTGATCAAAGGTCAATCAGACCCGGTCGTCAAAGT
GGCGATTTCCTAGG
>m84046230720182350s1/228789290/ccs7947-8519
-TGTATGTATGTATGTATTTATTTATGTATTTATTTTTGAGACGGAGTTTCGCTCTTGTTGCTCAGACTGGAGTGCGATG
GCGCAATCTCGGCTCACTGCAACCTCCGCTTCCCAGGTTCAAGCGATTCTCCTGCCTCAGCCTTCCTAGCAGCTGGGATT
ATAGGCATGTGCCACCGCGCCCGGCTAGTTTTGTATTTTCAATTGAGACGGGATTTCTCCATGTTGGTCGGGCTTGTCTC
CAACTCCCGACTTCAGGTGATGCGTCCACCTCGGCATCCCAAAGTGACGGGATGACAGGCATGAGCCACCGCGCCCGGCG
TATTGTATTGTATTGTATTGTATTGTATTGTATTGTATTGTATTGTATTGTATTGTATCGTATCGTATTGTATTGTATCC
TATCGTATCCTATCGCATCCTATCGTATCGTATCTTATTGTATTGTAATGGGTTGTATTGACTTATTTTATTTAGTTAGT
TACTTTTGTGTTATTTTATTTATTTATCTGTTTGTTCGTTTTTGCCTGATCAAAGGTCAATCAGACCCGGTCGTCAAAGT
GGCGATTTCCTAGG
>m84046230720182350s1/168497350/ccs2075-2647
-TGTATGTATGTATGTATTTATTTATGTATTTATTTTTGAGACGGAGTTTCGCTCTTGTTGCTCAGACTGGAGTGCGATG
GCGCAATCTCGGCTCACTGCAACCTCCGCTTCCCAGGTTCAAGCGATTCTCCTGCCTCAGCCTTCCTAGCAGCTGGGATT
ATAGGCATGTGCCACCGCGCCCGGCTAGTTTTGTATTTTCAATTGAGACGGGATTTCTCCATGTTGGTCGGGCTTGTCTC
CAACTCCCGACTTCAGGTGATGCGTCCACCTCGGCATCCCAAAGTGACGGGATGACAGGCATGAGCCACCGCGCCCGGCG
TATTGTATTGTATTGTATTGTATTGTATTGTATTGTATTGTATTGTATTGTATTGTATCGTATCGTATTGTATTGTATCC
TATCGTATCCTATCGCATCCTATCGTATCGTATCTTATTGTATTGTAATGGGTTGTATTGACTTATTTTATTTAGTTAGT
TACTTTTGTGTTATTTTATTTATTTATCTGTTTGTTCGTTTTTGCCTGATCAAAGGTCAATCAGACCCGGTCGTCAAAGT
GGCGATTTCCTAGG
>m84046230720182350s1/197530466/ccs2994-3566
-TGTATGTATGTATGTATTTATTTATGTATTTATTTTTGAGACGGAGTTTCGCTCTTGTTGCTCAGACTGGAGTGCGATG
GCGCAATCTCGGCTCACTGCAACCTCCGCTTCCCAGGTTCAAGCGATTCTCCTGCCTCAGCCTTCCTAGCAGCTGGGATT
ATAGGCATGTGCCACCGCGCCCGGCTAGTTTTGTATTTTCAATTGAGACGGGATTTCTCCATGTTGGTCGGGCTTGTCTC
CAACTCCCGACTTCAGGTGATGCGTCCACCTCGGCATCCCAAAGTGACGGGATGACAGGCATGAGCCACCGCGCCCGGCG
TATTGTATTGTATTGTATTGTATTGTATTGTATTGTATTGTATTGTATTGTATTGTATCGTATCGTATTGTATTGTATCC
TATCGTATCCTATCGCATCCTATCGTATCGTATCTTATTGTATTGTAATGGGTTGTATTGACTTATTTTATTTAGTTAGT
TACTTTTGTGTTATTTTATTTATTTATCTGTTTGTTCGTTTTTGCCTGATCAAAGGTCAATCAGACCCGGTCGTCAAAGT
GGCGATTTCCTAGG
>m84046230720182350s1/180229253/ccs690-1262
-TGTATGTATGTATGTATTTATTTATGTATTTATTTTTGAGACGGAGTTTCGCTCTTGTTGCTCAGACTGGAGTGCGATG
GCGCAATCTCGGCTCACTGCAACCTCCGCTTCCCAGGTTCAAGCGATTCTCCTGCCTCAGCCTTCCTAGCAGCTGGGATT
ATAGGCATGTGCCACCGCGCCCGGCTAGTTTTGTATTTTCAATTGAGACGGGATTTCTCCATGTTGGTCGGGCTTGTCTC
CAACTCCCGACTTCAGGTGATGCGTCCACCTCGGCATCCCAAAGTGACGGGATGACAGGCATGAGCCACCGCGCCCGGCG
TATTGTATTGTATTGTATTGTATTGTATTGTATTGTATTGTATTGTATTGTATTGTATCGTATCGTATTGTATTGTATCC
TATCGTATCCTATCGCATCCTATCGTATCGTATCTTATTGTATTGTAATGGGTTGTATTGACTTATTTTATTTAGTTAGT
TACTTTTGTGTTATTTTATTTATTTATCTGTTTGTTCGTTTTTGCCTGATCAAAGGTCAATCAGACCCGGTCGTCAAAGT
GGCGATTTCCTAGG
>m84046230720182350s1/169154284/ccs9539-10111
-TGTATGTATGTATGTATTTATTTATGTATTTATTTTTGAGACGGAGTTTCGCTCTTGTTGCTCAGACTGGAGTGCGATG
GCGCAATCTCGGCTCACTGCAACCTCCGCTTCCCAGGTTCAAGCGATTCTCCTGCCTCAGCCTTCCTAGCAGCTGGGATT
ATAGGCATGTGCCACCGCGCCCGGCTAGTTTTGTATTTTCAATTGAGACGGGATTTCTCCATGTTGGTCGGGCTTGTCTC
CAACTCCCGACTTCAGGTGATGCGTCCACCTCGGCATCCCAAAGTGACGGGATGACAGGCATGAGCCACCGCGCCCGGCG
TATTGTATTGTATTGTATTGTATTGTATTGTATTGTATTGTATTGTATTGTATTGTATCGTATCGTATTGTATTGTATCC
TATCGTATCCTATCGCATCCTATCGTATCGTATCTTATTGTATTGTAATGGGTTGTATTGACTTATTTTATTTAGTTAGT
TACTTTTGTGTTATTTTATTTATTTATCTGTTTGTTCGTTTTTGCCTGATCAAAGGTCAATCAGACCCGGTCGTCAAAGT
GGCGATTTCCTAGG
>m64011190228190319/128059008/ccs8729-9301
-TGTATGTATGTATGTATTTATTTATGTATTTATTTTTGAGACGGAGTTTCGCTCTTGTTGCTCAGACTGGAGTGCGATG
GCGCAATCTCGGCTCACTGCAACCTCCGCTTCCCAGGTTCAAGCGATTCTCCTGCCTCAGCCTTCCTAGCAGCTGGGATT
ATAGGCATGTGCCACCGCGCCCGGCTAGTTTTGTATTTTCAATTGAGACGGGATTTCTCCATGTTGGTCGGGCTTGTCTC
CAACTCCCGACTTCAGGTGATGCGTCCACCTCGGCATCCCAAAGTGACGGGATGACAGGCATGAGCCACCGCGCCCGGCG
TATTGTATTGTATTGTATTGTATTGTATTGTATTGTATTGTATTGTATTGTATTGTATCGTATCGTATTGTATTGTATCC
TATCGTATCCTATCGCATCCTATCGTATCGTATCTTATTGTATTGTAATGGGTTGTATTGACTTATTTTATTTAGTTAGT
TACTTTTGTGTTATTTTATTTATTTATCTGTTTGTTCGTTTTTGCCTGATCAAAGGTCAATCAGACCCGGTCGTCAAAGT
GGCGATTTCCTAGG
>m84046230720182350s1/198776266/ccs6068-6640
-TGTATGTATGTATGTATTTATTTATGTATTTATTTTTGAGACGGAGTTTCGCTCTTGTTGCTCAGACTGGAGTGCGATG
GCGCAATCTCGGCTCACTGCAACCTCCGCTTCCCAGGTTCAAGCGATTCTCCTGCCTCAGCCTTCCTAGCAGCTGGGATT
ATAGGCATGTGCCACCGCGCCCGGCTAGTTTTGTATTTTCAATTGAGACGGGATTTCTCCATGTTGGTCGGGCTTGTCTC
CAACTCCCGACTTCAGGTGATGCGTCCACCTCGGCATCCCAAAGTGACGGGATGACAGGCATGAGCCACCGCGCCCGGCG
TATTGTATTGTATTGTATTGTATTGTATTGTATTGTATTGTATTGTATTGTATTGTATCGTATCGTATTGTATTGTATCC
TATCGTATCCTATCGCATCCTATCGTATCGTATCTTATTGTATTGTAATGGGTTGTATTGACTTATTTTATTTAGTTAGT
TACTTTTGTGTTATTTTATTTATTTATCTGTTTGTTCGTTTTTGCCTGATCAAAGGTCAATCAGACCCGGTCGTCAAAGT
GGCGATTTCCTAGG
>m84046230720182350s1/170331982/ccs8045-8617
-TGTATGTATGTATGTATTTATTTATGTATTTATTTTTGAGACGGAGTTTCGCTCTTGTTGCTCAGACTGGAGTGCGATG
GCGCAATCTCGGCTCACTGCAACCTCCGCTTCCCAGGTTCAAGCGATTCTCCTGCCTCAGCCTTCCTAGCAGCTGGGATT
ATAGGCATGTGCCACCGCGCCCGGCTAGTTTTGTATTTTCAATTGAGACGGGATTTCTCCATGTTGGTCGGGCTTGTCTC
CAACTCCCGACTTCAGGTGATGCGTCCACCTCGGCATCCCAAAGTGACGGGATGACAGGCATGAGCCACCGCGCCCGGCG
TATTGTATTGTATTGTATTGTATTGTATTGTATTGTATTGTATTGTATTGTATTGTATCGTATCGTATTGTATTGTATCC
TATCGTATCCTATCGCATCCTATCGTATCGTATCTTATTGTATTGTAATGGGTTGTATTGACTTATTTTATTTAGTTAGT
TACTTTTGTGTTATTTTATTTATTTATCTGTTTGTTCGTTTTTGCCTGATCAAAGGTCAATCAGACCCGGTCGTCAAAGT
GGCGATTTCCTAGG
>m84046230720182350s1/176232316/ccs16543-17115
-TGTATGTATGTATGTATTTATTTATGTATTTATTTTTGAGACGGAGTTTCGCTCTTGTTGCTCAGACTGGAGTGCGATG
GCGCAATCTCGGCTCACTGCAACCTCCGCTTCCCAGGTTCAAGCGATTCTCCTGCCTCAGCCTTCCTAGCAGCTGGGATT
ATAGGCATGTGCCACCGCGCCCGGCTAGTTTTGTATTTTCAATTGAGACGGGATTTCTCCATGTTGGTCGGGCTTGTCTC
CAACTCCCGACTTCAGGTGATGCGTCCACCTCGGCATCCCAAAGTGACGGGATGACAGGCATGAGCCACCGCGCCCGGCG
TATTGTATTGTATTGTATTGTATTGTATTGTATTGTATTGTATTGTATTGTATTGTATCGTATCGTATTGTATTGTATCC
TATCGTATCCTATCGCATCCTATCGTATCGTATCTTATTGTATTGTAATGGGTTGTATTGACTTATTTTATTTAGTTAGT
TACTTTTGTGTTATTTTATTTATTTATCTGTTTGTTCGTTTTTGCCTGATCAAAGGTCAATCAGACCCGGTCGTCAAAGT
GGCGATTTCCTAGG
>m84046230720182350s1/199103928/ccs15449-16021
-TGTATGTATGTATGTATTTATTTATGTATTTATTTTTGAGACGGAGTTTCGCTCTTGTTGCTCAGACTGGAGTGCGATG
GCGCAATCTCGGCTCACTGCAACCTCCGCTTCCCAGGTTCAAGCGATTCTCCTGCCTCAGCCTTCCTAGCAGCTGGGATT
ATAGGCATGTGCCACCGCGCCCGGCTAGTTTTGTATTTTCAATTGAGACGGGATTTCTCCATGTTGGTCGGGCTTGTCTC
CAACTCCCGACTTCAGGTGATGCGTCCACCTCGGCATCCCAAAGTGACGGGATGACAGGCATGAGCCACCGCGCCCGGCG
TATTGTATTGTATTGTATTGTATTGTATTGTATTGTATTGTATTGTATTGTATTGTATCGTATCGTATTGTATTGTATCC
TATCGTATCCTATCGCATCCTATCGTATCGTATCTTATTGTATTGTAATGGGTTGTATTGACTTATTTTATTTAGTTAGT
TACTTTTGTGTTATTTTATTTATTTATCTGTTTGTTCGTTTTTGCCTGATCAAAGGTCAATCAGACCCGGTCGTCAAAGT
GGCGATTTCCTAGG
>m84046230720182350s1/176426107/ccs37-609
-TGTATGTATGTATGTATTTATTTATGTATTTATTTTTGAGACGGAGTTTCGCTCTTGTTGCTCAGACTGGAGTGCGATG
GCGCAATCTCGGCTCACTGCAACCTCCGCTTCCCAGGTTCAAGCGATTCTCCTGCCTCAGCCTTCCTAGCAGCTGGGATT
ATAGGCATGTGCCACCGCGCCCGGCTAGTTTTGTATTTTCAATTGAGACGGGATTTCTCCATGTTGGTCGGGCTTGTCTC
CAACTCCCGACTTCAGGTGATGCGTCCACCTCGGCATCCCAAAGTGACGGGATGACAGGCATGAGCCACCGCGCCCGGCG
TATTGTATTGTATTGTATTGTATTGTATTGTATTGTATTGTATTGTATTGTATTGTATCGTATCGTATTGTATTGTATCC
TATCGTATCCTATCGCATCCTATCGTATCGTATCTTATTGTATTGTAATGGGTTGTATTGACTTATTTTATTTAGTTAGT
TACTTTTGTGTTATTTTATTTATTTATCTGTTTGTTCGTTTTTGCCTGATCAAAGGTCAATCAGACCCGGTCGTCAAAGT
GGCGATTTCCTAGG
>m84046230720182350s1/176426518/ccs17830-18402
-TGTATGTATGTATGTATTTATTTATGTATTTATTTTTGAGACGGAGTTTCGCTCTTGTTGCTCAGACTGGAGTGCGATG
GCGCAATCTCGGCTCACTGCAACCTCCGCTTCCCAGGTTCAAGCGATTCTCCTGCCTCAGCCTTCCTAGCAGCTGGGATT
ATAGGCATGTGCCACCGCGCCCGGCTAGTTTTGTATTTTCAATTGAGACGGGATTTCTCCATGTTGGTCGGGCTTGTCTC
CAACTCCCGACTTCAGGTGATGCGTCCACCTCGGCATCCCAAAGTGACGGGATGACAGGCATGAGCCACCGCGCCCGGCG
TATTGTATTGTATTGTATTGTATTGTATTGTATTGTATTGTATTGTATTGTATTGTATCGTATCGTATTGTATTGTATCC
TATCGTATCCTATCGCATCCTATCGTATCGTATCTTATTGTATTGTAATGGGTTGTATTGACTTATTTTATTTAGTTAGT
TACTTTTGTGTTATTTTATTTATTTATCTGTTTGTTCGTTTTTGCCTGATCAAAGGTCAATCAGACCCGGTCGTCAAAGT
GGCGATTTCCTAGG
>m84046230720182350s1/192484726/ccs11604-12176
-TGTATGTATGTATGTATTTATTTATGTATTTATTTTTGAGACGGAGTTTCGCTCTTGTTGCTCAGACTGGAGTGCGATG
GCGCAATCTCGGCTCACTGCAACCTCCGCTTCCCAGGTTCAAGCGATTCTCCTGCCTCAGCCTTCCTAGCAGCTGGGATT
ATAGGCATGTGCCACCGCGCCCGGCTAGTTTTGTATTTTCAATTGAGACGGGATTTCTCCATGTTGGTCGGGCTTGTCTC
CAACTCCCGACTTCAGGTGATGCGTCCACCTCGGCATCCCAAAGTGACGGGATGACAGGCATGAGCCACCGCGCCCGGCG
TATTGTATTGTATTGTATTGTATTGTATTGTATTGTATTGTATTGTATTGTATTGTATCGTATCGTATTGTATTGTATCC
TATCGTATCCTATCGCATCCTATCGTATCGTATCTTATTGTATTGTAATGGGTTGTATTGACTTATTTTATTTAGTTAGT
TACTTTTGTGTTATTTTATTTATTTATCTGTTTGTTCGTTTTTGCCTGATCAAAGGTCAATCAGACCCGGTCGTCAAAGT
GGCGATTTCCTAGG
>m84046230720182350s1/182259565/ccs3345-3917
-TGTATGTATGTATGTATTTATTTATGTATTTATTTTTGAGACGGAGTTTCGCTCTTGTTGCTCAGACTGGAGTGCGATG
GCGCAATCTCGGCTCACTGCAACCTCCGCTTCCCAGGTTCAAGCGATTCTCCTGCCTCAGCCTTCCTAGCAGCTGGGATT
ATAGGCATGTGCCACCGCGCCCGGCTAGTTTTGTATTTTCAATTGAGACGGGATTTCTCCATGTTGGTCGGGCTTGTCTC
CAACTCCCGACTTCAGGTGATGCGTCCACCTCGGCATCCCAAAGTGACGGGATGACAGGCATGAGCCACCGCGCCCGGCG
TATTGTATTGTATTGTATTGTATTGTATTGTATTGTATTGTATTGTATTGTATTGTATCGTATCGTATTGTATTGTATCC
TATCGTATCCTATCGCATCCTATCGTATCGTATCTTATTGTATTGTAATGGGTTGTATTGACTTATTTTATTTAGTTAGT
TACTTTTGTGTTATTTTATTTATTTATCTGTTTGTTCGTTTTTGCCTGATCAAAGGTCAATCAGACCCGGTCGTCAAAGT
GGCGATTTCCTAGG
>m84046230720182350s1/172363197/ccs3936-4508
-TGTATGTATGTATGTATTTATTTATGTATTTATTTTTGAGACGGAGTTTCGCTCTTGTTGCTCAGACTGGAGTGCGATG
GCGCAATCTCGGCTCACTGCAACCTCCGCTTCCCAGGTTCAAGCGATTCTCCTGCCTCAGCCTTCCTAGCAGCTGGGATT
ATAGGCATGTGCCACCGCGCCCGGCTAGTTTTGTATTTTCAATTGAGACGGGATTTCTCCATGTTGGTCGGGCTTGTCTC
CAACTCCCGACTTCAGGTGATGCGTCCACCTCGGCATCCCAAAGTGACGGGATGACAGGCATGAGCCACCGCGCCCGGCG
TATTGTATTGTATTGTATTGTATTGTATTGTATTGTATTGTATTGTATTGTATTGTATCGTATCGTATTGTATTGTATCC
TATCGTATCCTATCGCATCCTATCGTATCGTATCTTATTGTATTGTAATGGGTTGTATTGACTTATTTTATTTAGTTAGT
TACTTTTGTGTTATTTTATTTATTTATCTGTTTGTTCGTTTTTGCCTGATCAAAGGTCAATCAGACCCGGTCGTCAAAGT
GGCGATTTCCTAGG
>m64011190714120746/33622081/ccs10642-11214
-TGTATGTATGTATGTATTTATTTATGTATTTATTTTTGAGACGGAGTTTCGCTCTTGTTGCTCAGACTGGAGTGCGATG
GCGCAATCTCGGCTCACTGCAACCTCCGCTTCCCAGGTTCAAGCGATTCTCCTGCCTCAGCCTTCCTAGCAGCTGGGATT
ATAGGCATGTGCCACCGCGCCCGGCTAGTTTTGTATTTTCAATTGAGACGGGATTTCTCCATGTTGGTCGGGCTTGTCTC
CAACTCCCGACTTCAGGTGATGCGTCCACCTCGGCATCCCAAAGTGACGGGATGACAGGCATGAGCCACCGCGCCCGGCG
TATTGTATTGTATTGTATTGTATTGTATTGTATTGTATTGTATTGTATTGTATTGTATCGTATCGTATTGTATTGTATCC
TATCGTATCCTATCGCATCCTATCGTATCGTATCTTATTGTATTGTAATGGGTTGTATTGACTTATTTTATTTAGTTAGT
TACTTTTGTGTTATTTTATTTATTTATCTGTTTGTTCGTTTTTGCCTGATCAAAGGTCAATCAGACCCGGTCGTCAAAGT
GGCGATTTCCTAGG
>m84046230720182350s1/183439786/ccs4189-4761
-TGTATGTATGTATGTATTTATTTATGTATTTATTTTTGAGACGGAGTTTCGCTCTTGTTGCTCAGACTGGAGTGCGATG
GCGCAATCTCGGCTCACTGCAACCTCCGCTTCCCAGGTTCAAGCGATTCTCCTGCCTCAGCCTTCCTAGCAGCTGGGATT
ATAGGCATGTGCCACCGCGCCCGGCTAGTTTTGTATTTTCAATTGAGACGGGATTTCTCCATGTTGGTCGGGCTTGTCTC
CAACTCCCGACTTCAGGTGATGCGTCCACCTCGGCATCCCAAAGTGACGGGATGACAGGCATGAGCCACCGCGCCCGGCG
TATTGTATTGTATTGTATTGTATTGTATTGTATTGTATTGTATTGTATTGTATTGTATCGTATCGTATTGTATTGTATCC
TATCGTATCCTATCGCATCCTATCGTATCGTATCTTATTGTATTGTAATGGGTTGTATTGACTTATTTTATTTAGTTAGT
TACTTTTGTGTTATTTTATTTATTTATCTGTTTGTTCGTTTTTGCCTGATCAAAGGTCAATCAGACCCGGTCGTCAAAGT
GGCGATTTCCTAGG
>m84046230720182350s1/162731826/ccs6476-7048
-TGTATGTATGTATGTATTTATTTATGTATTTATTTTTGAGACGGAGTTTCGCTCTTGTTGCTCAGACTGGAGTGCGATG
GCGCAATCTCGGCTCACTGCAACCTCCGCTTCCCAGGTTCAAGCGATTCTCCTGCCTCAGCCTTCCTAGCAGCTGGGATT
ATAGGCATGTGCCACCGCGCCCGGCTAGTTTTGTATTTTCAATTGAGACGGGATTTCTCCATGTTGGTCGGGCTTGTCTC
CAACTCCCGACTTCAGGTGATGCGTCCACCTCGGCATCCCAAAGTGACGGGATGACAGGCATGAGCCACCGCGCCCGGCG
TATTGTATTGTATTGTATTGTATTGTATTGTATTGTATTGTATTGTATTGTATTGTATCGTATCGTATTGTATTGTATCC
TATCGTATCCTATCGCATCCTATCGTATCGTATCTTATTGTATTGTAATGGGTTGTATTGACTTATTTTATTTAGTTAGT
TACTTTTGTGTTATTTTATTTATTTATCTGTTTGTTCGTTTTTGCCTGATCAAAGGTCAATCAGACCCGGTCGTCAAAGT
GGCGATTTCCTAGG
>m84046230720182350s1/162928076/ccs1917-2489
-TGTATGTATGTATGTATTTATTTATGTATTTATTTTTGAGACGGAGTTTCGCTCTTGTTGCTCAGACTGGAGTGCGATG
GCGCAATCTCGGCTCACTGCAACCTCCGCTTCCCAGGTTCAAGCGATTCTCCTGCCTCAGCCTTCCTAGCAGCTGGGATT
ATAGGCATGTGCCACCGCGCCCGGCTAGTTTTGTATTTTCAATTGAGACGGGATTTCTCCATGTTGGTCGGGCTTGTCTC
CAACTCCCGACTTCAGGTGATGCGTCCACCTCGGCATCCCAAAGTGACGGGATGACAGGCATGAGCCACCGCGCCCGGCG
TATTGTATTGTATTGTATTGTATTGTATTGTATTGTATTGTATTGTATTGTATTGTATCGTATCGTATTGTATTGTATCC
TATCGTATCCTATCGCATCCTATCGTATCGTATCTTATTGTATTGTAATGGGTTGTATTGACTTATTTTATTTAGTTAGT
TACTTTTGTGTTATTTTATTTATTTATCTGTTTGTTCGTTTTTGCCTGATCAAAGGTCAATCAGACCCGGTCGTCAAAGT
GGCGATTTCCTAGG
>m84046230720182350s1/140840670/ccs14188-14760
-TGTATGTATGTATGTATTTATTTATGTATTTATTTTTGAGACGGAGTTTCGCTCTTGTTGCTCAGACTGGAGTGCGATG
GCGCAATCTCGGCTCACTGCAACCTCCGCTTCCCAGGTTCAAGCGATTCTCCTGCCTCAGCCTTCCTAGCAGCTGGGATT
ATAGGCATGTGCCACCGCGCCCGGCTAGTTTTGTATTTTCAATTGAGACGGGATTTCTCCATGTTGGTCGGGCTTGTCTC
CAACTCCCGACTTCAGGTGATGCGTCCACCTCGGCATCCCAAAGTGACGGGATGACAGGCATGAGCCACCGCGCCCGGCG
TATTGTATTGTATTGTATTGTATTGTATTGTATTGTATTGTATTGTATTGTATTGTATCGTATCGTATTGTATTGTATCC
TATCGTATCCTATCGCATCCTATCGTATCGTATCTTATTGTATTGTAATGGGTTGTATTGACTTATTTTATTTAGTTAGT
TACTTTTGTGTTATTTTATTTATTTATCTGTTTGTTCGTTTTTGCCTGATCAAAGGTCAATCAGACCCGGTCGTCAAAGT
GGCGATTTCCTAGG
>m84046230720182350s1/135008930/ccs4387-4959
-TGTATGTATGTATGTATTTATTTATGTATTTATTTTTGAGACGGAGTTTCGCTCTTGTTGCTCAGACTGGAGTGCGATG
GCGCAATCTCGGCTCACTGCAACCTCCGCTTCCCAGGTTCAAGCGATTCTCCTGCCTCAGCCTTCCTAGCAGCTGGGATT
ATAGGCATGTGCCACCGCGCCCGGCTAGTTTTGTATTTTCAATTGAGACGGGATTTCTCCATGTTGGTCGGGCTTGTCTC
CAACTCCCGACTTCAGGTGATGCGTCCACCTCGGCATCCCAAAGTGACGGGATGACAGGCATGAGCCACCGCGCCCGGCG
TATTGTATTGTATTGTATTGTATTGTATTGTATTGTATTGTATTGTATTGTATTGTATCGTATCGTATTGTATTGTATCC
TATCGTATCCTATCGCATCCTATCGTATCGTATCTTATTGTATTGTAATGGGTTGTATTGACTTATTTTATTTAGTTAGT
TACTTTTGTGTTATTTTATTTATTTATCTGTTTGTTCGTTTTTGCCTGATCAAAGGTCAATCAGACCCGGTCGTCAAAGT
GGCGATTTCCTAGG
>m64011190714120746/36176032/ccs782-1354
-TGTATGTATGTATGTATTTATTTATGTATTTATTTTTGAGACGGAGTTTCGCTCTTGTTGCTCAGACTGGAGTGCGATG
GCGCAATCTCGGCTCACTGCAACCTCCGCTTCCCAGGTTCAAGCGATTCTCCTGCCTCAGCCTTCCTAGCAGCTGGGATT
ATAGGCATGTGCCACCGCGCCCGGCTAGTTTTGTATTTTCAATTGAGACGGGATTTCTCCATGTTGGTCGGGCTTGTCTC
CAACTCCCGACTTCAGGTGATGCGTCCACCTCGGCATCCCAAAGTGACGGGATGACAGGCATGAGCCACCGCGCCCGGCG
TATTGTATTGTATTGTATTGTATTGTATTGTATTGTATTGTATTGTATTGTATTGTATCGTATCGTATTGTATTGTATCC
TATCGTATCCTATCGCATCCTATCGTATCGTATCTTATTGTATTGTAATGGGTTGTATTGACTTATTTTATTTAGTTAGT
TACTTTTGTGTTATTTTATTTATTTATCTGTTTGTTCGTTTTTGCCTGATCAAAGGTCAATCAGACCCGGTCGTCAAAGT
GGCGATTTCCTAGG
>m84046230720182350s1/136056215/ccs12083-12655
-TGTATGTATGTATGTATTTATTTATGTATTTATTTTTGAGACGGAGTTTCGCTCTTGTTGCTCAGACTGGAGTGCGATG
GCGCAATCTCGGCTCACTGCAACCTCCGCTTCCCAGGTTCAAGCGATTCTCCTGCCTCAGCCTTCCTAGCAGCTGGGATT
ATAGGCATGTGCCACCGCGCCCGGCTAGTTTTGTATTTTCAATTGAGACGGGATTTCTCCATGTTGGTCGGGCTTGTCTC
CAACTCCCGACTTCAGGTGATGCGTCCACCTCGGCATCCCAAAGTGACGGGATGACAGGCATGAGCCACCGCGCCCGGCG
TATTGTATTGTATTGTATTGTATTGTATTGTATTGTATTGTATTGTATTGTATTGTATCGTATCGTATTGTATTGTATCC
TATCGTATCCTATCGCATCCTATCGTATCGTATCTTATTGTATTGTAATGGGTTGTATTGACTTATTTTATTTAGTTAGT
TACTTTTGTGTTATTTTATTTATTTATCTGTTTGTTCGTTTTTGCCTGATCAAAGGTCAATCAGACCCGGTCGTCAAAGT
GGCGATTTCCTAGG
>m84046230720182350s1/165680724/ccs8102-8674
-TGTATGTATGTATGTATTTATTTATGTATTTATTTTTGAGACGGAGTTTCGCTCTTGTTGCTCAGACTGGAGTGCGATG
GCGCAATCTCGGCTCACTGCAACCTCCGCTTCCCAGGTTCAAGCGATTCTCCTGCCTCAGCCTTCCTAGCAGCTGGGATT
ATAGGCATGTGCCACCGCGCCCGGCTAGTTTTGTATTTTCAATTGAGACGGGATTTCTCCATGTTGGTCGGGCTTGTCTC
CAACTCCCGACTTCAGGTGATGCGTCCACCTCGGCATCCCAAAGTGACGGGATGACAGGCATGAGCCACCGCGCCCGGCG
TATTGTATTGTATTGTATTGTATTGTATTGTATTGTATTGTATTGTATTGTATTGTATCGTATCGTATTGTATTGTATCC
TATCGTATCCTATCGCATCCTATCGTATCGTATCTTATTGTATTGTAATGGGTTGTATTGACTTATTTTATTTAGTTAGT
TACTTTTGTGTTATTTTATTTATTTATCTGTTTGTTCGTTTTTGCCTGATCAAAGGTCAATCAGACCCGGTCGTCAAAGT
GGCGATTTCCTAGG
>m84046230720182350s1/136648243/ccs11673-12245
-TGTATGTATGTATGTATTTATTTATGTATTTATTTTTGAGACGGAGTTTCGCTCTTGTTGCTCAGACTGGAGTGCGATG
GCGCAATCTCGGCTCACTGCAACCTCCGCTTCCCAGGTTCAAGCGATTCTCCTGCCTCAGCCTTCCTAGCAGCTGGGATT
ATAGGCATGTGCCACCGCGCCCGGCTAGTTTTGTATTTTCAATTGAGACGGGATTTCTCCATGTTGGTCGGGCTTGTCTC
CAACTCCCGACTTCAGGTGATGCGTCCACCTCGGCATCCCAAAGTGACGGGATGACAGGCATGAGCCACCGCGCCCGGCG
TATTGTATTGTATTGTATTGTATTGTATTGTATTGTATTGTATTGTATTGTATTGTATCGTATCGTATTGTATTGTATCC
TATCGTATCCTATCGCATCCTATCGTATCGTATCTTATTGTATTGTAATGGGTTGTATTGACTTATTTTATTTAGTTAGT
TACTTTTGTGTTATTTTATTTATTTATCTGTTTGTTCGTTTTTGCCTGATCAAAGGTCAATCAGACCCGGTCGTCAAAGT
GGCGATTTCCTAGG
>m84046230720182350s1/147853774/ccs12192-12764
-TGTATGTATGTATGTATTTATTTATGTATTTATTTTTGAGACGGAGTTTCGCTCTTGTTGCTCAGACTGGAGTGCGATG
GCGCAATCTCGGCTCACTGCAACCTCCGCTTCCCAGGTTCAAGCGATTCTCCTGCCTCAGCCTTCCTAGCAGCTGGGATT
ATAGGCATGTGCCACCGCGCCCGGCTAGTTTTGTATTTTCAATTGAGACGGGATTTCTCCATGTTGGTCGGGCTTGTCTC
CAACTCCCGACTTCAGGTGATGCGTCCACCTCGGCATCCCAAAGTGACGGGATGACAGGCATGAGCCACCGCGCCCGGCG
TATTGTATTGTATTGTATTGTATTGTATTGTATTGTATTGTATTGTATTGTATTGTATCGTATCGTATTGTATTGTATCC
TATCGTATCCTATCGCATCCTATCGTATCGTATCTTATTGTATTGTAATGGGTTGTATTGACTTATTTTATTTAGTTAGT
TACTTTTGTGTTATTTTATTTATTTATCTGTTTGTTCGTTTTTGCCTGATCAAAGGTCAATCAGACCCGGTCGTCAAAGT
GGCGATTTCCTAGG
>m84046230720182350s1/147984609/ccs2810-3382
-TGTATGTATGTATGTATTTATTTATGTATTTATTTTTGAGACGGAGTTTCGCTCTTGTTGCTCAGACTGGAGTGCGATG
GCGCAATCTCGGCTCACTGCAACCTCCGCTTCCCAGGTTCAAGCGATTCTCCTGCCTCAGCCTTCCTAGCAGCTGGGATT
ATAGGCATGTGCCACCGCGCCCGGCTAGTTTTGTATTTTCAATTGAGACGGGATTTCTCCATGTTGGTCGGGCTTGTCTC
CAACTCCCGACTTCAGGTGATGCGTCCACCTCGGCATCCCAAAGTGACGGGATGACAGGCATGAGCCACCGCGCCCGGCG
TATTGTATTGTATTGTATTGTATTGTATTGTATTGTATTGTATTGTATTGTATTGTATCGTATCGTATTGTATTGTATCC
TATCGTATCCTATCGCATCCTATCGTATCGTATCTTATTGTATTGTAATGGGTTGTATTGACTTATTTTATTTAGTTAGT
TACTTTTGTGTTATTTTATTTATTTATCTGTTTGTTCGTTTTTGCCTGATCAAAGGTCAATCAGACCCGGTCGTCAAAGT
GGCGATTTCCTAGG
>m84046230720182350s1/137105915/ccs9737-10309
-TGTATGTATGTATGTATTTATTTATGTATTTATTTTTGAGACGGAGTTTCGCTCTTGTTGCTCAGACTGGAGTGCGATG
GCGCAATCTCGGCTCACTGCAACCTCCGCTTCCCAGGTTCAAGCGATTCTCCTGCCTCAGCCTTCCTAGCAGCTGGGATT
ATAGGCATGTGCCACCGCGCCCGGCTAGTTTTGTATTTTCAATTGAGACGGGATTTCTCCATGTTGGTCGGGCTTGTCTC
CAACTCCCGACTTCAGGTGATGCGTCCACCTCGGCATCCCAAAGTGACGGGATGACAGGCATGAGCCACCGCGCCCGGCG
TATTGTATTGTATTGTATTGTATTGTATTGTATTGTATTGTATTGTATTGTATTGTATCGTATCGTATTGTATTGTATCC
TATCGTATCCTATCGCATCCTATCGTATCGTATCTTATTGTATTGTAATGGGTTGTATTGACTTATTTTATTTAGTTAGT
TACTTTTGTGTTATTTTATTTATTTATCTGTTTGTTCGTTTTTGCCTGATCAAAGGTCAATCAGACCCGGTCGTCAAAGT
GGCGATTTCCTAGG
>m84046230720182350s1/148115066/ccs6807-7379
-TGTATGTATGTATGTATTTATTTATGTATTTATTTTTGAGACGGAGTTTCGCTCTTGTTGCTCAGACTGGAGTGCGATG
GCGCAATCTCGGCTCACTGCAACCTCCGCTTCCCAGGTTCAAGCGATTCTCCTGCCTCAGCCTTCCTAGCAGCTGGGATT
ATAGGCATGTGCCACCGCGCCCGGCTAGTTTTGTATTTTCAATTGAGACGGGATTTCTCCATGTTGGTCGGGCTTGTCTC
CAACTCCCGACTTCAGGTGATGCGTCCACCTCGGCATCCCAAAGTGACGGGATGACAGGCATGAGCCACCGCGCCCGGCG
TATTGTATTGTATTGTATTGTATTGTATTGTATTGTATTGTATTGTATTGTATTGTATCGTATCGTATTGTATTGTATCC
TATCGTATCCTATCGCATCCTATCGTATCGTATCTTATTGTATTGTAATGGGTTGTATTGACTTATTTTATTTAGTTAGT
TACTTTTGTGTTATTTTATTTATTTATCTGTTTGTTCGTTTTTGCCTGATCAAAGGTCAATCAGACCCGGTCGTCAAAGT
GGCGATTTCCTAGG
>m84046230720182350s1/166727491/ccs4222-4794
-TGTATGTATGTATGTATTTATTTATGTATTTATTTTTGAGACGGAGTTTCGCTCTTGTTGCTCAGACTGGAGTGCGATG
GCGCAATCTCGGCTCACTGCAACCTCCGCTTCCCAGGTTCAAGCGATTCTCCTGCCTCAGCCTTCCTAGCAGCTGGGATT
ATAGGCATGTGCCACCGCGCCCGGCTAGTTTTGTATTTTCAATTGAGACGGGATTTCTCCATGTTGGTCGGGCTTGTCTC
CAACTCCCGACTTCAGGTGATGCGTCCACCTCGGCATCCCAAAGTGACGGGATGACAGGCATGAGCCACCGCGCCCGGCG
TATTGTATTGTATTGTATTGTATTGTATTGTATTGTATTGTATTGTATTGTATTGTATCGTATCGTATTGTATTGTATCC
TATCGTATCCTATCGCATCCTATCGTATCGTATCTTATTGTATTGTAATGGGTTGTATTGACTTATTTTATTTAGTTAGT
TACTTTTGTGTTATTTTATTTATTTATCTGTTTGTTCGTTTTTGCCTGATCAAAGGTCAATCAGACCCGGTCGTCAAAGT
GGCGATTTCCTAGG
>m64011190714120746/36242380/ccs6654-7226
-TGTATGTATGTATGTATTTATTTATGTATTTATTTTTGAGACGGAGTTTCGCTCTTGTTGCTCAGACTGGAGTGCGATG
GCGCAATCTCGGCTCACTGCAACCTCCGCTTCCCAGGTTCAAGCGATTCTCCTGCCTCAGCCTTCCTAGCAGCTGGGATT
ATAGGCATGTGCCACCGCGCCCGGCTAGTTTTGTATTTTCAATTGAGACGGGATTTCTCCATGTTGGTCGGGCTTGTCTC
CAACTCCCGACTTCAGGTGATGCGTCCACCTCGGCATCCCAAAGTGACGGGATGACAGGCATGAGCCACCGCGCCCGGCG
TATTGTATTGTATTGTATTGTATTGTATTGTATTGTATTGTATTGTATTGTATTGTATCGTATCGTATTGTATTGTATCC
TATCGTATCCTATCGCATCCTATCGTATCGTATCTTATTGTATTGTAATGGGTTGTATTGACTTATTTTATTTAGTTAGT
TACTTTTGTGTTATTTTATTTATTTATCTGTTTGTTCGTTTTTGCCTGATCAAAGGTCAATCAGACCCGGTCGTCAAAGT
GGCGATTTCCTAGG
>m84046230720182350s1/155390160/ccs12588-13160
-TGTATGTATGTATGTATTTATTTATGTATTTATTTTTGAGACGGAGTTTCGCTCTTGTTGCTCAGACTGGAGTGCGATG
GCGCAATCTCGGCTCACTGCAACCTCCGCTTCCCAGGTTCAAGCGATTCTCCTGCCTCAGCCTTCCTAGCAGCTGGGATT
ATAGGCATGTGCCACCGCGCCCGGCTAGTTTTGTATTTTCAATTGAGACGGGATTTCTCCATGTTGGTCGGGCTTGTCTC
CAACTCCCGACTTCAGGTGATGCGTCCACCTCGGCATCCCAAAGTGACGGGATGACAGGCATGAGCCACCGCGCCCGGCG
TATTGTATTGTATTGTATTGTATTGTATTGTATTGTATTGTATTGTATTGTATTGTATCGTATCGTATTGTATTGTATCC
TATCGTATCCTATCGCATCCTATCGTATCGTATCTTATTGTATTGTAATGGGTTGTATTGACTTATTTTATTTAGTTAGT
TACTTTTGTGTTATTTTATTTATTTATCTGTTTGTTCGTTTTTGCCTGATCAAAGGTCAATCAGACCCGGTCGTCAAAGT
GGCGATTTCCTAGG
>m84046230720182350s1/160370205/ccs1978-2550
-TGTATGTATGTATGTATTTATTTATGTATTTATTTTTGAGACGGAGTTTCGCTCTTGTTGCTCAGACTGGAGTGCGATG
GCGCAATCTCGGCTCACTGCAACCTCCGCTTCCCAGGTTCAAGCGATTCTCCTGCCTCAGCCTTCCTAGCAGCTGGGATT
ATAGGCATGTGCCACCGCGCCCGGCTAGTTTTGTATTTTCAATTGAGACGGGATTTCTCCATGTTGGTCGGGCTTGTCTC
CAACTCCCGACTTCAGGTGATGCGTCCACCTCGGCATCCCAAAGTGACGGGATGACAGGCATGAGCCACCGCGCCCGGCG
TATTGTATTGTATTGTATTGTATTGTATTGTATTGTATTGTATTGTATTGTATTGTATCGTATCGTATTGTATTGTATCC
TATCGTATCCTATCGCATCCTATCGTATCGTATCTTATTGTATTGTAATGGGTTGTATTGACTTATTTTATTTAGTTAGT
TACTTTTGTGTTATTTTATTTATTTATCTGTTTGTTCGTTTTTGCCTGATCAAAGGTCAATCAGACCCGGTCGTCAAAGT
GGCGATTTCCTAGG
>m84046230720182350s1/137957120/ccs2774-3346
-TGTATGTATGTATGTATTTATTTATGTATTTATTTTTGAGACGGAGTTTCGCTCTTGTTGCTCAGACTGGAGTGCGATG
GCGCAATCTCGGCTCACTGCAACCTCCGCTTCCCAGGTTCAAGCGATTCTCCTGCCTCAGCCTTCCTAGCAGCTGGGATT
ATAGGCATGTGCCACCGCGCCCGGCTAGTTTTGTATTTTCAATTGAGACGGGATTTCTCCATGTTGGTCGGGCTTGTCTC
CAACTCCCGACTTCAGGTGATGCGTCCACCTCGGCATCCCAAAGTGACGGGATGACAGGCATGAGCCACCGCGCCCGGCG
TATTGTATTGTATTGTATTGTATTGTATTGTATTGTATTGTATTGTATTGTATTGTATCGTATCGTATTGTATTGTATCC
TATCGTATCCTATCGCATCCTATCGTATCGTATCTTATTGTATTGTAATGGGTTGTATTGACTTATTTTATTTAGTTAGT
TACTTTTGTGTTATTTTATTTATTTATCTGTTTGTTCGTTTTTGCCTGATCAAAGGTCAATCAGACCCGGTCGTCAAAGT
GGCGATTTCCTAGG
>m84046230720182350s1/160763171/ccs6604-7176
-TGTATGTATGTATGTATTTATTTATGTATTTATTTTTGAGACGGAGTTTCGCTCTTGTTGCTCAGACTGGAGTGCGATG
GCGCAATCTCGGCTCACTGCAACCTCCGCTTCCCAGGTTCAAGCGATTCTCCTGCCTCAGCCTTCCTAGCAGCTGGGATT
ATAGGCATGTGCCACCGCGCCCGGCTAGTTTTGTATTTTCAATTGAGACGGGATTTCTCCATGTTGGTCGGGCTTGTCTC
CAACTCCCGACTTCAGGTGATGCGTCCACCTCGGCATCCCAAAGTGACGGGATGACAGGCATGAGCCACCGCGCCCGGCG
TATTGTATTGTATTGTATTGTATTGTATTGTATTGTATTGTATTGTATTGTATTGTATCGTATCGTATTGTATTGTATCC
TATCGTATCCTATCGCATCCTATCGTATCGTATCTTATTGTATTGTAATGGGTTGTATTGACTTATTTTATTTAGTTAGT
TACTTTTGTGTTATTTTATTTATTTATCTGTTTGTTCGTTTTTGCCTGATCAAAGGTCAATCAGACCCGGTCGTCAAAGT
GGCGATTTCCTAGG
>m84046230720182350s1/128651174/ccs1913-2485
-TGTATGTATGTATGTATTTATTTATGTATTTATTTTTGAGACGGAGTTTCGCTCTTGTTGCTCAGACTGGAGTGCGATG
GCGCAATCTCGGCTCACTGCAACCTCCGCTTCCCAGGTTCAAGCGATTCTCCTGCCTCAGCCTTCCTAGCAGCTGGGATT
ATAGGCATGTGCCACCGCGCCCGGCTAGTTTTGTATTTTCAATTGAGACGGGATTTCTCCATGTTGGTCGGGCTTGTCTC
CAACTCCCGACTTCAGGTGATGCGTCCACCTCGGCATCCCAAAGTGACGGGATGACAGGCATGAGCCACCGCGCCCGGCG
TATTGTATTGTATTGTATTGTATTGTATTGTATTGTATTGTATTGTATTGTATTGTATCGTATCGTATTGTATTGTATCC
TATCGTATCCTATCGCATCCTATCGTATCGTATCTTATTGTATTGTAATGGGTTGTATTGACTTATTTTATTTAGTTAGT
TACTTTTGTGTTATTTTATTTATTTATCTGTTTGTTCGTTTTTGCCTGATCAAAGGTCAATCAGACCCGGTCGTCAAAGT
GGCGATTTCCTAGG
>m84046230720182350s1/138743345/ccs7110-7682
-TGTATGTATGTATGTATTTATTTATGTATTTATTTTTGAGACGGAGTTTCGCTCTTGTTGCTCAGACTGGAGTGCGATG
GCGCAATCTCGGCTCACTGCAACCTCCGCTTCCCAGGTTCAAGCGATTCTCCTGCCTCAGCCTTCCTAGCAGCTGGGATT
ATAGGCATGTGCCACCGCGCCCGGCTAGTTTTGTATTTTCAATTGAGACGGGATTTCTCCATGTTGGTCGGGCTTGTCTC
CAACTCCCGACTTCAGGTGATGCGTCCACCTCGGCATCCCAAAGTGACGGGATGACAGGCATGAGCCACCGCGCCCGGCG
TATTGTATTGTATTGTATTGTATTGTATTGTATTGTATTGTATTGTATTGTATTGTATCGTATCGTATTGTATTGTATCC
TATCGTATCCTATCGCATCCTATCGTATCGTATCTTATTGTATTGTAATGGGTTGTATTGACTTATTTTATTTAGTTAGT
TACTTTTGTGTTATTTTATTTATTTATCTGTTTGTTCGTTTTTGCCTGATCAAAGGTCAATCAGACCCGGTCGTCAAAGT
GGCGATTTCCTAGG
>m84046230720182350s1/129044597/ccs190-762
-TGTATGTATGTATGTATTTATTTATGTATTTATTTTTGAGACGGAGTTTCGCTCTTGTTGCTCAGACTGGAGTGCGATG
GCGCAATCTCGGCTCACTGCAACCTCCGCTTCCCAGGTTCAAGCGATTCTCCTGCCTCAGCCTTCCTAGCAGCTGGGATT
ATAGGCATGTGCCACCGCGCCCGGCTAGTTTTGTATTTTCAATTGAGACGGGATTTCTCCATGTTGGTCGGGCTTGTCTC
CAACTCCCGACTTCAGGTGATGCGTCCACCTCGGCATCCCAAAGTGACGGGATGACAGGCATGAGCCACCGCGCCCGGCG
TATTGTATTGTATTGTATTGTATTGTATTGTATTGTATTGTATTGTATTGTATTGTATCGTATCGTATTGTATTGTATCC
TATCGTATCCTATCGCATCCTATCGTATCGTATCTTATTGTATTGTAATGGGTTGTATTGACTTATTTTATTTAGTTAGT
TACTTTTGTGTTATTTTATTTATTTATCTGTTTGTTCGTTTTTGCCTGATCAAAGGTCAATCAGACCCGGTCGTCAAAGT
GGCGATTTCCTAGG
>m64011190714120746/36569758/ccs8638-9210
-TGTATGTATGTATGTATTTATTTATGTATTTATTTTTGAGACGGAGTTTCGCTCTTGTTGCTCAGACTGGAGTGCGATG
GCGCAATCTCGGCTCACTGCAACCTCCGCTTCCCAGGTTCAAGCGATTCTCCTGCCTCAGCCTTCCTAGCAGCTGGGATT
ATAGGCATGTGCCACCGCGCCCGGCTAGTTTTGTATTTTCAATTGAGACGGGATTTCTCCATGTTGGTCGGGCTTGTCTC
CAACTCCCGACTTCAGGTGATGCGTCCACCTCGGCATCCCAAAGTGACGGGATGACAGGCATGAGCCACCGCGCCCGGCG
TATTGTATTGTATTGTATTGTATTGTATTGTATTGTATTGTATTGTATTGTATTGTATCGTATCGTATTGTATTGTATCC
TATCGTATCCTATCGCATCCTATCGTATCGTATCTTATTGTATTGTAATGGGTTGTATTGACTTATTTTATTTAGTTAGT
TACTTTTGTGTTATTTTATTTATTTATCTGTTTGTTCGTTTTTGCCTGATCAAAGGTCAATCAGACCCGGTCGTCAAAGT
GGCGATTTCCTAGG
>m84046230720182350s1/144971404/ccs9612-10184
-TGTATGTATGTATGTATTTATTTATGTATTTATTTTTGAGACGGAGTTTCGCTCTTGTTGCTCAGACTGGAGTGCGATG
GCGCAATCTCGGCTCACTGCAACCTCCGCTTCCCAGGTTCAAGCGATTCTCCTGCCTCAGCCTTCCTAGCAGCTGGGATT
ATAGGCATGTGCCACCGCGCCCGGCTAGTTTTGTATTTTCAATTGAGACGGGATTTCTCCATGTTGGTCGGGCTTGTCTC
CAACTCCCGACTTCAGGTGATGCGTCCACCTCGGCATCCCAAAGTGACGGGATGACAGGCATGAGCCACCGCGCCCGGCG
TATTGTATTGTATTGTATTGTATTGTATTGTATTGTATTGTATTGTATTGTATTGTATCGTATCGTATTGTATTGTATCC
TATCGTATCCTATCGCATCCTATCGTATCGTATCTTATTGTATTGTAATGGGTTGTATTGACTTATTTTATTTAGTTAGT
TACTTTTGTGTTATTTTATTTATTTATCTGTTTGTTCGTTTTTGCCTGATCAAAGGTCAATCAGACCCGGTCGTCAAAGT
GGCGATTTCCTAGG
>m84046230720182350s1/129372237/ccs12897-13469
-TGTATGTATGTATGTATTTATTTATGTATTTATTTTTGAGACGGAGTTTCGCTCTTGTTGCTCAGACTGGAGTGCGATG
GCGCAATCTCGGCTCACTGCAACCTCCGCTTCCCAGGTTCAAGCGATTCTCCTGCCTCAGCCTTCCTAGCAGCTGGGATT
ATAGGCATGTGCCACCGCGCCCGGCTAGTTTTGTATTTTCAATTGAGACGGGATTTCTCCATGTTGGTCGGGCTTGTCTC
CAACTCCCGACTTCAGGTGATGCGTCCACCTCGGCATCCCAAAGTGACGGGATGACAGGCATGAGCCACCGCGCCCGGCG
TATTGTATTGTATTGTATTGTATTGTATTGTATTGTATTGTATTGTATTGTATTGTATCGTATCGTATTGTATTGTATCC
TATCGTATCCTATCGCATCCTATCGTATCGTATCTTATTGTATTGTAATGGGTTGTATTGACTTATTTTATTTAGTTAGT
TACTTTTGTGTTATTTTATTTATTTATCTGTTTGTTCGTTTTTGCCTGATCAAAGGTCAATCAGACCCGGTCGTCAAAGT
GGCGATTTCCTAGG
>m84046230720182350s1/106435578/ccs4933-5505
-TGTATGTATGTATGTATTTATTTATGTATTTATTTTTGAGACGGAGTTTCGCTCTTGTTGCTCAGACTGGAGTGCGATG
GCGCAATCTCGGCTCACTGCAACCTCCGCTTCCCAGGTTCAAGCGATTCTCCTGCCTCAGCCTTCCTAGCAGCTGGGATT
ATAGGCATGTGCCACCGCGCCCGGCTAGTTTTGTATTTTCAATTGAGACGGGATTTCTCCATGTTGGTCGGGCTTGTCTC
CAACTCCCGACTTCAGGTGATGCGTCCACCTCGGCATCCCAAAGTGACGGGATGACAGGCATGAGCCACCGCGCCCGGCG
TATTGTATTGTATTGTATTGTATTGTATTGTATTGTATTGTATTGTATTGTATTGTATCGTATCGTATTGTATTGTATCC
TATCGTATCCTATCGCATCCTATCGTATCGTATCTTATTGTATTGTAATGGGTTGTATTGACTTATTTTATTTAGTTAGT
TACTTTTGTGTTATTTTATTTATTTATCTGTTTGTTCGTTTTTGCCTGATCAAAGGTCAATCAGACCCGGTCGTCAAAGT
GGCGATTTCCTAGG
>m84046230720182350s1/100865576/ccs5235-5807
-TGTATGTATGTATGTATTTATTTATGTATTTATTTTTGAGACGGAGTTTCGCTCTTGTTGCTCAGACTGGAGTGCGATG
GCGCAATCTCGGCTCACTGCAACCTCCGCTTCCCAGGTTCAAGCGATTCTCCTGCCTCAGCCTTCCTAGCAGCTGGGATT
ATAGGCATGTGCCACCGCGCCCGGCTAGTTTTGTATTTTCAATTGAGACGGGATTTCTCCATGTTGGTCGGGCTTGTCTC
CAACTCCCGACTTCAGGTGATGCGTCCACCTCGGCATCCCAAAGTGACGGGATGACAGGCATGAGCCACCGCGCCCGGCG
TATTGTATTGTATTGTATTGTATTGTATTGTATTGTATTGTATTGTATTGTATTGTATCGTATCGTATTGTATTGTATCC
TATCGTATCCTATCGCATCCTATCGTATCGTATCTTATTGTATTGTAATGGGTTGTATTGACTTATTTTATTTAGTTAGT
TACTTTTGTGTTATTTTATTTATTTATCTGTTTGTTCGTTTTTGCCTGATCAAAGGTCAATCAGACCCGGTCGTCAAAGT
GGCGATTTCCTAGG
>m84046230720182350s1/150670998/ccs10845-11417
-TGTATGTATGTATGTATTTATTTATGTATTTATTTTTGAGACGGAGTTTCGCTCTTGTTGCTCAGACTGGAGTGCGATG
GCGCAATCTCGGCTCACTGCAACCTCCGCTTCCCAGGTTCAAGCGATTCTCCTGCCTCAGCCTTCCTAGCAGCTGGGATT
ATAGGCATGTGCCACCGCGCCCGGCTAGTTTTGTATTTTCAATTGAGACGGGATTTCTCCATGTTGGTCGGGCTTGTCTC
CAACTCCCGACTTCAGGTGATGCGTCCACCTCGGCATCCCAAAGTGACGGGATGACAGGCATGAGCCACCGCGCCCGGCG
TATTGTATTGTATTGTATTGTATTGTATTGTATTGTATTGTATTGTATTGTATTGTATCGTATCGTATTGTATTGTATCC
TATCGTATCCTATCGCATCCTATCGTATCGTATCTTATTGTATTGTAATGGGTTGTATTGACTTATTTTATTTAGTTAGT
TACTTTTGTGTTATTTTATTTATTTATCTGTTTGTTCGTTTTTGCCTGATCAAAGGTCAATCAGACCCGGTCGTCAAAGT
GGCGATTTCCTAGG
>m84046230720182350s1/119214976/ccs8076-8648
-TGTATGTATGTATGTATTTATTTATGTATTTATTTTTGAGACGGAGTTTCGCTCTTGTTGCTCAGACTGGAGTGCGATG
GCGCAATCTCGGCTCACTGCAACCTCCGCTTCCCAGGTTCAAGCGATTCTCCTGCCTCAGCCTTCCTAGCAGCTGGGATT
ATAGGCATGTGCCACCGCGCCCGGCTAGTTTTGTATTTTCAATTGAGACGGGATTTCTCCATGTTGGTCGGGCTTGTCTC
CAACTCCCGACTTCAGGTGATGCGTCCACCTCGGCATCCCAAAGTGACGGGATGACAGGCATGAGCCACCGCGCCCGGCG
TATTGTATTGTATTGTATTGTATTGTATTGTATTGTATTGTATTGTATTGTATTGTATCGTATCGTATTGTATTGTATCC
TATCGTATCCTATCGCATCCTATCGTATCGTATCTTATTGTATTGTAATGGGTTGTATTGACTTATTTTATTTAGTTAGT
TACTTTTGTGTTATTTTATTTATTTATCTGTTTGTTCGTTTTTGCCTGATCAAAGGTCAATCAGACCCGGTCGTCAAAGT
GGCGATTTCCTAGG
>m84046230720182350s1/107484761/ccs1219-1791
-TGTATGTATGTATGTATTTATTTATGTATTTATTTTTGAGACGGAGTTTCGCTCTTGTTGCTCAGACTGGAGTGCGATG
GCGCAATCTCGGCTCACTGCAACCTCCGCTTCCCAGGTTCAAGCGATTCTCCTGCCTCAGCCTTCCTAGCAGCTGGGATT
ATAGGCATGTGCCACCGCGCCCGGCTAGTTTTGTATTTTCAATTGAGACGGGATTTCTCCATGTTGGTCGGGCTTGTCTC
CAACTCCCGACTTCAGGTGATGCGTCCACCTCGGCATCCCAAAGTGACGGGATGACAGGCATGAGCCACCGCGCCCGGCG
TATTGTATTGTATTGTATTGTATTGTATTGTATTGTATTGTATTGTATTGTATTGTATCGTATCGTATTGTATTGTATCC
TATCGTATCCTATCGCATCCTATCGTATCGTATCTTATTGTATTGTAATGGGTTGTATTGACTTATTTTATTTAGTTAGT
TACTTTTGTGTTATTTTATTTATTTATCTGTTTGTTCGTTTTTGCCTGATCAAAGGTCAATCAGACCCGGTCGTCAAAGT
GGCGATTTCCTAGG
>m84046230720182350s1/124129048/ccs10091-10663
-TGTATGTATGTATGTATTTATTTATGTATTTATTTTTGAGACGGAGTTTCGCTCTTGTTGCTCAGACTGGAGTGCGATG
GCGCAATCTCGGCTCACTGCAACCTCCGCTTCCCAGGTTCAAGCGATTCTCCTGCCTCAGCCTTCCTAGCAGCTGGGATT
ATAGGCATGTGCCACCGCGCCCGGCTAGTTTTGTATTTTCAATTGAGACGGGATTTCTCCATGTTGGTCGGGCTTGTCTC
CAACTCCCGACTTCAGGTGATGCGTCCACCTCGGCATCCCAAAGTGACGGGATGACAGGCATGAGCCACCGCGCCCGGCG
TATTGTATTGTATTGTATTGTATTGTATTGTATTGTATTGTATTGTATTGTATTGTATCGTATCGTATTGTATTGTATCC
TATCGTATCCTATCGCATCCTATCGTATCGTATCTTATTGTATTGTAATGGGTTGTATTGACTTATTTTATTTAGTTAGT
TACTTTTGTGTTATTTTATTTATTTATCTGTTTGTTCGTTTTTGCCTGATCAAAGGTCAATCAGACCCGGTCGTCAAAGT
GGCGATTTCCTAGG
>m84046230720182350s1/112137124/ccs16703-17275
-TGTATGTATGTATGTATTTATTTATGTATTTATTTTTGAGACGGAGTTTCGCTCTTGTTGCTCAGACTGGAGTGCGATG
GCGCAATCTCGGCTCACTGCAACCTCCGCTTCCCAGGTTCAAGCGATTCTCCTGCCTCAGCCTTCCTAGCAGCTGGGATT
ATAGGCATGTGCCACCGCGCCCGGCTAGTTTTGTATTTTCAATTGAGACGGGATTTCTCCATGTTGGTCGGGCTTGTCTC
CAACTCCCGACTTCAGGTGATGCGTCCACCTCGGCATCCCAAAGTGACGGGATGACAGGCATGAGCCACCGCGCCCGGCG
TATTGTATTGTATTGTATTGTATTGTATTGTATTGTATTGTATTGTATTGTATTGTATCGTATCGTATTGTATTGTATCC
TATCGTATCCTATCGCATCCTATCGTATCGTATCTTATTGTATTGTAATGGGTTGTATTGACTTATTTTATTTAGTTAGT
TACTTTTGTGTTATTTTATTTATTTATCTGTTTGTTCGTTTTTGCCTGATCAAAGGTCAATCAGACCCGGTCGTCAAAGT
GGCGATTTCCTAGG
>m64011190714120746/38011229/ccs9943-10515
-TGTATGTATGTATGTATTTATTTATGTATTTATTTTTGAGACGGAGTTTCGCTCTTGTTGCTCAGACTGGAGTGCGATG
GCGCAATCTCGGCTCACTGCAACCTCCGCTTCCCAGGTTCAAGCGATTCTCCTGCCTCAGCCTTCCTAGCAGCTGGGATT
ATAGGCATGTGCCACCGCGCCCGGCTAGTTTTGTATTTTCAATTGAGACGGGATTTCTCCATGTTGGTCGGGCTTGTCTC
CAACTCCCGACTTCAGGTGATGCGTCCACCTCGGCATCCCAAAGTGACGGGATGACAGGCATGAGCCACCGCGCCCGGCG
TATTGTATTGTATTGTATTGTATTGTATTGTATTGTATTGTATTGTATTGTATTGTATCGTATCGTATTGTATTGTATCC
TATCGTATCCTATCGCATCCTATCGTATCGTATCTTATTGTATTGTAATGGGTTGTATTGACTTATTTTATTTAGTTAGT
TACTTTTGTGTTATTTTATTTATTTATCTGTTTGTTCGTTTTTGCCTGATCAAAGGTCAATCAGACCCGGTCGTCAAAGT
GGCGATTTCCTAGG
>m84046230720182350s1/119673281/ccs9321-9893
-TGTATGTATGTATGTATTTATTTATGTATTTATTTTTGAGACGGAGTTTCGCTCTTGTTGCTCAGACTGGAGTGCGATG
GCGCAATCTCGGCTCACTGCAACCTCCGCTTCCCAGGTTCAAGCGATTCTCCTGCCTCAGCCTTCCTAGCAGCTGGGATT
ATAGGCATGTGCCACCGCGCCCGGCTAGTTTTGTATTTTCAATTGAGACGGGATTTCTCCATGTTGGTCGGGCTTGTCTC
CAACTCCCGACTTCAGGTGATGCGTCCACCTCGGCATCCCAAAGTGACGGGATGACAGGCATGAGCCACCGCGCCCGGCG
TATTGTATTGTATTGTATTGTATTGTATTGTATTGTATTGTATTGTATTGTATTGTATCGTATCGTATTGTATTGTATCC
TATCGTATCCTATCGCATCCTATCGTATCGTATCTTATTGTATTGTAATGGGTTGTATTGACTTATTTTATTTAGTTAGT
TACTTTTGTGTTATTTTATTTATTTATCTGTTTGTTCGTTTTTGCCTGATCAAAGGTCAATCAGACCCGGTCGTCAAAGT
GGCGATTTCCTAGG
>m84046230720182350s1/108204229/ccs16690-17262
-TGTATGTATGTATGTATTTATTTATGTATTTATTTTTGAGACGGAGTTTCGCTCTTGTTGCTCAGACTGGAGTGCGATG
GCGCAATCTCGGCTCACTGCAACCTCCGCTTCCCAGGTTCAAGCGATTCTCCTGCCTCAGCCTTCCTAGCAGCTGGGATT
ATAGGCATGTGCCACCGCGCCCGGCTAGTTTTGTATTTTCAATTGAGACGGGATTTCTCCATGTTGGTCGGGCTTGTCTC
CAACTCCCGACTTCAGGTGATGCGTCCACCTCGGCATCCCAAAGTGACGGGATGACAGGCATGAGCCACCGCGCCCGGCG
TATTGTATTGTATTGTATTGTATTGTATTGTATTGTATTGTATTGTATTGTATTGTATCGTATCGTATTGTATTGTATCC
TATCGTATCCTATCGCATCCTATCGTATCGTATCTTATTGTATTGTAATGGGTTGTATTGACTTATTTTATTTAGTTAGT
TACTTTTGTGTTATTTTATTTATTTATCTGTTTGTTCGTTTTTGCCTGATCAAAGGTCAATCAGACCCGGTCGTCAAAGT
GGCGATTTCCTAGG
>m84046230720182350s1/131534439/ccs571-1143
-TGTATGTATGTATGTATTTATTTATGTATTTATTTTTGAGACGGAGTTTCGCTCTTGTTGCTCAGACTGGAGTGCGATG
GCGCAATCTCGGCTCACTGCAACCTCCGCTTCCCAGGTTCAAGCGATTCTCCTGCCTCAGCCTTCCTAGCAGCTGGGATT
ATAGGCATGTGCCACCGCGCCCGGCTAGTTTTGTATTTTCAATTGAGACGGGATTTCTCCATGTTGGTCGGGCTTGTCTC
CAACTCCCGACTTCAGGTGATGCGTCCACCTCGGCATCCCAAAGTGACGGGATGACAGGCATGAGCCACCGCGCCCGGCG
TATTGTATTGTATTGTATTGTATTGTATTGTATTGTATTGTATTGTATTGTATTGTATCGTATCGTATTGTATTGTATCC
TATCGTATCCTATCGCATCCTATCGTATCGTATCTTATTGTATTGTAATGGGTTGTATTGACTTATTTTATTTAGTTAGT
TACTTTTGTGTTATTTTATTTATTTATCTGTTTGTTCGTTTTTGCCTGATCAAAGGTCAATCAGACCCGGTCGTCAAAGT
GGCGATTTCCTAGG
>m84046230720182350s1/108662314/ccs2272-2844
-TGTATGTATGTATGTATTTATTTATGTATTTATTTTTGAGACGGAGTTTCGCTCTTGTTGCTCAGACTGGAGTGCGATG
GCGCAATCTCGGCTCACTGCAACCTCCGCTTCCCAGGTTCAAGCGATTCTCCTGCCTCAGCCTTCCTAGCAGCTGGGATT
ATAGGCATGTGCCACCGCGCCCGGCTAGTTTTGTATTTTCAATTGAGACGGGATTTCTCCATGTTGGTCGGGCTTGTCTC
CAACTCCCGACTTCAGGTGATGCGTCCACCTCGGCATCCCAAAGTGACGGGATGACAGGCATGAGCCACCGCGCCCGGCG
TATTGTATTGTATTGTATTGTATTGTATTGTATTGTATTGTATTGTATTGTATTGTATCGTATCGTATTGTATTGTATCC
TATCGTATCCTATCGCATCCTATCGTATCGTATCTTATTGTATTGTAATGGGTTGTATTGACTTATTTTATTTAGTTAGT
TACTTTTGTGTTATTTTATTTATTTATCTGTTTGTTCGTTTTTGCCTGATCAAAGGTCAATCAGACCCGGTCGTCAAAGT
GGCGATTTCCTAGG
>m84046230720182350s1/102831734/ccs14389-14961
-TGTATGTATGTATGTATTTATTTATGTATTTATTTTTGAGACGGAGTTTCGCTCTTGTTGCTCAGACTGGAGTGCGATG
GCGCAATCTCGGCTCACTGCAACCTCCGCTTCCCAGGTTCAAGCGATTCTCCTGCCTCAGCCTTCCTAGCAGCTGGGATT
ATAGGCATGTGCCACCGCGCCCGGCTAGTTTTGTATTTTCAATTGAGACGGGATTTCTCCATGTTGGTCGGGCTTGTCTC
CAACTCCCGACTTCAGGTGATGCGTCCACCTCGGCATCCCAAAGTGACGGGATGACAGGCATGAGCCACCGCGCCCGGCG
TATTGTATTGTATTGTATTGTATTGTATTGTATTGTATTGTATTGTATTGTATTGTATCGTATCGTATTGTATTGTATCC
TATCGTATCCTATCGCATCCTATCGTATCGTATCTTATTGTATTGTAATGGGTTGTATTGACTTATTTTATTTAGTTAGT
TACTTTTGTGTTATTTTATTTATTTATCTGTTTGTTCGTTTTTGCCTGATCAAAGGTCAATCAGACCCGGTCGTCAAAGT
GGCGATTTCCTAGG
>m84046230720182350s1/120654900/ccs781-1353
-TGTATGTATGTATGTATTTATTTATGTATTTATTTTTGAGACGGAGTTTCGCTCTTGTTGCTCAGACTGGAGTGCGATG
GCGCAATCTCGGCTCACTGCAACCTCCGCTTCCCAGGTTCAAGCGATTCTCCTGCCTCAGCCTTCCTAGCAGCTGGGATT
ATAGGCATGTGCCACCGCGCCCGGCTAGTTTTGTATTTTCAATTGAGACGGGATTTCTCCATGTTGGTCGGGCTTGTCTC
CAACTCCCGACTTCAGGTGATGCGTCCACCTCGGCATCCCAAAGTGACGGGATGACAGGCATGAGCCACCGCGCCCGGCG
TATTGTATTGTATTGTATTGTATTGTATTGTATTGTATTGTATTGTATTGTATTGTATCGTATCGTATTGTATTGTATCC
TATCGTATCCTATCGCATCCTATCGTATCGTATCTTATTGTATTGTAATGGGTTGTATTGACTTATTTTATTTAGTTAGT
TACTTTTGTGTTATTTTATTTATTTATCTGTTTGTTCGTTTTTGCCTGATCAAAGGTCAATCAGACCCGGTCGTCAAAGT
GGCGATTTCCTAGG
>m84046230720182350s1/103027544/ccs327-899
-TGTATGTATGTATGTATTTATTTATGTATTTATTTTTGAGACGGAGTTTCGCTCTTGTTGCTCAGACTGGAGTGCGATG
GCGCAATCTCGGCTCACTGCAACCTCCGCTTCCCAGGTTCAAGCGATTCTCCTGCCTCAGCCTTCCTAGCAGCTGGGATT
ATAGGCATGTGCCACCGCGCCCGGCTAGTTTTGTATTTTCAATTGAGACGGGATTTCTCCATGTTGGTCGGGCTTGTCTC
CAACTCCCGACTTCAGGTGATGCGTCCACCTCGGCATCCCAAAGTGACGGGATGACAGGCATGAGCCACCGCGCCCGGCG
TATTGTATTGTATTGTATTGTATTGTATTGTATTGTATTGTATTGTATTGTATTGTATCGTATCGTATTGTATTGTATCC
TATCGTATCCTATCGCATCCTATCGTATCGTATCTTATTGTATTGTAATGGGTTGTATTGACTTATTTTATTTAGTTAGT
TACTTTTGTGTTATTTTATTTATTTATCTGTTTGTTCGTTTTTGCCTGATCAAAGGTCAATCAGACCCGGTCGTCAAAGT
GGCGATTTCCTAGG
>m84046230720182350s1/132845635/ccs8515-9087
-TGTATGTATGTATGTATTTATTTATGTATTTATTTTTGAGACGGAGTTTCGCTCTTGTTGCTCAGACTGGAGTGCGATG
GCGCAATCTCGGCTCACTGCAACCTCCGCTTCCCAGGTTCAAGCGATTCTCCTGCCTCAGCCTTCCTAGCAGCTGGGATT
ATAGGCATGTGCCACCGCGCCCGGCTAGTTTTGTATTTTCAATTGAGACGGGATTTCTCCATGTTGGTCGGGCTTGTCTC
CAACTCCCGACTTCAGGTGATGCGTCCACCTCGGCATCCCAAAGTGACGGGATGACAGGCATGAGCCACCGCGCCCGGCG
TATTGTATTGTATTGTATTGTATTGTATTGTATTGTATTGTATTGTATTGTATTGTATCGTATCGTATTGTATTGTATCC
TATCGTATCCTATCGCATCCTATCGTATCGTATCTTATTGTATTGTAATGGGTTGTATTGACTTATTTTATTTAGTTAGT
TACTTTTGTGTTATTTTATTTATTTATCTGTTTGTTCGTTTTTGCCTGATCAAAGGTCAATCAGACCCGGTCGTCAAAGT
GGCGATTTCCTAGG
>m84046230720182350s1/121313253/ccs1187-1759
-TGTATGTATGTATGTATTTATTTATGTATTTATTTTTGAGACGGAGTTTCGCTCTTGTTGCTCAGACTGGAGTGCGATG
GCGCAATCTCGGCTCACTGCAACCTCCGCTTCCCAGGTTCAAGCGATTCTCCTGCCTCAGCCTTCCTAGCAGCTGGGATT
ATAGGCATGTGCCACCGCGCCCGGCTAGTTTTGTATTTTCAATTGAGACGGGATTTCTCCATGTTGGTCGGGCTTGTCTC
CAACTCCCGACTTCAGGTGATGCGTCCACCTCGGCATCCCAAAGTGACGGGATGACAGGCATGAGCCACCGCGCCCGGCG
TATTGTATTGTATTGTATTGTATTGTATTGTATTGTATTGTATTGTATTGTATTGTATCGTATCGTATTGTATTGTATCC
TATCGTATCCTATCGCATCCTATCGTATCGTATCTTATTGTATTGTAATGGGTTGTATTGACTTATTTTATTTAGTTAGT
TACTTTTGTGTTATTTTATTTATTTATCTGTTTGTTCGTTTTTGCCTGATCAAAGGTCAATCAGACCCGGTCGTCAAAGT
GGCGATTTCCTAGG
>m84046230720182350s1/109843291/ccs6421-6993
-TGTATGTATGTATGTATTTATTTATGTATTTATTTTTGAGACGGAGTTTCGCTCTTGTTGCTCAGACTGGAGTGCGATG
GCGCAATCTCGGCTCACTGCAACCTCCGCTTCCCAGGTTCAAGCGATTCTCCTGCCTCAGCCTTCCTAGCAGCTGGGATT
ATAGGCATGTGCCACCGCGCCCGGCTAGTTTTGTATTTTCAATTGAGACGGGATTTCTCCATGTTGGTCGGGCTTGTCTC
CAACTCCCGACTTCAGGTGATGCGTCCACCTCGGCATCCCAAAGTGACGGGATGACAGGCATGAGCCACCGCGCCCGGCG
TATTGTATTGTATTGTATTGTATTGTATTGTATTGTATTGTATTGTATTGTATTGTATCGTATCGTATTGTATTGTATCC
TATCGTATCCTATCGCATCCTATCGTATCGTATCTTATTGTATTGTAATGGGTTGTATTGACTTATTTTATTTAGTTAGT
TACTTTTGTGTTATTTTATTTATTTATCTGTTTGTTCGTTTTTGCCTGATCAAAGGTCAATCAGACCCGGTCGTCAAAGT
GGCGATTTCCTAGG
>m84046230720182350s1/110103954/ccs19497-20069
-TGTATGTATGTATGTATTTATTTATGTATTTATTTTTGAGACGGAGTTTCGCTCTTGTTGCTCAGACTGGAGTGCGATG
GCGCAATCTCGGCTCACTGCAACCTCCGCTTCCCAGGTTCAAGCGATTCTCCTGCCTCAGCCTTCCTAGCAGCTGGGATT
ATAGGCATGTGCCACCGCGCCCGGCTAGTTTTGTATTTTCAATTGAGACGGGATTTCTCCATGTTGGTCGGGCTTGTCTC
CAACTCCCGACTTCAGGTGATGCGTCCACCTCGGCATCCCAAAGTGACGGGATGACAGGCATGAGCCACCGCGCCCGGCG
TATTGTATTGTATTGTATTGTATTGTATTGTATTGTATTGTATTGTATTGTATTGTATCGTATCGTATTGTATTGTATCC
TATCGTATCCTATCGCATCCTATCGTATCGTATCTTATTGTATTGTAATGGGTTGTATTGACTTATTTTATTTAGTTAGT
TACTTTTGTGTTATTTTATTTATTTATCTGTTTGTTCGTTTTTGCCTGATCAAAGGTCAATCAGACCCGGTCGTCAAAGT
GGCGATTTCCTAGG
>m84046230720182350s1/104666460/ccs17971-18543
-TGTATGTATGTATGTATTTATTTATGTATTTATTTTTGAGACGGAGTTTCGCTCTTGTTGCTCAGACTGGAGTGCGATG
GCGCAATCTCGGCTCACTGCAACCTCCGCTTCCCAGGTTCAAGCGATTCTCCTGCCTCAGCCTTCCTAGCAGCTGGGATT
ATAGGCATGTGCCACCGCGCCCGGCTAGTTTTGTATTTTCAATTGAGACGGGATTTCTCCATGTTGGTCGGGCTTGTCTC
CAACTCCCGACTTCAGGTGATGCGTCCACCTCGGCATCCCAAAGTGACGGGATGACAGGCATGAGCCACCGCGCCCGGCG
TATTGTATTGTATTGTATTGTATTGTATTGTATTGTATTGTATTGTATTGTATTGTATCGTATCGTATTGTATTGTATCC
TATCGTATCCTATCGCATCCTATCGTATCGTATCTTATTGTATTGTAATGGGTTGTATTGACTTATTTTATTTAGTTAGT
TACTTTTGTGTTATTTTATTTATTTATCTGTTTGTTCGTTTTTGCCTGATCAAAGGTCAATCAGACCCGGTCGTCAAAGT
GGCGATTTCCTAGG
>m84046230720182350s1/133828508/ccs8714-9286
-TGTATGTATGTATGTATTTATTTATGTATTTATTTTTGAGACGGAGTTTCGCTCTTGTTGCTCAGACTGGAGTGCGATG
GCGCAATCTCGGCTCACTGCAACCTCCGCTTCCCAGGTTCAAGCGATTCTCCTGCCTCAGCCTTCCTAGCAGCTGGGATT
ATAGGCATGTGCCACCGCGCCCGGCTAGTTTTGTATTTTCAATTGAGACGGGATTTCTCCATGTTGGTCGGGCTTGTCTC
CAACTCCCGACTTCAGGTGATGCGTCCACCTCGGCATCCCAAAGTGACGGGATGACAGGCATGAGCCACCGCGCCCGGCG
TATTGTATTGTATTGTATTGTATTGTATTGTATTGTATTGTATTGTATTGTATTGTATCGTATCGTATTGTATTGTATCC
TATCGTATCCTATCGCATCCTATCGTATCGTATCTTATTGTATTGTAATGGGTTGTATTGACTTATTTTATTTAGTTAGT
TACTTTTGTGTTATTTTATTTATTTATCTGTTTGTTCGTTTTTGCCTGATCAAAGGTCAATCAGACCCGGTCGTCAAAGT
GGCGATTTCCTAGG
>m84046230720182350s1/122361672/ccs9624-10196
-TGTATGTATGTATGTATTTATTTATGTATTTATTTTTGAGACGGAGTTTCGCTCTTGTTGCTCAGACTGGAGTGCGATG
GCGCAATCTCGGCTCACTGCAACCTCCGCTTCCCAGGTTCAAGCGATTCTCCTGCCTCAGCCTTCCTAGCAGCTGGGATT
ATAGGCATGTGCCACCGCGCCCGGCTAGTTTTGTATTTTCAATTGAGACGGGATTTCTCCATGTTGGTCGGGCTTGTCTC
CAACTCCCGACTTCAGGTGATGCGTCCACCTCGGCATCCCAAAGTGACGGGATGACAGGCATGAGCCACCGCGCCCGGCG
TATTGTATTGTATTGTATTGTATTGTATTGTATTGTATTGTATTGTATTGTATTGTATCGTATCGTATTGTATTGTATCC
TATCGTATCCTATCGCATCCTATCGTATCGTATCTTATTGTATTGTAATGGGTTGTATTGACTTATTTTATTTAGTTAGT
TACTTTTGTGTTATTTTATTTATTTATCTGTTTGTTCGTTTTTGCCTGATCAAAGGTCAATCAGACCCGGTCGTCAAAGT
GGCGATTTCCTAGG
>m64011190714120746/40894600/ccs13126-13698
-TGTATGTATGTATGTATTTATTTATGTATTTATTTTTGAGACGGAGTTTCGCTCTTGTTGCTCAGACTGGAGTGCGATG
GCGCAATCTCGGCTCACTGCAACCTCCGCTTCCCAGGTTCAAGCGATTCTCCTGCCTCAGCCTTCCTAGCAGCTGGGATT
ATAGGCATGTGCCACCGCGCCCGGCTAGTTTTGTATTTTCAATTGAGACGGGATTTCTCCATGTTGGTCGGGCTTGTCTC
CAACTCCCGACTTCAGGTGATGCGTCCACCTCGGCATCCCAAAGTGACGGGATGACAGGCATGAGCCACCGCGCCCGGCG
TATTGTATTGTATTGTATTGTATTGTATTGTATTGTATTGTATTGTATTGTATTGTATCGTATCGTATTGTATTGTATCC
TATCGTATCCTATCGCATCCTATCGTATCGTATCTTATTGTATTGTAATGGGTTGTATTGACTTATTTTATTTAGTTAGT
TACTTTTGTGTTATTTTATTTATTTATCTGTTTGTTCGTTTTTGCCTGATCAAAGGTCAATCAGACCCGGTCGTCAAAGT
GGCGATTTCCTAGG
>m84046230720182350s1/84218941/ccs15039-15611
-TGTATGTATGTATGTATTTATTTATGTATTTATTTTTGAGACGGAGTTTCGCTCTTGTTGCTCAGACTGGAGTGCGATG
GCGCAATCTCGGCTCACTGCAACCTCCGCTTCCCAGGTTCAAGCGATTCTCCTGCCTCAGCCTTCCTAGCAGCTGGGATT
ATAGGCATGTGCCACCGCGCCCGGCTAGTTTTGTATTTTCAATTGAGACGGGATTTCTCCATGTTGGTCGGGCTTGTCTC
CAACTCCCGACTTCAGGTGATGCGTCCACCTCGGCATCCCAAAGTGACGGGATGACAGGCATGAGCCACCGCGCCCGGCG
TATTGTATTGTATTGTATTGTATTGTATTGTATTGTATTGTATTGTATTGTATTGTATCGTATCGTATTGTATTGTATCC
TATCGTATCCTATCGCATCCTATCGTATCGTATCTTATTGTATTGTAATGGGTTGTATTGACTTATTTTATTTAGTTAGT
TACTTTTGTGTTATTTTATTTATTTATCTGTTTGTTCGTTTTTGCCTGATCAAAGGTCAATCAGACCCGGTCGTCAAAGT
GGCGATTTCCTAGG
>m84046230720182350s1/111548303/ccs17551-18123
-TGTATGTATGTATGTATTTATTTATGTATTTATTTTTGAGACGGAGTTTCGCTCTTGTTGCTCAGACTGGAGTGCGATG
GCGCAATCTCGGCTCACTGCAACCTCCGCTTCCCAGGTTCAAGCGATTCTCCTGCCTCAGCCTTCCTAGCAGCTGGGATT
ATAGGCATGTGCCACCGCGCCCGGCTAGTTTTGTATTTTCAATTGAGACGGGATTTCTCCATGTTGGTCGGGCTTGTCTC
CAACTCCCGACTTCAGGTGATGCGTCCACCTCGGCATCCCAAAGTGACGGGATGACAGGCATGAGCCACCGCGCCCGGCG
TATTGTATTGTATTGTATTGTATTGTATTGTATTGTATTGTATTGTATTGTATTGTATCGTATCGTATTGTATTGTATCC
TATCGTATCCTATCGCATCCTATCGTATCGTATCTTATTGTATTGTAATGGGTTGTATTGACTTATTTTATTTAGTTAGT
TACTTTTGTGTTATTTTATTTATTTATCTGTTTGTTCGTTTTTGCCTGATCAAAGGTCAATCAGACCCGGTCGTCAAAGT
GGCGATTTCCTAGG
>m64011190714120746/41289342/ccs7868-8440
-TGTATGTATGTATGTATTTATTTATGTATTTATTTTTGAGACGGAGTTTCGCTCTTGTTGCTCAGACTGGAGTGCGATG
GCGCAATCTCGGCTCACTGCAACCTCCGCTTCCCAGGTTCAAGCGATTCTCCTGCCTCAGCCTTCCTAGCAGCTGGGATT
ATAGGCATGTGCCACCGCGCCCGGCTAGTTTTGTATTTTCAATTGAGACGGGATTTCTCCATGTTGGTCGGGCTTGTCTC
CAACTCCCGACTTCAGGTGATGCGTCCACCTCGGCATCCCAAAGTGACGGGATGACAGGCATGAGCCACCGCGCCCGGCG
TATTGTATTGTATTGTATTGTATTGTATTGTATTGTATTGTATTGTATTGTATTGTATCGTATCGTATTGTATTGTATCC
TATCGTATCCTATCGCATCCTATCGTATCGTATCTTATTGTATTGTAATGGGTTGTATTGACTTATTTTATTTAGTTAGT
TACTTTTGTGTTATTTTATTTATTTATCTGTTTGTTCGTTTTTGCCTGATCAAAGGTCAATCAGACCCGGTCGTCAAAGT
GGCGATTTCCTAGG
>m84046230720182350s1/68226889/ccs9140-9712
-TGTATGTATGTATGTATTTATTTATGTATTTATTTTTGAGACGGAGTTTCGCTCTTGTTGCTCAGACTGGAGTGCGATG
GCGCAATCTCGGCTCACTGCAACCTCCGCTTCCCAGGTTCAAGCGATTCTCCTGCCTCAGCCTTCCTAGCAGCTGGGATT
ATAGGCATGTGCCACCGCGCCCGGCTAGTTTTGTATTTTCAATTGAGACGGGATTTCTCCATGTTGGTCGGGCTTGTCTC
CAACTCCCGACTTCAGGTGATGCGTCCACCTCGGCATCCCAAAGTGACGGGATGACAGGCATGAGCCACCGCGCCCGGCG
TATTGTATTGTATTGTATTGTATTGTATTGTATTGTATTGTATTGTATTGTATTGTATCGTATCGTATTGTATTGTATCC
TATCGTATCCTATCGCATCCTATCGTATCGTATCTTATTGTATTGTAATGGGTTGTATTGACTTATTTTATTTAGTTAGT
TACTTTTGTGTTATTTTATTTATTTATCTGTTTGTTCGTTTTTGCCTGATCAAAGGTCAATCAGACCCGGTCGTCAAAGT
GGCGATTTCCTAGG
>m84046230720182350s1/68359096/ccs14461-15033
-TGTATGTATGTATGTATTTATTTATGTATTTATTTTTGAGACGGAGTTTCGCTCTTGTTGCTCAGACTGGAGTGCGATG
GCGCAATCTCGGCTCACTGCAACCTCCGCTTCCCAGGTTCAAGCGATTCTCCTGCCTCAGCCTTCCTAGCAGCTGGGATT
ATAGGCATGTGCCACCGCGCCCGGCTAGTTTTGTATTTTCAATTGAGACGGGATTTCTCCATGTTGGTCGGGCTTGTCTC
CAACTCCCGACTTCAGGTGATGCGTCCACCTCGGCATCCCAAAGTGACGGGATGACAGGCATGAGCCACCGCGCCCGGCG
TATTGTATTGTATTGTATTGTATTGTATTGTATTGTATTGTATTGTATTGTATTGTATCGTATCGTATTGTATTGTATCC
TATCGTATCCTATCGCATCCTATCGTATCGTATCTTATTGTATTGTAATGGGTTGTATTGACTTATTTTATTTAGTTAGT
TACTTTTGTGTTATTTTATTTATTTATCTGTTTGTTCGTTTTTGCCTGATCAAAGGTCAATCAGACCCGGTCGTCAAAGT
GGCGATTTCCTAGG
>m84046230720182350s1/68622200/ccs1616-2188
-TGTATGTATGTATGTATTTATTTATGTATTTATTTTTGAGACGGAGTTTCGCTCTTGTTGCTCAGACTGGAGTGCGATG
GCGCAATCTCGGCTCACTGCAACCTCCGCTTCCCAGGTTCAAGCGATTCTCCTGCCTCAGCCTTCCTAGCAGCTGGGATT
ATAGGCATGTGCCACCGCGCCCGGCTAGTTTTGTATTTTCAATTGAGACGGGATTTCTCCATGTTGGTCGGGCTTGTCTC
CAACTCCCGACTTCAGGTGATGCGTCCACCTCGGCATCCCAAAGTGACGGGATGACAGGCATGAGCCACCGCGCCCGGCG
TATTGTATTGTATTGTATTGTATTGTATTGTATTGTATTGTATTGTATTGTATTGTATCGTATCGTATTGTATTGTATCC
TATCGTATCCTATCGCATCCTATCGTATCGTATCTTATTGTATTGTAATGGGTTGTATTGACTTATTTTATTTAGTTAGT
TACTTTTGTGTTATTTTATTTATTTATCTGTTTGTTCGTTTTTGCCTGATCAAAGGTCAATCAGACCCGGTCGTCAAAGT
GGCGATTTCCTAGG
>m84046230720182350s1/69211592/ccs4029-4601
-TGTATGTATGTATGTATTTATTTATGTATTTATTTTTGAGACGGAGTTTCGCTCTTGTTGCTCAGACTGGAGTGCGATG
GCGCAATCTCGGCTCACTGCAACCTCCGCTTCCCAGGTTCAAGCGATTCTCCTGCCTCAGCCTTCCTAGCAGCTGGGATT
ATAGGCATGTGCCACCGCGCCCGGCTAGTTTTGTATTTTCAATTGAGACGGGATTTCTCCATGTTGGTCGGGCTTGTCTC
CAACTCCCGACTTCAGGTGATGCGTCCACCTCGGCATCCCAAAGTGACGGGATGACAGGCATGAGCCACCGCGCCCGGCG
TATTGTATTGTATTGTATTGTATTGTATTGTATTGTATTGTATTGTATTGTATTGTATCGTATCGTATTGTATTGTATCC
TATCGTATCCTATCGCATCCTATCGTATCGTATCTTATTGTATTGTAATGGGTTGTATTGACTTATTTTATTTAGTTAGT
TACTTTTGTGTTATTTTATTTATTTATCTGTTTGTTCGTTTTTGCCTGATCAAAGGTCAATCAGACCCGGTCGTCAAAGT
GGCGATTTCCTAGG
>m64011190228190319/129435704/ccs8453-9025
-TGTATGTATGTATGTATTTATTTATGTATTTATTTTTGAGACGGAGTTTCGCTCTTGTTGCTCAGACTGGAGTGCGATG
GCGCAATCTCGGCTCACTGCAACCTCCGCTTCCCAGGTTCAAGCGATTCTCCTGCCTCAGCCTTCCTAGCAGCTGGGATT
ATAGGCATGTGCCACCGCGCCCGGCTAGTTTTGTATTTTCAATTGAGACGGGATTTCTCCATGTTGGTCGGGCTTGTCTC
CAACTCCCGACTTCAGGTGATGCGTCCACCTCGGCATCCCAAAGTGACGGGATGACAGGCATGAGCCACCGCGCCCGGCG
TATTGTATTGTATTGTATTGTATTGTATTGTATTGTATTGTATTGTATTGTATTGTATCGTATCGTATTGTATTGTATCC
TATCGTATCCTATCGCATCCTATCGTATCGTATCTTATTGTATTGTAATGGGTTGTATTGACTTATTTTATTTAGTTAGT
TACTTTTGTGTTATTTTATTTATTTATCTGTTTGTTCGTTTTTGCCTGATCAAAGGTCAATCAGACCCGGTCGTCAAAGT
GGCGATTTCCTAGG
>m84046230720182350s1/74585205/ccs2134-2706
-TGTATGTATGTATGTATTTATTTATGTATTTATTTTTGAGACGGAGTTTCGCTCTTGTTGCTCAGACTGGAGTGCGATG
GCGCAATCTCGGCTCACTGCAACCTCCGCTTCCCAGGTTCAAGCGATTCTCCTGCCTCAGCCTTCCTAGCAGCTGGGATT
ATAGGCATGTGCCACCGCGCCCGGCTAGTTTTGTATTTTCAATTGAGACGGGATTTCTCCATGTTGGTCGGGCTTGTCTC
CAACTCCCGACTTCAGGTGATGCGTCCACCTCGGCATCCCAAAGTGACGGGATGACAGGCATGAGCCACCGCGCCCGGCG
TATTGTATTGTATTGTATTGTATTGTATTGTATTGTATTGTATTGTATTGTATTGTATCGTATCGTATTGTATTGTATCC
TATCGTATCCTATCGCATCCTATCGTATCGTATCTTATTGTATTGTAATGGGTTGTATTGACTTATTTTATTTAGTTAGT
TACTTTTGTGTTATTTTATTTATTTATCTGTTTGTTCGTTTTTGCCTGATCAAAGGTCAATCAGACCCGGTCGTCAAAGT
GGCGATTTCCTAGG
>m84046230720182350s1/99487236/ccs13980-14552
-TGTATGTATGTATGTATTTATTTATGTATTTATTTTTGAGACGGAGTTTCGCTCTTGTTGCTCAGACTGGAGTGCGATG
GCGCAATCTCGGCTCACTGCAACCTCCGCTTCCCAGGTTCAAGCGATTCTCCTGCCTCAGCCTTCCTAGCAGCTGGGATT
ATAGGCATGTGCCACCGCGCCCGGCTAGTTTTGTATTTTCAATTGAGACGGGATTTCTCCATGTTGGTCGGGCTTGTCTC
CAACTCCCGACTTCAGGTGATGCGTCCACCTCGGCATCCCAAAGTGACGGGATGACAGGCATGAGCCACCGCGCCCGGCG
TATTGTATTGTATTGTATTGTATTGTATTGTATTGTATTGTATTGTATTGTATTGTATCGTATCGTATTGTATTGTATCC
TATCGTATCCTATCGCATCCTATCGTATCGTATCTTATTGTATTGTAATGGGTTGTATTGACTTATTTTATTTAGTTAGT
TACTTTTGTGTTATTTTATTTATTTATCTGTTTGTTCGTTTTTGCCTGATCAAAGGTCAATCAGACCCGGTCGTCAAAGT
GGCGATTTCCTAGG
>m84046230720182350s1/75697358/ccs13536-14108
-TGTATGTATGTATGTATTTATTTATGTATTTATTTTTGAGACGGAGTTTCGCTCTTGTTGCTCAGACTGGAGTGCGATG
GCGCAATCTCGGCTCACTGCAACCTCCGCTTCCCAGGTTCAAGCGATTCTCCTGCCTCAGCCTTCCTAGCAGCTGGGATT
ATAGGCATGTGCCACCGCGCCCGGCTAGTTTTGTATTTTCAATTGAGACGGGATTTCTCCATGTTGGTCGGGCTTGTCTC
CAACTCCCGACTTCAGGTGATGCGTCCACCTCGGCATCCCAAAGTGACGGGATGACAGGCATGAGCCACCGCGCCCGGCG
TATTGTATTGTATTGTATTGTATTGTATTGTATTGTATTGTATTGTATTGTATTGTATCGTATCGTATTGTATTGTATCC
TATCGTATCCTATCGCATCCTATCGTATCGTATCTTATTGTATTGTAATGGGTTGTATTGACTTATTTTATTTAGTTAGT
TACTTTTGTGTTATTTTATTTATTTATCTGTTTGTTCGTTTTTGCCTGATCAAAGGTCAATCAGACCCGGTCGTCAAAGT
GGCGATTTCCTAGG
>m84046230720182350s1/81400572/ccs17037-17609
-TGTATGTATGTATGTATTTATTTATGTATTTATTTTTGAGACGGAGTTTCGCTCTTGTTGCTCAGACTGGAGTGCGATG
GCGCAATCTCGGCTCACTGCAACCTCCGCTTCCCAGGTTCAAGCGATTCTCCTGCCTCAGCCTTCCTAGCAGCTGGGATT
ATAGGCATGTGCCACCGCGCCCGGCTAGTTTTGTATTTTCAATTGAGACGGGATTTCTCCATGTTGGTCGGGCTTGTCTC
CAACTCCCGACTTCAGGTGATGCGTCCACCTCGGCATCCCAAAGTGACGGGATGACAGGCATGAGCCACCGCGCCCGGCG
TATTGTATTGTATTGTATTGTATTGTATTGTATTGTATTGTATTGTATTGTATTGTATCGTATCGTATTGTATTGTATCC
TATCGTATCCTATCGCATCCTATCGTATCGTATCTTATTGTATTGTAATGGGTTGTATTGACTTATTTTATTTAGTTAGT
TACTTTTGTGTTATTTTATTTATTTATCTGTTTGTTCGTTTTTGCCTGATCAAAGGTCAATCAGACCCGGTCGTCAAAGT
GGCGATTTCCTAGG
>m84046230720182350s1/88414170/ccs5493-6065
-TGTATGTATGTATGTATTTATTTATGTATTTATTTTTGAGACGGAGTTTCGCTCTTGTTGCTCAGACTGGAGTGCGATG
GCGCAATCTCGGCTCACTGCAACCTCCGCTTCCCAGGTTCAAGCGATTCTCCTGCCTCAGCCTTCCTAGCAGCTGGGATT
ATAGGCATGTGCCACCGCGCCCGGCTAGTTTTGTATTTTCAATTGAGACGGGATTTCTCCATGTTGGTCGGGCTTGTCTC
CAACTCCCGACTTCAGGTGATGCGTCCACCTCGGCATCCCAAAGTGACGGGATGACAGGCATGAGCCACCGCGCCCGGCG
TATTGTATTGTATTGTATTGTATTGTATTGTATTGTATTGTATTGTATTGTATTGTATCGTATCGTATTGTATTGTATCC
TATCGTATCCTATCGCATCCTATCGTATCGTATCTTATTGTATTGTAATGGGTTGTATTGACTTATTTTATTTAGTTAGT
TACTTTTGTGTTATTTTATTTATTTATCTGTTTGTTCGTTTTTGCCTGATCAAAGGTCAATCAGACCCGGTCGTCAAAGT
GGCGATTTCCTAGG
>m84046230720182350s1/62984643/ccs8819-9391
-TGTATGTATGTATGTATTTATTTATGTATTTATTTTTGAGACGGAGTTTCGCTCTTGTTGCTCAGACTGGAGTGCGATG
GCGCAATCTCGGCTCACTGCAACCTCCGCTTCCCAGGTTCAAGCGATTCTCCTGCCTCAGCCTTCCTAGCAGCTGGGATT
ATAGGCATGTGCCACCGCGCCCGGCTAGTTTTGTATTTTCAATTGAGACGGGATTTCTCCATGTTGGTCGGGCTTGTCTC
CAACTCCCGACTTCAGGTGATGCGTCCACCTCGGCATCCCAAAGTGACGGGATGACAGGCATGAGCCACCGCGCCCGGCG
TATTGTATTGTATTGTATTGTATTGTATTGTATTGTATTGTATTGTATTGTATTGTATCGTATCGTATTGTATTGTATCC
TATCGTATCCTATCGCATCCTATCGTATCGTATCTTATTGTATTGTAATGGGTTGTATTGACTTATTTTATTTAGTTAGT
TACTTTTGTGTTATTTTATTTATTTATCTGTTTGTTCGTTTTTGCCTGATCAAAGGTCAATCAGACCCGGTCGTCAAAGT
GGCGATTTCCTAGG
>m84046230720182350s1/83365628/ccs6137-6709
-TGTATGTATGTATGTATTTATTTATGTATTTATTTTTGAGACGGAGTTTCGCTCTTGTTGCTCAGACTGGAGTGCGATG
GCGCAATCTCGGCTCACTGCAACCTCCGCTTCCCAGGTTCAAGCGATTCTCCTGCCTCAGCCTTCCTAGCAGCTGGGATT
ATAGGCATGTGCCACCGCGCCCGGCTAGTTTTGTATTTTCAATTGAGACGGGATTTCTCCATGTTGGTCGGGCTTGTCTC
CAACTCCCGACTTCAGGTGATGCGTCCACCTCGGCATCCCAAAGTGACGGGATGACAGGCATGAGCCACCGCGCCCGGCG
TATTGTATTGTATTGTATTGTATTGTATTGTATTGTATTGTATTGTATTGTATTGTATCGTATCGTATTGTATTGTATCC
TATCGTATCCTATCGCATCCTATCGTATCGTATCTTATTGTATTGTAATGGGTTGTATTGACTTATTTTATTTAGTTAGT
TACTTTTGTGTTATTTTATTTATTTATCTGTTTGTTCGTTTTTGCCTGATCAAAGGTCAATCAGACCCGGTCGTCAAAGT
GGCGATTTCCTAGG
>m84046230720182350s1/50860400/ccs11916-12488
-TGTATGTATGTATGTATTTATTTATGTATTTATTTTTGAGACGGAGTTTCGCTCTTGTTGCTCAGACTGGAGTGCGATG
GCGCAATCTCGGCTCACTGCAACCTCCGCTTCCCAGGTTCAAGCGATTCTCCTGCCTCAGCCTTCCTAGCAGCTGGGATT
ATAGGCATGTGCCACCGCGCCCGGCTAGTTTTGTATTTTCAATTGAGACGGGATTTCTCCATGTTGGTCGGGCTTGTCTC
CAACTCCCGACTTCAGGTGATGCGTCCACCTCGGCATCCCAAAGTGACGGGATGACAGGCATGAGCCACCGCGCCCGGCG
TATTGTATTGTATTGTATTGTATTGTATTGTATTGTATTGTATTGTATTGTATTGTATCGTATCGTATTGTATTGTATCC
TATCGTATCCTATCGCATCCTATCGTATCGTATCTTATTGTATTGTAATGGGTTGTATTGACTTATTTTATTTAGTTAGT
TACTTTTGTGTTATTTTATTTATTTATCTGTTTGTTCGTTTTTGCCTGATCAAAGGTCAATCAGACCCGGTCGTCAAAGT
GGCGATTTCCTAGG
>m84046230720182350s1/45026902/ccs11905-12477
-TGTATGTATGTATGTATTTATTTATGTATTTATTTTTGAGACGGAGTTTCGCTCTTGTTGCTCAGACTGGAGTGCGATG
GCGCAATCTCGGCTCACTGCAACCTCCGCTTCCCAGGTTCAAGCGATTCTCCTGCCTCAGCCTTCCTAGCAGCTGGGATT
ATAGGCATGTGCCACCGCGCCCGGCTAGTTTTGTATTTTCAATTGAGACGGGATTTCTCCATGTTGGTCGGGCTTGTCTC
CAACTCCCGACTTCAGGTGATGCGTCCACCTCGGCATCCCAAAGTGACGGGATGACAGGCATGAGCCACCGCGCCCGGCG
TATTGTATTGTATTGTATTGTATTGTATTGTATTGTATTGTATTGTATTGTATTGTATCGTATCGTATTGTATTGTATCC
TATCGTATCCTATCGCATCCTATCGTATCGTATCTTATTGTATTGTAATGGGTTGTATTGACTTATTTTATTTAGTTAGT
TACTTTTGTGTTATTTTATTTATTTATCTGTTTGTTCGTTTTTGCCTGATCAAAGGTCAATCAGACCCGGTCGTCAAAGT
GGCGATTTCCTAGG
>m84046230720182350s1/40047815/ccs17758-18330
-TGTATGTATGTATGTATTTATTTATGTATTTATTTTTGAGACGGAGTTTCGCTCTTGTTGCTCAGACTGGAGTGCGATG
GCGCAATCTCGGCTCACTGCAACCTCCGCTTCCCAGGTTCAAGCGATTCTCCTGCCTCAGCCTTCCTAGCAGCTGGGATT
ATAGGCATGTGCCACCGCGCCCGGCTAGTTTTGTATTTTCAATTGAGACGGGATTTCTCCATGTTGGTCGGGCTTGTCTC
CAACTCCCGACTTCAGGTGATGCGTCCACCTCGGCATCCCAAAGTGACGGGATGACAGGCATGAGCCACCGCGCCCGGCG
TATTGTATTGTATTGTATTGTATTGTATTGTATTGTATTGTATTGTATTGTATTGTATCGTATCGTATTGTATTGTATCC
TATCGTATCCTATCGCATCCTATCGTATCGTATCTTATTGTATTGTAATGGGTTGTATTGACTTATTTTATTTAGTTAGT
TACTTTTGTGTTATTTTATTTATTTATCTGTTTGTTCGTTTTTGCCTGATCAAAGGTCAATCAGACCCGGTCGTCAAAGT
GGCGATTTCCTAGG
>m84046230720182350s1/34279578/ccs9399-9971
-TGTATGTATGTATGTATTTATTTATGTATTTATTTTTGAGACGGAGTTTCGCTCTTGTTGCTCAGACTGGAGTGCGATG
GCGCAATCTCGGCTCACTGCAACCTCCGCTTCCCAGGTTCAAGCGATTCTCCTGCCTCAGCCTTCCTAGCAGCTGGGATT
ATAGGCATGTGCCACCGCGCCCGGCTAGTTTTGTATTTTCAATTGAGACGGGATTTCTCCATGTTGGTCGGGCTTGTCTC
CAACTCCCGACTTCAGGTGATGCGTCCACCTCGGCATCCCAAAGTGACGGGATGACAGGCATGAGCCACCGCGCCCGGCG
TATTGTATTGTATTGTATTGTATTGTATTGTATTGTATTGTATTGTATTGTATTGTATCGTATCGTATTGTATTGTATCC
TATCGTATCCTATCGCATCCTATCGTATCGTATCTTATTGTATTGTAATGGGTTGTATTGACTTATTTTATTTAGTTAGT
TACTTTTGTGTTATTTTATTTATTTATCTGTTTGTTCGTTTTTGCCTGATCAAAGGTCAATCAGACCCGGTCGTCAAAGT
GGCGATTTCCTAGG
>m84046230720182350s1/45092259/ccs2911-3483
-TGTATGTATGTATGTATTTATTTATGTATTTATTTTTGAGACGGAGTTTCGCTCTTGTTGCTCAGACTGGAGTGCGATG
GCGCAATCTCGGCTCACTGCAACCTCCGCTTCCCAGGTTCAAGCGATTCTCCTGCCTCAGCCTTCCTAGCAGCTGGGATT
ATAGGCATGTGCCACCGCGCCCGGCTAGTTTTGTATTTTCAATTGAGACGGGATTTCTCCATGTTGGTCGGGCTTGTCTC
CAACTCCCGACTTCAGGTGATGCGTCCACCTCGGCATCCCAAAGTGACGGGATGACAGGCATGAGCCACCGCGCCCGGCG
TATTGTATTGTATTGTATTGTATTGTATTGTATTGTATTGTATTGTATTGTATTGTATCGTATCGTATTGTATTGTATCC
TATCGTATCCTATCGCATCCTATCGTATCGTATCTTATTGTATTGTAATGGGTTGTATTGACTTATTTTATTTAGTTAGT
TACTTTTGTGTTATTTTATTTATTTATCTGTTTGTTCGTTTTTGCCTGATCAAAGGTCAATCAGACCCGGTCGTCAAAGT
GGCGATTTCCTAGG
>m84046230720182350s1/57414979/ccs642-1214
-TGTATGTATGTATGTATTTATTTATGTATTTATTTTTGAGACGGAGTTTCGCTCTTGTTGCTCAGACTGGAGTGCGATG
GCGCAATCTCGGCTCACTGCAACCTCCGCTTCCCAGGTTCAAGCGATTCTCCTGCCTCAGCCTTCCTAGCAGCTGGGATT
ATAGGCATGTGCCACCGCGCCCGGCTAGTTTTGTATTTTCAATTGAGACGGGATTTCTCCATGTTGGTCGGGCTTGTCTC
CAACTCCCGACTTCAGGTGATGCGTCCACCTCGGCATCCCAAAGTGACGGGATGACAGGCATGAGCCACCGCGCCCGGCG
TATTGTATTGTATTGTATTGTATTGTATTGTATTGTATTGTATTGTATTGTATTGTATCGTATCGTATTGTATTGTATCC
TATCGTATCCTATCGCATCCTATCGTATCGTATCTTATTGTATTGTAATGGGTTGTATTGACTTATTTTATTTAGTTAGT
TACTTTTGTGTTATTTTATTTATTTATCTGTTTGTTCGTTTTTGCCTGATCAAAGGTCAATCAGACCCGGTCGTCAAAGT
GGCGATTTCCTAGG
>m84046230720182350s1/34671744/ccs15901-16473
-TGTATGTATGTATGTATTTATTTATGTATTTATTTTTGAGACGGAGTTTCGCTCTTGTTGCTCAGACTGGAGTGCGATG
GCGCAATCTCGGCTCACTGCAACCTCCGCTTCCCAGGTTCAAGCGATTCTCCTGCCTCAGCCTTCCTAGCAGCTGGGATT
ATAGGCATGTGCCACCGCGCCCGGCTAGTTTTGTATTTTCAATTGAGACGGGATTTCTCCATGTTGGTCGGGCTTGTCTC
CAACTCCCGACTTCAGGTGATGCGTCCACCTCGGCATCCCAAAGTGACGGGATGACAGGCATGAGCCACCGCGCCCGGCG
TATTGTATTGTATTGTATTGTATTGTATTGTATTGTATTGTATTGTATTGTATTGTATCGTATCGTATTGTATTGTATCC
TATCGTATCCTATCGCATCCTATCGTATCGTATCTTATTGTATTGTAATGGGTTGTATTGACTTATTTTATTTAGTTAGT
TACTTTTGTGTTATTTTATTTATTTATCTGTTTGTTCGTTTTTGCCTGATCAAAGGTCAATCAGACCCGGTCGTCAAAGT
GGCGATTTCCTAGG
>m84046230720182350s1/40964455/ccs14817-15389
-TGTATGTATGTATGTATTTATTTATGTATTTATTTTTGAGACGGAGTTTCGCTCTTGTTGCTCAGACTGGAGTGCGATG
GCGCAATCTCGGCTCACTGCAACCTCCGCTTCCCAGGTTCAAGCGATTCTCCTGCCTCAGCCTTCCTAGCAGCTGGGATT
ATAGGCATGTGCCACCGCGCCCGGCTAGTTTTGTATTTTCAATTGAGACGGGATTTCTCCATGTTGGTCGGGCTTGTCTC
CAACTCCCGACTTCAGGTGATGCGTCCACCTCGGCATCCCAAAGTGACGGGATGACAGGCATGAGCCACCGCGCCCGGCG
TATTGTATTGTATTGTATTGTATTGTATTGTATTGTATTGTATTGTATTGTATTGTATCGTATCGTATTGTATTGTATCC
TATCGTATCCTATCGCATCCTATCGTATCGTATCTTATTGTATTGTAATGGGTTGTATTGACTTATTTTATTTAGTTAGT
TACTTTTGTGTTATTTTATTTATTTATCTGTTTGTTCGTTTTTGCCTGATCAAAGGTCAATCAGACCCGGTCGTCAAAGT
GGCGATTTCCTAGG
>m84046230720182350s1/64950753/ccs8944-9516
-TGTATGTATGTATGTATTTATTTATGTATTTATTTTTGAGACGGAGTTTCGCTCTTGTTGCTCAGACTGGAGTGCGATG
GCGCAATCTCGGCTCACTGCAACCTCCGCTTCCCAGGTTCAAGCGATTCTCCTGCCTCAGCCTTCCTAGCAGCTGGGATT
ATAGGCATGTGCCACCGCGCCCGGCTAGTTTTGTATTTTCAATTGAGACGGGATTTCTCCATGTTGGTCGGGCTTGTCTC
CAACTCCCGACTTCAGGTGATGCGTCCACCTCGGCATCCCAAAGTGACGGGATGACAGGCATGAGCCACCGCGCCCGGCG
TATTGTATTGTATTGTATTGTATTGTATTGTATTGTATTGTATTGTATTGTATTGTATCGTATCGTATTGTATTGTATCC
TATCGTATCCTATCGCATCCTATCGTATCGTATCTTATTGTATTGTAATGGGTTGTATTGACTTATTTTATTTAGTTAGT
TACTTTTGTGTTATTTTATTTATTTATCTGTTTGTTCGTTTTTGCCTGATCAAAGGTCAATCAGACCCGGTCGTCAAAGT
GGCGATTTCCTAGG
>m84046230720182350s1/58265733/ccs12472-13044
-TGTATGTATGTATGTATTTATTTATGTATTTATTTTTGAGACGGAGTTTCGCTCTTGTTGCTCAGACTGGAGTGCGATG
GCGCAATCTCGGCTCACTGCAACCTCCGCTTCCCAGGTTCAAGCGATTCTCCTGCCTCAGCCTTCCTAGCAGCTGGGATT
ATAGGCATGTGCCACCGCGCCCGGCTAGTTTTGTATTTTCAATTGAGACGGGATTTCTCCATGTTGGTCGGGCTTGTCTC
CAACTCCCGACTTCAGGTGATGCGTCCACCTCGGCATCCCAAAGTGACGGGATGACAGGCATGAGCCACCGCGCCCGGCG
TATTGTATTGTATTGTATTGTATTGTATTGTATTGTATTGTATTGTATTGTATTGTATCGTATCGTATTGTATTGTATCC
TATCGTATCCTATCGCATCCTATCGTATCGTATCTTATTGTATTGTAATGGGTTGTATTGACTTATTTTATTTAGTTAGT
TACTTTTGTGTTATTTTATTTATTTATCTGTTTGTTCGTTTTTGCCTGATCAAAGGTCAATCAGACCCGGTCGTCAAAGT
GGCGATTTCCTAGG
>m84046230720182350s1/52760324/ccs13607-14179
-TGTATGTATGTATGTATTTATTTATGTATTTATTTTTGAGACGGAGTTTCGCTCTTGTTGCTCAGACTGGAGTGCGATG
GCGCAATCTCGGCTCACTGCAACCTCCGCTTCCCAGGTTCAAGCGATTCTCCTGCCTCAGCCTTCCTAGCAGCTGGGATT
ATAGGCATGTGCCACCGCGCCCGGCTAGTTTTGTATTTTCAATTGAGACGGGATTTCTCCATGTTGGTCGGGCTTGTCTC
CAACTCCCGACTTCAGGTGATGCGTCCACCTCGGCATCCCAAAGTGACGGGATGACAGGCATGAGCCACCGCGCCCGGCG
TATTGTATTGTATTGTATTGTATTGTATTGTATTGTATTGTATTGTATTGTATTGTATCGTATCGTATTGTATTGTATCC
TATCGTATCCTATCGCATCCTATCGTATCGTATCTTATTGTATTGTAATGGGTTGTATTGACTTATTTTATTTAGTTAGT
TACTTTTGTGTTATTTTATTTATTTATCTGTTTGTTCGTTTTTGCCTGATCAAAGGTCAATCAGACCCGGTCGTCAAAGT
GGCGATTTCCTAGG
>m84046230720182350s1/52827472/ccs7875-8447
-TGTATGTATGTATGTATTTATTTATGTATTTATTTTTGAGACGGAGTTTCGCTCTTGTTGCTCAGACTGGAGTGCGATG
GCGCAATCTCGGCTCACTGCAACCTCCGCTTCCCAGGTTCAAGCGATTCTCCTGCCTCAGCCTTCCTAGCAGCTGGGATT
ATAGGCATGTGCCACCGCGCCCGGCTAGTTTTGTATTTTCAATTGAGACGGGATTTCTCCATGTTGGTCGGGCTTGTCTC
CAACTCCCGACTTCAGGTGATGCGTCCACCTCGGCATCCCAAAGTGACGGGATGACAGGCATGAGCCACCGCGCCCGGCG
TATTGTATTGTATTGTATTGTATTGTATTGTATTGTATTGTATTGTATTGTATTGTATCGTATCGTATTGTATTGTATCC
TATCGTATCCTATCGCATCCTATCGTATCGTATCTTATTGTATTGTAATGGGTTGTATTGACTTATTTTATTTAGTTAGT
TACTTTTGTGTTATTTTATTTATTTATCTGTTTGTTCGTTTTTGCCTGATCAAAGGTCAATCAGACCCGGTCGTCAAAGT
GGCGATTTCCTAGG
>m84046230720182350s1/47123991/ccs7907-8479
-TGTATGTATGTATGTATTTATTTATGTATTTATTTTTGAGACGGAGTTTCGCTCTTGTTGCTCAGACTGGAGTGCGATG
GCGCAATCTCGGCTCACTGCAACCTCCGCTTCCCAGGTTCAAGCGATTCTCCTGCCTCAGCCTTCCTAGCAGCTGGGATT
ATAGGCATGTGCCACCGCGCCCGGCTAGTTTTGTATTTTCAATTGAGACGGGATTTCTCCATGTTGGTCGGGCTTGTCTC
CAACTCCCGACTTCAGGTGATGCGTCCACCTCGGCATCCCAAAGTGACGGGATGACAGGCATGAGCCACCGCGCCCGGCG
TATTGTATTGTATTGTATTGTATTGTATTGTATTGTATTGTATTGTATTGTATTGTATCGTATCGTATTGTATTGTATCC
TATCGTATCCTATCGCATCCTATCGTATCGTATCTTATTGTATTGTAATGGGTTGTATTGACTTATTTTATTTAGTTAGT
TACTTTTGTGTTATTTTATTTATTTATCTGTTTGTTCGTTTTTGCCTGATCAAAGGTCAATCAGACCCGGTCGTCAAAGT
GGCGATTTCCTAGG
>m64011190714120746/43256669/ccs6802-7374
-TGTATGTATGTATGTATTTATTTATGTATTTATTTTTGAGACGGAGTTTCGCTCTTGTTGCTCAGACTGGAGTGCGATG
GCGCAATCTCGGCTCACTGCAACCTCCGCTTCCCAGGTTCAAGCGATTCTCCTGCCTCAGCCTTCCTAGCAGCTGGGATT
ATAGGCATGTGCCACCGCGCCCGGCTAGTTTTGTATTTTCAATTGAGACGGGATTTCTCCATGTTGGTCGGGCTTGTCTC
CAACTCCCGACTTCAGGTGATGCGTCCACCTCGGCATCCCAAAGTGACGGGATGACAGGCATGAGCCACCGCGCCCGGCG
TATTGTATTGTATTGTATTGTATTGTATTGTATTGTATTGTATTGTATTGTATTGTATCGTATCGTATTGTATTGTATCC
TATCGTATCCTATCGCATCCTATCGTATCGTATCTTATTGTATTGTAATGGGTTGTATTGACTTATTTTATTTAGTTAGT
TACTTTTGTGTTATTTTATTTATTTATCTGTTTGTTCGTTTTTGCCTGATCAAAGGTCAATCAGACCCGGTCGTCAAAGT
GGCGATTTCCTAGG
>m84046230720182350s1/42667284/ccs1340-1912
-TGTATGTATGTATGTATTTATTTATGTATTTATTTTTGAGACGGAGTTTCGCTCTTGTTGCTCAGACTGGAGTGCGATG
GCGCAATCTCGGCTCACTGCAACCTCCGCTTCCCAGGTTCAAGCGATTCTCCTGCCTCAGCCTTCCTAGCAGCTGGGATT
ATAGGCATGTGCCACCGCGCCCGGCTAGTTTTGTATTTTCAATTGAGACGGGATTTCTCCATGTTGGTCGGGCTTGTCTC
CAACTCCCGACTTCAGGTGATGCGTCCACCTCGGCATCCCAAAGTGACGGGATGACAGGCATGAGCCACCGCGCCCGGCG
TATTGTATTGTATTGTATTGTATTGTATTGTATTGTATTGTATTGTATTGTATTGTATCGTATCGTATTGTATTGTATCC
TATCGTATCCTATCGCATCCTATCGTATCGTATCTTATTGTATTGTAATGGGTTGTATTGACTTATTTTATTTAGTTAGT
TACTTTTGTGTTATTTTATTTATTTATCTGTTTGTTCGTTTTTGCCTGATCAAAGGTCAATCAGACCCGGTCGTCAAAGT
GGCGATTTCCTAGG
>m84046230720182350s1/59381713/ccs3782-4354
-TGTATGTATGTATGTATTTATTTATGTATTTATTTTTGAGACGGAGTTTCGCTCTTGTTGCTCAGACTGGAGTGCGATG
GCGCAATCTCGGCTCACTGCAACCTCCGCTTCCCAGGTTCAAGCGATTCTCCTGCCTCAGCCTTCCTAGCAGCTGGGATT
ATAGGCATGTGCCACCGCGCCCGGCTAGTTTTGTATTTTCAATTGAGACGGGATTTCTCCATGTTGGTCGGGCTTGTCTC
CAACTCCCGACTTCAGGTGATGCGTCCACCTCGGCATCCCAAAGTGACGGGATGACAGGCATGAGCCACCGCGCCCGGCG
TATTGTATTGTATTGTATTGTATTGTATTGTATTGTATTGTATTGTATTGTATTGTATCGTATCGTATTGTATTGTATCC
TATCGTATCCTATCGCATCCTATCGTATCGTATCTTATTGTATTGTAATGGGTTGTATTGACTTATTTTATTTAGTTAGT
TACTTTTGTGTTATTTTATTTATTTATCTGTTTGTTCGTTTTTGCCTGATCAAAGGTCAATCAGACCCGGTCGTCAAAGT
GGCGATTTCCTAGG
>m84046230720182350s1/42864094/ccs16756-17328
-TGTATGTATGTATGTATTTATTTATGTATTTATTTTTGAGACGGAGTTTCGCTCTTGTTGCTCAGACTGGAGTGCGATG
GCGCAATCTCGGCTCACTGCAACCTCCGCTTCCCAGGTTCAAGCGATTCTCCTGCCTCAGCCTTCCTAGCAGCTGGGATT
ATAGGCATGTGCCACCGCGCCCGGCTAGTTTTGTATTTTCAATTGAGACGGGATTTCTCCATGTTGGTCGGGCTTGTCTC
CAACTCCCGACTTCAGGTGATGCGTCCACCTCGGCATCCCAAAGTGACGGGATGACAGGCATGAGCCACCGCGCCCGGCG
TATTGTATTGTATTGTATTGTATTGTATTGTATTGTATTGTATTGTATTGTATTGTATCGTATCGTATTGTATTGTATCC
TATCGTATCCTATCGCATCCTATCGTATCGTATCTTATTGTATTGTAATGGGTTGTATTGACTTATTTTATTTAGTTAGT
TACTTTTGTGTTATTTTATTTATTTATCTGTTTGTTCGTTTTTGCCTGATCAAAGGTCAATCAGACCCGGTCGTCAAAGT
GGCGATTTCCTAGG
>m84046230720182350s1/36834332/ccs5558-6130
-TGTATGTATGTATGTATTTATTTATGTATTTATTTTTGAGACGGAGTTTCGCTCTTGTTGCTCAGACTGGAGTGCGATG
GCGCAATCTCGGCTCACTGCAACCTCCGCTTCCCAGGTTCAAGCGATTCTCCTGCCTCAGCCTTCCTAGCAGCTGGGATT
ATAGGCATGTGCCACCGCGCCCGGCTAGTTTTGTATTTTCAATTGAGACGGGATTTCTCCATGTTGGTCGGGCTTGTCTC
CAACTCCCGACTTCAGGTGATGCGTCCACCTCGGCATCCCAAAGTGACGGGATGACAGGCATGAGCCACCGCGCCCGGCG
TATTGTATTGTATTGTATTGTATTGTATTGTATTGTATTGTATTGTATTGTATTGTATCGTATCGTATTGTATTGTATCC
TATCGTATCCTATCGCATCCTATCGTATCGTATCTTATTGTATTGTAATGGGTTGTATTGACTTATTTTATTTAGTTAGT
TACTTTTGTGTTATTTTATTTATTTATCTGTTTGTTCGTTTTTGCCTGATCAAAGGTCAATCAGACCCGGTCGTCAAAGT
GGCGATTTCCTAGG
>m84046230720182350s1/60624972/ccs19827-20399
-TGTATGTATGTATGTATTTATTTATGTATTTATTTTTGAGACGGAGTTTCGCTCTTGTTGCTCAGACTGGAGTGCGATG
GCGCAATCTCGGCTCACTGCAACCTCCGCTTCCCAGGTTCAAGCGATTCTCCTGCCTCAGCCTTCCTAGCAGCTGGGATT
ATAGGCATGTGCCACCGCGCCCGGCTAGTTTTGTATTTTCAATTGAGACGGGATTTCTCCATGTTGGTCGGGCTTGTCTC
CAACTCCCGACTTCAGGTGATGCGTCCACCTCGGCATCCCAAAGTGACGGGATGACAGGCATGAGCCACCGCGCCCGGCG
TATTGTATTGTATTGTATTGTATTGTATTGTATTGTATTGTATTGTATTGTATTGTATCGTATCGTATTGTATTGTATCC
TATCGTATCCTATCGCATCCTATCGTATCGTATCTTATTGTATTGTAATGGGTTGTATTGACTTATTTTATTTAGTTAGT
TACTTTTGTGTTATTTTATTTATTTATCTGTTTGTTCGTTTTTGCCTGATCAAAGGTCAATCAGACCCGGTCGTCAAAGT
GGCGATTTCCTAGG
>m64011190714120746/43518637/ccs8492-9064
-TGTATGTATGTATGTATTTATTTATGTATTTATTTTTGAGACGGAGTTTCGCTCTTGTTGCTCAGACTGGAGTGCGATG
GCGCAATCTCGGCTCACTGCAACCTCCGCTTCCCAGGTTCAAGCGATTCTCCTGCCTCAGCCTTCCTAGCAGCTGGGATT
ATAGGCATGTGCCACCGCGCCCGGCTAGTTTTGTATTTTCAATTGAGACGGGATTTCTCCATGTTGGTCGGGCTTGTCTC
CAACTCCCGACTTCAGGTGATGCGTCCACCTCGGCATCCCAAAGTGACGGGATGACAGGCATGAGCCACCGCGCCCGGCG
TATTGTATTGTATTGTATTGTATTGTATTGTATTGTATTGTATTGTATTGTATTGTATCGTATCGTATTGTATTGTATCC
TATCGTATCCTATCGCATCCTATCGTATCGTATCTTATTGTATTGTAATGGGTTGTATTGACTTATTTTATTTAGTTAGT
TACTTTTGTGTTATTTTATTTATTTATCTGTTTGTTCGTTTTTGCCTGATCAAAGGTCAATCAGACCCGGTCGTCAAAGT
GGCGATTTCCTAGG
>m84046230720182350s1/48762331/ccs7433-8005
-TGTATGTATGTATGTATTTATTTATGTATTTATTTTTGAGACGGAGTTTCGCTCTTGTTGCTCAGACTGGAGTGCGATG
GCGCAATCTCGGCTCACTGCAACCTCCGCTTCCCAGGTTCAAGCGATTCTCCTGCCTCAGCCTTCCTAGCAGCTGGGATT
ATAGGCATGTGCCACCGCGCCCGGCTAGTTTTGTATTTTCAATTGAGACGGGATTTCTCCATGTTGGTCGGGCTTGTCTC
CAACTCCCGACTTCAGGTGATGCGTCCACCTCGGCATCCCAAAGTGACGGGATGACAGGCATGAGCCACCGCGCCCGGCG
TATTGTATTGTATTGTATTGTATTGTATTGTATTGTATTGTATTGTATTGTATTGTATCGTATCGTATTGTATTGTATCC
TATCGTATCCTATCGCATCCTATCGTATCGTATCTTATTGTATTGTAATGGGTTGTATTGACTTATTTTATTTAGTTAGT
TACTTTTGTGTTATTTTATTTATTTATCTGTTTGTTCGTTTTTGCCTGATCAAAGGTCAATCAGACCCGGTCGTCAAAGT
GGCGATTTCCTAGG
>m84046230720182350s1/264110615/ccs7894-8466
-TGTATGTATGTATGTATTTATTTATGTATTTATTTTTGAGACGGAGTTTCGCTCTTGTTGCTCAGACTGGAGTGCGATG
GCGCAATCTCGGCTCACTGCAACCTCCGCTTCCCAGGTTCAAGCGATTCTCCTGCCTCAGCCTTCCTAGCAGCTGGGATT
ATAGGCATGTGCCACCGCGCCCGGCTAGTTTTGTATTTTCAATTGAGACGGGATTTCTCCATGTTGGTCGGGCTTGTCTC
CAACTCCCGACTTCAGGTGATGCGTCCACCTCGGCATCCCAAAGTGACGGGATGACAGGCATGAGCCACCGCGCCCGGCG
TATTGTATTGTATTGTATTGTATTGTATTGTATTGTATTGTATTGTATTGTATTGTATCGTATCGTATTGTATTGTATCC
TATCGTATCCTATCGCATCCTATCGTATCGTATCTTATTGTATTGTAATGGGTTGTATTGACTTATTTTATTTAGTTAGT
TACTTTTGTGTTATTTTATTTATTTATCTGTTTGTTCGTTTTTGCCTGATCAAAGGTCAATCAGACCCGGTCGTCAAAGT
GGCGATTTCCTAGG
>m84046230720182350s1/240651045/ccs5731-6303
-TGTATGTATGTATGTATTTATTTATGTATTTATTTTTGAGACGGAGTTTCGCTCTTGTTGCTCAGACTGGAGTGCGATG
GCGCAATCTCGGCTCACTGCAACCTCCGCTTCCCAGGTTCAAGCGATTCTCCTGCCTCAGCCTTCCTAGCAGCTGGGATT
ATAGGCATGTGCCACCGCGCCCGGCTAGTTTTGTATTTTCAATTGAGACGGGATTTCTCCATGTTGGTCGGGCTTGTCTC
CAACTCCCGACTTCAGGTGATGCGTCCACCTCGGCATCCCAAAGTGACGGGATGACAGGCATGAGCCACCGCGCCCGGCG
TATTGTATTGTATTGTATTGTATTGTATTGTATTGTATTGTATTGTATTGTATTGTATCGTATCGTATTGTATTGTATCC
TATCGTATCCTATCGCATCCTATCGTATCGTATCTTATTGTATTGTAATGGGTTGTATTGACTTATTTTATTTAGTTAGT
TACTTTTGTGTTATTTTATTTATTTATCTGTTTGTTCGTTTTTGCCTGATCAAAGGTCAATCAGACCCGGTCGTCAAAGT
GGCGATTTCCTAGG
>m84046230720182350s1/257558346/ccs1300-1872
-TGTATGTATGTATGTATTTATTTATGTATTTATTTTTGAGACGGAGTTTCGCTCTTGTTGCTCAGACTGGAGTGCGATG
GCGCAATCTCGGCTCACTGCAACCTCCGCTTCCCAGGTTCAAGCGATTCTCCTGCCTCAGCCTTCCTAGCAGCTGGGATT
ATAGGCATGTGCCACCGCGCCCGGCTAGTTTTGTATTTTCAATTGAGACGGGATTTCTCCATGTTGGTCGGGCTTGTCTC
CAACTCCCGACTTCAGGTGATGCGTCCACCTCGGCATCCCAAAGTGACGGGATGACAGGCATGAGCCACCGCGCCCGGCG
TATTGTATTGTATTGTATTGTATTGTATTGTATTGTATTGTATTGTATTGTATTGTATCGTATCGTATTGTATTGTATCC
TATCGTATCCTATCGCATCCTATCGTATCGTATCTTATTGTATTGTAATGGGTTGTATTGACTTATTTTATTTAGTTAGT
TACTTTTGTGTTATTTTATTTATTTATCTGTTTGTTCGTTTTTGCCTGATCAAAGGTCAATCAGACCCGGTCGTCAAAGT
GGCGATTTCCTAGG
>m84046230720182350s1/265225230/ccs7463-8035
-TGTATGTATGTATGTATTTATTTATGTATTTATTTTTGAGACGGAGTTTCGCTCTTGTTGCTCAGACTGGAGTGCGATG
GCGCAATCTCGGCTCACTGCAACCTCCGCTTCCCAGGTTCAAGCGATTCTCCTGCCTCAGCCTTCCTAGCAGCTGGGATT
ATAGGCATGTGCCACCGCGCCCGGCTAGTTTTGTATTTTCAATTGAGACGGGATTTCTCCATGTTGGTCGGGCTTGTCTC
CAACTCCCGACTTCAGGTGATGCGTCCACCTCGGCATCCCAAAGTGACGGGATGACAGGCATGAGCCACCGCGCCCGGCG
TATTGTATTGTATTGTATTGTATTGTATTGTATTGTATTGTATTGTATTGTATTGTATCGTATCGTATTGTATTGTATCC
TATCGTATCCTATCGCATCCTATCGTATCGTATCTTATTGTATTGTAATGGGTTGTATTGACTTATTTTATTTAGTTAGT
TACTTTTGTGTTATTTTATTTATTTATCTGTTTGTTCGTTTTTGCCTGATCAAAGGTCAATCAGACCCGGTCGTCAAAGT
GGCGATTTCCTAGG
>m64011190714120746/44828881/ccs14315-14887
-TGTATGTATGTATGTATTTATTTATGTATTTATTTTTGAGACGGAGTTTCGCTCTTGTTGCTCAGACTGGAGTGCGATG
GCGCAATCTCGGCTCACTGCAACCTCCGCTTCCCAGGTTCAAGCGATTCTCCTGCCTCAGCCTTCCTAGCAGCTGGGATT
ATAGGCATGTGCCACCGCGCCCGGCTAGTTTTGTATTTTCAATTGAGACGGGATTTCTCCATGTTGGTCGGGCTTGTCTC
CAACTCCCGACTTCAGGTGATGCGTCCACCTCGGCATCCCAAAGTGACGGGATGACAGGCATGAGCCACCGCGCCCGGCG
TATTGTATTGTATTGTATTGTATTGTATTGTATTGTATTGTATTGTATTGTATTGTATCGTATCGTATTGTATTGTATCC
TATCGTATCCTATCGCATCCTATCGTATCGTATCTTATTGTATTGTAATGGGTTGTATTGACTTATTTTATTTAGTTAGT
TACTTTTGTGTTATTTTATTTATTTATCTGTTTGTTCGTTTTTGCCTGATCAAAGGTCAATCAGACCCGGTCGTCAAAGT
GGCGATTTCCTAGG
>m84046230720182350s1/246678254/ccs6196-6768
-TGTATGTATGTATGTATTTATTTATGTATTTATTTTTGAGACGGAGTTTCGCTCTTGTTGCTCAGACTGGAGTGCGATG
GCGCAATCTCGGCTCACTGCAACCTCCGCTTCCCAGGTTCAAGCGATTCTCCTGCCTCAGCCTTCCTAGCAGCTGGGATT
ATAGGCATGTGCCACCGCGCCCGGCTAGTTTTGTATTTTCAATTGAGACGGGATTTCTCCATGTTGGTCGGGCTTGTCTC
CAACTCCCGACTTCAGGTGATGCGTCCACCTCGGCATCCCAAAGTGACGGGATGACAGGCATGAGCCACCGCGCCCGGCG
TATTGTATTGTATTGTATTGTATTGTATTGTATTGTATTGTATTGTATTGTATTGTATCGTATCGTATTGTATTGTATCC
TATCGTATCCTATCGCATCCTATCGTATCGTATCTTATTGTATTGTAATGGGTTGTATTGACTTATTTTATTTAGTTAGT
TACTTTTGTGTTATTTTATTTATTTATCTGTTTGTTCGTTTTTGCCTGATCAAAGGTCAATCAGACCCGGTCGTCAAAGT
GGCGATTTCCTAGG
>m84046230720182350s1/252971686/ccs2916-3488
-TGTATGTATGTATGTATTTATTTATGTATTTATTTTTGAGACGGAGTTTCGCTCTTGTTGCTCAGACTGGAGTGCGATG
GCGCAATCTCGGCTCACTGCAACCTCCGCTTCCCAGGTTCAAGCGATTCTCCTGCCTCAGCCTTCCTAGCAGCTGGGATT
ATAGGCATGTGCCACCGCGCCCGGCTAGTTTTGTATTTTCAATTGAGACGGGATTTCTCCATGTTGGTCGGGCTTGTCTC
CAACTCCCGACTTCAGGTGATGCGTCCACCTCGGCATCCCAAAGTGACGGGATGACAGGCATGAGCCACCGCGCCCGGCG
TATTGTATTGTATTGTATTGTATTGTATTGTATTGTATTGTATTGTATTGTATTGTATCGTATCGTATTGTATTGTATCC
TATCGTATCCTATCGCATCCTATCGTATCGTATCTTATTGTATTGTAATGGGTTGTATTGACTTATTTTATTTAGTTAGT
TACTTTTGTGTTATTTTATTTATTTATCTGTTTGTTCGTTTTTGCCTGATCAAAGGTCAATCAGACCCGGTCGTCAAAGT
GGCGATTTCCTAGG
>m84046230720182350s1/259326281/ccs9931-10503
-TGTATGTATGTATGTATTTATTTATGTATTTATTTTTGAGACGGAGTTTCGCTCTTGTTGCTCAGACTGGAGTGCGATG
GCGCAATCTCGGCTCACTGCAACCTCCGCTTCCCAGGTTCAAGCGATTCTCCTGCCTCAGCCTTCCTAGCAGCTGGGATT
ATAGGCATGTGCCACCGCGCCCGGCTAGTTTTGTATTTTCAATTGAGACGGGATTTCTCCATGTTGGTCGGGCTTGTCTC
CAACTCCCGACTTCAGGTGATGCGTCCACCTCGGCATCCCAAAGTGACGGGATGACAGGCATGAGCCACCGCGCCCGGCG
TATTGTATTGTATTGTATTGTATTGTATTGTATTGTATTGTATTGTATTGTATTGTATCGTATCGTATTGTATTGTATCC
TATCGTATCCTATCGCATCCTATCGTATCGTATCTTATTGTATTGTAATGGGTTGTATTGACTTATTTTATTTAGTTAGT
TACTTTTGTGTTATTTTATTTATTTATCTGTTTGTTCGTTTTTGCCTGATCAAAGGTCAATCAGACCCGGTCGTCAAAGT
GGCGATTTCCTAGG
>m84046230720182350s1/266733642/ccs7462-8034
-TGTATGTATGTATGTATTTATTTATGTATTTATTTTTGAGACGGAGTTTCGCTCTTGTTGCTCAGACTGGAGTGCGATG
GCGCAATCTCGGCTCACTGCAACCTCCGCTTCCCAGGTTCAAGCGATTCTCCTGCCTCAGCCTTCCTAGCAGCTGGGATT
ATAGGCATGTGCCACCGCGCCCGGCTAGTTTTGTATTTTCAATTGAGACGGGATTTCTCCATGTTGGTCGGGCTTGTCTC
CAACTCCCGACTTCAGGTGATGCGTCCACCTCGGCATCCCAAAGTGACGGGATGACAGGCATGAGCCACCGCGCCCGGCG
TATTGTATTGTATTGTATTGTATTGTATTGTATTGTATTGTATTGTATTGTATTGTATCGTATCGTATTGTATTGTATCC
TATCGTATCCTATCGCATCCTATCGTATCGTATCTTATTGTATTGTAATGGGTTGTATTGACTTATTTTATTTAGTTAGT
TACTTTTGTGTTATTTTATTTATTTATCTGTTTGTTCGTTTTTGCCTGATCAAAGGTCAATCAGACCCGGTCGTCAAAGT
GGCGATTTCCTAGG
>m84046230720182350s1/247727502/ccs2799-3371
-TGTATGTATGTATGTATTTATTTATGTATTTATTTTTGAGACGGAGTTTCGCTCTTGTTGCTCAGACTGGAGTGCGATG
GCGCAATCTCGGCTCACTGCAACCTCCGCTTCCCAGGTTCAAGCGATTCTCCTGCCTCAGCCTTCCTAGCAGCTGGGATT
ATAGGCATGTGCCACCGCGCCCGGCTAGTTTTGTATTTTCAATTGAGACGGGATTTCTCCATGTTGGTCGGGCTTGTCTC
CAACTCCCGACTTCAGGTGATGCGTCCACCTCGGCATCCCAAAGTGACGGGATGACAGGCATGAGCCACCGCGCCCGGCG
TATTGTATTGTATTGTATTGTATTGTATTGTATTGTATTGTATTGTATTGTATTGTATCGTATCGTATTGTATTGTATCC
TATCGTATCCTATCGCATCCTATCGTATCGTATCTTATTGTATTGTAATGGGTTGTATTGACTTATTTTATTTAGTTAGT
TACTTTTGTGTTATTTTATTTATTTATCTGTTTGTTCGTTTTTGCCTGATCAAAGGTCAATCAGACCCGGTCGTCAAAGT
GGCGATTTCCTAGG
>m84046230720182350s1/260179716/ccs16620-17192
-TGTATGTATGTATGTATTTATTTATGTATTTATTTTTGAGACGGAGTTTCGCTCTTGTTGCTCAGACTGGAGTGCGATG
GCGCAATCTCGGCTCACTGCAACCTCCGCTTCCCAGGTTCAAGCGATTCTCCTGCCTCAGCCTTCCTAGCAGCTGGGATT
ATAGGCATGTGCCACCGCGCCCGGCTAGTTTTGTATTTTCAATTGAGACGGGATTTCTCCATGTTGGTCGGGCTTGTCTC
CAACTCCCGACTTCAGGTGATGCGTCCACCTCGGCATCCCAAAGTGACGGGATGACAGGCATGAGCCACCGCGCCCGGCG
TATTGTATTGTATTGTATTGTATTGTATTGTATTGTATTGTATTGTATTGTATTGTATCGTATCGTATTGTATTGTATCC
TATCGTATCCTATCGCATCCTATCGTATCGTATCTTATTGTATTGTAATGGGTTGTATTGACTTATTTTATTTAGTTAGT
TACTTTTGTGTTATTTTATTTATTTATCTGTTTGTTCGTTTTTGCCTGATCAAAGGTCAATCAGACCCGGTCGTCAAAGT
GGCGATTTCCTAGG
>m84046230720182350s1/267389372/ccs1293-1865
-TGTATGTATGTATGTATTTATTTATGTATTTATTTTTGAGACGGAGTTTCGCTCTTGTTGCTCAGACTGGAGTGCGATG
GCGCAATCTCGGCTCACTGCAACCTCCGCTTCCCAGGTTCAAGCGATTCTCCTGCCTCAGCCTTCCTAGCAGCTGGGATT
ATAGGCATGTGCCACCGCGCCCGGCTAGTTTTGTATTTTCAATTGAGACGGGATTTCTCCATGTTGGTCGGGCTTGTCTC
CAACTCCCGACTTCAGGTGATGCGTCCACCTCGGCATCCCAAAGTGACGGGATGACAGGCATGAGCCACCGCGCCCGGCG
TATTGTATTGTATTGTATTGTATTGTATTGTATTGTATTGTATTGTATTGTATTGTATCGTATCGTATTGTATTGTATCC
TATCGTATCCTATCGCATCCTATCGTATCGTATCTTATTGTATTGTAATGGGTTGTATTGACTTATTTTATTTAGTTAGT
TACTTTTGTGTTATTTTATTTATTTATCTGTTTGTTCGTTTTTGCCTGATCAAAGGTCAATCAGACCCGGTCGTCAAAGT
GGCGATTTCCTAGG
>m84046230720182350s1/248316537/ccs636-1208
-TGTATGTATGTATGTATTTATTTATGTATTTATTTTTGAGACGGAGTTTCGCTCTTGTTGCTCAGACTGGAGTGCGATG
GCGCAATCTCGGCTCACTGCAACCTCCGCTTCCCAGGTTCAAGCGATTCTCCTGCCTCAGCCTTCCTAGCAGCTGGGATT
ATAGGCATGTGCCACCGCGCCCGGCTAGTTTTGTATTTTCAATTGAGACGGGATTTCTCCATGTTGGTCGGGCTTGTCTC
CAACTCCCGACTTCAGGTGATGCGTCCACCTCGGCATCCCAAAGTGACGGGATGACAGGCATGAGCCACCGCGCCCGGCG
TATTGTATTGTATTGTATTGTATTGTATTGTATTGTATTGTATTGTATTGTATTGTATCGTATCGTATTGTATTGTATCC
TATCGTATCCTATCGCATCCTATCGTATCGTATCTTATTGTATTGTAATGGGTTGTATTGACTTATTTTATTTAGTTAGT
TACTTTTGTGTTATTTTATTTATTTATCTGTTTGTTCGTTTTTGCCTGATCAAAGGTCAATCAGACCCGGTCGTCAAAGT
GGCGATTTCCTAGG
>m64011190714120746/45941652/ccs3830-4402
-TGTATGTATGTATGTATTTATTTATGTATTTATTTTTGAGACGGAGTTTCGCTCTTGTTGCTCAGACTGGAGTGCGATG
GCGCAATCTCGGCTCACTGCAACCTCCGCTTCCCAGGTTCAAGCGATTCTCCTGCCTCAGCCTTCCTAGCAGCTGGGATT
ATAGGCATGTGCCACCGCGCCCGGCTAGTTTTGTATTTTCAATTGAGACGGGATTTCTCCATGTTGGTCGGGCTTGTCTC
CAACTCCCGACTTCAGGTGATGCGTCCACCTCGGCATCCCAAAGTGACGGGATGACAGGCATGAGCCACCGCGCCCGGCG
TATTGTATTGTATTGTATTGTATTGTATTGTATTGTATTGTATTGTATTGTATTGTATCGTATCGTATTGTATTGTATCC
TATCGTATCCTATCGCATCCTATCGTATCGTATCTTATTGTATTGTAATGGGTTGTATTGACTTATTTTATTTAGTTAGT
TACTTTTGTGTTATTTTATTTATTTATCTGTTTGTTCGTTTTTGCCTGATCAAAGGTCAATCAGACCCGGTCGTCAAAGT
GGCGATTTCCTAGG
>m84046230720182350s1/254673579/ccs24231-24803
-TGTATGTATGTATGTATTTATTTATGTATTTATTTTTGAGACGGAGTTTCGCTCTTGTTGCTCAGACTGGAGTGCGATG
GCGCAATCTCGGCTCACTGCAACCTCCGCTTCCCAGGTTCAAGCGATTCTCCTGCCTCAGCCTTCCTAGCAGCTGGGATT
ATAGGCATGTGCCACCGCGCCCGGCTAGTTTTGTATTTTCAATTGAGACGGGATTTCTCCATGTTGGTCGGGCTTGTCTC
CAACTCCCGACTTCAGGTGATGCGTCCACCTCGGCATCCCAAAGTGACGGGATGACAGGCATGAGCCACCGCGCCCGGCG
TATTGTATTGTATTGTATTGTATTGTATTGTATTGTATTGTATTGTATTGTATTGTATCGTATCGTATTGTATTGTATCC
TATCGTATCCTATCGCATCCTATCGTATCGTATCTTATTGTATTGTAATGGGTTGTATTGACTTATTTTATTTAGTTAGT
TACTTTTGTGTTATTTTATTTATTTATCTGTTTGTTCGTTTTTGCCTGATCAAAGGTCAATCAGACCCGGTCGTCAAAGT
GGCGATTTCCTAGG
>m84046230720182350s1/255001988/ccs11393-11965
-TGTATGTATGTATGTATTTATTTATGTATTTATTTTTGAGACGGAGTTTCGCTCTTGTTGCTCAGACTGGAGTGCGATG
GCGCAATCTCGGCTCACTGCAACCTCCGCTTCCCAGGTTCAAGCGATTCTCCTGCCTCAGCCTTCCTAGCAGCTGGGATT
ATAGGCATGTGCCACCGCGCCCGGCTAGTTTTGTATTTTCAATTGAGACGGGATTTCTCCATGTTGGTCGGGCTTGTCTC
CAACTCCCGACTTCAGGTGATGCGTCCACCTCGGCATCCCAAAGTGACGGGATGACAGGCATGAGCCACCGCGCCCGGCG
TATTGTATTGTATTGTATTGTATTGTATTGTATTGTATTGTATTGTATTGTATTGTATCGTATCGTATTGTATTGTATCC
TATCGTATCCTATCGCATCCTATCGTATCGTATCTTATTGTATTGTAATGGGTTGTATTGACTTATTTTATTTAGTTAGT
TACTTTTGTGTTATTTTATTTATTTATCTGTTTGTTCGTTTTTGCCTGATCAAAGGTCAATCAGACCCGGTCGTCAAAGT
GGCGATTTCCTAGG
>m84046230720182350s1/238223851/ccs1315-1887
-TGTATGTATGTATGTATTTATTTATGTATTTATTTTTGAGACGGAGTTTCGCTCTTGTTGCTCAGACTGGAGTGCGATG
GCGCAATCTCGGCTCACTGCAACCTCCGCTTCCCAGGTTCAAGCGATTCTCCTGCCTCAGCCTTCCTAGCAGCTGGGATT
ATAGGCATGTGCCACCGCGCCCGGCTAGTTTTGTATTTTCAATTGAGACGGGATTTCTCCATGTTGGTCGGGCTTGTCTC
CAACTCCCGACTTCAGGTGATGCGTCCACCTCGGCATCCCAAAGTGACGGGATGACAGGCATGAGCCACCGCGCCCGGCG
TATTGTATTGTATTGTATTGTATTGTATTGTATTGTATTGTATTGTATTGTATTGTATCGTATCGTATTGTATTGTATCC
TATCGTATCCTATCGCATCCTATCGTATCGTATCTTATTGTATTGTAATGGGTTGTATTGACTTATTTTATTTAGTTAGT
TACTTTTGTGTTATTTTATTTATTTATCTGTTTGTTCGTTTTTGCCTGATCAAAGGTCAATCAGACCCGGTCGTCAAAGT
GGCGATTTCCTAGG
>m84046230720182350s1/243927635/ccs12704-13276
-TGTATGTATGTATGTATTTATTTATGTATTTATTTTTGAGACGGAGTTTCGCTCTTGTTGCTCAGACTGGAGTGCGATG
GCGCAATCTCGGCTCACTGCAACCTCCGCTTCCCAGGTTCAAGCGATTCTCCTGCCTCAGCCTTCCTAGCAGCTGGGATT
ATAGGCATGTGCCACCGCGCCCGGCTAGTTTTGTATTTTCAATTGAGACGGGATTTCTCCATGTTGGTCGGGCTTGTCTC
CAACTCCCGACTTCAGGTGATGCGTCCACCTCGGCATCCCAAAGTGACGGGATGACAGGCATGAGCCACCGCGCCCGGCG
TATTGTATTGTATTGTATTGTATTGTATTGTATTGTATTGTATTGTATTGTATTGTATCGTATCGTATTGTATTGTATCC
TATCGTATCCTATCGCATCCTATCGTATCGTATCTTATTGTATTGTAATGGGTTGTATTGACTTATTTTATTTAGTTAGT
TACTTTTGTGTTATTTTATTTATTTATCTGTTTGTTCGTTTTTGCCTGATCAAAGGTCAATCAGACCCGGTCGTCAAAGT
GGCGATTTCCTAGG
>m84046230720182350s1/239338024/ccs989-1561
-TGTATGTATGTATGTATTTATTTATGTATTTATTTTTGAGACGGAGTTTCGCTCTTGTTGCTCAGACTGGAGTGCGATG
GCGCAATCTCGGCTCACTGCAACCTCCGCTTCCCAGGTTCAAGCGATTCTCCTGCCTCAGCCTTCCTAGCAGCTGGGATT
ATAGGCATGTGCCACCGCGCCCGGCTAGTTTTGTATTTTCAATTGAGACGGGATTTCTCCATGTTGGTCGGGCTTGTCTC
CAACTCCCGACTTCAGGTGATGCGTCCACCTCGGCATCCCAAAGTGACGGGATGACAGGCATGAGCCACCGCGCCCGGCG
TATTGTATTGTATTGTATTGTATTGTATTGTATTGTATTGTATTGTATTGTATTGTATCGTATCGTATTGTATTGTATCC
TATCGTATCCTATCGCATCCTATCGTATCGTATCTTATTGTATTGTAATGGGTTGTATTGACTTATTTTATTTAGTTAGT
TACTTTTGTGTTATTTTATTTATTTATCTGTTTGTTCGTTTTTGCCTGATCAAAGGTCAATCAGACCCGGTCGTCAAAGT
GGCGATTTCCTAGG
>m84046230720182350s1/262276586/ccs9552-10124
-TGTATGTATGTATGTATTTATTTATGTATTTATTTTTGAGACGGAGTTTCGCTCTTGTTGCTCAGACTGGAGTGCGATG
GCGCAATCTCGGCTCACTGCAACCTCCGCTTCCCAGGTTCAAGCGATTCTCCTGCCTCAGCCTTCCTAGCAGCTGGGATT
ATAGGCATGTGCCACCGCGCCCGGCTAGTTTTGTATTTTCAATTGAGACGGGATTTCTCCATGTTGGTCGGGCTTGTCTC
CAACTCCCGACTTCAGGTGATGCGTCCACCTCGGCATCCCAAAGTGACGGGATGACAGGCATGAGCCACCGCGCCCGGCG
TATTGTATTGTATTGTATTGTATTGTATTGTATTGTATTGTATTGTATTGTATTGTATCGTATCGTATTGTATTGTATCC
TATCGTATCCTATCGCATCCTATCGTATCGTATCTTATTGTATTGTAATGGGTTGTATTGACTTATTTTATTTAGTTAGT
TACTTTTGTGTTATTTTATTTATTTATCTGTTTGTTCGTTTTTGCCTGATCAAAGGTCAATCAGACCCGGTCGTCAAAGT
GGCGATTTCCTAGG
>m84046230720182350s1/250481464/ccs4194-4766
-TGTATGTATGTATGTATTTATTTATGTATTTATTTTTGAGACGGAGTTTCGCTCTTGTTGCTCAGACTGGAGTGCGATG
GCGCAATCTCGGCTCACTGCAACCTCCGCTTCCCAGGTTCAAGCGATTCTCCTGCCTCAGCCTTCCTAGCAGCTGGGATT
ATAGGCATGTGCCACCGCGCCCGGCTAGTTTTGTATTTTCAATTGAGACGGGATTTCTCCATGTTGGTCGGGCTTGTCTC
CAACTCCCGACTTCAGGTGATGCGTCCACCTCGGCATCCCAAAGTGACGGGATGACAGGCATGAGCCACCGCGCCCGGCG
TATTGTATTGTATTGTATTGTATTGTATTGTATTGTATTGTATTGTATTGTATTGTATCGTATCGTATTGTATTGTATCC
TATCGTATCCTATCGCATCCTATCGTATCGTATCTTATTGTATTGTAATGGGTTGTATTGACTTATTTTATTTAGTTAGT
TACTTTTGTGTTATTTTATTTATTTATCTGTTTGTTCGTTTTTGCCTGATCAAAGGTCAATCAGACCCGGTCGTCAAAGT
GGCGATTTCCTAGG
>m84046230720182350s1/239600940/ccs6747-7319
-TGTATGTATGTATGTATTTATTTATGTATTTATTTTTGAGACGGAGTTTCGCTCTTGTTGCTCAGACTGGAGTGCGATG
GCGCAATCTCGGCTCACTGCAACCTCCGCTTCCCAGGTTCAAGCGATTCTCCTGCCTCAGCCTTCCTAGCAGCTGGGATT
ATAGGCATGTGCCACCGCGCCCGGCTAGTTTTGTATTTTCAATTGAGACGGGATTTCTCCATGTTGGTCGGGCTTGTCTC
CAACTCCCGACTTCAGGTGATGCGTCCACCTCGGCATCCCAAAGTGACGGGATGACAGGCATGAGCCACCGCGCCCGGCG
TATTGTATTGTATTGTATTGTATTGTATTGTATTGTATTGTATTGTATTGTATTGTATCGTATCGTATTGTATTGTATCC
TATCGTATCCTATCGCATCCTATCGTATCGTATCTTATTGTATTGTAATGGGTTGTATTGACTTATTTTATTTAGTTAGT
TACTTTTGTGTTATTTTATTTATTTATCTGTTTGTTCGTTTTTGCCTGATCAAAGGTCAATCAGACCCGGTCGTCAAAGT
GGCGATTTCCTAGG
>m84046230720182350s1/22613101/ccs1822-2394
-TGTATGTATGTATGTATTTATTTATGTATTTATTTTTGAGACGGAGTTTCGCTCTTGTTGCTCAGACTGGAGTGCGATG
GCGCAATCTCGGCTCACTGCAACCTCCGCTTCCCAGGTTCAAGCGATTCTCCTGCCTCAGCCTTCCTAGCAGCTGGGATT
ATAGGCATGTGCCACCGCGCCCGGCTAGTTTTGTATTTTCAATTGAGACGGGATTTCTCCATGTTGGTCGGGCTTGTCTC
CAACTCCCGACTTCAGGTGATGCGTCCACCTCGGCATCCCAAAGTGACGGGATGACAGGCATGAGCCACCGCGCCCGGCG
TATTGTATTGTATTGTATTGTATTGTATTGTATTGTATTGTATTGTATTGTATTGTATCGTATCGTATTGTATTGTATCC
TATCGTATCCTATCGCATCCTATCGTATCGTATCTTATTGTATTGTAATGGGTTGTATTGACTTATTTTATTTAGTTAGT
TACTTTTGTGTTATTTTATTTATTTATCTGTTTGTTCGTTTTTGCCTGATCAAAGGTCAATCAGACCCGGTCGTCAAAGT
GGCGATTTCCTAGG
>m84046230720182350s1/726448/ccs11704-12276
-TGTATGTATGTATGTATTTATTTATGTATTTATTTTTGAGACGGAGTTTCGCTCTTGTTGCTCAGACTGGAGTGCGATG
GCGCAATCTCGGCTCACTGCAACCTCCGCTTCCCAGGTTCAAGCGATTCTCCTGCCTCAGCCTTCCTAGCAGCTGGGATT
ATAGGCATGTGCCACCGCGCCCGGCTAGTTTTGTATTTTCAATTGAGACGGGATTTCTCCATGTTGGTCGGGCTTGTCTC
CAACTCCCGACTTCAGGTGATGCGTCCACCTCGGCATCCCAAAGTGACGGGATGACAGGCATGAGCCACCGCGCCCGGCG
TATTGTATTGTATTGTATTGTATTGTATTGTATTGTATTGTATTGTATTGTATTGTATCGTATCGTATTGTATTGTATCC
TATCGTATCCTATCGCATCCTATCGTATCGTATCTTATTGTATTGTAATGGGTTGTATTGACTTATTTTATTTAGTTAGT
TACTTTTGTGTTATTTTATTTATTTATCTGTTTGTTCGTTTTTGCCTGATCAAAGGTCAATCAGACCCGGTCGTCAAAGT
GGCGATTTCCTAGG
>m84046230720182350s1/23795227/ccs6527-7099
-TGTATGTATGTATGTATTTATTTATGTATTTATTTTTGAGACGGAGTTTCGCTCTTGTTGCTCAGACTGGAGTGCGATG
GCGCAATCTCGGCTCACTGCAACCTCCGCTTCCCAGGTTCAAGCGATTCTCCTGCCTCAGCCTTCCTAGCAGCTGGGATT
ATAGGCATGTGCCACCGCGCCCGGCTAGTTTTGTATTTTCAATTGAGACGGGATTTCTCCATGTTGGTCGGGCTTGTCTC
CAACTCCCGACTTCAGGTGATGCGTCCACCTCGGCATCCCAAAGTGACGGGATGACAGGCATGAGCCACCGCGCCCGGCG
TATTGTATTGTATTGTATTGTATTGTATTGTATTGTATTGTATTGTATTGTATTGTATCGTATCGTATTGTATTGTATCC
TATCGTATCCTATCGCATCCTATCGTATCGTATCTTATTGTATTGTAATGGGTTGTATTGACTTATTTTATTTAGTTAGT
TACTTTTGTGTTATTTTATTTATTTATCTGTTTGTTCGTTTTTGCCTGATCAAAGGTCAATCAGACCCGGTCGTCAAAGT
GGCGATTTCCTAGG
>m84046230720182350s1/1117849/ccs352-924
-TGTATGTATGTATGTATTTATTTATGTATTTATTTTTGAGACGGAGTTTCGCTCTTGTTGCTCAGACTGGAGTGCGATG
GCGCAATCTCGGCTCACTGCAACCTCCGCTTCCCAGGTTCAAGCGATTCTCCTGCCTCAGCCTTCCTAGCAGCTGGGATT
ATAGGCATGTGCCACCGCGCCCGGCTAGTTTTGTATTTTCAATTGAGACGGGATTTCTCCATGTTGGTCGGGCTTGTCTC
CAACTCCCGACTTCAGGTGATGCGTCCACCTCGGCATCCCAAAGTGACGGGATGACAGGCATGAGCCACCGCGCCCGGCG
TATTGTATTGTATTGTATTGTATTGTATTGTATTGTATTGTATTGTATTGTATTGTATCGTATCGTATTGTATTGTATCC
TATCGTATCCTATCGCATCCTATCGTATCGTATCTTATTGTATTGTAATGGGTTGTATTGACTTATTTTATTTAGTTAGT
TACTTTTGTGTTATTTTATTTATTTATCTGTTTGTTCGTTTTTGCCTGATCAAAGGTCAATCAGACCCGGTCGTCAAAGT
GGCGATTTCCTAGG
>m84046230720182350s1/18158041/ccs17511-18083
-TGTATGTATGTATGTATTTATTTATGTATTTATTTTTGAGACGGAGTTTCGCTCTTGTTGCTCAGACTGGAGTGCGATG
GCGCAATCTCGGCTCACTGCAACCTCCGCTTCCCAGGTTCAAGCGATTCTCCTGCCTCAGCCTTCCTAGCAGCTGGGATT
ATAGGCATGTGCCACCGCGCCCGGCTAGTTTTGTATTTTCAATTGAGACGGGATTTCTCCATGTTGGTCGGGCTTGTCTC
CAACTCCCGACTTCAGGTGATGCGTCCACCTCGGCATCCCAAAGTGACGGGATGACAGGCATGAGCCACCGCGCCCGGCG
TATTGTATTGTATTGTATTGTATTGTATTGTATTGTATTGTATTGTATTGTATTGTATCGTATCGTATTGTATTGTATCC
TATCGTATCCTATCGCATCCTATCGTATCGTATCTTATTGTATTGTAATGGGTTGTATTGACTTATTTTATTTAGTTAGT
TACTTTTGTGTTATTTTATTTATTTATCTGTTTGTTCGTTTTTGCCTGATCAAAGGTCAATCAGACCCGGTCGTCAAAGT
GGCGATTTCCTAGG
>m84046230720182350s1/19271153/ccs2276-2848
-TGTATGTATGTATGTATTTATTTATGTATTTATTTTTGAGACGGAGTTTCGCTCTTGTTGCTCAGACTGGAGTGCGATG
GCGCAATCTCGGCTCACTGCAACCTCCGCTTCCCAGGTTCAAGCGATTCTCCTGCCTCAGCCTTCCTAGCAGCTGGGATT
ATAGGCATGTGCCACCGCGCCCGGCTAGTTTTGTATTTTCAATTGAGACGGGATTTCTCCATGTTGGTCGGGCTTGTCTC
CAACTCCCGACTTCAGGTGATGCGTCCACCTCGGCATCCCAAAGTGACGGGATGACAGGCATGAGCCACCGCGCCCGGCG
TATTGTATTGTATTGTATTGTATTGTATTGTATTGTATTGTATTGTATTGTATTGTATCGTATCGTATTGTATTGTATCC
TATCGTATCCTATCGCATCCTATCGTATCGTATCTTATTGTATTGTAATGGGTTGTATTGACTTATTTTATTTAGTTAGT
TACTTTTGTGTTATTTTATTTATTTATCTGTTTGTTCGTTTTTGCCTGATCAAAGGTCAATCAGACCCGGTCGTCAAAGT
GGCGATTTCCTAGG
>m84046230720182350s1/19468990/ccs6432-7004
-TGTATGTATGTATGTATTTATTTATGTATTTATTTTTGAGACGGAGTTTCGCTCTTGTTGCTCAGACTGGAGTGCGATG
GCGCAATCTCGGCTCACTGCAACCTCCGCTTCCCAGGTTCAAGCGATTCTCCTGCCTCAGCCTTCCTAGCAGCTGGGATT
ATAGGCATGTGCCACCGCGCCCGGCTAGTTTTGTATTTTCAATTGAGACGGGATTTCTCCATGTTGGTCGGGCTTGTCTC
CAACTCCCGACTTCAGGTGATGCGTCCACCTCGGCATCCCAAAGTGACGGGATGACAGGCATGAGCCACCGCGCCCGGCG
TATTGTATTGTATTGTATTGTATTGTATTGTATTGTATTGTATTGTATTGTATTGTATCGTATCGTATTGTATTGTATCC
TATCGTATCCTATCGCATCCTATCGTATCGTATCTTATTGTATTGTAATGGGTTGTATTGACTTATTTTATTTAGTTAGT
TACTTTTGTGTTATTTTATTTATTTATCTGTTTGTTCGTTTTTGCCTGATCAAAGGTCAATCAGACCCGGTCGTCAAAGT
GGCGATTTCCTAGG
>m84046230720182350s1/9246131/ccs8924-9496
-TGTATGTATGTATGTATTTATTTATGTATTTATTTTTGAGACGGAGTTTCGCTCTTGTTGCTCAGACTGGAGTGCGATG
GCGCAATCTCGGCTCACTGCAACCTCCGCTTCCCAGGTTCAAGCGATTCTCCTGCCTCAGCCTTCCTAGCAGCTGGGATT
ATAGGCATGTGCCACCGCGCCCGGCTAGTTTTGTATTTTCAATTGAGACGGGATTTCTCCATGTTGGTCGGGCTTGTCTC
CAACTCCCGACTTCAGGTGATGCGTCCACCTCGGCATCCCAAAGTGACGGGATGACAGGCATGAGCCACCGCGCCCGGCG
TATTGTATTGTATTGTATTGTATTGTATTGTATTGTATTGTATTGTATTGTATTGTATCGTATCGTATTGTATTGTATCC
TATCGTATCCTATCGCATCCTATCGTATCGTATCTTATTGTATTGTAATGGGTTGTATTGACTTATTTTATTTAGTTAGT
TACTTTTGTGTTATTTTATTTATTTATCTGTTTGTTCGTTTTTGCCTGATCAAAGGTCAATCAGACCCGGTCGTCAAAGT
GGCGATTTCCTAGG
>m84046230720182350s1/26285074/ccs9116-9688
-TGTATGTATGTATGTATTTATTTATGTATTTATTTTTGAGACGGAGTTTCGCTCTTGTTGCTCAGACTGGAGTGCGATG
GCGCAATCTCGGCTCACTGCAACCTCCGCTTCCCAGGTTCAAGCGATTCTCCTGCCTCAGCCTTCCTAGCAGCTGGGATT
ATAGGCATGTGCCACCGCGCCCGGCTAGTTTTGTATTTTCAATTGAGACGGGATTTCTCCATGTTGGTCGGGCTTGTCTC
CAACTCCCGACTTCAGGTGATGCGTCCACCTCGGCATCCCAAAGTGACGGGATGACAGGCATGAGCCACCGCGCCCGGCG
TATTGTATTGTATTGTATTGTATTGTATTGTATTGTATTGTATTGTATTGTATTGTATCGTATCGTATTGTATTGTATCC
TATCGTATCCTATCGCATCCTATCGTATCGTATCTTATTGTATTGTAATGGGTTGTATTGACTTATTTTATTTAGTTAGT
TACTTTTGTGTTATTTTATTTATTTATCTGTTTGTTCGTTTTTGCCTGATCAAAGGTCAATCAGACCCGGTCGTCAAAGT
GGCGATTTCCTAGG
>m84046230720182350s1/26742233/ccs13043-13615
-TGTATGTATGTATGTATTTATTTATGTATTTATTTTTGAGACGGAGTTTCGCTCTTGTTGCTCAGACTGGAGTGCGATG
GCGCAATCTCGGCTCACTGCAACCTCCGCTTCCCAGGTTCAAGCGATTCTCCTGCCTCAGCCTTCCTAGCAGCTGGGATT
ATAGGCATGTGCCACCGCGCCCGGCTAGTTTTGTATTTTCAATTGAGACGGGATTTCTCCATGTTGGTCGGGCTTGTCTC
CAACTCCCGACTTCAGGTGATGCGTCCACCTCGGCATCCCAAAGTGACGGGATGACAGGCATGAGCCACCGCGCCCGGCG
TATTGTATTGTATTGTATTGTATTGTATTGTATTGTATTGTATTGTATTGTATTGTATCGTATCGTATTGTATTGTATCC
TATCGTATCCTATCGCATCCTATCGTATCGTATCTTATTGTATTGTAATGGGTTGTATTGACTTATTTTATTTAGTTAGT
TACTTTTGTGTTATTTTATTTATTTATCTGTTTGTTCGTTTTTGCCTGATCAAAGGTCAATCAGACCCGGTCGTCAAAGT
GGCGATTTCCTAGG
>m84046230720182350s1/15733915/ccs5540-6112
-TGTATGTATGTATGTATTTATTTATGTATTTATTTTTGAGACGGAGTTTCGCTCTTGTTGCTCAGACTGGAGTGCGATG
GCGCAATCTCGGCTCACTGCAACCTCCGCTTCCCAGGTTCAAGCGATTCTCCTGCCTCAGCCTTCCTAGCAGCTGGGATT
ATAGGCATGTGCCACCGCGCCCGGCTAGTTTTGTATTTTCAATTGAGACGGGATTTCTCCATGTTGGTCGGGCTTGTCTC
CAACTCCCGACTTCAGGTGATGCGTCCACCTCGGCATCCCAAAGTGACGGGATGACAGGCATGAGCCACCGCGCCCGGCG
TATTGTATTGTATTGTATTGTATTGTATTGTATTGTATTGTATTGTATTGTATTGTATCGTATCGTATTGTATTGTATCC
TATCGTATCCTATCGCATCCTATCGTATCGTATCTTATTGTATTGTAATGGGTTGTATTGACTTATTTTATTTAGTTAGT
TACTTTTGTGTTATTTTATTTATTTATCTGTTTGTTCGTTTTTGCCTGATCAAAGGTCAATCAGACCCGGTCGTCAAAGT
GGCGATTTCCTAGG
>m84046230720182350s1/21303075/ccs10115-10687
-TGTATGTATGTATGTATTTATTTATGTATTTATTTTTGAGACGGAGTTTCGCTCTTGTTGCTCAGACTGGAGTGCGATG
GCGCAATCTCGGCTCACTGCAACCTCCGCTTCCCAGGTTCAAGCGATTCTCCTGCCTCAGCCTTCCTAGCAGCTGGGATT
ATAGGCATGTGCCACCGCGCCCGGCTAGTTTTGTATTTTCAATTGAGACGGGATTTCTCCATGTTGGTCGGGCTTGTCTC
CAACTCCCGACTTCAGGTGATGCGTCCACCTCGGCATCCCAAAGTGACGGGATGACAGGCATGAGCCACCGCGCCCGGCG
TATTGTATTGTATTGTATTGTATTGTATTGTATTGTATTGTATTGTATTGTATTGTATCGTATCGTATTGTATTGTATCC
TATCGTATCCTATCGCATCCTATCGTATCGTATCTTATTGTATTGTAATGGGTTGTATTGACTTATTTTATTTAGTTAGT
TACTTTTGTGTTATTTTATTTATTTATCTGTTTGTTCGTTTTTGCCTGATCAAAGGTCAATCAGACCCGGTCGTCAAAGT
GGCGATTTCCTAGG
>m84046230720182350s1/10621341/ccs56-628
-TGTATGTATGTATGTATTTATTTATGTATTTATTTTTGAGACGGAGTTTCGCTCTTGTTGCTCAGACTGGAGTGCGATG
GCGCAATCTCGGCTCACTGCAACCTCCGCTTCCCAGGTTCAAGCGATTCTCCTGCCTCAGCCTTCCTAGCAGCTGGGATT
ATAGGCATGTGCCACCGCGCCCGGCTAGTTTTGTATTTTCAATTGAGACGGGATTTCTCCATGTTGGTCGGGCTTGTCTC
CAACTCCCGACTTCAGGTGATGCGTCCACCTCGGCATCCCAAAGTGACGGGATGACAGGCATGAGCCACCGCGCCCGGCG
TATTGTATTGTATTGTATTGTATTGTATTGTATTGTATTGTATTGTATTGTATTGTATCGTATCGTATTGTATTGTATCC
TATCGTATCCTATCGCATCCTATCGTATCGTATCTTATTGTATTGTAATGGGTTGTATTGACTTATTTTATTTAGTTAGT
TACTTTTGTGTTATTTTATTTATTTATCTGTTTGTTCGTTTTTGCCTGATCAAAGGTCAATCAGACCCGGTCGTCAAAGT
GGCGATTTCCTAGG
>m84046230720182350s1/230426968/ccs1634-2206
-TGTATGTATGTATGTATTTATTTATGTATTTATTTTTGAGACGGAGTTTCGCTCTTGTTGCTCAGACTGGAGTGCGATG
GCGCAATCTCGGCTCACTGCAACCTCCGCTTCCCAGGTTCAAGCGATTCTCCTGCCTCAGCCTTCCTAGCAGCTGGGATT
ATAGGCATGTGCCACCGCGCCCGGCTAGTTTTGTATTTTCAATTGAGACGGGATTTCTCCATGTTGGTCGGGCTTGTCTC
CAACTCCCGACTTCAGGTGATGCGTCCACCTCGGCATCCCAAAGTGACGGGATGACAGGCATGAGCCACCGCGCCCGGCG
TATTGTATTGTATTGTATTGTATTGTATTGTATTGTATTGTATTGTATTGTATTGTATCGTATCGTATTGTATTGTATCC
TATCGTATCCTATCGCATCCTATCGTATCGTATCTTATTGTATTGTAATGGGTTGTATTGACTTATTTTATTTAGTTAGT
TACTTTTGTGTTATTTTATTTATTTATCTGTTTGTTCGTTTTTGCCTGATCAAAGGTCAATCAGACCCGGTCGTCAAAGT
GGCGATTTCCTAGG
>m84046230720182350s1/16322178/ccs2437-3009
-TGTATGTATGTATGTATTTATTTATGTATTTATTTTTGAGACGGAGTTTCGCTCTTGTTGCTCAGACTGGAGTGCGATG
GCGCAATCTCGGCTCACTGCAACCTCCGCTTCCCAGGTTCAAGCGATTCTCCTGCCTCAGCCTTCCTAGCAGCTGGGATT
ATAGGCATGTGCCACCGCGCCCGGCTAGTTTTGTATTTTCAATTGAGACGGGATTTCTCCATGTTGGTCGGGCTTGTCTC
CAACTCCCGACTTCAGGTGATGCGTCCACCTCGGCATCCCAAAGTGACGGGATGACAGGCATGAGCCACCGCGCCCGGCG
TATTGTATTGTATTGTATTGTATTGTATTGTATTGTATTGTATTGTATTGTATTGTATCGTATCGTATTGTATTGTATCC
TATCGTATCCTATCGCATCCTATCGTATCGTATCTTATTGTATTGTAATGGGTTGTATTGACTTATTTTATTTAGTTAGT
TACTTTTGTGTTATTTTATTTATTTATCTGTTTGTTCGTTTTTGCCTGATCAAAGGTCAATCAGACCCGGTCGTCAAAGT
GGCGATTTCCTAGG
>m84046230720182350s1/27529646/ccs8831-9403
-TGTATGTATGTATGTATTTATTTATGTATTTATTTTTGAGACGGAGTTTCGCTCTTGTTGCTCAGACTGGAGTGCGATG
GCGCAATCTCGGCTCACTGCAACCTCCGCTTCCCAGGTTCAAGCGATTCTCCTGCCTCAGCCTTCCTAGCAGCTGGGATT
ATAGGCATGTGCCACCGCGCCCGGCTAGTTTTGTATTTTCAATTGAGACGGGATTTCTCCATGTTGGTCGGGCTTGTCTC
CAACTCCCGACTTCAGGTGATGCGTCCACCTCGGCATCCCAAAGTGACGGGATGACAGGCATGAGCCACCGCGCCCGGCG
TATTGTATTGTATTGTATTGTATTGTATTGTATTGTATTGTATTGTATTGTATTGTATCGTATCGTATTGTATTGTATCC
TATCGTATCCTATCGCATCCTATCGTATCGTATCTTATTGTATTGTAATGGGTTGTATTGACTTATTTTATTTAGTTAGT
TACTTTTGTGTTATTTTATTTATTTATCTGTTTGTTCGTTTTTGCCTGATCAAAGGTCAATCAGACCCGGTCGTCAAAGT
GGCGATTTCCTAGG
>m84046230720182350s1/212796651/ccs9412-9984
-TGTATGTATGTATGTATTTATTTATGTATTTATTTTTGAGACGGAGTTTCGCTCTTGTTGCTCAGACTGGAGTGCGATG
GCGCAATCTCGGCTCACTGCAACCTCCGCTTCCCAGGTTCAAGCGATTCTCCTGCCTCAGCCTTCCTAGCAGCTGGGATT
ATAGGCATGTGCCACCGCGCCCGGCTAGTTTTGTATTTTCAATTGAGACGGGATTTCTCCATGTTGGTCGGGCTTGTCTC
CAACTCCCGACTTCAGGTGATGCGTCCACCTCGGCATCCCAAAGTGACGGGATGACAGGCATGAGCCACCGCGCCCGGCG
TATTGTATTGTATTGTATTGTATTGTATTGTATTGTATTGTATTGTATTGTATTGTATCGTATCGTATTGTATTGTATCC
TATCGTATCCTATCGCATCCTATCGTATCGTATCTTATTGTATTGTAATGGGTTGTATTGACTTATTTTATTTAGTTAGT
TACTTTTGTGTTATTTTATTTATTTATCTGTTTGTTCGTTTTTGCCTGATCAAAGGTCAATCAGACCCGGTCGTCAAAGT
GGCGATTTCCTAGG
>m84046230720182350s1/5508679/ccs11156-11728
-TGTATGTATGTATGTATTTATTTATGTATTTATTTTTGAGACGGAGTTTCGCTCTTGTTGCTCAGACTGGAGTGCGATG
GCGCAATCTCGGCTCACTGCAACCTCCGCTTCCCAGGTTCAAGCGATTCTCCTGCCTCAGCCTTCCTAGCAGCTGGGATT
ATAGGCATGTGCCACCGCGCCCGGCTAGTTTTGTATTTTCAATTGAGACGGGATTTCTCCATGTTGGTCGGGCTTGTCTC
CAACTCCCGACTTCAGGTGATGCGTCCACCTCGGCATCCCAAAGTGACGGGATGACAGGCATGAGCCACCGCGCCCGGCG
TATTGTATTGTATTGTATTGTATTGTATTGTATTGTATTGTATTGTATTGTATTGTATCGTATCGTATTGTATTGTATCC
TATCGTATCCTATCGCATCCTATCGTATCGTATCTTATTGTATTGTAATGGGTTGTATTGACTTATTTTATTTAGTTAGT
TACTTTTGTGTTATTTTATTTATTTATCTGTTTGTTCGTTTTTGCCTGATCAAAGGTCAATCAGACCCGGTCGTCAAAGT
GGCGATTTCCTAGG
>m64011190228190319/129501186/ccs2780-3352
-TGTATGTATGTATGTATTTATTTATGTATTTATTTTTGAGACGGAGTTTCGCTCTTGTTGCTCAGACTGGAGTGCGATG
GCGCAATCTCGGCTCACTGCAACCTCCGCTTCCCAGGTTCAAGCGATTCTCCTGCCTCAGCCTTCCTAGCAGCTGGGATT
ATAGGCATGTGCCACCGCGCCCGGCTAGTTTTGTATTTTCAATTGAGACGGGATTTCTCCATGTTGGTCGGGCTTGTCTC
CAACTCCCGACTTCAGGTGATGCGTCCACCTCGGCATCCCAAAGTGACGGGATGACAGGCATGAGCCACCGCGCCCGGCG
TATTGTATTGTATTGTATTGTATTGTATTGTATTGTATTGTATTGTATTGTATTGTATCGTATCGTATTGTATTGTATCC
TATCGTATCCTATCGCATCCTATCGTATCGTATCTTATTGTATTGTAATGGGTTGTATTGACTTATTTTATTTAGTTAGT
TACTTTTGTGTTATTTTATTTATTTATCTGTTTGTTCGTTTTTGCCTGATCAAAGGTCAATCAGACCCGGTCGTCAAAGT
GGCGATTTCCTAGG
>m84046230720182350s1/209062481/ccs3972-4544
-TGTATGTATGTATGTATTTATTTATGTATTTATTTTTGAGACGGAGTTTCGCTCTTGTTGCTCAGACTGGAGTGCGATG
GCGCAATCTCGGCTCACTGCAACCTCCGCTTCCCAGGTTCAAGCGATTCTCCTGCCTCAGCCTTCCTAGCAGCTGGGATT
ATAGGCATGTGCCACCGCGCCCGGCTAGTTTTGTATTTTCAATTGAGACGGGATTTCTCCATGTTGGTCGGGCTTGTCTC
CAACTCCCGACTTCAGGTGATGCGTCCACCTCGGCATCCCAAAGTGACGGGATGACAGGCATGAGCCACCGCGCCCGGCG
TATTGTATTGTATTGTATTGTATTGTATTGTATTGTATTGTATTGTATTGTATTGTATCGTATCGTATTGTATTGTATCC
TATCGTATCCTATCGCATCCTATCGTATCGTATCTTATTGTATTGTAATGGGTTGTATTGACTTATTTTATTTAGTTAGT
TACTTTTGTGTTATTTTATTTATTTATCTGTTTGTTCGTTTTTGCCTGATCAAAGGTCAATCAGACCCGGTCGTCAAAGT
GGCGATTTCCTAGG
>m84046230720182350s1/219284666/ccs1846-2418
-TGTATGTATGTATGTATTTATTTATGTATTTATTTTTGAGACGGAGTTTCGCTCTTGTTGCTCAGACTGGAGTGCGATG
GCGCAATCTCGGCTCACTGCAACCTCCGCTTCCCAGGTTCAAGCGATTCTCCTGCCTCAGCCTTCCTAGCAGCTGGGATT
ATAGGCATGTGCCACCGCGCCCGGCTAGTTTTGTATTTTCAATTGAGACGGGATTTCTCCATGTTGGTCGGGCTTGTCTC
CAACTCCCGACTTCAGGTGATGCGTCCACCTCGGCATCCCAAAGTGACGGGATGACAGGCATGAGCCACCGCGCCCGGCG
TATTGTATTGTATTGTATTGTATTGTATTGTATTGTATTGTATTGTATTGTATTGTATCGTATCGTATTGTATTGTATCC
TATCGTATCCTATCGCATCCTATCGTATCGTATCTTATTGTATTGTAATGGGTTGTATTGACTTATTTTATTTAGTTAGT
TACTTTTGTGTTATTTTATTTATTTATCTGTTTGTTCGTTTTTGCCTGATCAAAGGTCAATCAGACCCGGTCGTCAAAGT
GGCGATTTCCTAGG
>m84046230720182350s1/226166650/ccs7190-7762
-TGTATGTATGTATGTATTTATTTATGTATTTATTTTTGAGACGGAGTTTCGCTCTTGTTGCTCAGACTGGAGTGCGATG
GCGCAATCTCGGCTCACTGCAACCTCCGCTTCCCAGGTTCAAGCGATTCTCCTGCCTCAGCCTTCCTAGCAGCTGGGATT
ATAGGCATGTGCCACCGCGCCCGGCTAGTTTTGTATTTTCAATTGAGACGGGATTTCTCCATGTTGGTCGGGCTTGTCTC
CAACTCCCGACTTCAGGTGATGCGTCCACCTCGGCATCCCAAAGTGACGGGATGACAGGCATGAGCCACCGCGCCCGGCG
TATTGTATTGTATTGTATTGTATTGTATTGTATTGTATTGTATTGTATTGTATTGTATCGTATCGTATTGTATTGTATCC
TATCGTATCCTATCGCATCCTATCGTATCGTATCTTATTGTATTGTAATGGGTTGTATTGACTTATTTTATTTAGTTAGT
TACTTTTGTGTTATTTTATTTATTTATCTGTTTGTTCGTTTTTGCCTGATCAAAGGTCAATCAGACCCGGTCGTCAAAGT
GGCGATTTCCTAGG
>m84046230720182350s1/226295919/ccs4227-4799
-TGTATGTATGTATGTATTTATTTATGTATTTATTTTTGAGACGGAGTTTCGCTCTTGTTGCTCAGACTGGAGTGCGATG
GCGCAATCTCGGCTCACTGCAACCTCCGCTTCCCAGGTTCAAGCGATTCTCCTGCCTCAGCCTTCCTAGCAGCTGGGATT
ATAGGCATGTGCCACCGCGCCCGGCTAGTTTTGTATTTTCAATTGAGACGGGATTTCTCCATGTTGGTCGGGCTTGTCTC
CAACTCCCGACTTCAGGTGATGCGTCCACCTCGGCATCCCAAAGTGACGGGATGACAGGCATGAGCCACCGCGCCCGGCG
TATTGTATTGTATTGTATTGTATTGTATTGTATTGTATTGTATTGTATTGTATTGTATCGTATCGTATTGTATTGTATCC
TATCGTATCCTATCGCATCCTATCGTATCGTATCTTATTGTATTGTAATGGGTTGTATTGACTTATTTTATTTAGTTAGT
TACTTTTGTGTTATTTTATTTATTTATCTGTTTGTTCGTTTTTGCCTGATCAAAGGTCAATCAGACCCGGTCGTCAAAGT
GGCGATTTCCTAGG
>m84046230720182350s1/220921989/ccs3750-4322
-TGTATGTATGTATGTATTTATTTATGTATTTATTTTTGAGACGGAGTTTCGCTCTTGTTGCTCAGACTGGAGTGCGATG
GCGCAATCTCGGCTCACTGCAACCTCCGCTTCCCAGGTTCAAGCGATTCTCCTGCCTCAGCCTTCCTAGCAGCTGGGATT
ATAGGCATGTGCCACCGCGCCCGGCTAGTTTTGTATTTTCAATTGAGACGGGATTTCTCCATGTTGGTCGGGCTTGTCTC
CAACTCCCGACTTCAGGTGATGCGTCCACCTCGGCATCCCAAAGTGACGGGATGACAGGCATGAGCCACCGCGCCCGGCG
TATTGTATTGTATTGTATTGTATTGTATTGTATTGTATTGTATTGTATTGTATTGTATCGTATCGTATTGTATTGTATCC
TATCGTATCCTATCGCATCCTATCGTATCGTATCTTATTGTATTGTAATGGGTTGTATTGACTTATTTTATTTAGTTAGT
TACTTTTGTGTTATTTTATTTATTTATCTGTTTGTTCGTTTTTGCCTGATCAAAGGTCAATCAGACCCGGTCGTCAAAGT
GGCGATTTCCTAGG
>m84046230720182350s1/221252182/ccs7293-7865
-TGTATGTATGTATGTATTTATTTATGTATTTATTTTTGAGACGGAGTTTCGCTCTTGTTGCTCAGACTGGAGTGCGATG
GCGCAATCTCGGCTCACTGCAACCTCCGCTTCCCAGGTTCAAGCGATTCTCCTGCCTCAGCCTTCCTAGCAGCTGGGATT
ATAGGCATGTGCCACCGCGCCCGGCTAGTTTTGTATTTTCAATTGAGACGGGATTTCTCCATGTTGGTCGGGCTTGTCTC
CAACTCCCGACTTCAGGTGATGCGTCCACCTCGGCATCCCAAAGTGACGGGATGACAGGCATGAGCCACCGCGCCCGGCG
TATTGTATTGTATTGTATTGTATTGTATTGTATTGTATTGTATTGTATTGTATTGTATCGTATCGTATTGTATTGTATCC
TATCGTATCCTATCGCATCCTATCGTATCGTATCTTATTGTATTGTAATGGGTTGTATTGACTTATTTTATTTAGTTAGT
TACTTTTGTGTTATTTTATTTATTTATCTGTTTGTTCGTTTTTGCCTGATCAAAGGTCAATCAGACCCGGTCGTCAAAGT
GGCGATTTCCTAGG
>m84046230720182350s1/226951656/ccs12247-12819
-TGTATGTATGTATGTATTTATTTATGTATTTATTTTTGAGACGGAGTTTCGCTCTTGTTGCTCAGACTGGAGTGCGATG
GCGCAATCTCGGCTCACTGCAACCTCCGCTTCCCAGGTTCAAGCGATTCTCCTGCCTCAGCCTTCCTAGCAGCTGGGATT
ATAGGCATGTGCCACCGCGCCCGGCTAGTTTTGTATTTTCAATTGAGACGGGATTTCTCCATGTTGGTCGGGCTTGTCTC
CAACTCCCGACTTCAGGTGATGCGTCCACCTCGGCATCCCAAAGTGACGGGATGACAGGCATGAGCCACCGCGCCCGGCG
TATTGTATTGTATTGTATTGTATTGTATTGTATTGTATTGTATTGTATTGTATTGTATCGTATCGTATTGTATTGTATCC
TATCGTATCCTATCGCATCCTATCGTATCGTATCTTATTGTATTGTAATGGGTTGTATTGACTTATTTTATTTAGTTAGT
TACTTTTGTGTTATTTTATTTATTTATCTGTTTGTTCGTTTTTGCCTGATCAAAGGTCAATCAGACCCGGTCGTCAAAGT
GGCGATTTCCTAGG
>m84046230720182350s1/227019487/ccs1118-1690
-TGTATGTATGTATGTATTTATTTATGTATTTATTTTTGAGACGGAGTTTCGCTCTTGTTGCTCAGACTGGAGTGCGATG
GCGCAATCTCGGCTCACTGCAACCTCCGCTTCCCAGGTTCAAGCGATTCTCCTGCCTCAGCCTTCCTAGCAGCTGGGATT
ATAGGCATGTGCCACCGCGCCCGGCTAGTTTTGTATTTTCAATTGAGACGGGATTTCTCCATGTTGGTCGGGCTTGTCTC
CAACTCCCGACTTCAGGTGATGCGTCCACCTCGGCATCCCAAAGTGACGGGATGACAGGCATGAGCCACCGCGCCCGGCG
TATTGTATTGTATTGTATTGTATTGTATTGTATTGTATTGTATTGTATTGTATTGTATCGTATCGTATTGTATTGTATCC
TATCGTATCCTATCGCATCCTATCGTATCGTATCTTATTGTATTGTAATGGGTTGTATTGACTTATTTTATTTAGTTAGT
TACTTTTGTGTTATTTTATTTATTTATCTGTTTGTTCGTTTTTGCCTGATCAAAGGTCAATCAGACCCGGTCGTCAAAGT
GGCGATTTCCTAGG
>m84046230720182350s1/61801504/ccs5759-6331
-TGTATGTATGTATGTATTTATTTATGTATTTATTTTTGAGACGGAGTTTCGCTCTTGTTGCTCAGACTGGAGTGCGATG
GCGCAATCTCGGCTCACTGCAACCTCCGCTTCCCAGGTTCAAGCGATTCTCCTGCCTCAGCCTTCCTAGCAGCTGGGATT
ATAGGCATGTGCCACCGCGCCCGGCTAGTTTTGTATTTTCAATTGAGACGGGATTTCTCCATGTTGGTCGGGCTTGTCTC
CAACTCCCGACTTCAGGTGATGCGTCCACCTCGGCATCCCAAAGTGACGGGATGACAGGCATGAGCCACCGCGCCCGGCG
TATTGTATTGTATTGTATTGTATTGTATTGTATTGTATTGTATTGTATTGTATTGTATCGTATCGTATTGTATTGTATCC
TATCGTATCCTATCGCATCCTATCGTATCGTATCTTATTGTATTGTAATGGGTTGTATTGACTTATTTTATTTAGTTAGT
TACTTTTGTGTTATTTTATTTATTTATCTGTTTGTTCGTTTTTGCCTGATCAAAGGTCAATCAGACCCGGTCGTCAAAGT
GGCGATTTCCTAGG
>m84046230720182350s1/222300448/ccs1999-2571
-TGTATGTATGTATGTATTTATTTATGTATTTATTTTTGAGACGGAGTTTCGCTCTTGTTGCTCAGACTGGAGTGCGATG
GCGCAATCTCGGCTCACTGCAACCTCCGCTTCCCAGGTTCAAGCGATTCTCCTGCCTCAGCCTTCCTAGCAGCTGGGATT
ATAGGCATGTGCCACCGCGCCCGGCTAGTTTTGTATTTTCAATTGAGACGGGATTTCTCCATGTTGGTCGGGCTTGTCTC
CAACTCCCGACTTCAGGTGATGCGTCCACCTCGGCATCCCAAAGTGACGGGATGACAGGCATGAGCCACCGCGCCCGGCG
TATTGTATTGTATTGTATTGTATTGTATTGTATTGTATTGTATTGTATTGTATTGTATCGTATCGTATTGTATTGTATCC
TATCGTATCCTATCGCATCCTATCGTATCGTATCTTATTGTATTGTAATGGGTTGTATTGACTTATTTTATTTAGTTAGT
TACTTTTGTGTTATTTTATTTATTTATCTGTTTGTTCGTTTTTGCCTGATCAAAGGTCAATCAGACCCGGTCGTCAAAGT
GGCGATTTCCTAGG
>m84046230720182350s1/211815349/ccs13647-14219
-TGTATGTATGTATGTATTTATTTATGTATTTATTTTTGAGACGGAGTTTCGCTCTTGTTGCTCAGACTGGAGTGCGATG
GCGCAATCTCGGCTCACTGCAACCTCCGCTTCCCAGGTTCAAGCGATTCTCCTGCCTCAGCCTTCCTAGCAGCTGGGATT
ATAGGCATGTGCCACCGCGCCCGGCTAGTTTTGTATTTTCAATTGAGACGGGATTTCTCCATGTTGGTCGGGCTTGTCTC
CAACTCCCGACTTCAGGTGATGCGTCCACCTCGGCATCCCAAAGTGACGGGATGACAGGCATGAGCCACCGCGCCCGGCG
TATTGTATTGTATTGTATTGTATTGTATTGTATTGTATTGTATTGTATTGTATTGTATCGTATCGTATTGTATTGTATCC
TATCGTATCCTATCGCATCCTATCGTATCGTATCTTATTGTATTGTAATGGGTTGTATTGACTTATTTTATTTAGTTAGT
TACTTTTGTGTTATTTTATTTATTTATCTGTTTGTTCGTTTTTGCCTGATCAAAGGTCAATCAGACCCGGTCGTCAAAGT
GGCGATTTCCTAGG
>m84046230720182350s1/222955102/ccs4245-4817
-TGTATGTATGTATGTATTTATTTATGTATTTATTTTTGAGACGGAGTTTCGCTCTTGTTGCTCAGACTGGAGTGCGATG
GCGCAATCTCGGCTCACTGCAACCTCCGCTTCCCAGGTTCAAGCGATTCTCCTGCCTCAGCCTTCCTAGCAGCTGGGATT
ATAGGCATGTGCCACCGCGCCCGGCTAGTTTTGTATTTTCAATTGAGACGGGATTTCTCCATGTTGGTCGGGCTTGTCTC
CAACTCCCGACTTCAGGTGATGCGTCCACCTCGGCATCCCAAAGTGACGGGATGACAGGCATGAGCCACCGCGCCCGGCG
TATTGTATTGTATTGTATTGTATTGTATTGTATTGTATTGTATTGTATTGTATTGTATCGTATCGTATTGTATTGTATCC
TATCGTATCCTATCGCATCCTATCGTATCGTATCTTATTGTATTGTAATGGGTTGTATTGACTTATTTTATTTAGTTAGT
TACTTTTGTGTTATTTTATTTATTTATCTGTTTGTTCGTTTTTGCCTGATCAAAGGTCAATCAGACCCGGTCGTCAAAGT
GGCGATTTCCTAGG
>m84046230720182350s1/217580942/ccs1321-1893
-TGTATGTATGTATGTATTTATTTATGTATTTATTTTTGAGACGGAGTTTCGCTCTTGTTGCTCAGACTGGAGTGCGATG
GCGCAATCTCGGCTCACTGCAACCTCCGCTTCCCAGGTTCAAGCGATTCTCCTGCCTCAGCCTTCCTAGCAGCTGGGATT
ATAGGCATGTGCCACCGCGCCCGGCTAGTTTTGTATTTTCAATTGAGACGGGATTTCTCCATGTTGGTCGGGCTTGTCTC
CAACTCCCGACTTCAGGTGATGCGTCCACCTCGGCATCCCAAAGTGACGGGATGACAGGCATGAGCCACCGCGCCCGGCG
TATTGTATTGTATTGTATTGTATTGTATTGTATTGTATTGTATTGTATTGTATTGTATCGTATCGTATTGTATTGTATCC
TATCGTATCCTATCGCATCCTATCGTATCGTATCTTATTGTATTGTAATGGGTTGTATTGACTTATTTTATTTAGTTAGT
TACTTTTGTGTTATTTTATTTATTTATCTGTTTGTTCGTTTTTGCCTGATCAAAGGTCAATCAGACCCGGTCGTCAAAGT
GGCGATTTCCTAGG
>m84046230720182350s1/56034916/ccs12998-13570
-TGTATGTATGTATGTATTTATTTATGTATTTATTTTTGAGACGGAGTTTCGCTCTTGTTGCTCAGACTGGAGTGCGATG
GCGCAATCTCGGCTCACTGCAACCTCCGCTTCCCAGGTTCAAGCGATTCTCCTGCCTCAGCCTTCCTAGCAGCTGGGATT
ATAGGCATGTGCCACCGCGCCCGGCTAGTTTTGTATTTTCAATTGAGACGGGATTTCTCCATGTTGGTCGGGCTTGTCTC
CAACTCCCGACTTCAGGTGATGCGTCCACCTCGGCATCCCAAAGTGACGGGATGACAGGCATGAGCCACCGCGCCCGGCG
TATTGTATTGTATTGTATTGTATTGTATTGTATTGTATTGTATTGTATTGTATTGTATCGTATCGTATTGTATTGTATCC
TATCGTATCCTATCGCATCCTATCGTATCGTATCTTATTGTATTGTAATGGGTTGTATTGACTTATTTTATTTAGTTAGT
TACTTTTGTGTTATTTTATTTATTTATCTGTTTGTTCGTTTTTGCCTGATCAAAGGTCAATCAGACCCGGTCGTCAAAGT
GGCGATTTCCTAGG
>m84046230720182350s1/64291322/ccs6469-7041
-TGTATGTATGTATGTATTTATTTATGTATTTATTTTTGAGACGGAGTTTCGCTCTTGTTGCTCAGACTGGAGTGCGATG
GCGCAATCTCGGCTCACTGCAACCTCCGCTTCCCAGGTTCAAGCGATTCTCCTGCCTCAGCCTTCCTAGCAGCTGGGATT
ATAGGCATGTGCCACCGCGCCCGGCTAGTTTTGTATTTTCAATTGAGACGGGATTTCTCCATGTTGGTCGGGCTTGTCTC
CAACTCCCGACTTCAGGTGATGCGTCCACCTCGGCATCCCAAAGTGACGGGATGACAGGCATGAGCCACCGCGCCCGGCG
TATTGTATTGTATTGTATTGTATTGTATTGTATTGTATTGTATTGTATTGTATTGTATCGTATCGTATTGTATTGTATCC
TATCGTATCCTATCGCATCCTATCGTATCGTATCTTATTGTATTGTAATGGGTTGTATTGACTTATTTTATTTAGTTAGT
TACTTTTGTGTTATTTTATTTATTTATCTGTTTGTTCGTTTTTGCCTGATCAAAGGTCAATCAGACCCGGTCGTCAAAGT
GGCGATTTCCTAGG
>m64011190714120746/56624010/ccs3068-3640
-TGTATGTATGTATGTATTTATTTATGTATTTATTTTTGAGACGGAGTTTCGCTCTTGTTGCTCAGACTGGAGTGCGATG
GCGCAATCTCGGCTCACTGCAACCTCCGCTTCCCAGGTTCAAGCGATTCTCCTGCCTCAGCCTTCCTAGCAGCTGGGATT
ATAGGCATGTGCCACCGCGCCCGGCTAGTTTTGTATTTTCAATTGAGACGGGATTTCTCCATGTTGGTCGGGCTTGTCTC
CAACTCCCGACTTCAGGTGATGCGTCCACCTCGGCATCCCAAAGTGACGGGATGACAGGCATGAGCCACCGCGCCCGGCG
TATTGTATTGTATTGTATTGTATTGTATTGTATTGTATTGTATTGTATTGTATTGTATCGTATCGTATTGTATTGTATCC
TATCGTATCCTATCGCATCCTATCGTATCGTATCTTATTGTATTGTAATGGGTTGTATTGACTTATTTTATTTAGTTAGT
TACTTTTGTGTTATTTTATTTATTTATCTGTTTGTTCGTTTTTGCCTGATCAAAGGTCAATCAGACCCGGTCGTCAAAGT
GGCGATTTCCTAGG
>m84046230720182350s1/50922947/ccs8193-8765
-TGTATGTATGTATGTATTTATTTATGTATTTATTTTTGAGACGGAGTTTCGCTCTTGTTGCTCAGACTGGAGTGCGATG
GCGCAATCTCGGCTCACTGCAACCTCCGCTTCCCAGGTTCAAGCGATTCTCCTGCCTCAGCCTTCCTAGCAGCTGGGATT
ATAGGCATGTGCCACCGCGCCCGGCTAGTTTTGTATTTTCAATTGAGACGGGATTTCTCCATGTTGGTCGGGCTTGTCTC
CAACTCCCGACTTCAGGTGATGCGTCCACCTCGGCATCCCAAAGTGACGGGATGACAGGCATGAGCCACCGCGCCCGGCG
TATTGTATTGTATTGTATTGTATTGTATTGTATTGTATTGTATTGTATTGTATTGTATCGTATCGTATTGTATTGTATCC
TATCGTATCCTATCGCATCCTATCGTATCGTATCTTATTGTATTGTAATGGGTTGTATTGACTTATTTTATTTAGTTAGT
TACTTTTGTGTTATTTTATTTATTTATCTGTTTGTTCGTTTTTGCCTGATCAAAGGTCAATCAGACCCGGTCGTCAAAGT
GGCGATTTCCTAGG
>m84046230720182350s1/57084362/ccs9198-9770
-TGTATGTATGTATGTATTTATTTATGTATTTATTTTTGAGACGGAGTTTCGCTCTTGTTGCTCAGACTGGAGTGCGATG
GCGCAATCTCGGCTCACTGCAACCTCCGCTTCCCAGGTTCAAGCGATTCTCCTGCCTCAGCCTTCCTAGCAGCTGGGATT
ATAGGCATGTGCCACCGCGCCCGGCTAGTTTTGTATTTTCAATTGAGACGGGATTTCTCCATGTTGGTCGGGCTTGTCTC
CAACTCCCGACTTCAGGTGATGCGTCCACCTCGGCATCCCAAAGTGACGGGATGACAGGCATGAGCCACCGCGCCCGGCG
TATTGTATTGTATTGTATTGTATTGTATTGTATTGTATTGTATTGTATTGTATTGTATCGTATCGTATTGTATTGTATCC
TATCGTATCCTATCGCATCCTATCGTATCGTATCTTATTGTATTGTAATGGGTTGTATTGACTTATTTTATTTAGTTAGT
TACTTTTGTGTTATTTTATTTATTTATCTGTTTGTTCGTTTTTGCCTGATCAAAGGTCAATCAGACCCGGTCGTCAAAGT
GGCGATTTCCTAGG
>m84046230720182350s1/46596779/ccs1504-2076
-TGTATGTATGTATGTATTTATTTATGTATTTATTTTTGAGACGGAGTTTCGCTCTTGTTGCTCAGACTGGAGTGCGATG
GCGCAATCTCGGCTCACTGCAACCTCCGCTTCCCAGGTTCAAGCGATTCTCCTGCCTCAGCCTTCCTAGCAGCTGGGATT
ATAGGCATGTGCCACCGCGCCCGGCTAGTTTTGTATTTTCAATTGAGACGGGATTTCTCCATGTTGGTCGGGCTTGTCTC
CAACTCCCGACTTCAGGTGATGCGTCCACCTCGGCATCCCAAAGTGACGGGATGACAGGCATGAGCCACCGCGCCCGGCG
TATTGTATTGTATTGTATTGTATTGTATTGTATTGTATTGTATTGTATTGTATTGTATCGTATCGTATTGTATTGTATCC
TATCGTATCCTATCGCATCCTATCGTATCGTATCTTATTGTATTGTAATGGGTTGTATTGACTTATTTTATTTAGTTAGT
TACTTTTGTGTTATTTTATTTATTTATCTGTTTGTTCGTTTTTGCCTGATCAAAGGTCAATCAGACCCGGTCGTCAAAGT
GGCGATTTCCTAGG
>m84046230720182350s1/35456555/ccs8209-8781
-TGTATGTATGTATGTATTTATTTATGTATTTATTTTTGAGACGGAGTTTCGCTCTTGTTGCTCAGACTGGAGTGCGATG
GCGCAATCTCGGCTCACTGCAACCTCCGCTTCCCAGGTTCAAGCGATTCTCCTGCCTCAGCCTTCCTAGCAGCTGGGATT
ATAGGCATGTGCCACCGCGCCCGGCTAGTTTTGTATTTTCAATTGAGACGGGATTTCTCCATGTTGGTCGGGCTTGTCTC
CAACTCCCGACTTCAGGTGATGCGTCCACCTCGGCATCCCAAAGTGACGGGATGACAGGCATGAGCCACCGCGCCCGGCG
TATTGTATTGTATTGTATTGTATTGTATTGTATTGTATTGTATTGTATTGTATTGTATCGTATCGTATTGTATTGTATCC
TATCGTATCCTATCGCATCCTATCGTATCGTATCTTATTGTATTGTAATGGGTTGTATTGACTTATTTTATTTAGTTAGT
TACTTTTGTGTTATTTTATTTATTTATCTGTTTGTTCGTTTTTGCCTGATCAAAGGTCAATCAGACCCGGTCGTCAAAGT
GGCGATTTCCTAGG
>m84046230720182350s1/35653048/ccs16513-17085
-TGTATGTATGTATGTATTTATTTATGTATTTATTTTTGAGACGGAGTTTCGCTCTTGTTGCTCAGACTGGAGTGCGATG
GCGCAATCTCGGCTCACTGCAACCTCCGCTTCCCAGGTTCAAGCGATTCTCCTGCCTCAGCCTTCCTAGCAGCTGGGATT
ATAGGCATGTGCCACCGCGCCCGGCTAGTTTTGTATTTTCAATTGAGACGGGATTTCTCCATGTTGGTCGGGCTTGTCTC
CAACTCCCGACTTCAGGTGATGCGTCCACCTCGGCATCCCAAAGTGACGGGATGACAGGCATGAGCCACCGCGCCCGGCG
TATTGTATTGTATTGTATTGTATTGTATTGTATTGTATTGTATTGTATTGTATTGTATCGTATCGTATTGTATTGTATCC
TATCGTATCCTATCGCATCCTATCGTATCGTATCTTATTGTATTGTAATGGGTTGTATTGACTTATTTTATTTAGTTAGT
TACTTTTGTGTTATTTTATTTATTTATCTGTTTGTTCGTTTTTGCCTGATCAAAGGTCAATCAGACCCGGTCGTCAAAGT
GGCGATTTCCTAGG
>m84046230720182350s1/47057760/ccs9110-9682
-TGTATGTATGTATGTATTTATTTATGTATTTATTTTTGAGACGGAGTTTCGCTCTTGTTGCTCAGACTGGAGTGCGATG
GCGCAATCTCGGCTCACTGCAACCTCCGCTTCCCAGGTTCAAGCGATTCTCCTGCCTCAGCCTTCCTAGCAGCTGGGATT
ATAGGCATGTGCCACCGCGCCCGGCTAGTTTTGTATTTTCAATTGAGACGGGATTTCTCCATGTTGGTCGGGCTTGTCTC
CAACTCCCGACTTCAGGTGATGCGTCCACCTCGGCATCCCAAAGTGACGGGATGACAGGCATGAGCCACCGCGCCCGGCG
TATTGTATTGTATTGTATTGTATTGTATTGTATTGTATTGTATTGTATTGTATTGTATCGTATCGTATTGTATTGTATCC
TATCGTATCCTATCGCATCCTATCGTATCGTATCTTATTGTATTGTAATGGGTTGTATTGACTTATTTTATTTAGTTAGT
TACTTTTGTGTTATTTTATTTATTTATCTGTTTGTTCGTTTTTGCCTGATCAAAGGTCAATCAGACCCGGTCGTCAAAGT
GGCGATTTCCTAGG
>m84046230720182350s1/66061294/ccs1941-2513
-TGTATGTATGTATGTATTTATTTATGTATTTATTTTTGAGACGGAGTTTCGCTCTTGTTGCTCAGACTGGAGTGCGATG
GCGCAATCTCGGCTCACTGCAACCTCCGCTTCCCAGGTTCAAGCGATTCTCCTGCCTCAGCCTTCCTAGCAGCTGGGATT
ATAGGCATGTGCCACCGCGCCCGGCTAGTTTTGTATTTTCAATTGAGACGGGATTTCTCCATGTTGGTCGGGCTTGTCTC
CAACTCCCGACTTCAGGTGATGCGTCCACCTCGGCATCCCAAAGTGACGGGATGACAGGCATGAGCCACCGCGCCCGGCG
TATTGTATTGTATTGTATTGTATTGTATTGTATTGTATTGTATTGTATTGTATTGTATCGTATCGTATTGTATTGTATCC
TATCGTATCCTATCGCATCCTATCGTATCGTATCTTATTGTATTGTAATGGGTTGTATTGACTTATTTTATTTAGTTAGT
TACTTTTGTGTTATTTTATTTATTTATCTGTTTGTTCGTTTTTGCCTGATCAAAGGTCAATCAGACCCGGTCGTCAAAGT
GGCGATTTCCTAGG
>m64011190714120746/58393198/ccs3322-3894
-TGTATGTATGTATGTATTTATTTATGTATTTATTTTTGAGACGGAGTTTCGCTCTTGTTGCTCAGACTGGAGTGCGATG
GCGCAATCTCGGCTCACTGCAACCTCCGCTTCCCAGGTTCAAGCGATTCTCCTGCCTCAGCCTTCCTAGCAGCTGGGATT
ATAGGCATGTGCCACCGCGCCCGGCTAGTTTTGTATTTTCAATTGAGACGGGATTTCTCCATGTTGGTCGGGCTTGTCTC
CAACTCCCGACTTCAGGTGATGCGTCCACCTCGGCATCCCAAAGTGACGGGATGACAGGCATGAGCCACCGCGCCCGGCG
TATTGTATTGTATTGTATTGTATTGTATTGTATTGTATTGTATTGTATTGTATTGTATCGTATCGTATTGTATTGTATCC
TATCGTATCCTATCGCATCCTATCGTATCGTATCTTATTGTATTGTAATGGGTTGTATTGACTTATTTTATTTAGTTAGT
TACTTTTGTGTTATTTTATTTATTTATCTGTTTGTTCGTTTTTGCCTGATCAAAGGTCAATCAGACCCGGTCGTCAAAGT
GGCGATTTCCTAGG
>m84046230720182350s1/66192302/ccs14991-15563
-TGTATGTATGTATGTATTTATTTATGTATTTATTTTTGAGACGGAGTTTCGCTCTTGTTGCTCAGACTGGAGTGCGATG
GCGCAATCTCGGCTCACTGCAACCTCCGCTTCCCAGGTTCAAGCGATTCTCCTGCCTCAGCCTTCCTAGCAGCTGGGATT
ATAGGCATGTGCCACCGCGCCCGGCTAGTTTTGTATTTTCAATTGAGACGGGATTTCTCCATGTTGGTCGGGCTTGTCTC
CAACTCCCGACTTCAGGTGATGCGTCCACCTCGGCATCCCAAAGTGACGGGATGACAGGCATGAGCCACCGCGCCCGGCG
TATTGTATTGTATTGTATTGTATTGTATTGTATTGTATTGTATTGTATTGTATTGTATCGTATCGTATTGTATTGTATCC
TATCGTATCCTATCGCATCCTATCGTATCGTATCTTATTGTATTGTAATGGGTTGTATTGACTTATTTTATTTAGTTAGT
TACTTTTGTGTTATTTTATTTATTTATCTGTTTGTTCGTTTTTGCCTGATCAAAGGTCAATCAGACCCGGTCGTCAAAGT
GGCGATTTCCTAGG
>m84046230720182350s1/36177328/ccs8114-8686
-TGTATGTATGTATGTATTTATTTATGTATTTATTTTTGAGACGGAGTTTCGCTCTTGTTGCTCAGACTGGAGTGCGATG
GCGCAATCTCGGCTCACTGCAACCTCCGCTTCCCAGGTTCAAGCGATTCTCCTGCCTCAGCCTTCCTAGCAGCTGGGATT
ATAGGCATGTGCCACCGCGCCCGGCTAGTTTTGTATTTTCAATTGAGACGGGATTTCTCCATGTTGGTCGGGCTTGTCTC
CAACTCCCGACTTCAGGTGATGCGTCCACCTCGGCATCCCAAAGTGACGGGATGACAGGCATGAGCCACCGCGCCCGGCG
TATTGTATTGTATTGTATTGTATTGTATTGTATTGTATTGTATTGTATTGTATTGTATCGTATCGTATTGTATTGTATCC
TATCGTATCCTATCGCATCCTATCGTATCGTATCTTATTGTATTGTAATGGGTTGTATTGACTTATTTTATTTAGTTAGT
TACTTTTGTGTTATTTTATTTATTTATCTGTTTGTTCGTTTTTGCCTGATCAAAGGTCAATCAGACCCGGTCGTCAAAGT
GGCGATTTCCTAGG
>m84046230720182350s1/53544150/ccs12496-13068
-TGTATGTATGTATGTATTTATTTATGTATTTATTTTTGAGACGGAGTTTCGCTCTTGTTGCTCAGACTGGAGTGCGATG
GCGCAATCTCGGCTCACTGCAACCTCCGCTTCCCAGGTTCAAGCGATTCTCCTGCCTCAGCCTTCCTAGCAGCTGGGATT
ATAGGCATGTGCCACCGCGCCCGGCTAGTTTTGTATTTTCAATTGAGACGGGATTTCTCCATGTTGGTCGGGCTTGTCTC
CAACTCCCGACTTCAGGTGATGCGTCCACCTCGGCATCCCAAAGTGACGGGATGACAGGCATGAGCCACCGCGCCCGGCG
TATTGTATTGTATTGTATTGTATTGTATTGTATTGTATTGTATTGTATTGTATTGTATCGTATCGTATTGTATTGTATCC
TATCGTATCCTATCGCATCCTATCGTATCGTATCTTATTGTATTGTAATGGGTTGTATTGACTTATTTTATTTAGTTAGT
TACTTTTGTGTTATTTTATTTATTTATCTGTTTGTTCGTTTTTGCCTGATCAAAGGTCAATCAGACCCGGTCGTCAAAGT
GGCGATTTCCTAGG
>m84046230720182350s1/53674732/ccs19294-19866
-TGTATGTATGTATGTATTTATTTATGTATTTATTTTTGAGACGGAGTTTCGCTCTTGTTGCTCAGACTGGAGTGCGATG
GCGCAATCTCGGCTCACTGCAACCTCCGCTTCCCAGGTTCAAGCGATTCTCCTGCCTCAGCCTTCCTAGCAGCTGGGATT
ATAGGCATGTGCCACCGCGCCCGGCTAGTTTTGTATTTTCAATTGAGACGGGATTTCTCCATGTTGGTCGGGCTTGTCTC
CAACTCCCGACTTCAGGTGATGCGTCCACCTCGGCATCCCAAAGTGACGGGATGACAGGCATGAGCCACCGCGCCCGGCG
TATTGTATTGTATTGTATTGTATTGTATTGTATTGTATTGTATTGTATTGTATTGTATCGTATCGTATTGTATTGTATCC
TATCGTATCCTATCGCATCCTATCGTATCGTATCTTATTGTATTGTAATGGGTTGTATTGACTTATTTTATTTAGTTAGT
TACTTTTGTGTTATTTTATTTATTTATCTGTTTGTTCGTTTTTGCCTGATCAAAGGTCAATCAGACCCGGTCGTCAAAGT
GGCGATTTCCTAGG
>m84046230720182350s1/59247429/ccs9184-9756
-TGTATGTATGTATGTATTTATTTATGTATTTATTTTTGAGACGGAGTTTCGCTCTTGTTGCTCAGACTGGAGTGCGATG
GCGCAATCTCGGCTCACTGCAACCTCCGCTTCCCAGGTTCAAGCGATTCTCCTGCCTCAGCCTTCCTAGCAGCTGGGATT
ATAGGCATGTGCCACCGCGCCCGGCTAGTTTTGTATTTTCAATTGAGACGGGATTTCTCCATGTTGGTCGGGCTTGTCTC
CAACTCCCGACTTCAGGTGATGCGTCCACCTCGGCATCCCAAAGTGACGGGATGACAGGCATGAGCCACCGCGCCCGGCG
TATTGTATTGTATTGTATTGTATTGTATTGTATTGTATTGTATTGTATTGTATTGTATCGTATCGTATTGTATTGTATCC
TATCGTATCCTATCGCATCCTATCGTATCGTATCTTATTGTATTGTAATGGGTTGTATTGACTTATTTTATTTAGTTAGT
TACTTTTGTGTTATTTTATTTATTTATCTGTTTGTTCGTTTTTGCCTGATCAAAGGTCAATCAGACCCGGTCGTCAAAGT
GGCGATTTCCTAGG
>m84046230720182350s1/48367051/ccs9503-10075
-TGTATGTATGTATGTATTTATTTATGTATTTATTTTTGAGACGGAGTTTCGCTCTTGTTGCTCAGACTGGAGTGCGATG
GCGCAATCTCGGCTCACTGCAACCTCCGCTTCCCAGGTTCAAGCGATTCTCCTGCCTCAGCCTTCCTAGCAGCTGGGATT
ATAGGCATGTGCCACCGCGCCCGGCTAGTTTTGTATTTTCAATTGAGACGGGATTTCTCCATGTTGGTCGGGCTTGTCTC
CAACTCCCGACTTCAGGTGATGCGTCCACCTCGGCATCCCAAAGTGACGGGATGACAGGCATGAGCCACCGCGCCCGGCG
TATTGTATTGTATTGTATTGTATTGTATTGTATTGTATTGTATTGTATTGTATTGTATCGTATCGTATTGTATTGTATCC
TATCGTATCCTATCGCATCCTATCGTATCGTATCTTATTGTATTGTAATGGGTTGTATTGACTTATTTTATTTAGTTAGT
TACTTTTGTGTTATTTTATTTATTTATCTGTTTGTTCGTTTTTGCCTGATCAAAGGTCAATCAGACCCGGTCGTCAAAGT
GGCGATTTCCTAGG
>m84046230720182350s1/48627962/ccs7898-8470
-TGTATGTATGTATGTATTTATTTATGTATTTATTTTTGAGACGGAGTTTCGCTCTTGTTGCTCAGACTGGAGTGCGATG
GCGCAATCTCGGCTCACTGCAACCTCCGCTTCCCAGGTTCAAGCGATTCTCCTGCCTCAGCCTTCCTAGCAGCTGGGATT
ATAGGCATGTGCCACCGCGCCCGGCTAGTTTTGTATTTTCAATTGAGACGGGATTTCTCCATGTTGGTCGGGCTTGTCTC
CAACTCCCGACTTCAGGTGATGCGTCCACCTCGGCATCCCAAAGTGACGGGATGACAGGCATGAGCCACCGCGCCCGGCG
TATTGTATTGTATTGTATTGTATTGTATTGTATTGTATTGTATTGTATTGTATTGTATCGTATCGTATTGTATTGTATCC
TATCGTATCCTATCGCATCCTATCGTATCGTATCTTATTGTATTGTAATGGGTTGTATTGACTTATTTTATTTAGTTAGT
TACTTTTGTGTTATTTTATTTATTTATCTGTTTGTTCGTTTTTGCCTGATCAAAGGTCAATCAGACCCGGTCGTCAAAGT
GGCGATTTCCTAGG
>m84046230720182350s1/43845381/ccs4963-5535
-TGTATGTATGTATGTATTTATTTATGTATTTATTTTTGAGACGGAGTTTCGCTCTTGTTGCTCAGACTGGAGTGCGATG
GCGCAATCTCGGCTCACTGCAACCTCCGCTTCCCAGGTTCAAGCGATTCTCCTGCCTCAGCCTTCCTAGCAGCTGGGATT
ATAGGCATGTGCCACCGCGCCCGGCTAGTTTTGTATTTTCAATTGAGACGGGATTTCTCCATGTTGGTCGGGCTTGTCTC
CAACTCCCGACTTCAGGTGATGCGTCCACCTCGGCATCCCAAAGTGACGGGATGACAGGCATGAGCCACCGCGCCCGGCG
TATTGTATTGTATTGTATTGTATTGTATTGTATTGTATTGTATTGTATTGTATTGTATCGTATCGTATTGTATTGTATCC
TATCGTATCCTATCGCATCCTATCGTATCGTATCTTATTGTATTGTAATGGGTTGTATTGACTTATTTTATTTAGTTAGT
TACTTTTGTGTTATTTTATTTATTTATCTGTTTGTTCGTTTTTGCCTGATCAAAGGTCAATCAGACCCGGTCGTCAAAGT
GGCGATTTCCTAGG
>m84046230720182350s1/55248950/ccs7419-7991
-TGTATGTATGTATGTATTTATTTATGTATTTATTTTTGAGACGGAGTTTCGCTCTTGTTGCTCAGACTGGAGTGCGATG
GCGCAATCTCGGCTCACTGCAACCTCCGCTTCCCAGGTTCAAGCGATTCTCCTGCCTCAGCCTTCCTAGCAGCTGGGATT
ATAGGCATGTGCCACCGCGCCCGGCTAGTTTTGTATTTTCAATTGAGACGGGATTTCTCCATGTTGGTCGGGCTTGTCTC
CAACTCCCGACTTCAGGTGATGCGTCCACCTCGGCATCCCAAAGTGACGGGATGACAGGCATGAGCCACCGCGCCCGGCG
TATTGTATTGTATTGTATTGTATTGTATTGTATTGTATTGTATTGTATTGTATTGTATCGTATCGTATTGTATTGTATCC
TATCGTATCCTATCGCATCCTATCGTATCGTATCTTATTGTATTGTAATGGGTTGTATTGACTTATTTTATTTAGTTAGT
TACTTTTGTGTTATTTTATTTATTTATCTGTTTGTTCGTTTTTGCCTGATCAAAGGTCAATCAGACCCGGTCGTCAAAGT
GGCGATTTCCTAGG
>m84046230720182350s1/44501807/ccs20819-21391
-TGTATGTATGTATGTATTTATTTATGTATTTATTTTTGAGACGGAGTTTCGCTCTTGTTGCTCAGACTGGAGTGCGATG
GCGCAATCTCGGCTCACTGCAACCTCCGCTTCCCAGGTTCAAGCGATTCTCCTGCCTCAGCCTTCCTAGCAGCTGGGATT
ATAGGCATGTGCCACCGCGCCCGGCTAGTTTTGTATTTTCAATTGAGACGGGATTTCTCCATGTTGGTCGGGCTTGTCTC
CAACTCCCGACTTCAGGTGATGCGTCCACCTCGGCATCCCAAAGTGACGGGATGACAGGCATGAGCCACCGCGCCCGGCG
TATTGTATTGTATTGTATTGTATTGTATTGTATTGTATTGTATTGTATTGTATTGTATCGTATCGTATTGTATTGTATCC
TATCGTATCCTATCGCATCCTATCGTATCGTATCTTATTGTATTGTAATGGGTTGTATTGACTTATTTTATTTAGTTAGT
TACTTTTGTGTTATTTTATTTATTTATCTGTTTGTTCGTTTTTGCCTGATCAAAGGTCAATCAGACCCGGTCGTCAAAGT
GGCGATTTCCTAGG
>m84046230720182350s1/44566947/ccs2832-3404
-TGTATGTATGTATGTATTTATTTATGTATTTATTTTTGAGACGGAGTTTCGCTCTTGTTGCTCAGACTGGAGTGCGATG
GCGCAATCTCGGCTCACTGCAACCTCCGCTTCCCAGGTTCAAGCGATTCTCCTGCCTCAGCCTTCCTAGCAGCTGGGATT
ATAGGCATGTGCCACCGCGCCCGGCTAGTTTTGTATTTTCAATTGAGACGGGATTTCTCCATGTTGGTCGGGCTTGTCTC
CAACTCCCGACTTCAGGTGATGCGTCCACCTCGGCATCCCAAAGTGACGGGATGACAGGCATGAGCCACCGCGCCCGGCG
TATTGTATTGTATTGTATTGTATTGTATTGTATTGTATTGTATTGTATTGTATTGTATCGTATCGTATTGTATTGTATCC
TATCGTATCCTATCGCATCCTATCGTATCGTATCTTATTGTATTGTAATGGGTTGTATTGACTTATTTTATTTAGTTAGT
TACTTTTGTGTTATTTTATTTATTTATCTGTTTGTTCGTTTTTGCCTGATCAAAGGTCAATCAGACCCGGTCGTCAAAGT
GGCGATTTCCTAGG
>m84046230720182350s1/60752747/ccs2671-3243
-TGTATGTATGTATGTATTTATTTATGTATTTATTTTTGAGACGGAGTTTCGCTCTTGTTGCTCAGACTGGAGTGCGATG
GCGCAATCTCGGCTCACTGCAACCTCCGCTTCCCAGGTTCAAGCGATTCTCCTGCCTCAGCCTTCCTAGCAGCTGGGATT
ATAGGCATGTGCCACCGCGCCCGGCTAGTTTTGTATTTTCAATTGAGACGGGATTTCTCCATGTTGGTCGGGCTTGTCTC
CAACTCCCGACTTCAGGTGATGCGTCCACCTCGGCATCCCAAAGTGACGGGATGACAGGCATGAGCCACCGCGCCCGGCG
TATTGTATTGTATTGTATTGTATTGTATTGTATTGTATTGTATTGTATTGTATTGTATCGTATCGTATTGTATTGTATCC
TATCGTATCCTATCGCATCCTATCGTATCGTATCTTATTGTATTGTAATGGGTTGTATTGACTTATTTTATTTAGTTAGT
TACTTTTGTGTTATTTTATTTATTTATCTGTTTGTTCGTTTTTGCCTGATCAAAGGTCAATCAGACCCGGTCGTCAAAGT
GGCGATTTCCTAGG
>m84046230720182350s1/5964975/ccs1826-2398
-TGTATGTATGTATGTATTTATTTATGTATTTATTTTTGAGACGGAGTTTCGCTCTTGTTGCTCAGACTGGAGTGCGATG
GCGCAATCTCGGCTCACTGCAACCTCCGCTTCCCAGGTTCAAGCGATTCTCCTGCCTCAGCCTTCCTAGCAGCTGGGATT
ATAGGCATGTGCCACCGCGCCCGGCTAGTTTTGTATTTTCAATTGAGACGGGATTTCTCCATGTTGGTCGGGCTTGTCTC
CAACTCCCGACTTCAGGTGATGCGTCCACCTCGGCATCCCAAAGTGACGGGATGACAGGCATGAGCCACCGCGCCCGGCG
TATTGTATTGTATTGTATTGTATTGTATTGTATTGTATTGTATTGTATTGTATTGTATCGTATCGTATTGTATTGTATCC
TATCGTATCCTATCGCATCCTATCGTATCGTATCTTATTGTATTGTAATGGGTTGTATTGACTTATTTTATTTAGTTAGT
TACTTTTGTGTTATTTTATTTATTTATCTGTTTGTTCGTTTTTGCCTGATCAAAGGTCAATCAGACCCGGTCGTCAAAGT
GGCGATTTCCTAGG
>m84046230720182350s1/526722/ccs630-1202
-TGTATGTATGTATGTATTTATTTATGTATTTATTTTTGAGACGGAGTTTCGCTCTTGTTGCTCAGACTGGAGTGCGATG
GCGCAATCTCGGCTCACTGCAACCTCCGCTTCCCAGGTTCAAGCGATTCTCCTGCCTCAGCCTTCCTAGCAGCTGGGATT
ATAGGCATGTGCCACCGCGCCCGGCTAGTTTTGTATTTTCAATTGAGACGGGATTTCTCCATGTTGGTCGGGCTTGTCTC
CAACTCCCGACTTCAGGTGATGCGTCCACCTCGGCATCCCAAAGTGACGGGATGACAGGCATGAGCCACCGCGCCCGGCG
TATTGTATTGTATTGTATTGTATTGTATTGTATTGTATTGTATTGTATTGTATTGTATCGTATCGTATTGTATTGTATCC
TATCGTATCCTATCGCATCCTATCGTATCGTATCTTATTGTATTGTAATGGGTTGTATTGACTTATTTTATTTAGTTAGT
TACTTTTGTGTTATTTTATTTATTTATCTGTTTGTTCGTTTTTGCCTGATCAAAGGTCAATCAGACCCGGTCGTCAAAGT
GGCGATTTCCTAGG
>m84046230720182350s1/17760919/ccs12079-12651
-TGTATGTATGTATGTATTTATTTATGTATTTATTTTTGAGACGGAGTTTCGCTCTTGTTGCTCAGACTGGAGTGCGATG
GCGCAATCTCGGCTCACTGCAACCTCCGCTTCCCAGGTTCAAGCGATTCTCCTGCCTCAGCCTTCCTAGCAGCTGGGATT
ATAGGCATGTGCCACCGCGCCCGGCTAGTTTTGTATTTTCAATTGAGACGGGATTTCTCCATGTTGGTCGGGCTTGTCTC
CAACTCCCGACTTCAGGTGATGCGTCCACCTCGGCATCCCAAAGTGACGGGATGACAGGCATGAGCCACCGCGCCCGGCG
TATTGTATTGTATTGTATTGTATTGTATTGTATTGTATTGTATTGTATTGTATTGTATCGTATCGTATTGTATTGTATCC
TATCGTATCCTATCGCATCCTATCGTATCGTATCTTATTGTATTGTAATGGGTTGTATTGACTTATTTTATTTAGTTAGT
TACTTTTGTGTTATTTTATTTATTTATCTGTTTGTTCGTTTTTGCCTGATCAAAGGTCAATCAGACCCGGTCGTCAAAGT
GGCGATTTCCTAGG
>m84046230720182350s1/17892080/ccs351-923
-TGTATGTATGTATGTATTTATTTATGTATTTATTTTTGAGACGGAGTTTCGCTCTTGTTGCTCAGACTGGAGTGCGATG
GCGCAATCTCGGCTCACTGCAACCTCCGCTTCCCAGGTTCAAGCGATTCTCCTGCCTCAGCCTTCCTAGCAGCTGGGATT
ATAGGCATGTGCCACCGCGCCCGGCTAGTTTTGTATTTTCAATTGAGACGGGATTTCTCCATGTTGGTCGGGCTTGTCTC
CAACTCCCGACTTCAGGTGATGCGTCCACCTCGGCATCCCAAAGTGACGGGATGACAGGCATGAGCCACCGCGCCCGGCG
TATTGTATTGTATTGTATTGTATTGTATTGTATTGTATTGTATTGTATTGTATTGTATCGTATCGTATTGTATTGTATCC
TATCGTATCCTATCGCATCCTATCGTATCGTATCTTATTGTATTGTAATGGGTTGTATTGACTTATTTTATTTAGTTAGT
TACTTTTGTGTTATTTTATTTATTTATCTGTTTGTTCGTTTTTGCCTGATCAAAGGTCAATCAGACCCGGTCGTCAAAGT
GGCGATTTCCTAGG
>m84046230720182350s1/31459875/ccs6614-7186
-TGTATGTATGTATGTATTTATTTATGTATTTATTTTTGAGACGGAGTTTCGCTCTTGTTGCTCAGACTGGAGTGCGATG
GCGCAATCTCGGCTCACTGCAACCTCCGCTTCCCAGGTTCAAGCGATTCTCCTGCCTCAGCCTTCCTAGCAGCTGGGATT
ATAGGCATGTGCCACCGCGCCCGGCTAGTTTTGTATTTTCAATTGAGACGGGATTTCTCCATGTTGGTCGGGCTTGTCTC
CAACTCCCGACTTCAGGTGATGCGTCCACCTCGGCATCCCAAAGTGACGGGATGACAGGCATGAGCCACCGCGCCCGGCG
TATTGTATTGTATTGTATTGTATTGTATTGTATTGTATTGTATTGTATTGTATTGTATCGTATCGTATTGTATTGTATCC
TATCGTATCCTATCGCATCCTATCGTATCGTATCTTATTGTATTGTAATGGGTTGTATTGACTTATTTTATTTAGTTAGT
TACTTTTGTGTTATTTTATTTATTTATCTGTTTGTTCGTTTTTGCCTGATCAAAGGTCAATCAGACCCGGTCGTCAAAGT
GGCGATTTCCTAGG
>m84046230720182350s1/2362218/ccs1190-1762
-TGTATGTATGTATGTATTTATTTATGTATTTATTTTTGAGACGGAGTTTCGCTCTTGTTGCTCAGACTGGAGTGCGATG
GCGCAATCTCGGCTCACTGCAACCTCCGCTTCCCAGGTTCAAGCGATTCTCCTGCCTCAGCCTTCCTAGCAGCTGGGATT
ATAGGCATGTGCCACCGCGCCCGGCTAGTTTTGTATTTTCAATTGAGACGGGATTTCTCCATGTTGGTCGGGCTTGTCTC
CAACTCCCGACTTCAGGTGATGCGTCCACCTCGGCATCCCAAAGTGACGGGATGACAGGCATGAGCCACCGCGCCCGGCG
TATTGTATTGTATTGTATTGTATTGTATTGTATTGTATTGTATTGTATTGTATTGTATCGTATCGTATTGTATTGTATCC
TATCGTATCCTATCGCATCCTATCGTATCGTATCTTATTGTATTGTAATGGGTTGTATTGACTTATTTTATTTAGTTAGT
TACTTTTGTGTTATTTTATTTATTTATCTGTTTGTTCGTTTTTGCCTGATCAAAGGTCAATCAGACCCGGTCGTCAAAGT
GGCGATTTCCTAGG
>m84046230720182350s1/23724219/ccs256-828
-TGTATGTATGTATGTATTTATTTATGTATTTATTTTTGAGACGGAGTTTCGCTCTTGTTGCTCAGACTGGAGTGCGATG
GCGCAATCTCGGCTCACTGCAACCTCCGCTTCCCAGGTTCAAGCGATTCTCCTGCCTCAGCCTTCCTAGCAGCTGGGATT
ATAGGCATGTGCCACCGCGCCCGGCTAGTTTTGTATTTTCAATTGAGACGGGATTTCTCCATGTTGGTCGGGCTTGTCTC
CAACTCCCGACTTCAGGTGATGCGTCCACCTCGGCATCCCAAAGTGACGGGATGACAGGCATGAGCCACCGCGCCCGGCG
TATTGTATTGTATTGTATTGTATTGTATTGTATTGTATTGTATTGTATTGTATTGTATCGTATCGTATTGTATTGTATCC
TATCGTATCCTATCGCATCCTATCGTATCGTATCTTATTGTATTGTAATGGGTTGTATTGACTTATTTTATTTAGTTAGT
TACTTTTGTGTTATTTTATTTATTTATCTGTTTGTTCGTTTTTGCCTGATCAAAGGTCAATCAGACCCGGTCGTCAAAGT
GGCGATTTCCTAGG
>m84046230720182350s1/23792364/ccs1211-1783
-TGTATGTATGTATGTATTTATTTATGTATTTATTTTTGAGACGGAGTTTCGCTCTTGTTGCTCAGACTGGAGTGCGATG
GCGCAATCTCGGCTCACTGCAACCTCCGCTTCCCAGGTTCAAGCGATTCTCCTGCCTCAGCCTTCCTAGCAGCTGGGATT
ATAGGCATGTGCCACCGCGCCCGGCTAGTTTTGTATTTTCAATTGAGACGGGATTTCTCCATGTTGGTCGGGCTTGTCTC
CAACTCCCGACTTCAGGTGATGCGTCCACCTCGGCATCCCAAAGTGACGGGATGACAGGCATGAGCCACCGCGCCCGGCG
TATTGTATTGTATTGTATTGTATTGTATTGTATTGTATTGTATTGTATTGTATTGTATCGTATCGTATTGTATTGTATCC
TATCGTATCCTATCGCATCCTATCGTATCGTATCTTATTGTATTGTAATGGGTTGTATTGACTTATTTTATTTAGTTAGT
TACTTTTGTGTTATTTTATTTATTTATCTGTTTGTTCGTTTTTGCCTGATCAAAGGTCAATCAGACCCGGTCGTCAAAGT
GGCGATTTCCTAGG
>m84046230720182350s1/18875083/ccs8576-9148
-TGTATGTATGTATGTATTTATTTATGTATTTATTTTTGAGACGGAGTTTCGCTCTTGTTGCTCAGACTGGAGTGCGATG
GCGCAATCTCGGCTCACTGCAACCTCCGCTTCCCAGGTTCAAGCGATTCTCCTGCCTCAGCCTTCCTAGCAGCTGGGATT
ATAGGCATGTGCCACCGCGCCCGGCTAGTTTTGTATTTTCAATTGAGACGGGATTTCTCCATGTTGGTCGGGCTTGTCTC
CAACTCCCGACTTCAGGTGATGCGTCCACCTCGGCATCCCAAAGTGACGGGATGACAGGCATGAGCCACCGCGCCCGGCG
TATTGTATTGTATTGTATTGTATTGTATTGTATTGTATTGTATTGTATTGTATTGTATCGTATCGTATTGTATTGTATCC
TATCGTATCCTATCGCATCCTATCGTATCGTATCTTATTGTATTGTAATGGGTTGTATTGACTTATTTTATTTAGTTAGT
TACTTTTGTGTTATTTTATTTATTTATCTGTTTGTTCGTTTTTGCCTGATCAAAGGTCAATCAGACCCGGTCGTCAAAGT
GGCGATTTCCTAGG
>m84046230720182350s1/23987351/ccs9742-10314
-TGTATGTATGTATGTATTTATTTATGTATTTATTTTTGAGACGGAGTTTCGCTCTTGTTGCTCAGACTGGAGTGCGATG
GCGCAATCTCGGCTCACTGCAACCTCCGCTTCCCAGGTTCAAGCGATTCTCCTGCCTCAGCCTTCCTAGCAGCTGGGATT
ATAGGCATGTGCCACCGCGCCCGGCTAGTTTTGTATTTTCAATTGAGACGGGATTTCTCCATGTTGGTCGGGCTTGTCTC
CAACTCCCGACTTCAGGTGATGCGTCCACCTCGGCATCCCAAAGTGACGGGATGACAGGCATGAGCCACCGCGCCCGGCG
TATTGTATTGTATTGTATTGTATTGTATTGTATTGTATTGTATTGTATTGTATTGTATCGTATCGTATTGTATTGTATCC
TATCGTATCCTATCGCATCCTATCGTATCGTATCTTATTGTATTGTAATGGGTTGTATTGACTTATTTTATTTAGTTAGT
TACTTTTGTGTTATTTTATTTATTTATCTGTTTGTTCGTTTTTGCCTGATCAAAGGTCAATCAGACCCGGTCGTCAAAGT
GGCGATTTCCTAGG
>m84046230720182350s1/23987011/ccs341-913
-TGTATGTATGTATGTATTTATTTATGTATTTATTTTTGAGACGGAGTTTCGCTCTTGTTGCTCAGACTGGAGTGCGATG
GCGCAATCTCGGCTCACTGCAACCTCCGCTTCCCAGGTTCAAGCGATTCTCCTGCCTCAGCCTTCCTAGCAGCTGGGATT
ATAGGCATGTGCCACCGCGCCCGGCTAGTTTTGTATTTTCAATTGAGACGGGATTTCTCCATGTTGGTCGGGCTTGTCTC
CAACTCCCGACTTCAGGTGATGCGTCCACCTCGGCATCCCAAAGTGACGGGATGACAGGCATGAGCCACCGCGCCCGGCG
TATTGTATTGTATTGTATTGTATTGTATTGTATTGTATTGTATTGTATTGTATTGTATCGTATCGTATTGTATTGTATCC
TATCGTATCCTATCGCATCCTATCGTATCGTATCTTATTGTATTGTAATGGGTTGTATTGACTTATTTTATTTAGTTAGT
TACTTTTGTGTTATTTTATTTATTTATCTGTTTGTTCGTTTTTGCCTGATCAAAGGTCAATCAGACCCGGTCGTCAAAGT
GGCGATTTCCTAGG
>m84046230720182350s1/31917229/ccs5684-6256
-TGTATGTATGTATGTATTTATTTATGTATTTATTTTTGAGACGGAGTTTCGCTCTTGTTGCTCAGACTGGAGTGCGATG
GCGCAATCTCGGCTCACTGCAACCTCCGCTTCCCAGGTTCAAGCGATTCTCCTGCCTCAGCCTTCCTAGCAGCTGGGATT
ATAGGCATGTGCCACCGCGCCCGGCTAGTTTTGTATTTTCAATTGAGACGGGATTTCTCCATGTTGGTCGGGCTTGTCTC
CAACTCCCGACTTCAGGTGATGCGTCCACCTCGGCATCCCAAAGTGACGGGATGACAGGCATGAGCCACCGCGCCCGGCG
TATTGTATTGTATTGTATTGTATTGTATTGTATTGTATTGTATTGTATTGTATTGTATCGTATCGTATTGTATTGTATCC
TATCGTATCCTATCGCATCCTATCGTATCGTATCTTATTGTATTGTAATGGGTTGTATTGACTTATTTTATTTAGTTAGT
TACTTTTGTGTTATTTTATTTATTTATCTGTTTGTTCGTTTTTGCCTGATCAAAGGTCAATCAGACCCGGTCGTCAAAGT
GGCGATTTCCTAGG
>m84046230720182350s1/19203664/ccs3926-4498
-TGTATGTATGTATGTATTTATTTATGTATTTATTTTTGAGACGGAGTTTCGCTCTTGTTGCTCAGACTGGAGTGCGATG
GCGCAATCTCGGCTCACTGCAACCTCCGCTTCCCAGGTTCAAGCGATTCTCCTGCCTCAGCCTTCCTAGCAGCTGGGATT
ATAGGCATGTGCCACCGCGCCCGGCTAGTTTTGTATTTTCAATTGAGACGGGATTTCTCCATGTTGGTCGGGCTTGTCTC
CAACTCCCGACTTCAGGTGATGCGTCCACCTCGGCATCCCAAAGTGACGGGATGACAGGCATGAGCCACCGCGCCCGGCG
TATTGTATTGTATTGTATTGTATTGTATTGTATTGTATTGTATTGTATTGTATTGTATCGTATCGTATTGTATTGTATCC
TATCGTATCCTATCGCATCCTATCGTATCGTATCTTATTGTATTGTAATGGGTTGTATTGACTTATTTTATTTAGTTAGT
TACTTTTGTGTTATTTTATTTATTTATCTGTTTGTTCGTTTTTGCCTGATCAAAGGTCAATCAGACCCGGTCGTCAAAGT
GGCGATTTCCTAGG
>m64011190714120746/64553507/ccs14253-14825
-TGTATGTATGTATGTATTTATTTATGTATTTATTTTTGAGACGGAGTTTCGCTCTTGTTGCTCAGACTGGAGTGCGATG
GCGCAATCTCGGCTCACTGCAACCTCCGCTTCCCAGGTTCAAGCGATTCTCCTGCCTCAGCCTTCCTAGCAGCTGGGATT
ATAGGCATGTGCCACCGCGCCCGGCTAGTTTTGTATTTTCAATTGAGACGGGATTTCTCCATGTTGGTCGGGCTTGTCTC
CAACTCCCGACTTCAGGTGATGCGTCCACCTCGGCATCCCAAAGTGACGGGATGACAGGCATGAGCCACCGCGCCCGGCG
TATTGTATTGTATTGTATTGTATTGTATTGTATTGTATTGTATTGTATTGTATTGTATCGTATCGTATTGTATTGTATCC
TATCGTATCCTATCGCATCCTATCGTATCGTATCTTATTGTATTGTAATGGGTTGTATTGACTTATTTTATTTAGTTAGT
TACTTTTGTGTTATTTTATTTATTTATCTGTTTGTTCGTTTTTGCCTGATCAAAGGTCAATCAGACCCGGTCGTCAAAGT
GGCGATTTCCTAGG
>m84046230720182350s1/32114403/ccs9900-10472
-TGTATGTATGTATGTATTTATTTATGTATTTATTTTTGAGACGGAGTTTCGCTCTTGTTGCTCAGACTGGAGTGCGATG
GCGCAATCTCGGCTCACTGCAACCTCCGCTTCCCAGGTTCAAGCGATTCTCCTGCCTCAGCCTTCCTAGCAGCTGGGATT
ATAGGCATGTGCCACCGCGCCCGGCTAGTTTTGTATTTTCAATTGAGACGGGATTTCTCCATGTTGGTCGGGCTTGTCTC
CAACTCCCGACTTCAGGTGATGCGTCCACCTCGGCATCCCAAAGTGACGGGATGACAGGCATGAGCCACCGCGCCCGGCG
TATTGTATTGTATTGTATTGTATTGTATTGTATTGTATTGTATTGTATTGTATTGTATCGTATCGTATTGTATTGTATCC
TATCGTATCCTATCGCATCCTATCGTATCGTATCTTATTGTATTGTAATGGGTTGTATTGACTTATTTTATTTAGTTAGT
TACTTTTGTGTTATTTTATTTATTTATCTGTTTGTTCGTTTTTGCCTGATCAAAGGTCAATCAGACCCGGTCGTCAAAGT
GGCGATTTCCTAGG
>m84046230720182350s1/8782436/ccs5674-6246
-TGTATGTATGTATGTATTTATTTATGTATTTATTTTTGAGACGGAGTTTCGCTCTTGTTGCTCAGACTGGAGTGCGATG
GCGCAATCTCGGCTCACTGCAACCTCCGCTTCCCAGGTTCAAGCGATTCTCCTGCCTCAGCCTTCCTAGCAGCTGGGATT
ATAGGCATGTGCCACCGCGCCCGGCTAGTTTTGTATTTTCAATTGAGACGGGATTTCTCCATGTTGGTCGGGCTTGTCTC
CAACTCCCGACTTCAGGTGATGCGTCCACCTCGGCATCCCAAAGTGACGGGATGACAGGCATGAGCCACCGCGCCCGGCG
TATTGTATTGTATTGTATTGTATTGTATTGTATTGTATTGTATTGTATTGTATTGTATCGTATCGTATTGTATTGTATCC
TATCGTATCCTATCGCATCCTATCGTATCGTATCTTATTGTATTGTAATGGGTTGTATTGACTTATTTTATTTAGTTAGT
TACTTTTGTGTTATTTTATTTATTTATCTGTTTGTTCGTTTTTGCCTGATCAAAGGTCAATCAGACCCGGTCGTCAAAGT
GGCGATTTCCTAGG
>m84046230720182350s1/25233181/ccs12908-13480
-TGTATGTATGTATGTATTTATTTATGTATTTATTTTTGAGACGGAGTTTCGCTCTTGTTGCTCAGACTGGAGTGCGATG
GCGCAATCTCGGCTCACTGCAACCTCCGCTTCCCAGGTTCAAGCGATTCTCCTGCCTCAGCCTTCCTAGCAGCTGGGATT
ATAGGCATGTGCCACCGCGCCCGGCTAGTTTTGTATTTTCAATTGAGACGGGATTTCTCCATGTTGGTCGGGCTTGTCTC
CAACTCCCGACTTCAGGTGATGCGTCCACCTCGGCATCCCAAAGTGACGGGATGACAGGCATGAGCCACCGCGCCCGGCG
TATTGTATTGTATTGTATTGTATTGTATTGTATTGTATTGTATTGTATTGTATTGTATCGTATCGTATTGTATTGTATCC
TATCGTATCCTATCGCATCCTATCGTATCGTATCTTATTGTATTGTAATGGGTTGTATTGACTTATTTTATTTAGTTAGT
TACTTTTGTGTTATTTTATTTATTTATCTGTTTGTTCGTTTTTGCCTGATCAAAGGTCAATCAGACCCGGTCGTCAAAGT
GGCGATTTCCTAGG
>m84046230720182350s1/20055687/ccs357-929
-TGTATGTATGTATGTATTTATTTATGTATTTATTTTTGAGACGGAGTTTCGCTCTTGTTGCTCAGACTGGAGTGCGATG
GCGCAATCTCGGCTCACTGCAACCTCCGCTTCCCAGGTTCAAGCGATTCTCCTGCCTCAGCCTTCCTAGCAGCTGGGATT
ATAGGCATGTGCCACCGCGCCCGGCTAGTTTTGTATTTTCAATTGAGACGGGATTTCTCCATGTTGGTCGGGCTTGTCTC
CAACTCCCGACTTCAGGTGATGCGTCCACCTCGGCATCCCAAAGTGACGGGATGACAGGCATGAGCCACCGCGCCCGGCG
TATTGTATTGTATTGTATTGTATTGTATTGTATTGTATTGTATTGTATTGTATTGTATCGTATCGTATTGTATTGTATCC
TATCGTATCCTATCGCATCCTATCGTATCGTATCTTATTGTATTGTAATGGGTTGTATTGACTTATTTTATTTAGTTAGT
TACTTTTGTGTTATTTTATTTATTTATCTGTTTGTTCGTTTTTGCCTGATCAAAGGTCAATCAGACCCGGTCGTCAAAGT
GGCGATTTCCTAGG
>m84046230720182350s1/9438310/ccs150-722
-TGTATGTATGTATGTATTTATTTATGTATTTATTTTTGAGACGGAGTTTCGCTCTTGTTGCTCAGACTGGAGTGCGATG
GCGCAATCTCGGCTCACTGCAACCTCCGCTTCCCAGGTTCAAGCGATTCTCCTGCCTCAGCCTTCCTAGCAGCTGGGATT
ATAGGCATGTGCCACCGCGCCCGGCTAGTTTTGTATTTTCAATTGAGACGGGATTTCTCCATGTTGGTCGGGCTTGTCTC
CAACTCCCGACTTCAGGTGATGCGTCCACCTCGGCATCCCAAAGTGACGGGATGACAGGCATGAGCCACCGCGCCCGGCG
TATTGTATTGTATTGTATTGTATTGTATTGTATTGTATTGTATTGTATTGTATTGTATCGTATCGTATTGTATTGTATCC
TATCGTATCCTATCGCATCCTATCGTATCGTATCTTATTGTATTGTAATGGGTTGTATTGACTTATTTTATTTAGTTAGT
TACTTTTGTGTTATTTTATTTATTTATCTGTTTGTTCGTTTTTGCCTGATCAAAGGTCAATCAGACCCGGTCGTCAAAGT
GGCGATTTCCTAGG
>m84046230720182350s1/33294020/ccs15760-16332
-TGTATGTATGTATGTATTTATTTATGTATTTATTTTTGAGACGGAGTTTCGCTCTTGTTGCTCAGACTGGAGTGCGATG
GCGCAATCTCGGCTCACTGCAACCTCCGCTTCCCAGGTTCAAGCGATTCTCCTGCCTCAGCCTTCCTAGCAGCTGGGATT
ATAGGCATGTGCCACCGCGCCCGGCTAGTTTTGTATTTTCAATTGAGACGGGATTTCTCCATGTTGGTCGGGCTTGTCTC
CAACTCCCGACTTCAGGTGATGCGTCCACCTCGGCATCCCAAAGTGACGGGATGACAGGCATGAGCCACCGCGCCCGGCG
TATTGTATTGTATTGTATTGTATTGTATTGTATTGTATTGTATTGTATTGTATTGTATCGTATCGTATTGTATTGTATCC
TATCGTATCCTATCGCATCCTATCGTATCGTATCTTATTGTATTGTAATGGGTTGTATTGACTTATTTTATTTAGTTAGT
TACTTTTGTGTTATTTTATTTATTTATCTGTTTGTTCGTTTTTGCCTGATCAAAGGTCAATCAGACCCGGTCGTCAAAGT
GGCGATTTCCTAGG
>m84046230720182350s1/4524123/ccs5138-5710
-TGTATGTATGTATGTATTTATTTATGTATTTATTTTTGAGACGGAGTTTCGCTCTTGTTGCTCAGACTGGAGTGCGATG
GCGCAATCTCGGCTCACTGCAACCTCCGCTTCCCAGGTTCAAGCGATTCTCCTGCCTCAGCCTTCCTAGCAGCTGGGATT
ATAGGCATGTGCCACCGCGCCCGGCTAGTTTTGTATTTTCAATTGAGACGGGATTTCTCCATGTTGGTCGGGCTTGTCTC
CAACTCCCGACTTCAGGTGATGCGTCCACCTCGGCATCCCAAAGTGACGGGATGACAGGCATGAGCCACCGCGCCCGGCG
TATTGTATTGTATTGTATTGTATTGTATTGTATTGTATTGTATTGTATTGTATTGTATCGTATCGTATTGTATTGTATCC
TATCGTATCCTATCGCATCCTATCGTATCGTATCTTATTGTATTGTAATGGGTTGTATTGACTTATTTTATTTAGTTAGT
TACTTTTGTGTTATTTTATTTATTTATCTGTTTGTTCGTTTTTGCCTGATCAAAGGTCAATCAGACCCGGTCGTCAAAGT
GGCGATTTCCTAGG
>m84046230720182350s1/14943121/ccs3374-3946
-TGTATGTATGTATGTATTTATTTATGTATTTATTTTTGAGACGGAGTTTCGCTCTTGTTGCTCAGACTGGAGTGCGATG
GCGCAATCTCGGCTCACTGCAACCTCCGCTTCCCAGGTTCAAGCGATTCTCCTGCCTCAGCCTTCCTAGCAGCTGGGATT
ATAGGCATGTGCCACCGCGCCCGGCTAGTTTTGTATTTTCAATTGAGACGGGATTTCTCCATGTTGGTCGGGCTTGTCTC
CAACTCCCGACTTCAGGTGATGCGTCCACCTCGGCATCCCAAAGTGACGGGATGACAGGCATGAGCCACCGCGCCCGGCG
TATTGTATTGTATTGTATTGTATTGTATTGTATTGTATTGTATTGTATTGTATTGTATCGTATCGTATTGTATTGTATCC
TATCGTATCCTATCGCATCCTATCGTATCGTATCTTATTGTATTGTAATGGGTTGTATTGACTTATTTTATTTAGTTAGT
TACTTTTGTGTTATTTTATTTATTTATCTGTTTGTTCGTTTTTGCCTGATCAAAGGTCAATCAGACCCGGTCGTCAAAGT
GGCGATTTCCTAGG
>m84046230720182350s1/10880774/ccs918-1490
-TGTATGTATGTATGTATTTATTTATGTATTTATTTTTGAGACGGAGTTTCGCTCTTGTTGCTCAGACTGGAGTGCGATG
GCGCAATCTCGGCTCACTGCAACCTCCGCTTCCCAGGTTCAAGCGATTCTCCTGCCTCAGCCTTCCTAGCAGCTGGGATT
ATAGGCATGTGCCACCGCGCCCGGCTAGTTTTGTATTTTCAATTGAGACGGGATTTCTCCATGTTGGTCGGGCTTGTCTC
CAACTCCCGACTTCAGGTGATGCGTCCACCTCGGCATCCCAAAGTGACGGGATGACAGGCATGAGCCACCGCGCCCGGCG
TATTGTATTGTATTGTATTGTATTGTATTGTATTGTATTGTATTGTATTGTATTGTATCGTATCGTATTGTATTGTATCC
TATCGTATCCTATCGCATCCTATCGTATCGTATCTTATTGTATTGTAATGGGTTGTATTGACTTATTTTATTTAGTTAGT
TACTTTTGTGTTATTTTATTTATTTATCTGTTTGTTCGTTTTTGCCTGATCAAAGGTCAATCAGACCCGGTCGTCAAAGT
GGCGATTTCCTAGG
>m84046230720182350s1/22285243/ccs8402-8974
-TGTATGTATGTATGTATTTATTTATGTATTTATTTTTGAGACGGAGTTTCGCTCTTGTTGCTCAGACTGGAGTGCGATG
GCGCAATCTCGGCTCACTGCAACCTCCGCTTCCCAGGTTCAAGCGATTCTCCTGCCTCAGCCTTCCTAGCAGCTGGGATT
ATAGGCATGTGCCACCGCGCCCGGCTAGTTTTGTATTTTCAATTGAGACGGGATTTCTCCATGTTGGTCGGGCTTGTCTC
CAACTCCCGACTTCAGGTGATGCGTCCACCTCGGCATCCCAAAGTGACGGGATGACAGGCATGAGCCACCGCGCCCGGCG
TATTGTATTGTATTGTATTGTATTGTATTGTATTGTATTGTATTGTATTGTATTGTATCGTATCGTATTGTATTGTATCC
TATCGTATCCTATCGCATCCTATCGTATCGTATCTTATTGTATTGTAATGGGTTGTATTGACTTATTTTATTTAGTTAGT
TACTTTTGTGTTATTTTATTTATTTATCTGTTTGTTCGTTTTTGCCTGATCAAAGGTCAATCAGACCCGGTCGTCAAAGT
GGCGATTTCCTAGG
>m84046230720182350s1/68092035/ccs13362-13934
-TGTATGTATGTATGTATTTATTTATGTATTTATTTTTGAGACGGAGTTTCGCTCTTGTTGCTCAGACTGGAGTGCGATG
GCGCAATCTCGGCTCACTGCAACCTCCGCTTCCCAGGTTCAAGCGATTCTCCTGCCTCAGCCTTCCTAGCAGCTGGGATT
ATAGGCATGTGCCACCGCGCCCGGCTAGTTTTGTATTTTCAATTGAGACGGGATTTCTCCATGTTGGTCGGGCTTGTCTC
CAACTCCCGACTTCAGGTGATGCGTCCACCTCGGCATCCCAAAGTGACGGGATGACAGGCATGAGCCACCGCGCCCGGCG
TATTGTATTGTATTGTATTGTATTGTATTGTATTGTATTGTATTGTATTGTATTGTATCGTATCGTATTGTATTGTATCC
TATCGTATCCTATCGCATCCTATCGTATCGTATCTTATTGTATTGTAATGGGTTGTATTGACTTATTTTATTTAGTTAGT
TACTTTTGTGTTATTTTATTTATTTATCTGTTTGTTCGTTTTTGCCTGATCAAAGGTCAATCAGACCCGGTCGTCAAAGT
GGCGATTTCCTAGG
>m84046230720182350s1/73599709/ccs12118-12690
-TGTATGTATGTATGTATTTATTTATGTATTTATTTTTGAGACGGAGTTTCGCTCTTGTTGCTCAGACTGGAGTGCGATG
GCGCAATCTCGGCTCACTGCAACCTCCGCTTCCCAGGTTCAAGCGATTCTCCTGCCTCAGCCTTCCTAGCAGCTGGGATT
ATAGGCATGTGCCACCGCGCCCGGCTAGTTTTGTATTTTCAATTGAGACGGGATTTCTCCATGTTGGTCGGGCTTGTCTC
CAACTCCCGACTTCAGGTGATGCGTCCACCTCGGCATCCCAAAGTGACGGGATGACAGGCATGAGCCACCGCGCCCGGCG
TATTGTATTGTATTGTATTGTATTGTATTGTATTGTATTGTATTGTATTGTATTGTATCGTATCGTATTGTATTGTATCC
TATCGTATCCTATCGCATCCTATCGTATCGTATCTTATTGTATTGTAATGGGTTGTATTGACTTATTTTATTTAGTTAGT
TACTTTTGTGTTATTTTATTTATTTATCTGTTTGTTCGTTTTTGCCTGATCAAAGGTCAATCAGACCCGGTCGTCAAAGT
GGCGATTTCCTAGG
>m84046230720182350s1/91160721/ccs1983-2555
-TGTATGTATGTATGTATTTATTTATGTATTTATTTTTGAGACGGAGTTTCGCTCTTGTTGCTCAGACTGGAGTGCGATG
GCGCAATCTCGGCTCACTGCAACCTCCGCTTCCCAGGTTCAAGCGATTCTCCTGCCTCAGCCTTCCTAGCAGCTGGGATT
ATAGGCATGTGCCACCGCGCCCGGCTAGTTTTGTATTTTCAATTGAGACGGGATTTCTCCATGTTGGTCGGGCTTGTCTC
CAACTCCCGACTTCAGGTGATGCGTCCACCTCGGCATCCCAAAGTGACGGGATGACAGGCATGAGCCACCGCGCCCGGCG
TATTGTATTGTATTGTATTGTATTGTATTGTATTGTATTGTATTGTATTGTATTGTATCGTATCGTATTGTATTGTATCC
TATCGTATCCTATCGCATCCTATCGTATCGTATCTTATTGTATTGTAATGGGTTGTATTGACTTATTTTATTTAGTTAGT
TACTTTTGTGTTATTTTATTTATTTATCTGTTTGTTCGTTTTTGCCTGATCAAAGGTCAATCAGACCCGGTCGTCAAAGT
GGCGATTTCCTAGG
>m84046230720182350s1/91751063/ccs3488-4060
-TGTATGTATGTATGTATTTATTTATGTATTTATTTTTGAGACGGAGTTTCGCTCTTGTTGCTCAGACTGGAGTGCGATG
GCGCAATCTCGGCTCACTGCAACCTCCGCTTCCCAGGTTCAAGCGATTCTCCTGCCTCAGCCTTCCTAGCAGCTGGGATT
ATAGGCATGTGCCACCGCGCCCGGCTAGTTTTGTATTTTCAATTGAGACGGGATTTCTCCATGTTGGTCGGGCTTGTCTC
CAACTCCCGACTTCAGGTGATGCGTCCACCTCGGCATCCCAAAGTGACGGGATGACAGGCATGAGCCACCGCGCCCGGCG
TATTGTATTGTATTGTATTGTATTGTATTGTATTGTATTGTATTGTATTGTATTGTATCGTATCGTATTGTATTGTATCC
TATCGTATCCTATCGCATCCTATCGTATCGTATCTTATTGTATTGTAATGGGTTGTATTGACTTATTTTATTTAGTTAGT
TACTTTTGTGTTATTTTATTTATTTATCTGTTTGTTCGTTTTTGCCTGATCAAAGGTCAATCAGACCCGGTCGTCAAAGT
GGCGATTTCCTAGG
>m84046230720182350s1/80216272/ccs9281-9853
-TGTATGTATGTATGTATTTATTTATGTATTTATTTTTGAGACGGAGTTTCGCTCTTGTTGCTCAGACTGGAGTGCGATG
GCGCAATCTCGGCTCACTGCAACCTCCGCTTCCCAGGTTCAAGCGATTCTCCTGCCTCAGCCTTCCTAGCAGCTGGGATT
ATAGGCATGTGCCACCGCGCCCGGCTAGTTTTGTATTTTCAATTGAGACGGGATTTCTCCATGTTGGTCGGGCTTGTCTC
CAACTCCCGACTTCAGGTGATGCGTCCACCTCGGCATCCCAAAGTGACGGGATGACAGGCATGAGCCACCGCGCCCGGCG
TATTGTATTGTATTGTATTGTATTGTATTGTATTGTATTGTATTGTATTGTATTGTATCGTATCGTATTGTATTGTATCC
TATCGTATCCTATCGCATCCTATCGTATCGTATCTTATTGTATTGTAATGGGTTGTATTGACTTATTTTATTTAGTTAGT
TACTTTTGTGTTATTTTATTTATTTATCTGTTTGTTCGTTTTTGCCTGATCAAAGGTCAATCAGACCCGGTCGTCAAAGT
GGCGATTTCCTAGG
>m84046230720182350s1/86575256/ccs15061-15633
-TGTATGTATGTATGTATTTATTTATGTATTTATTTTTGAGACGGAGTTTCGCTCTTGTTGCTCAGACTGGAGTGCGATG
GCGCAATCTCGGCTCACTGCAACCTCCGCTTCCCAGGTTCAAGCGATTCTCCTGCCTCAGCCTTCCTAGCAGCTGGGATT
ATAGGCATGTGCCACCGCGCCCGGCTAGTTTTGTATTTTCAATTGAGACGGGATTTCTCCATGTTGGTCGGGCTTGTCTC
CAACTCCCGACTTCAGGTGATGCGTCCACCTCGGCATCCCAAAGTGACGGGATGACAGGCATGAGCCACCGCGCCCGGCG
TATTGTATTGTATTGTATTGTATTGTATTGTATTGTATTGTATTGTATTGTATTGTATCGTATCGTATTGTATTGTATCC
TATCGTATCCTATCGCATCCTATCGTATCGTATCTTATTGTATTGTAATGGGTTGTATTGACTTATTTTATTTAGTTAGT
TACTTTTGTGTTATTTTATTTATTTATCTGTTTGTTCGTTTTTGCCTGATCAAAGGTCAATCAGACCCGGTCGTCAAAGT
GGCGATTTCCTAGG
>m84046230720182350s1/70386778/ccs2751-3323
-TGTATGTATGTATGTATTTATTTATGTATTTATTTTTGAGACGGAGTTTCGCTCTTGTTGCTCAGACTGGAGTGCGATG
GCGCAATCTCGGCTCACTGCAACCTCCGCTTCCCAGGTTCAAGCGATTCTCCTGCCTCAGCCTTCCTAGCAGCTGGGATT
ATAGGCATGTGCCACCGCGCCCGGCTAGTTTTGTATTTTCAATTGAGACGGGATTTCTCCATGTTGGTCGGGCTTGTCTC
CAACTCCCGACTTCAGGTGATGCGTCCACCTCGGCATCCCAAAGTGACGGGATGACAGGCATGAGCCACCGCGCCCGGCG
TATTGTATTGTATTGTATTGTATTGTATTGTATTGTATTGTATTGTATTGTATTGTATCGTATCGTATTGTATTGTATCC
TATCGTATCCTATCGCATCCTATCGTATCGTATCTTATTGTATTGTAATGGGTTGTATTGACTTATTTTATTTAGTTAGT
TACTTTTGTGTTATTTTATTTATTTATCTGTTTGTTCGTTTTTGCCTGATCAAAGGTCAATCAGACCCGGTCGTCAAAGT
GGCGATTTCCTAGG
>m84046230720182350s1/75956301/ccs13663-14235
-TGTATGTATGTATGTATTTATTTATGTATTTATTTTTGAGACGGAGTTTCGCTCTTGTTGCTCAGACTGGAGTGCGATG
GCGCAATCTCGGCTCACTGCAACCTCCGCTTCCCAGGTTCAAGCGATTCTCCTGCCTCAGCCTTCCTAGCAGCTGGGATT
ATAGGCATGTGCCACCGCGCCCGGCTAGTTTTGTATTTTCAATTGAGACGGGATTTCTCCATGTTGGTCGGGCTTGTCTC
CAACTCCCGACTTCAGGTGATGCGTCCACCTCGGCATCCCAAAGTGACGGGATGACAGGCATGAGCCACCGCGCCCGGCG
TATTGTATTGTATTGTATTGTATTGTATTGTATTGTATTGTATTGTATTGTATTGTATCGTATCGTATTGTATTGTATCC
TATCGTATCCTATCGCATCCTATCGTATCGTATCTTATTGTATTGTAATGGGTTGTATTGACTTATTTTATTTAGTTAGT
TACTTTTGTGTTATTTTATTTATTTATCTGTTTGTTCGTTTTTGCCTGATCAAAGGTCAATCAGACCCGGTCGTCAAAGT
GGCGATTTCCTAGG
>m84046230720182350s1/81528023/ccs281-853
-TGTATGTATGTATGTATTTATTTATGTATTTATTTTTGAGACGGAGTTTCGCTCTTGTTGCTCAGACTGGAGTGCGATG
GCGCAATCTCGGCTCACTGCAACCTCCGCTTCCCAGGTTCAAGCGATTCTCCTGCCTCAGCCTTCCTAGCAGCTGGGATT
ATAGGCATGTGCCACCGCGCCCGGCTAGTTTTGTATTTTCAATTGAGACGGGATTTCTCCATGTTGGTCGGGCTTGTCTC
CAACTCCCGACTTCAGGTGATGCGTCCACCTCGGCATCCCAAAGTGACGGGATGACAGGCATGAGCCACCGCGCCCGGCG
TATTGTATTGTATTGTATTGTATTGTATTGTATTGTATTGTATTGTATTGTATTGTATCGTATCGTATTGTATTGTATCC
TATCGTATCCTATCGCATCCTATCGTATCGTATCTTATTGTATTGTAATGGGTTGTATTGACTTATTTTATTTAGTTAGT
TACTTTTGTGTTATTTTATTTATTTATCTGTTTGTTCGTTTTTGCCTGATCAAAGGTCAATCAGACCCGGTCGTCAAAGT
GGCGATTTCCTAGG
>m84046230720182350s1/71632545/ccs11627-12199
-TGTATGTATGTATGTATTTATTTATGTATTTATTTTTGAGACGGAGTTTCGCTCTTGTTGCTCAGACTGGAGTGCGATG
GCGCAATCTCGGCTCACTGCAACCTCCGCTTCCCAGGTTCAAGCGATTCTCCTGCCTCAGCCTTCCTAGCAGCTGGGATT
ATAGGCATGTGCCACCGCGCCCGGCTAGTTTTGTATTTTCAATTGAGACGGGATTTCTCCATGTTGGTCGGGCTTGTCTC
CAACTCCCGACTTCAGGTGATGCGTCCACCTCGGCATCCCAAAGTGACGGGATGACAGGCATGAGCCACCGCGCCCGGCG
TATTGTATTGTATTGTATTGTATTGTATTGTATTGTATTGTATTGTATTGTATTGTATCGTATCGTATTGTATTGTATCC
TATCGTATCCTATCGCATCCTATCGTATCGTATCTTATTGTATTGTAATGGGTTGTATTGACTTATTTTATTTAGTTAGT
TACTTTTGTGTTATTTTATTTATTTATCTGTTTGTTCGTTTTTGCCTGATCAAAGGTCAATCAGACCCGGTCGTCAAAGT
GGCGATTTCCTAGG
>m84046230720182350s1/93848364/ccs5867-6439
-TGTATGTATGTATGTATTTATTTATGTATTTATTTTTGAGACGGAGTTTCGCTCTTGTTGCTCAGACTGGAGTGCGATG
GCGCAATCTCGGCTCACTGCAACCTCCGCTTCCCAGGTTCAAGCGATTCTCCTGCCTCAGCCTTCCTAGCAGCTGGGATT
ATAGGCATGTGCCACCGCGCCCGGCTAGTTTTGTATTTTCAATTGAGACGGGATTTCTCCATGTTGGTCGGGCTTGTCTC
CAACTCCCGACTTCAGGTGATGCGTCCACCTCGGCATCCCAAAGTGACGGGATGACAGGCATGAGCCACCGCGCCCGGCG
TATTGTATTGTATTGTATTGTATTGTATTGTATTGTATTGTATTGTATTGTATTGTATCGTATCGTATTGTATTGTATCC
TATCGTATCCTATCGCATCCTATCGTATCGTATCTTATTGTATTGTAATGGGTTGTATTGACTTATTTTATTTAGTTAGT
TACTTTTGTGTTATTTTATTTATTTATCTGTTTGTTCGTTTTTGCCTGATCAAAGGTCAATCAGACCCGGTCGTCAAAGT
GGCGATTTCCTAGG
>m84046230720182350s1/94112361/ccs4170-4742
-TGTATGTATGTATGTATTTATTTATGTATTTATTTTTGAGACGGAGTTTCGCTCTTGTTGCTCAGACTGGAGTGCGATG
GCGCAATCTCGGCTCACTGCAACCTCCGCTTCCCAGGTTCAAGCGATTCTCCTGCCTCAGCCTTCCTAGCAGCTGGGATT
ATAGGCATGTGCCACCGCGCCCGGCTAGTTTTGTATTTTCAATTGAGACGGGATTTCTCCATGTTGGTCGGGCTTGTCTC
CAACTCCCGACTTCAGGTGATGCGTCCACCTCGGCATCCCAAAGTGACGGGATGACAGGCATGAGCCACCGCGCCCGGCG
TATTGTATTGTATTGTATTGTATTGTATTGTATTGTATTGTATTGTATTGTATTGTATCGTATCGTATTGTATTGTATCC
TATCGTATCCTATCGCATCCTATCGTATCGTATCTTATTGTATTGTAATGGGTTGTATTGACTTATTTTATTTAGTTAGT
TACTTTTGTGTTATTTTATTTATTTATCTGTTTGTTCGTTTTTGCCTGATCAAAGGTCAATCAGACCCGGTCGTCAAAGT
GGCGATTTCCTAGG
>m84046230720182350s1/94307500/ccs22385-22957
-TGTATGTATGTATGTATTTATTTATGTATTTATTTTTGAGACGGAGTTTCGCTCTTGTTGCTCAGACTGGAGTGCGATG
GCGCAATCTCGGCTCACTGCAACCTCCGCTTCCCAGGTTCAAGCGATTCTCCTGCCTCAGCCTTCCTAGCAGCTGGGATT
ATAGGCATGTGCCACCGCGCCCGGCTAGTTTTGTATTTTCAATTGAGACGGGATTTCTCCATGTTGGTCGGGCTTGTCTC
CAACTCCCGACTTCAGGTGATGCGTCCACCTCGGCATCCCAAAGTGACGGGATGACAGGCATGAGCCACCGCGCCCGGCG
TATTGTATTGTATTGTATTGTATTGTATTGTATTGTATTGTATTGTATTGTATTGTATCGTATCGTATTGTATTGTATCC
TATCGTATCCTATCGCATCCTATCGTATCGTATCTTATTGTATTGTAATGGGTTGTATTGACTTATTTTATTTAGTTAGT
TACTTTTGTGTTATTTTATTTATTTATCTGTTTGTTCGTTTTTGCCTGATCAAAGGTCAATCAGACCCGGTCGTCAAAGT
GGCGATTTCCTAGG
>m84046230720182350s1/128909896/ccs1503-2075
-TGTATGTATGTATGTATTTATTTATGTATTTATTTTTGAGACGGAGTTTCGCTCTTGTTGCTCAGACTGGAGTGCGATG
GCGCAATCTCGGCTCACTGCAACCTCCGCTTCCCAGGTTCAAGCGATTCTCCTGCCTCAGCCTTCCTAGCAGCTGGGATT
ATAGGCATGTGCCACCGCGCCCGGCTAGTTTTGTATTTTCAATTGAGACGGGATTTCTCCATGTTGGTCGGGCTTGTCTC
CAACTCCCGACTTCAGGTGATGCGTCCACCTCGGCATCCCAAAGTGACGGGATGACAGGCATGAGCCACCGCGCCCGGCG
TATTGTATTGTATTGTATTGTATTGTATTGTATTGTATTGTATTGTATTGTATTGTATCGTATCGTATTGTATTGTATCC
TATCGTATCCTATCGCATCCTATCGTATCGTATCTTATTGTATTGTAATGGGTTGTATTGACTTATTTTATTTAGTTAGT
TACTTTTGTGTTATTTTATTTATTTATCTGTTTGTTCGTTTTTGCCTGATCAAAGGTCAATCAGACCCGGTCGTCAAAGT
GGCGATTTCCTAGG
>m84046230720182350s1/82904923/ccs684-1256
-TGTATGTATGTATGTATTTATTTATGTATTTATTTTTGAGACGGAGTTTCGCTCTTGTTGCTCAGACTGGAGTGCGATG
GCGCAATCTCGGCTCACTGCAACCTCCGCTTCCCAGGTTCAAGCGATTCTCCTGCCTCAGCCTTCCTAGCAGCTGGGATT
ATAGGCATGTGCCACCGCGCCCGGCTAGTTTTGTATTTTCAATTGAGACGGGATTTCTCCATGTTGGTCGGGCTTGTCTC
CAACTCCCGACTTCAGGTGATGCGTCCACCTCGGCATCCCAAAGTGACGGGATGACAGGCATGAGCCACCGCGCCCGGCG
TATTGTATTGTATTGTATTGTATTGTATTGTATTGTATTGTATTGTATTGTATTGTATCGTATCGTATTGTATTGTATCC
TATCGTATCCTATCGCATCCTATCGTATCGTATCTTATTGTATTGTAATGGGTTGTATTGACTTATTTTATTTAGTTAGT
TACTTTTGTGTTATTTTATTTATTTATCTGTTTGTTCGTTTTTGCCTGATCAAAGGTCAATCAGACCCGGTCGTCAAAGT
GGCGATTTCCTAGG
>m84046230720182350s1/100991917/ccs8248-8820
-TGTATGTATGTATGTATTTATTTATGTATTTATTTTTGAGACGGAGTTTCGCTCTTGTTGCTCAGACTGGAGTGCGATG
GCGCAATCTCGGCTCACTGCAACCTCCGCTTCCCAGGTTCAAGCGATTCTCCTGCCTCAGCCTTCCTAGCAGCTGGGATT
ATAGGCATGTGCCACCGCGCCCGGCTAGTTTTGTATTTTCAATTGAGACGGGATTTCTCCATGTTGGTCGGGCTTGTCTC
CAACTCCCGACTTCAGGTGATGCGTCCACCTCGGCATCCCAAAGTGACGGGATGACAGGCATGAGCCACCGCGCCCGGCG
TATTGTATTGTATTGTATTGTATTGTATTGTATTGTATTGTATTGTATTGTATTGTATCGTATCGTATTGTATTGTATCC
TATCGTATCCTATCGCATCCTATCGTATCGTATCTTATTGTATTGTAATGGGTTGTATTGACTTATTTTATTTAGTTAGT
TACTTTTGTGTTATTTTATTTATTTATCTGTTTGTTCGTTTTTGCCTGATCAAAGGTCAATCAGACCCGGTCGTCAAAGT
GGCGATTTCCTAGG
>m84046230720182350s1/101122575/ccs2042-2614
-TGTATGTATGTATGTATTTATTTATGTATTTATTTTTGAGACGGAGTTTCGCTCTTGTTGCTCAGACTGGAGTGCGATG
GCGCAATCTCGGCTCACTGCAACCTCCGCTTCCCAGGTTCAAGCGATTCTCCTGCCTCAGCCTTCCTAGCAGCTGGGATT
ATAGGCATGTGCCACCGCGCCCGGCTAGTTTTGTATTTTCAATTGAGACGGGATTTCTCCATGTTGGTCGGGCTTGTCTC
CAACTCCCGACTTCAGGTGATGCGTCCACCTCGGCATCCCAAAGTGACGGGATGACAGGCATGAGCCACCGCGCCCGGCG
TATTGTATTGTATTGTATTGTATTGTATTGTATTGTATTGTATTGTATTGTATTGTATCGTATCGTATTGTATTGTATCC
TATCGTATCCTATCGCATCCTATCGTATCGTATCTTATTGTATTGTAATGGGTTGTATTGACTTATTTTATTTAGTTAGT
TACTTTTGTGTTATTTTATTTATTTATCTGTTTGTTCGTTTTTGCCTGATCAAAGGTCAATCAGACCCGGTCGTCAAAGT
GGCGATTTCCTAGG
>m84046230720182350s1/101123419/ccs7980-8552
-TGTATGTATGTATGTATTTATTTATGTATTTATTTTTGAGACGGAGTTTCGCTCTTGTTGCTCAGACTGGAGTGCGATG
GCGCAATCTCGGCTCACTGCAACCTCCGCTTCCCAGGTTCAAGCGATTCTCCTGCCTCAGCCTTCCTAGCAGCTGGGATT
ATAGGCATGTGCCACCGCGCCCGGCTAGTTTTGTATTTTCAATTGAGACGGGATTTCTCCATGTTGGTCGGGCTTGTCTC
CAACTCCCGACTTCAGGTGATGCGTCCACCTCGGCATCCCAAAGTGACGGGATGACAGGCATGAGCCACCGCGCCCGGCG
TATTGTATTGTATTGTATTGTATTGTATTGTATTGTATTGTATTGTATTGTATTGTATCGTATCGTATTGTATTGTATCC
TATCGTATCCTATCGCATCCTATCGTATCGTATCTTATTGTATTGTAATGGGTTGTATTGACTTATTTTATTTAGTTAGT
TACTTTTGTGTTATTTTATTTATTTATCTGTTTGTTCGTTTTTGCCTGATCAAAGGTCAATCAGACCCGGTCGTCAAAGT
GGCGATTTCCTAGG
>m84046230720182350s1/130157212/ccs8279-8851
-TGTATGTATGTATGTATTTATTTATGTATTTATTTTTGAGACGGAGTTTCGCTCTTGTTGCTCAGACTGGAGTGCGATG
GCGCAATCTCGGCTCACTGCAACCTCCGCTTCCCAGGTTCAAGCGATTCTCCTGCCTCAGCCTTCCTAGCAGCTGGGATT
ATAGGCATGTGCCACCGCGCCCGGCTAGTTTTGTATTTTCAATTGAGACGGGATTTCTCCATGTTGGTCGGGCTTGTCTC
CAACTCCCGACTTCAGGTGATGCGTCCACCTCGGCATCCCAAAGTGACGGGATGACAGGCATGAGCCACCGCGCCCGGCG
TATTGTATTGTATTGTATTGTATTGTATTGTATTGTATTGTATTGTATTGTATTGTATCGTATCGTATTGTATTGTATCC
TATCGTATCCTATCGCATCCTATCGTATCGTATCTTATTGTATTGTAATGGGTTGTATTGACTTATTTTATTTAGTTAGT
TACTTTTGTGTTATTTTATTTATTTATCTGTTTGTTCGTTTTTGCCTGATCAAAGGTCAATCAGACCCGGTCGTCAAAGT
GGCGATTTCCTAGG
>m84046230720182350s1/83363558/ccs1771-2343
-TGTATGTATGTATGTATTTATTTATGTATTTATTTTTGAGACGGAGTTTCGCTCTTGTTGCTCAGACTGGAGTGCGATG
GCGCAATCTCGGCTCACTGCAACCTCCGCTTCCCAGGTTCAAGCGATTCTCCTGCCTCAGCCTTCCTAGCAGCTGGGATT
ATAGGCATGTGCCACCGCGCCCGGCTAGTTTTGTATTTTCAATTGAGACGGGATTTCTCCATGTTGGTCGGGCTTGTCTC
CAACTCCCGACTTCAGGTGATGCGTCCACCTCGGCATCCCAAAGTGACGGGATGACAGGCATGAGCCACCGCGCCCGGCG
TATTGTATTGTATTGTATTGTATTGTATTGTATTGTATTGTATTGTATTGTATTGTATCGTATCGTATTGTATTGTATCC
TATCGTATCCTATCGCATCCTATCGTATCGTATCTTATTGTATTGTAATGGGTTGTATTGACTTATTTTATTTAGTTAGT
TACTTTTGTGTTATTTTATTTATTTATCTGTTTGTTCGTTTTTGCCTGATCAAAGGTCAATCAGACCCGGTCGTCAAAGT
GGCGATTTCCTAGG
>m84046230720182350s1/124324727/ccs2747-3319
-TGTATGTATGTATGTATTTATTTATGTATTTATTTTTGAGACGGAGTTTCGCTCTTGTTGCTCAGACTGGAGTGCGATG
GCGCAATCTCGGCTCACTGCAACCTCCGCTTCCCAGGTTCAAGCGATTCTCCTGCCTCAGCCTTCCTAGCAGCTGGGATT
ATAGGCATGTGCCACCGCGCCCGGCTAGTTTTGTATTTTCAATTGAGACGGGATTTCTCCATGTTGGTCGGGCTTGTCTC
CAACTCCCGACTTCAGGTGATGCGTCCACCTCGGCATCCCAAAGTGACGGGATGACAGGCATGAGCCACCGCGCCCGGCG
TATTGTATTGTATTGTATTGTATTGTATTGTATTGTATTGTATTGTATTGTATTGTATCGTATCGTATTGTATTGTATCC
TATCGTATCCTATCGCATCCTATCGTATCGTATCTTATTGTATTGTAATGGGTTGTATTGACTTATTTTATTTAGTTAGT
TACTTTTGTGTTATTTTATTTATTTATCTGTTTGTTCGTTTTTGCCTGATCAAAGGTCAATCAGACCCGGTCGTCAAAGT
GGCGATTTCCTAGG
>m84046230720182350s1/106956611/ccs13002-13574
-TGTATGTATGTATGTATTTATTTATGTATTTATTTTTGAGACGGAGTTTCGCTCTTGTTGCTCAGACTGGAGTGCGATG
GCGCAATCTCGGCTCACTGCAACCTCCGCTTCCCAGGTTCAAGCGATTCTCCTGCCTCAGCCTTCCTAGCAGCTGGGATT
ATAGGCATGTGCCACCGCGCCCGGCTAGTTTTGTATTTTCAATTGAGACGGGATTTCTCCATGTTGGTCGGGCTTGTCTC
CAACTCCCGACTTCAGGTGATGCGTCCACCTCGGCATCCCAAAGTGACGGGATGACAGGCATGAGCCACCGCGCCCGGCG
TATTGTATTGTATTGTATTGTATTGTATTGTATTGTATTGTATTGTATTGTATTGTATCGTATCGTATTGTATTGTATCC
TATCGTATCCTATCGCATCCTATCGTATCGTATCTTATTGTATTGTAATGGGTTGTATTGACTTATTTTATTTAGTTAGT
TACTTTTGTGTTATTTTATTTATTTATCTGTTTGTTCGTTTTTGCCTGATCAAAGGTCAATCAGACCCGGTCGTCAAAGT
GGCGATTTCCTAGG
>m84046230720182350s1/118949222/ccs9567-10139
-TGTATGTATGTATGTATTTATTTATGTATTTATTTTTGAGACGGAGTTTCGCTCTTGTTGCTCAGACTGGAGTGCGATG
GCGCAATCTCGGCTCACTGCAACCTCCGCTTCCCAGGTTCAAGCGATTCTCCTGCCTCAGCCTTCCTAGCAGCTGGGATT
ATAGGCATGTGCCACCGCGCCCGGCTAGTTTTGTATTTTCAATTGAGACGGGATTTCTCCATGTTGGTCGGGCTTGTCTC
CAACTCCCGACTTCAGGTGATGCGTCCACCTCGGCATCCCAAAGTGACGGGATGACAGGCATGAGCCACCGCGCCCGGCG
TATTGTATTGTATTGTATTGTATTGTATTGTATTGTATTGTATTGTATTGTATTGTATCGTATCGTATTGTATTGTATCC
TATCGTATCCTATCGCATCCTATCGTATCGTATCTTATTGTATTGTAATGGGTTGTATTGACTTATTTTATTTAGTTAGT
TACTTTTGTGTTATTTTATTTATTTATCTGTTTGTTCGTTTTTGCCTGATCAAAGGTCAATCAGACCCGGTCGTCAAAGT
GGCGATTTCCTAGG
>m84046230720182350s1/125829873/ccs5402-5974
-TGTATGTATGTATGTATTTATTTATGTATTTATTTTTGAGACGGAGTTTCGCTCTTGTTGCTCAGACTGGAGTGCGATG
GCGCAATCTCGGCTCACTGCAACCTCCGCTTCCCAGGTTCAAGCGATTCTCCTGCCTCAGCCTTCCTAGCAGCTGGGATT
ATAGGCATGTGCCACCGCGCCCGGCTAGTTTTGTATTTTCAATTGAGACGGGATTTCTCCATGTTGGTCGGGCTTGTCTC
CAACTCCCGACTTCAGGTGATGCGTCCACCTCGGCATCCCAAAGTGACGGGATGACAGGCATGAGCCACCGCGCCCGGCG
TATTGTATTGTATTGTATTGTATTGTATTGTATTGTATTGTATTGTATTGTATTGTATCGTATCGTATTGTATTGTATCC
TATCGTATCCTATCGCATCCTATCGTATCGTATCTTATTGTATTGTAATGGGTTGTATTGACTTATTTTATTTAGTTAGT
TACTTTTGTGTTATTTTATTTATTTATCTGTTTGTTCGTTTTTGCCTGATCAAAGGTCAATCAGACCCGGTCGTCAAAGT
GGCGATTTCCTAGG
>m84046230720182350s1/113575910/ccs693-1265
-TGTATGTATGTATGTATTTATTTATGTATTTATTTTTGAGACGGAGTTTCGCTCTTGTTGCTCAGACTGGAGTGCGATG
GCGCAATCTCGGCTCACTGCAACCTCCGCTTCCCAGGTTCAAGCGATTCTCCTGCCTCAGCCTTCCTAGCAGCTGGGATT
ATAGGCATGTGCCACCGCGCCCGGCTAGTTTTGTATTTTCAATTGAGACGGGATTTCTCCATGTTGGTCGGGCTTGTCTC
CAACTCCCGACTTCAGGTGATGCGTCCACCTCGGCATCCCAAAGTGACGGGATGACAGGCATGAGCCACCGCGCCCGGCG
TATTGTATTGTATTGTATTGTATTGTATTGTATTGTATTGTATTGTATTGTATTGTATCGTATCGTATTGTATTGTATCC
TATCGTATCCTATCGCATCCTATCGTATCGTATCTTATTGTATTGTAATGGGTTGTATTGACTTATTTTATTTAGTTAGT
TACTTTTGTGTTATTTTATTTATTTATCTGTTTGTTCGTTTTTGCCTGATCAAAGGTCAATCAGACCCGGTCGTCAAAGT
GGCGATTTCCTAGG
>m84046230720182350s1/104334987/ccs5584-6156
-TGTATGTATGTATGTATTTATTTATGTATTTATTTTTGAGACGGAGTTTCGCTCTTGTTGCTCAGACTGGAGTGCGATG
GCGCAATCTCGGCTCACTGCAACCTCCGCTTCCCAGGTTCAAGCGATTCTCCTGCCTCAGCCTTCCTAGCAGCTGGGATT
ATAGGCATGTGCCACCGCGCCCGGCTAGTTTTGTATTTTCAATTGAGACGGGATTTCTCCATGTTGGTCGGGCTTGTCTC
CAACTCCCGACTTCAGGTGATGCGTCCACCTCGGCATCCCAAAGTGACGGGATGACAGGCATGAGCCACCGCGCCCGGCG
TATTGTATTGTATTGTATTGTATTGTATTGTATTGTATTGTATTGTATTGTATTGTATCGTATCGTATTGTATTGTATCC
TATCGTATCCTATCGCATCCTATCGTATCGTATCTTATTGTATTGTAATGGGTTGTATTGACTTATTTTATTTAGTTAGT
TACTTTTGTGTTATTTTATTTATTTATCTGTTTGTTCGTTTTTGCCTGATCAAAGGTCAATCAGACCCGGTCGTCAAAGT
GGCGATTTCCTAGG
>m84046230720182350s1/109119562/ccs534-1106
-TGTATGTATGTATGTATTTATTTATGTATTTATTTTTGAGACGGAGTTTCGCTCTTGTTGCTCAGACTGGAGTGCGATG
GCGCAATCTCGGCTCACTGCAACCTCCGCTTCCCAGGTTCAAGCGATTCTCCTGCCTCAGCCTTCCTAGCAGCTGGGATT
ATAGGCATGTGCCACCGCGCCCGGCTAGTTTTGTATTTTCAATTGAGACGGGATTTCTCCATGTTGGTCGGGCTTGTCTC
CAACTCCCGACTTCAGGTGATGCGTCCACCTCGGCATCCCAAAGTGACGGGATGACAGGCATGAGCCACCGCGCCCGGCG
TATTGTATTGTATTGTATTGTATTGTATTGTATTGTATTGTATTGTATTGTATTGTATCGTATCGTATTGTATTGTATCC
TATCGTATCCTATCGCATCCTATCGTATCGTATCTTATTGTATTGTAATGGGTTGTATTGACTTATTTTATTTAGTTAGT
TACTTTTGTGTTATTTTATTTATTTATCTGTTTGTTCGTTTTTGCCTGATCAAAGGTCAATCAGACCCGGTCGTCAAAGT
GGCGATTTCCTAGG
>m64011190714120746/74844448/ccs11094-11666
-TGTATGTATGTATGTATTTATTTATGTATTTATTTTTGAGACGGAGTTTCGCTCTTGTTGCTCAGACTGGAGTGCGATG
GCGCAATCTCGGCTCACTGCAACCTCCGCTTCCCAGGTTCAAGCGATTCTCCTGCCTCAGCCTTCCTAGCAGCTGGGATT
ATAGGCATGTGCCACCGCGCCCGGCTAGTTTTGTATTTTCAATTGAGACGGGATTTCTCCATGTTGGTCGGGCTTGTCTC
CAACTCCCGACTTCAGGTGATGCGTCCACCTCGGCATCCCAAAGTGACGGGATGACAGGCATGAGCCACCGCGCCCGGCG
TATTGTATTGTATTGTATTGTATTGTATTGTATTGTATTGTATTGTATTGTATTGTATCGTATCGTATTGTATTGTATCC
TATCGTATCCTATCGCATCCTATCGTATCGTATCTTATTGTATTGTAATGGGTTGTATTGACTTATTTTATTTAGTTAGT
TACTTTTGTGTTATTTTATTTATTTATCTGTTTGTTCGTTTTTGCCTGATCAAAGGTCAATCAGACCCGGTCGTCAAAGT
GGCGATTTCCTAGG
>m84046230720182350s1/109120408/ccs8825-9397
-TGTATGTATGTATGTATTTATTTATGTATTTATTTTTGAGACGGAGTTTCGCTCTTGTTGCTCAGACTGGAGTGCGATG
GCGCAATCTCGGCTCACTGCAACCTCCGCTTCCCAGGTTCAAGCGATTCTCCTGCCTCAGCCTTCCTAGCAGCTGGGATT
ATAGGCATGTGCCACCGCGCCCGGCTAGTTTTGTATTTTCAATTGAGACGGGATTTCTCCATGTTGGTCGGGCTTGTCTC
CAACTCCCGACTTCAGGTGATGCGTCCACCTCGGCATCCCAAAGTGACGGGATGACAGGCATGAGCCACCGCGCCCGGCG
TATTGTATTGTATTGTATTGTATTGTATTGTATTGTATTGTATTGTATTGTATTGTATCGTATCGTATTGTATTGTATCC
TATCGTATCCTATCGCATCCTATCGTATCGTATCTTATTGTATTGTAATGGGTTGTATTGACTTATTTTATTTAGTTAGT
TACTTTTGTGTTATTTTATTTATTTATCTGTTTGTTCGTTTTTGCCTGATCAAAGGTCAATCAGACCCGGTCGTCAAAGT
GGCGATTTCCTAGG
>m84046230720182350s1/105056091/ccs6856-7428
-TGTATGTATGTATGTATTTATTTATGTATTTATTTTTGAGACGGAGTTTCGCTCTTGTTGCTCAGACTGGAGTGCGATG
GCGCAATCTCGGCTCACTGCAACCTCCGCTTCCCAGGTTCAAGCGATTCTCCTGCCTCAGCCTTCCTAGCAGCTGGGATT
ATAGGCATGTGCCACCGCGCCCGGCTAGTTTTGTATTTTCAATTGAGACGGGATTTCTCCATGTTGGTCGGGCTTGTCTC
CAACTCCCGACTTCAGGTGATGCGTCCACCTCGGCATCCCAAAGTGACGGGATGACAGGCATGAGCCACCGCGCCCGGCG
TATTGTATTGTATTGTATTGTATTGTATTGTATTGTATTGTATTGTATTGTATTGTATCGTATCGTATTGTATTGTATCC
TATCGTATCCTATCGCATCCTATCGTATCGTATCTTATTGTATTGTAATGGGTTGTATTGACTTATTTTATTTAGTTAGT
TACTTTTGTGTTATTTTATTTATTTATCTGTTTGTTCGTTTTTGCCTGATCAAAGGTCAATCAGACCCGGTCGTCAAAGT
GGCGATTTCCTAGG
>m84046230720182350s1/115475994/ccs22172-22744
-TGTATGTATGTATGTATTTATTTATGTATTTATTTTTGAGACGGAGTTTCGCTCTTGTTGCTCAGACTGGAGTGCGATG
GCGCAATCTCGGCTCACTGCAACCTCCGCTTCCCAGGTTCAAGCGATTCTCCTGCCTCAGCCTTCCTAGCAGCTGGGATT
ATAGGCATGTGCCACCGCGCCCGGCTAGTTTTGTATTTTCAATTGAGACGGGATTTCTCCATGTTGGTCGGGCTTGTCTC
CAACTCCCGACTTCAGGTGATGCGTCCACCTCGGCATCCCAAAGTGACGGGATGACAGGCATGAGCCACCGCGCCCGGCG
TATTGTATTGTATTGTATTGTATTGTATTGTATTGTATTGTATTGTATTGTATTGTATCGTATCGTATTGTATTGTATCC
TATCGTATCCTATCGCATCCTATCGTATCGTATCTTATTGTATTGTAATGGGTTGTATTGACTTATTTTATTTAGTTAGT
TACTTTTGTGTTATTTTATTTATTTATCTGTTTGTTCGTTTTTGCCTGATCAAAGGTCAATCAGACCCGGTCGTCAAAGT
GGCGATTTCCTAGG
>m84046230720182350s1/115868130/ccs10837-11409
-TGTATGTATGTATGTATTTATTTATGTATTTATTTTTGAGACGGAGTTTCGCTCTTGTTGCTCAGACTGGAGTGCGATG
GCGCAATCTCGGCTCACTGCAACCTCCGCTTCCCAGGTTCAAGCGATTCTCCTGCCTCAGCCTTCCTAGCAGCTGGGATT
ATAGGCATGTGCCACCGCGCCCGGCTAGTTTTGTATTTTCAATTGAGACGGGATTTCTCCATGTTGGTCGGGCTTGTCTC
CAACTCCCGACTTCAGGTGATGCGTCCACCTCGGCATCCCAAAGTGACGGGATGACAGGCATGAGCCACCGCGCCCGGCG
TATTGTATTGTATTGTATTGTATTGTATTGTATTGTATTGTATTGTATTGTATTGTATCGTATCGTATTGTATTGTATCC
TATCGTATCCTATCGCATCCTATCGTATCGTATCTTATTGTATTGTAATGGGTTGTATTGACTTATTTTATTTAGTTAGT
TACTTTTGTGTTATTTTATTTATTTATCTGTTTGTTCGTTTTTGCCTGATCAAAGGTCAATCAGACCCGGTCGTCAAAGT
GGCGATTTCCTAGG
>m84046230720182350s1/116459909/ccs21828-22400
-TGTATGTATGTATGTATTTATTTATGTATTTATTTTTGAGACGGAGTTTCGCTCTTGTTGCTCAGACTGGAGTGCGATG
GCGCAATCTCGGCTCACTGCAACCTCCGCTTCCCAGGTTCAAGCGATTCTCCTGCCTCAGCCTTCCTAGCAGCTGGGATT
ATAGGCATGTGCCACCGCGCCCGGCTAGTTTTGTATTTTCAATTGAGACGGGATTTCTCCATGTTGGTCGGGCTTGTCTC
CAACTCCCGACTTCAGGTGATGCGTCCACCTCGGCATCCCAAAGTGACGGGATGACAGGCATGAGCCACCGCGCCCGGCG
TATTGTATTGTATTGTATTGTATTGTATTGTATTGTATTGTATTGTATTGTATTGTATCGTATCGTATTGTATTGTATCC
TATCGTATCCTATCGCATCCTATCGTATCGTATCTTATTGTATTGTAATGGGTTGTATTGACTTATTTTATTTAGTTAGT
TACTTTTGTGTTATTTTATTTATTTATCTGTTTGTTCGTTTTTGCCTGATCAAAGGTCAATCAGACCCGGTCGTCAAAGT
GGCGATTTCCTAGG
>m64011190714120746/75826847/ccs1908-2480
-TGTATGTATGTATGTATTTATTTATGTATTTATTTTTGAGACGGAGTTTCGCTCTTGTTGCTCAGACTGGAGTGCGATG
GCGCAATCTCGGCTCACTGCAACCTCCGCTTCCCAGGTTCAAGCGATTCTCCTGCCTCAGCCTTCCTAGCAGCTGGGATT
ATAGGCATGTGCCACCGCGCCCGGCTAGTTTTGTATTTTCAATTGAGACGGGATTTCTCCATGTTGGTCGGGCTTGTCTC
CAACTCCCGACTTCAGGTGATGCGTCCACCTCGGCATCCCAAAGTGACGGGATGACAGGCATGAGCCACCGCGCCCGGCG
TATTGTATTGTATTGTATTGTATTGTATTGTATTGTATTGTATTGTATTGTATTGTATCGTATCGTATTGTATTGTATCC
TATCGTATCCTATCGCATCCTATCGTATCGTATCTTATTGTATTGTAATGGGTTGTATTGACTTATTTTATTTAGTTAGT
TACTTTTGTGTTATTTTATTTATTTATCTGTTTGTTCGTTTTTGCCTGATCAAAGGTCAATCAGACCCGGTCGTCAAAGT
GGCGATTTCCTAGG
>m84046230720182350s1/134939100/ccs7923-8495
-TGTATGTATGTATGTATTTATTTATGTATTTATTTTTGAGACGGAGTTTCGCTCTTGTTGCTCAGACTGGAGTGCGATG
GCGCAATCTCGGCTCACTGCAACCTCCGCTTCCCAGGTTCAAGCGATTCTCCTGCCTCAGCCTTCCTAGCAGCTGGGATT
ATAGGCATGTGCCACCGCGCCCGGCTAGTTTTGTATTTTCAATTGAGACGGGATTTCTCCATGTTGGTCGGGCTTGTCTC
CAACTCCCGACTTCAGGTGATGCGTCCACCTCGGCATCCCAAAGTGACGGGATGACAGGCATGAGCCACCGCGCCCGGCG
TATTGTATTGTATTGTATTGTATTGTATTGTATTGTATTGTATTGTATTGTATTGTATCGTATCGTATTGTATTGTATCC
TATCGTATCCTATCGCATCCTATCGTATCGTATCTTATTGTATTGTAATGGGTTGTATTGACTTATTTTATTTAGTTAGT
TACTTTTGTGTTATTTTATTTATTTATCTGTTTGTTCGTTTTTGCCTGATCAAAGGTCAATCAGACCCGGTCGTCAAAGT
GGCGATTTCCTAGG
>m84046230720182350s1/157221418/ccs8351-8923
-TGTATGTATGTATGTATTTATTTATGTATTTATTTTTGAGACGGAGTTTCGCTCTTGTTGCTCAGACTGGAGTGCGATG
GCGCAATCTCGGCTCACTGCAACCTCCGCTTCCCAGGTTCAAGCGATTCTCCTGCCTCAGCCTTCCTAGCAGCTGGGATT
ATAGGCATGTGCCACCGCGCCCGGCTAGTTTTGTATTTTCAATTGAGACGGGATTTCTCCATGTTGGTCGGGCTTGTCTC
CAACTCCCGACTTCAGGTGATGCGTCCACCTCGGCATCCCAAAGTGACGGGATGACAGGCATGAGCCACCGCGCCCGGCG
TATTGTATTGTATTGTATTGTATTGTATTGTATTGTATTGTATTGTATTGTATTGTATCGTATCGTATTGTATTGTATCC
TATCGTATCCTATCGCATCCTATCGTATCGTATCTTATTGTATTGTAATGGGTTGTATTGACTTATTTTATTTAGTTAGT
TACTTTTGTGTTATTTTATTTATTTATCTGTTTGTTCGTTTTTGCCTGATCAAAGGTCAATCAGACCCGGTCGTCAAAGT
GGCGATTTCCTAGG
>m84046230720182350s1/135137811/ccs10361-10933
-TGTATGTATGTATGTATTTATTTATGTATTTATTTTTGAGACGGAGTTTCGCTCTTGTTGCTCAGACTGGAGTGCGATG
GCGCAATCTCGGCTCACTGCAACCTCCGCTTCCCAGGTTCAAGCGATTCTCCTGCCTCAGCCTTCCTAGCAGCTGGGATT
ATAGGCATGTGCCACCGCGCCCGGCTAGTTTTGTATTTTCAATTGAGACGGGATTTCTCCATGTTGGTCGGGCTTGTCTC
CAACTCCCGACTTCAGGTGATGCGTCCACCTCGGCATCCCAAAGTGACGGGATGACAGGCATGAGCCACCGCGCCCGGCG
TATTGTATTGTATTGTATTGTATTGTATTGTATTGTATTGTATTGTATTGTATTGTATCGTATCGTATTGTATTGTATCC
TATCGTATCCTATCGCATCCTATCGTATCGTATCTTATTGTATTGTAATGGGTTGTATTGACTTATTTTATTTAGTTAGT
TACTTTTGTGTTATTTTATTTATTTATCTGTTTGTTCGTTTTTGCCTGATCAAAGGTCAATCAGACCCGGTCGTCAAAGT
GGCGATTTCCTAGG
>m84046230720182350s1/117179512/ccs1920-2492
-TGTATGTATGTATGTATTTATTTATGTATTTATTTTTGAGACGGAGTTTCGCTCTTGTTGCTCAGACTGGAGTGCGATG
GCGCAATCTCGGCTCACTGCAACCTCCGCTTCCCAGGTTCAAGCGATTCTCCTGCCTCAGCCTTCCTAGCAGCTGGGATT
ATAGGCATGTGCCACCGCGCCCGGCTAGTTTTGTATTTTCAATTGAGACGGGATTTCTCCATGTTGGTCGGGCTTGTCTC
CAACTCCCGACTTCAGGTGATGCGTCCACCTCGGCATCCCAAAGTGACGGGATGACAGGCATGAGCCACCGCGCCCGGCG
TATTGTATTGTATTGTATTGTATTGTATTGTATTGTATTGTATTGTATTGTATTGTATCGTATCGTATTGTATTGTATCC
TATCGTATCCTATCGCATCCTATCGTATCGTATCTTATTGTATTGTAATGGGTTGTATTGACTTATTTTATTTAGTTAGT
TACTTTTGTGTTATTTTATTTATTTATCTGTTTGTTCGTTTTTGCCTGATCAAAGGTCAATCAGACCCGGTCGTCAAAGT
GGCGATTTCCTAGG
>m84046230720182350s1/164103176/ccs1461-2033
-TGTATGTATGTATGTATTTATTTATGTATTTATTTTTGAGACGGAGTTTCGCTCTTGTTGCTCAGACTGGAGTGCGATG
GCGCAATCTCGGCTCACTGCAACCTCCGCTTCCCAGGTTCAAGCGATTCTCCTGCCTCAGCCTTCCTAGCAGCTGGGATT
ATAGGCATGTGCCACCGCGCCCGGCTAGTTTTGTATTTTCAATTGAGACGGGATTTCTCCATGTTGGTCGGGCTTGTCTC
CAACTCCCGACTTCAGGTGATGCGTCCACCTCGGCATCCCAAAGTGACGGGATGACAGGCATGAGCCACCGCGCCCGGCG
TATTGTATTGTATTGTATTGTATTGTATTGTATTGTATTGTATTGTATTGTATTGTATCGTATCGTATTGTATTGTATCC
TATCGTATCCTATCGCATCCTATCGTATCGTATCTTATTGTATTGTAATGGGTTGTATTGACTTATTTTATTTAGTTAGT
TACTTTTGTGTTATTTTATTTATTTATCTGTTTGTTCGTTTTTGCCTGATCAAAGGTCAATCAGACCCGGTCGTCAAAGT
GGCGATTTCCTAGG
>m84046230720182350s1/158270786/ccs3026-3598
-TGTATGTATGTATGTATTTATTTATGTATTTATTTTTGAGACGGAGTTTCGCTCTTGTTGCTCAGACTGGAGTGCGATG
GCGCAATCTCGGCTCACTGCAACCTCCGCTTCCCAGGTTCAAGCGATTCTCCTGCCTCAGCCTTCCTAGCAGCTGGGATT
ATAGGCATGTGCCACCGCGCCCGGCTAGTTTTGTATTTTCAATTGAGACGGGATTTCTCCATGTTGGTCGGGCTTGTCTC
CAACTCCCGACTTCAGGTGATGCGTCCACCTCGGCATCCCAAAGTGACGGGATGACAGGCATGAGCCACCGCGCCCGGCG
TATTGTATTGTATTGTATTGTATTGTATTGTATTGTATTGTATTGTATTGTATTGTATCGTATCGTATTGTATTGTATCC
[truncated: 25,166,515 more chars]
