# Supplementary material for: Analysis of a Novel Human Protein, ORF3, Encoded by Spacer rDNA
Source: J Mol Evol. 2025 Sep 19;93(5):650–64. doi: 10.1007/s00239-025-10269-1 (PMC12579671; doi:10.1007/s00239-025-10269-1)
Supplement: Supplementary file 2 — Supplementary file2 (TXT 9927 KB) [file 239_2025_10269_MOESM2_ESM.txt]

>m640762062123421/1956421ccs459-01/1-572
ATGTATGTATGTATGTATT-ATTTATGTATTTATTTTTGAGACGGAGTTTCGCTCTTGTTGCTCAGACTGGA
GTGCGATGGCGCAATCTCGGCTCACTGCAACCTCCGCTTCCCAGGTTCAAGCGATTCTCCTGCCTCAGCCTT
CCTAGCAGCTGGGATTATAGGCATGTGCCACCGCGCCCGGCTAGTTTTGTATTTTCAATTGAGACGGGATTT
CTCCATGTTGGTCGGGCTTGTCTCCAACTCCCGACTTCAGGTGATGCGTCCACCTCGGCATCCCAAAGTGAC
GGGATGACAGGCATGAGCCACCGCGCCCGGCGTATTGTATTGTATTGTATTGTATTGTATTGTATTGTATTG
TATTGTATTGTATTGTATCGTATCCTATTGTATTGTATCCTATCGTATCCTATCGCATCCTATCGTATCGTA
TCTTATTGTATTGTAATGGGTTGTATTGACTTATTTTATTTAGTTAGTTACTTTTGTGTTATTTTATTTATT
TATCTGTTTGTTCGTTTTTGCCTGATCAAAGGTCAATCAGACCCGGTCGTCAAAGTGGCGATTTCCTAG
>m840812111203408s41266969/cs561133/1-571
-TGTATGTATGTATGTATTTATTTATGTATTTATTTTTGAGACGGAGTTTCGCT-TTGTTGCTCAGACTGGA
GTGCGATGGCGCAATCTCGGCTCACTGCAACCTCCGCTTCCCAGGTTCAAGCGATTCTCCTGCCTCAGCCTT
CCTAGCAGCTGGGATTATAGGCATGTGCCACCGCGCCCGGCTAGTTTTGTATTTTCAATTGAGACGGGATTT
CTCCATGTTGGTCGGGCTTGTCTCCAACTCCCGACTTCAGGTGATGCGTCCACCTCGGCATCCCAAAGTGAC
GGGATGACAGGCATGAGCCACCGCGCCCGGCGTATTGTATTGTATTGTATTGTATTGTATTGTATTGTATTG
TATTGTATTGTATTGTATCGTATCCTATTGTATTGTATCCTATCGTATCCTATCGCATCCTATCGTATCGTA
TCTTATTGTATTGTAATGGGTTGTATTGACTTATTTTATTTAGTTAGTTACTTTTGTGTTATTTTATTTATT
TATCTGTTTGTTCGTTTTTGCCTGATCAAAGGTCAATCAGACCCGGTCGTCAAAGTGGCGATTTCCTAG
>m840812112402437s32187470/cs14941556/1-572
ATGTATGTATGTATGTATTTATTTATGTATTTATT-TTGAGACGGAGTTTCGCTCTTGTTGCTCAGACTGGA
GTGCGATGGCGCAATCTCGGCTCACTGCAACCTCCGCTTCCCAGGTTCAAGCGATTCTCCTGCCTCAGCCTT
CCTAGCAGCTGGGATTATAGGCATGTGCCACCGCGCCCGGCTAGTTTTGTATTTTCAATTGAGACGGGATTT
CTCCATGTTGGTCGGGCTTGTCTCCAACTCCCGACTTCAGGTGATGCGTCCACCTCGGCATCCCAAAGTGAC
GGGATGACAGGCATGAGCCACCGCGCCCGGCGTATTGTATTGTATTGTATTGTATTGTATTGTATTGTATTG
TATTGTATTGTATTGTATCGTATCCTATTGTATTGTATCCTATCGTATCCTATCGCATCCTATCGTATCGTA
TCTTATTGTATTGTAATGGGTTGTATTGACTTATTTTATTTAGTTAGTTACTTTTGTGTTATTTTATTTATT
TATCTGTTTGTTCGTTTTTGCCTGATCAAAGGTCAATCAGACCCGGTCGTCAAAGTGGCGATTTCCTAG
>m840462060320412s41889210/cs567-24/1-572
ATGTATGTATGTATGTATTTATTTATGTATTTATTTTTGAGACGGAGTTTCGCTCTTGTTGCTCAGACTGGA
GTGCGATGGCGCAATCTCGGCTCACTGCAACCTCCGCTTCCCAGGTTCAAGCGATTCTCCTGCCTCAGCCTT
CCTAGCAGCTGGGATTATAGGCATGTGCCACCGCGCCCGGCTAGTTTTGTATTTTCAATTGAGACGGGATTT
CTCCATGTTGGTCGGGCTTGTCTCCAACTCCCGACTTCAGGTGATGCGTCCACCTCGGCATCCCAAAGTGAC
GGGATGACAGGCATGAGCCACCGCGCCCGGCGTATTGTATTGTATTGTATTGTATTGTATTGTATTGTATTG
TATTGTATTGTATTGTATCGTATCCTATTGTATTGTATCCTATCGTATCCTATCGCATCCTATCGTATCGTA
TCTTATTGTATTGTAATGGGTTGTATTGACTTATTTTATTTAGTTAGTTACTTTTGTGTTATTTTATTTATT
TATCTGTTTGTTCGTTTTTGCCTGATCAAA-GTCAATCAGACCCGGTCGTCAAAGTGGCGATTTCCTAG
>m54329U1071922242/234776ccs479-01/1-572
ATGTATGTATGTATGTATTTATTTATGTATTTATTTTTGAGACGGAGTTTCGCTCTTGTTGCTCAGACTGGA
GTGCGATGGCGCAATCTCGGCT-ACTGCAACCTCCGCTTCCCAGGTTCAAGCGATTCTCCTGCCTCAGCCTT
CCTAGCAGCTGGGATTATAGGCATGTGCCACCGCGCCCGGCTAGTTTTGTATTTTCAATTGAGACGGGATTT
CTCCATGTTGGTCGGGCTTGTCTCCAACTCCCGACTTCAGGTGATGCGTCCACCTCGGCATCCCAAAGTGAC
GGGATGACAGGCATGAGCCACCGCGCCCGGCGTATTGTATTGTATTGTATTGTATTGTATTGTATTGTATTG
TATTGTATTGTATTGTATCGTATCCTATTGTATTGTATCCTATCGTATCCTATCGCATCCTATCGTATCGTA
TCTTATTGTATTGTAATGGGTTGTATTGACTTATTTTATTTAGTTAGTTACTTTTGTGTTATTTTATTTATT
TATCTGTTTGTTCGTTTTTGCCTGATCAAAGGTCAATCAGACCCGGTCGTCAAAGTGGCGATTTCCTAG
>m840812111719319s12329167/cs835-92/1-571
-TGTATGTATGTATGTATTTATTTATGTATTTATTTTTGAGACGGAGTTTCGCTCTTGTTGCTCAGACTGGA
GTGCGATGGCGCAATCTCGGCTCACTGCAACCTCCGCTTCCCAGGTTCAAGCGATTCTCCTGCCTCAGCCTT
CCTAGCAGCTGGGATTATAGGCATGTGCCACCGCGCCCGGCTAGTTTTGTATTTTCAATTGAGACGGGATTT
CTCCATGTTGGTCGGGCTTGTCTCCAACTCCCGACTTCAGGTGATGCGTCCACCTCGGCATCCCAAAGTGAC
GGGATGACAGGCATGAGCCACCGCGCCCGGCGTATTGTATTGTATTGTATTGTATTGTATTGTATTGTATTG
TATTGTATTGTATTGTATCGTATCCTATTGTATTGTATCCTATCGTATCCTATCGCATCCTATCGTATCGTA
TCTTATTGTATTGTAATGGGTTGTATTGACTTATTTTATTTAGTTAGTTACTT-TGTGTTATTTTATTTATT
TATCTGTTTTTTCGTTTTTGCCTGATCAAAGGTCAATCAGACCCGGTCGTCAAAGTGGCGATTTCCTAG
>m840462052223462s2604957/cc1129-181/1-572
ATGTATGTATGTATGTATTTATTTATGTATTTATTTTTGAGACGGAGTTTCGCTCTTGTTGCTCAGACTGGA
GTGCGATGGCGCAATCTCGGCTCACTGCAACCTCCGCTTCCCAGGTTCAAGCGATTCTCCTGCCTCAGCCTT
CCTAGCAGCTGGGATTATAGGCATGTGCCACCGCGCCCGGCTAGTTTTGTATTTTCAATTGAGACGGGATTT
CTCCATGTTGGTCGGGCTTGTCTCCAACTCCCGACTTCAGGTGATGCGTCCACCTCGGCATCCCAAAGTGAC
GGGATGACAGGCATGAGCCACCGCGCCCGGCGTATTGTATTGATT-GTATTGTATTGTATTGTATTGTATTG
TATTGTATTGTATTGTATCGTATCCTATTGTATTGTATCCTATCGTATCCTATCGCATCCTATCGTATCGTA
TCTTATTGTATTGTAATGGGTTGTATTGACTTATTTTATTTAGTTAGTTACTTTTGTGTTATTTTATTTATT
TATCTGTTTGTTCGTTTTTGCCTGATCAAAGGTCAATCAGACCCGGTCGTCAAAGTGGCGATTTCCTAG
>m640111090109531/1226968ccs176-78/1-571
-TGTATGTATGTATGTATTTATTTATGTATTTATT-TTGAGACGGAGTTTCGCTCTTGTTGCTCAGACTGGA
GTGCGATGGCGCAATCTCGGCTCACTGCAACCTCCGCTTCCCAGGTTCAAGCGATTCTCCTGCCTCAGCCTT
CCTAGCAGCTGGGATTATAGGCATGTGCCACCGCGCCCGGCTAGTTTTGTATTTTCAATTGAGACGGGATTT
CTCCATGTTGGTCGGGCTTGTCTCCAACTCCCGACTTCAGGTGATGCGTCCACCTCGGCATCCCAAAGTGAC
GGGATGACAGGCATGAGCCACCGCGCCCGGCGTATTGTATTGTATTGTATTGTATTGTATTGTATTGTATTG
TATTGTATTGTATTGTATCGTATCCTATTGTATTGTATCCTATCGTATCCTATCGCATCCTATCGTATCGTA
TCTTATTGTATTGTAATGGGTTGTATTGACTTATTTTATTTAGTTAGTTACTTTTGTGTTATTTTATTTATT
TATCTGTTTGTTCGTTTTTGCCTGATCAAAGGTCAATCAGACCCGGTCGTCAAAGTGGCGATTTCCTAG
>m640762051609184/1762761ccs75-14/1-572
ATGTATGTATGTATGTATTTATTTATGTATTTATTTTTGAGACGGAGTTTCGCTCTTGTTGCTCAGACTGGA
GTGCGATGGCGCAATCTCGGCTCACTGCAACCT-CGCTTCCCAGGTTCAAGCGATTCTCCTGCCTCAGCCTT
CCTAGCAGCTGGGATTATAGGCATGTGCCACCGCGCCCGGCTAGTTTTGTATTTTCAATTGAGACGGGATTT
CTCCATGTTGGTCGGGCTTGTCTCCAACTCCCGACTTCAGGTGATGCGTCCACCTCGGCATCCCAAAGTGAC
GGGATGACAGGCATGAGCCACCGCGCCCGGCGTATTGTATTGTATTGTATTGTATTGTATTGTATTGTATTG
TATTGTATTGTATTGTATCGTATCCTATTGTATTGTATCCTATCGTATCCTATCGCATCCTATCGTATCGTA
TCTTATTGTATTGTAATGGGTTGTATTGACTTATTTTATTTAGTTAGTTACTTTTGTGTTATTTTATTTATT
TATCTGTTTGTTCGTTTTTGCCTGATCAAAGGTCAATCAGACCCGGTCGTCAAAGTGGCGATTTCCTAG
>m640432070920564/1002390ccs9975254/1-572
ATGTATGTATGTATGTATTTATTTATGTATTTATTTTTGAGACGGAGTTTCGCTCTTGTTGCTCAGACTGGA
GTGCGATGGCGCAATCTCGGCTCACTGCAACCTCCGCTTCCCAGGTTCAAGCGATTCTCCTGCCTCAGCCTT
CCTAGCAGCTGGGATTATAGGCATGTGCCACCGCGCCCGGCTAGTTTTGTATTTTCAATTGAGACGGGATTT
CTCCATGTTGGTCGGGCTTGTCTCCAACTCCCGACTTCAGGTGATGCGTCCACCTCGGCATCCCAAAGTGAC
GGGATGACAGGCATGAGCCACCGCGCCCGGCGTA-TGTATTGTATTGTATTGTATTGTATTGTATTGTATTG
TATTGTATTGTATTGTATCGTATCCTATTGTATTGTATCCTATCGTATCCTATCGCATCCTATCGTATCGTA
TCTTATTGTATTGTAATGGGTTGTATTGACTTATTTTATTTAGTTAGTTACTTTTGTGTTATTTTATTTATT
TATCTGTTTGTTCGTTTTTGCCTGATCAAAGGTCAATCAGACCCGGTCGTCAAAGTGGCGATTTCCTAG
>m641362062705426/218335/cs1971-243/1-572
ATGTATGTATGTATGTATTTATTTATGTATT-ATTTTTGAGACGGAGTTTCGCTCTTGTTGCTCAGACTGGA
GTGCGATGGCGCAATCTCGGCTCACTGCAACCTCCGCTTCCCAGGTTCAAGCGATTCTCCTGCCTCAGCCTT
CCTAGCAGCTGGGATTATAGGCATGTGCCACCGCGCCCGGCTAGTTTTGTATTTTCAATTGAGACGGGATTT
CTCCATGTTGGTCGGGCTTGTCTCCAACTCCCGACTTCAGGTGATGCGTCCACCTCGGCATCCCAAAGTGAC
GGGATGACAGGCATGAGCCACCGCGCCCGGCGTATTGTATTGTATTGTATTGTATTGTATTGTATTGTATTG
TATTGTATTGTATTGTATCGTATCCTATTGTATTGTATCCTATCGTATCCTATCGCATCCTATCGTATCGTA
TCTTATTGTATTGTAATGGGTTGTATTGACTTATTTTATTTAGTTAGTTACTTTTGTGTTATTTTATTTATT
TATCTGTTTGTTCGTTTTTGCCTGATCAAAGGTCAATCAGACCCGGTCGTCAAAGTGGCGATTTCCTAG
>m840812111203408s41523605/cs22162288/1-572
ATGTATGTATGTATGTATTTATTTATGTATTTATTTTTGAGACGGAGTTTCGCTCTTGTTGCTCAGACTGGA
GTGCGATGGCGCAATCTCGGCTCACTGCAACCTCCGCTTCCCAGGTTCAAGCGATTCTCCTGCCTCAGCCTT
CCTAGCAGCTGGGATTATAGGCATGTGCCACCGCGCCCGGCTAGTTTTGTATTTTCAATTGAGACGGGATTT
CTCCATGTTGGTCGGGCTTGTCTCCAACTCCCGACTTCAGGTGATGCGTCCACCTCGGCATCCCAAAGTGAC
GGGATGACAGGCATGAGCCACCGCGCCCGGCGTATTGTATTGTATTGTATTGTATTGTATTGTATTGTATTT
A-TTGTATTGTATTGTATCGTATCCTATTGTATTGTATCCTATCGTATCCTATCGCATCCTATCGTATCGTA
TCTTATTGTATTGTAATGGGTTGTATTGACTTATTTTATTTAGTTAGTTACTTTTGTGTTATTTTATTTATT
TATCTGTTTGTTCGTTTTTGCCTGATCAAAGGTCAATCAGACCCGGTCGTCAAAGTGGCGATTTCCTAG
>m840812102720576s4376213/cc6011683/1-572
ATGTATGTATGTATGTATTTATTTATGTATTTATTTTTGAGACGGAGTTTCGCTCTTGTTGCTCAGACTGGA
GTGCGATGGCGCAATCTCGGCTCACTGCAACCTCCGCTTCCCAGGTTCAAGCGATTCTCCTGCCTCAGCCTT
CCTAGCAGCTGGGATTATAGGCATGTGCCACCGCGCCCGGCTAGTTTTGTATTTTCAATTGAGACGGGATTT
CTCCATGTTGGTCGGGCTTGTCTCCAACTCCCGACTTCAGGTGATGCGTCCACCTCGGCATCCCAAAGTGAC
GGGATGACAGGCATGAGCCACCGCGCCCGGCGTATTGTATTGTATTGTATTGTATTGTATTGTATTGTATTG
TATTGTATTGTATTGTATCGTATCCAATTGTATTGTAT-CTATCGTATCCTATCGCATCCTATCGTATCGTA
TCTTATTGTATTGTAATGGGTTGTATTGACTTATTTTATTTAGTTAGTTACTTTTGTGTTATTTTATTTATT
TATCTGTTTGTTCGTTTTTGCCTGATCAAAGGTCAATCAGACCCGGTCGTCAAAGTGGCGATTTCCTAG
>m54329U1062007142/123900/cc1979-035/1-571
-TGTATGTATGTATGTATTTATTTATGTATTTATTTTTGAGACGGAGTTTCGCTCTTGTTGCTCAGACTGGA
GTGCGATGGCGCAATCTCGGCTCACTGCAACCTCCGCTTCCCAGGTTCAAGCGATTCTCCTGCCTCAGCCTT
CCTAGCAGCTGGGATTATAGGCATGTGCCACCGCGCCCGGCTAGTTTTGTATTTTCAATTGAGACGGGATTT
CTCCATGTTGGTCGGGCTTGTCTCCAACTCCCGACTTCAGGTGATGCGTCCACCTCGGCATCCCAAAGTGAC
GGGATGACAGGCATGAGCCACCGCGCCCGGCGTATTGTATTGTATTGTATTGTATTGTATTGTATTGTATTG
TATTGTATTGTATTGTATCGTATCCTATTGTATTGTATCCTA-CGTATCCTATCGCATCCTATCGTATCGTA
TCTTATTGTATTGTAATGGGTTGTATTGACTTATTTTATTTAGTTAGTTACTTTTGTGTTATTTTATTTATT
TATCTGTTTGTTCGTTTTTGCCTGATCAAAGGTCAATCAGACCCGGTCGTCAAAGTGGCGATTTCCTAG
>m641362061419214/1979994ccs5163173/1-572
ATGTATGTATGTATGTATTTATTTATGTATTTATTTTTGAGACGGAGTTTCGCTCTTGTTGCTCAGACTGGA
GTGCGATGGCGCAATCTCGGCTCACTGCAACCTCCGCTTCCCAGGTTCAAGCGATTCTCCTGCCTCAGCCTT
CCTAGCAGCTGGGATTATAGGCATGTGCCACCGCGCCCGGCTAGTTTTGTATTTTCAATTGAGACGGGATTT
CTCCATGTTGGTCGGGCTTGTCTCCAACTC-CGACTTCAGGTGATGCGTCCACCTCGGCATCCCAAAGTGAC
GGGATGACAGGCATGAGCCACCGCGCCCGGCGTATTGTATTGTATTGTATTGTATTGTATTGTATTGTATTG
TATTGTATTGTATTGTATCGTATCCTATTGTATTGTATCCTATCGTATCCTATCGCATCCTATCGTATCGTA
TCTTATTGTATTGTAATGGGTTGTATTGACTTATTTTATTTAGTTAGTTACTTTTGTGTTATTTTATTTATT
TATCTGTTTGTTCGTTTTTGCCTGATCAAAGGTCAATCAGACCCGGTCGTCAAAGTGGCGATTTCCTAG
>m840462062420149s31537881/cs642-99/1-571
-TGTATGTATGTATGTATTTATTTATGTATTTATTTTTGAGACGGAGTTTCGCTCTTGTTGCTCAGACTGGA
GTGCGATGGCGCAATCTCGGCTCACTGCAACCTCCGCTTCCCAGGTTCAAGCGATTCTCCTGCCTCAGCCTT
CCTAGCAGCTGGGATTATAGGCATGTGCCACCGCGCCCGGCTAGTTTTGTATTTTCAATTGAGACGGGATTT
CTCCATGTTGGTCGGGCTTGTCTCCAACTCCCGACTTCAGGTGATGCGTCCACCTCGGCATCCCAAAGTGAC
TGGATGACAGGCATGAGCCACCGCGCCCGGCGTATTGTATTGTATTGTATTGTATTGTATTGTATTGTATTG
TATTGTATTGTATTGTATCGTATCCTATTGTATTGTATC-TATCGTATCCTATCGCATCCTATCGTATCGTA
TCTTATTGTATTGTAATGGGTTGTATTGACTTATTTTATTTAGTTAGTTACTTTTGTGTTATTTTATTTATT
TATCTGTTTGTTCGTTTTTGCCTGATCAAAGGTCAATCAGACCCGGTCGTCAAAGTGGCGATTTCCTAG
>m840462120209099s3716366/cc3790462/1-573
ATGTATGTATGTATGTATTTATTTATGTATTTATTTTTGAGACGGAGTTTCGCTCTTGTTGCTCAGACTGGA
GTGCGATGGCGCAATCTCGGCTCACTGCAACCTCCGCTTCCCAGGTTCAAGCGATTCTCCTGCCTCAGCCTT
CCTAGCAGCTGGGATTATAGGCATGTGCCACCGCGCCCGGCTAGTTTTGTATTTTCAATTGAGACGGGATTT
CTCCATGTTGGTCGGGCTTGTCTCCAACTCCCGACTTCAGGTGATGCGTCCACCTCGGCATCCCAAAGTGAC
GGGATGACAGGCATGAGCCACCGCGCCCGGCGTATTGTATTGTATTGTATTGTATTGTATTGTATTGTATTG
TATTGTATTGTATTGTATCGTATCCTATTGTATTGTATCCTATCGTATCCTATCGCATCTATTCGTATCGTA
TCTTATTGTATTGTAATGGGTTGTATTGACTTATTTTATTTAGTTAGTTACTTTTGTGTTATTTTATTTATT
TATCTGTTTGTTCGTTTTTGCCTGATCAAAGGTCAATCAGACCCGGTCGTCAAAGTGGCGATTTCCTAG
>m840462070720576s4329019/cc1813-877/1-571
-TGTATGTATGTATGTATTTATTTATGTATTTATTTTTGAGACGGAGTTTCGCTCTTGTTGCTCAGACTGGA
GTGCGATGGCGCAATCTCGGCTCACTGCAACCTCCGCTTCCCAGGTTCAAGCGATTCTCCTGCCTCAGCCTT
CCTAGCAGCTGGGATTATAGGCATGTGCCACCGCGCCCGGCTAGTTTTGTATTTTCAATTGAGACGGGATTT
CTCCATGTTGGTCGGGCTTGTCTCCAACTCCCGACTTCAGGTGATGCGTCCACCTCGGCATCCCAAAGTGAC
GGGATGACAGGCATGAGCCACCGCGCCCGGCGTATTGTATTGTATTGTATTGTATTGTATTGTATTGTATTG
TATTGTATTGTATTGTATCGTATCCTATTGTATTGTATCCTATCGTATCCTATCGCATCCTATCGTATCGTA
TCTTATTGTATTGTAATGGGTTGTATTGACTTATTTTATTTAGTTAGTTACTTTTGTGTTATTTTATTTATT
TATCTGTTTGTTCGTTTTTGCCTGATCAAA-GTCAATCAGACCCGGTCGTCAAAGTGGCGATTTCCTAC
>m640762070808415/376729/cs509-58/1-572
ATGTATGTATGTATGTATTTATTTATGTATTTATTTTTGAGACGGAGTTTCGCT-TTGTTGCTCAGACTGGA
GTGCGATGGCGCAATCTCGGCTCACTGCAACCTCCGCTTCCCAGGTTCAAGCGATTCTCCTGCCTCAGCCTT
CCTAGCAGCTGGGATTATAGGCATGTGCCACCGCGCCCGGCTAGTTTTGTATTTTCAATTGAGACGGGATTT
CTCCATGTTGGTCGGGCTTGTCTCCAACTCCCGACTTCAGGTGATGCGTCCACCTCGGCATCCCAAAGTGAC
GGGATGACAGGCATGAGCCACCGCGCCCGGCGTATTGTATTGTATTGTATTGTATTGTATTGTATTGTATTG
TATTGTATTGTATTGTATCGTATCCTATTGTATTGTATCCTATCGTATCCTATCGCATCCTATCGTATCGTA
TCTTATTGTATTGTAATGGGTTGTATTGACTTATTTTATTTAGTTAGTTACTTTTGTGTTATTTTATTTATT
TATCTGTTTGTTCGTTTTTGCCTGATCAAAGGTCAATCAGACCCGGTCGTCAAAGTGGCGATTTCCTAG
>m840462052300178s3760956/cc1987-048/1-572
ATGTATGTATGTATGTATTTATTTATGTATTTATTTTTGAGACGGAGTTTCGCTCTTGTTGCTCAGACTGGA
GTGCGATGGCGCAATCTCGGCTCACTGCAACCTCCGCTTCCCAGGTTCAAGCGATTCTCCTGCCTCAGCCTT
CCTAGCAGCTGGGATTATAGGCATGTGCCACCGCGCCCGGCTAGTTTTGTATTTTCAATTGAGACGGGATTT
CTCCATGTTGGTCGGGCTTGTCTCCAACTCCCGACTTCAGGTGATGCGTCCACCTCGGCATCCCAAAGTGAC
GGGATGACAGGCATGAGCCACCGCGCCCGGCGTATTGTATTGTATTGTA-TGTATTGTATTGTATTGTATTG
TATTGTATTGTATTGTATCGTATCCTATTGTATTGTATCCTATCGTATCCTATCGCATCCTATCGTATCGTA
TCTTATTGTATTGTAATGGGTTGTATTGACTTATTTTATTTAGTTAGTTACTTTTGTGTTATTTTATTTATT
TATCTGTTTGTTCGTTTTTGCCTGATCAAAGGTCAATCAGACCCGGTCGTCAAAGTGGCGATTTCCTAG
>m840462060320412s42251547/cs879-37/1-571
-TGTATGTATGTATGTATTTATTTATGTATTTATTTTTGAGACGGAGTTTCGCTCTTGTTGCTCAGACTGGA
GTGCGATGGCGCAATCTCGGCTCACTGCAACCTCCGCTTCCCAGGTTCAAGCGATTCTCCTGCCTCAGCCTT
CCTAGCAGCTGGGATTATAGGCATGTGCCACCGCGCCCGGCTAGTTTTGTATTTTCAATTGAGACGGGATTT
CTCCATGTTGGTCGGGCTTGTCTCCAACTCCCGACTTCAGGTGATGCGTCCACCTCGGCATCCCAAAGTGAC
GGGATGACAGGCATGAGCCACCGCGCCCGGCGTATTGTATTGTATTGTATTGTATTGTATTGTATTGTATTG
TATTGTATTGTATTGTATCGTATCCTATTGTATTGTATCCTATCGTATCCTATCGCATCCTATCGTATCGTA
TCTTATTGTATTGTAATGGGTTGTATTGACTTATTTTATTTAGTTAGTTACTTTTGTGTTATTTTATTTATT
TATCTGTTTGTTCG-TTTTGCCTGATCAAAGGTCAATCAGACCCGGTCGTCAAAGTGGCGATTTCCTAG
>m640432061820194/513216/cs1995-767/1-572
ATGTATGTATGTATGTATTTATTTATGTATTTATTTTTGAGACGGAGTTTCGCTCTTGTTGCTCAGACTGGA
GTGCGATGGCGCAATCTCGGCTCACTGCAACCTCCGCTTCCCAGGTTCAAGCGATTCTCCTGCCTCAGCCTT
CCTAGCAGCTGGGATTATAGGCATGTGCCACCGCGCCCGGCTAGTTTTGTATTTTCAATTGAGACGGGATTT
CTCCATGTTGGTCGGGCTTGTCTCCAACTCCCGACTTCAGGTGATGCGTCCACCTCGGCATCCCAAAGTGAC
GGGATGACAGGCATGAGCCACCGCGCCCGGCGTATTGTATTGTATTGTATTGTATTGTATTGTATTGTATTG
TATTGTATTGTATTGTATCGTATCCTATTGTATTGTATCCTATCGTATCCTATCGCATCCTATCGTATCGTA
TCTTATTGTATTGTAATGGGTTGTATTGACTTATTTTATTTAGTTAGTTACTTTTGTGTTATTTTATTTATT
TATCTGTTTGTTCGTTTTTGCCTGATCAAAGGTCAATCAGACCCGGTCG-CAAAGTGGCGATTTCCTAG
>m840462061704018s2401749/cc1667-721/1-572
ATGTATGTATGTATGTATTTATTTATGTATTTATTTTTGAGACGGAGTTTCGCTCTTGTTGCTCAGACTGGA
GTGCGATGGCGCAATC-CGGCTCACTGCAACCTCCGCTTCCCAGGTTCAAGCGATTCTCCTGCCTCAGCCTT
CCTAGCAGCTGGGATTATAGGCATGTGCCACCGCGCCCGGCTAGTTTTGTATTTTCAATTGAGACGGGATTT
CTCCATGTTGGTCGGGCTTGTCTCCAACTCCCGACTTCAGGTGATGCGTCCACCTCGGCATCCCAAAGTGAC
GGGATGACAGGCATGAGCCACCGCGCCCGGCGTATTGTATTGTATTGTATTGTATTGTATTGTATTGTATTG
TATTGTATTGTATTGTATCGTATCCTATTGTATTGTATCCTATCGTATCCTATCGCATCCTATCGTATCGTA
TCTTATTGTATTGTAATGGGTTGTATTGACTTATTTTATTTAGTTAGTTACTTTTGTGTTATTTTATTTATT
TATCTGTTTGTTCGTTTTTGCCTGATCAAAGGTCAATCAGACCCGGTCGTCAAAGTGGCGATTTCCTAG
>m840812110502464s31989495/cs553-10/1-571
-TGTATGTATGTATGTATTTATTTATGTATTTATTTTTGAGACGGAGTTTCGCTCTTGTTGCTCAGACTGGA
GTGCGATGGCGCAATCTCGGCTCACTGCAACCTCCGCTTCCCAGGTTCAAGCGATTCTCCTGCCTCAGCCTT
CCTAGCAGCTGGGATTATAGGCATGTGCCACCGCGCCCGGCTAGTTTTGTATTTTCAATTGAGACGGGATTT
CTCCATGTTGGTCGGGCTTGTCTCCAACTCCCGACTTCAGGTGATGCGTCCACCTCGGCATCCCAAAGTGAC
GGGATGACAGGCATGAGCCACCGCGCCCGGCGTATTGTATTGTATTGTATTGTATTGTATTGTATTGTATTG
TATTGTATTGTATTGTATCGTATCCTATTGTATTGTATC-TATCGTATCCTATCGCATCCTATCGTATCGTA
TCTTATTGTATTGTAATGGGTTGTATTGACTTATTTTATTTAGTTAGTTACTTTTGTGTTATTTTATTTATT
TATCTGTTTGTTCGTTTTTGCCTGATCAAAGGTCAATCAGACCCGGTCGTCAAAGTGGCGATTTCCTAG
>m641362062216367/1520188ccs4463103/1-571
-TGTATGTATGTATGTATTTATTTATGTATTTATTTTTGAGACGGAGTTTCGCTCT-GTTGCTCAGACTGGA
GTGCGATGGCGCAATCTCGGCTCACTGCAACCTCCGCTTCCCAGGTTCAAGCGATTCTCCTGCCTCAGCCTT
CCTAGCAGCTGGGATTATAGGCATGTGCCACCGCGCCCGGCTAGTTTTGTATTTTCAATTGAGACGGGATTT
CTCCATGTTGGTCGGGCTTGTCTCCAACTCCCGACTTCAGGTGATGCGTCCACCTCGGCATCCCAAAGTGAC
GGGATGACAGGCATGAGCCACCGCGCCCGGCGTATTGTATTGTATTGTATTGTATTGTATTGTATTGTATTG
TATTGTATTGTATTGTATCGTATCCTATTGTATTGTATCCTATCGTATCCTATCGCATCCTATCGTATCGTA
TCTTATTGTATTGTAATGGGTTGTATTGACTTATTTTATTTAGTTAGTTACTTTTGTGTTATTTTATTTATT
TATCTGTTTGTTCGTTTTTGCCTGATCAAAGGTCAATCAGACCCGGTCGTCAAAGTGGCGATTTCCTAG
>m840812110502464s31361881/cs10567/1-573
ATGTATGTATGTATGTATTTATTTATGTATTTATTTTTGAGACGGAGTTTCGCTCTTGTTGCTCAGACTGGA
GTGCGATGGCGCAATCTCGGCTCACTGCAACCTCCGCTTCCCAGGTTCAAGCGATTCTCCTGCCTCAGCCTT
CCTAGCAGCTGGGATTATAGGCATGTGCCACCGCGCCCGGCTAGTTTTGTATTTTCAATTGAGACGGGATTT
CTCCATTGTTGGTCGGCTTGTCTCCAACTCCCGACTTCAGGTGATGCGTCCACCTCGGCATCCCAAAGTGAC
GGGATGACAGGCATGAGCCACCGCGCCCGGCGTATTGTATTGTATTGTATTGTATTGTATTGTATTGTATTG
TATTGTATTGTATTGTATCGTATCCTATTGTATTGTATCCTATCGTATCCTATCGCATCCTATCGTATCGTA
TCTTATTGTATTGTAATGGGTTGTATTGACTTATTTTATTTAGTTAGTTACTTTTGTGTTATTTTATTTATT
TATCTGTTTGTTCGTTTTTGCCTGATCAAAGGTCAATCAGACCCGGTCGTCAAAGTGGCGATTTCCTAG
>m641362062912541/383366/cs415-48/1-571
-TGTATGTATGTATGTATTTATTTATGTATTTATTTTTGAGACGGAGTTTCGCTCTTGTTGCTCAGACTGGA
GTGCGATGGCGCAATCTCGGCTCACTGCAACCTCCGCTTCCCAGGTTCAAGCGATTCTCCTGCCTCAGCCTT
CCTAGCAG-TGGGATTATAGGCATGTGCCACCGCGCCCGGCTAGTTTTGTATTTTCAATTGAGACGGGATTT
CTCCATGTTGGTCGGGCTTGTCTCCAACTCCCGACTTCAGGTGATGCGTCCACCTCGGCATCCCAAAGTGAC
GGGATGACAGGCATGAGCCACCGCGCCCGGCGTATTGTATTGTATTGTATTGTATTGTATTGTATTGTATTG
TATTGTATTGTATTGTATCGTATCCTATTGTATTGTATCCTATCGTATCCTATCGCATCCTATCGTATCGTA
TCTTATTGTATTGTAATGGGTTGTATTGACTTATTTTATTTAGTTAGTTACTTTTGTGTTATTTTATTTATT
TATCTGTTTGTTCGTTTTTGCCTGATCAAAGGTCAATCAGACCCGGTCGTCAAAGTGGCGATTTCCTAG
>m641362062518471/237991/cs946-118/1-571
-TGTATGTATGTATGTATTTATTTATGTATTTATTTTTGAGACGGAGTTTCGCTCTTGTTGCTCAGACTGGA
GTGCGATGGCGCAATCTCGGCTCACTGCAACCTCCGCTTCCCAGGTTCAAGCGATTCTCCTGCCTCAGCCTT
CCTAGCAGCTGGGATTATAGGCATGTGCCACCGCGCCCGGCTAGTTTTGTATTTTCAATTGAGACGGGATTT
CTCCATGTTGGTCGGGCTTGTCTCCAACTCCCGACTTCAGGTGATGCGTCCACCTCGGCATCCCAAAGTGAC
GGGATGACAGGCATGAGCCACCGCGCCCGGCGTATTGTATTGTATTGTATTGTATTGTATTGTATTGTATTG
TATTGTATTGTATTGTATCGTATCCTATTGTATTGTATCCTATCGTATCCTATCGCATCCTATCGTATCGTA
TCTTATTGTATTGTAATGGGTTGTATTGACTTATTTTATTTAGTTAGTTACTTTTGTGTTATTTTATTTATT
TATCTGTTTGTTCGTTTTTGCCTGATCAAAGGTCAATCAGACC-GGTCGTCAAAGTGGCGATTTCCTAG
>m54329U1062422123/413618/cc8896968/1-571
-TGTATGTATGTATGTATTTATTTATGTATTTATTTTTGAGACGGAGTTTCGCTCTTGTTGCTCAGACTGGA
GTGCGATGGCGCAATCTCGGCTCACTGCAACCTCCGCTTCCCAGGTTCAAGCGATTCTCCTGCCTCAGCCTT
CCTAGCAGCTGGGATTATAGGCATGTGCCACCGCGCCCGGCTAGTTTTGTATTTTCAATTGAGACGGGATTT
CTCCATGTTGGTCGGGCTTGTCTCCAACTCCCGACTTCAGGTGATGCGTCCACCTCGGCATCCCAAAGTGAC
GGGATGACAGGCATGAGCCACCGCGCCCGGCGTATTGTATTGTATTGTATTGTATTGTATTGTATTGTATTG
TATTGTATTGTATTGTATCGTATCCTATTGTATTGTATCCTATCGTATCCTATCGCATCCTATCGTATCGTA
TCTTATTGTATTGTAATGGT-TGTATTGACTTATTTTATTTAGTTAGTTACTTTTGTGTTATTTTATTTATT
TATCTGTTTGTTCGTTTTTGCCTGATCAAAGGTCAATCAGACCCGGTCGTCAAAGTGGCGATTTCCTAG
>m840812112402121s21888475/cs11751287/1-572
ATGTATGTATGTATGTATTTATTTATGTATTTATTTTTGAGACGGAGTTTCGCTCTTGTTGCTCAGACTGGA
GTGCGATGGCGCAATCTCGGCTCACTGCAACCTCCGCTTCCCAGGTTCAAGCGATTCTCCTGCCTCAGCCTT
CCTAGCAGCTGGGATTATAGGCATGTGCCACCGCGCCCGGCTAGTTTTGTATTTTCAATTGAGACGGGATTT
CTCCATGTTGGTCGGGCTTGTCTCCAACTCCCGACTTCAGGTGATGCGTCCACCTCGGCATCCCAAAGTGAC
GGGATGACAGGCATGAGCCACCGCGCCCGGCGTATTGTATTGTATTGTATTGTATTGTATTGTATTGTATTG
TATTGTATTGTATTGTATCGTATCCTATTGTATTGTATCCTATCGTATC-TATCGCATCCTATCGTATCGTA
TCTTATTGTATTGTAATGGGTTGTATTGACTTATTTTATTTAGTTAGTTACTTTTGTGTTATTTTATTTATT
TATCTGTTTGTTCGTTTTTGCCTGATCAAAGGTCAATCAGACCCGGTCGTCAAAGTGGCGATTTCCTAG
>m640762062708554/1262994ccs300-82/1-571
-TGTATGTATGTATGTATT-TTTTATGTATTTATTTTTGAGACGGAGTTTCGCTCTTGTTGCTCAGACTGGA
GTGCGATGGCGCAATCTCGGCTCACTGCAACCTCCGCTTCCCAGGTTCAAGCGATTCTCCTGCCTCAGCCTT
CCTAGCAGCTGGGATTATAGGCATGTGCCACCGCGCCCGGCTAGTTTTGTATTTTCAATTGAGACGGGATTT
CTCCATGTTGGTCGGGCTTGTCTCCAACTCCCGACTTCAGGTGATGCGTCCACCTCGGCATCCCAAAGTGAC
GGGATGACAGGCATGAGCCACCGCGCCCGGCGTATTGTATTGTATTGTATTGTATTGTATTGTATTGTATTG
TATTGTATTGTATTGTATCGTATCCTATTGTATTGTATCCTATCGTATCCTATCGCATCCTATCGTATCGTA
TCTTATTGTATTGTAATGGGTTGTATTGACTTATTTTATTTAGTTAGTTACTTTTGTGTTATTTTATTTATT
TATCTGTTTGTTCGTTTTTGCCTGATCAAAGGTCAATCAGACCCGGTCGTCAAAGTGGCGATTTCCTAG
>m840462060320412s41951197/cs15951637/1-571
-TGTATGTATGTATGTATTTATTTATGTATTTATTTTTGAGACGGAGTTTCGCTCTTGTTGCTCAGACTGGA
GTGCGATGGCGCAATCTCGGCTCACTGCAACCTCCGCTTCCCAGGTTCAAGCGATTCTCCTGCCTCAGCCTT
CCTAGCAGCTGGGATTATAGGCATGTGCCACCGCGCCCGGCTAGTTTTGTATTTTCAATTGAGACGGGATTT
CTCCATGTTGGTCGGGCTTGTCTCCAACTCCCGACTTCAGGTGATGCGTCCACCTCGGCATCCCAAAGTGAC
GGGATGACAGGCATGAGCCACCGCGCCCGGCGTATTGTATTGTATTGTATTGTATTGTATTGTATTGTATTG
TATTGTATTGTATTGTATCGTATCCTATTGTATTGTATCCTATCGTATCCTATCGCATCCTATCGTATCGTA
TCTTATTGTATTGTAATGGGTTGTATTGACTTATTTTATTTAGTTAGTTACTTTTGTGTTATTTTATTTATT
TATCTGTTTGTTCGTTTTTGCCTGA-CAAAGGTCAATCAGACCCGGTCGTCAAAGTGGCGATTTCCTAG
>m640432051418411/1485147ccs229-81/1-571
-TGTATGTATGTATGTATTTATTTATGTATTTATTTTTGAGACGGAGTTTCGCTCTTGTTGCTCAGACTGGA
GTGCGATGGCGCAATCTCGGCTCACTGCAACCTCCGCTTCCCAGGTTCAAGCGATTCTCCTGCCTCAGCCTT
-CTAGCAGCTGGGATTATAGGCATGTGCCACCGCGCCCGGCTAGTTTTGTATTTTCAATTGAGACGGGATTT
CTCCATGTTGGTCGGGCTTGTCTCCAACTCCCGACTTCAGGTGATGCGTCCACCTCGGCATCCCAAAGTGAC
GGGATGACAGGCATGAGCCACCGCGCCCGGCGTATTGTATTGTATTGTATTGTATTGTATTGTATTGTATTG
TATTGTATTGTATTGTATCGTATCCTATTGTATTGTATCCTATCGTATCCTATCGCATCCTATCGTATCGTA
TCTTATTGTATTGTAATGGGTTGTATTGACTTATTTTATTTAGTTAGTTACTTTTGTGTTATTTTATTTATT
TATCTGTTTGTTCGTTTTTGCCTGATCAAAGGTCAATCAGACCCGGTCGTCAAAGTGGCGATTTCCTAG
>m640432062004171/1456372ccs5922149/1-572
ATGTATGTATGTATGTATTTATTTATGTATTTATTTTTGAGACGGAGTTTCGCTCTTGTTGCTCAGACTGGA
GTGCGATGGCGCAATCTCGGCTCACTGCAACCTCCGCTTCCCAGGTTCAAGCGATTCTCCTGCCTCAGCCTT
CCTAGCAGCTGGGATTATAGGCATGTGCCACCGCGCCCGGCTAGTTTTGTATTTTCAATTGAGACGGGATTT
CTCCATGTTGGTCGGGCTTGTCTCCAACTCCCGACTTCAGGTGATGCGTCCACCTCGGCATCCCAAAGTGAC
GGGATGACAGGCATGAGCCACCGCGCCCGGCGTATTGTATTGTATTGTATTGTATTGTATTGTATTGTATTG
TATTGTATTGTATTGTATCGTATCCTATTGTATTGTATCCTATCGTATCCTATCGCATCCTATCGTATCGTA
TCTTATTGTATTGTAATGGGTTGTATTGACTTATTTTATTTAGTTAGTTACTTTTGTGTTATTTTATTTATT
TATCTGTTTGTTCGTTTTTGCCTGATCAAAGGTCAATCAGACCCGGTCGTCAAAGTGGCGATT-CCTAG
>m640762070923259/46324/cs1221-143/1-571
-TGTATGTATGTATGTATTTATTTATGTATTTATTTTTGAGACGGAGTTTCGCTCTTGTTGCTCAGACTGGA
GTGCGATGGCGCAATCTCGGCTCACTGCAACCTCCGCTTCCCAGGTTCAAGCGATTCTCCTGCCTCAGCCTT
CCTAGCAGCTGGGATTATAGGCATGTGCCACCGCGCCCGGCTAGTTTTGTATTTTC-ATTGAGACGGGATTT
CTCCATGTTGGTCGGGCTTGTCTCCAACTCCCGACTTCAGGTGATGCGTCCACCTCGGCATCCCAAAGTGAC
GGGATGACAGGCATGAGCCACCGCGCCCGGCGTATTGTATTGTATTGTATTGTATTGTATTGTATTGTATTG
TATTGTATTGTATTGTATCGTATCCTATTGTATTGTATCCTATCGTATCCTATCGCATCCTATCGTATCGTA
TCTTATTGTATTGTAATGGGTTGTATTGACTTATTTTATTTAGTTAGTTACTTTTGTGTTATTTTATTTATT
TATCTGTTTGTTCGTTTTTGCCTGATCAAAGGTCAATCAGACCCGGTCGTCAAAGTGGCGATTTCCTAG
>m641362062517499/538161/cs1968-740/1-572
ATGTATGTATGTATGTATTTATT-ATGTATTTATTTTTGAGACGGAGTTTCGCTCTTGTTGCTCAGACTGGA
GTGCGATGGCGCAATCTCGGCTCACTGCAACCTCCGCTTCCCAGGTTCAAGCGATTCTCCTGCCTCAGCCTT
CCTAGCAGCTGGGATTATAGGCATGTGCCACCGCGCCCGGCTAGTTTTGTATTTTCAATTGAGACGGGATTT
CTCCATGTTGGTCGGGCTTGTCTCCAACTCCCGACTTCAGGTGATGCGTCCACCTCGGCATCCCAAAGTGAC
GGGATGACAGGCATGAGCCACCGCGCCCGGCGTATTGTATTGTATTGTATTGTATTGTATTGTATTGTATTG
TATTGTATTGTATTGTATCGTATCCTATTGTATTGTATCCTATCGTATCCTATCGCATCCTATCGTATCGTA
TCTTATTGTATTGTAATGGGTTGTATTGACTTATTTTATTTAGTTAGTTACTTTTGTGTTATTTTATTTATT
TATCTGTTTGTTCGTTTTTGCCTGATCAAAGGTCAATCAGACCCGGTCGTCAAAGTGGCGATTTCCTAG
>m641362062518471/287062/cs1462-234/1-572
ATGTATGTATGTATGTATTTATTTATGTATTTATTTTTGAGACGGAGTTTCGCTCTTGTTGCTCAGACTGGA
GTGCGATGGCGCAATCTCGGCTCACTGCAACCTCCGCTTCCCAGGTTCAAGCGATTCTCCTGCCTCAGCCTT
CCTAGCAGCTGGGATTATAGGCATGTGCCACCGCGCCCGGCTAGTTTTGTATTTTCAATTGAGACGGGATTT
CTCCATGTTGGTCGGGCTTGTCTCCAACTCCCGACTTCAGGTGATGCGTCCACCTCGGCATCCCAAAGTGAC
GGGATGACAGGCATGAGCCACCGCGCCCGGCGTATTGTATTGTATTGTATTGTATTGTATTGTATTGTATTG
TATTGTATTGTATTGTATCGTATCCTATTGTATTGTATCCTATCGTATCCTATCGCATCCTATCGTATCGTA
TCTTATTGTATTGT-ATGGGTTGTATTGACTTATTTTATTTAGTTAGTTACTTTTGTGTTATTTTATTTATT
TATCTGTTTGTTCGTTTTTGCCTGATCAAAGGTCAATCAGACCCGGTCGTCAAAGTGGCGATTTCCTAG
>m640762030618597/22893/cs998-102/1-573
ATGTATGTATGTATGTATTTATTTATGTATTTATTTTTGAGACGGAGTTTCGCTCTTGTTGCTCAGACTGGA
GTGCGATGGCGCAATCTCGGCTCACTGCAACCTCCGCTTCCCAGGTTCAAGCGATTCTCCTGCCTCAGCCTT
CCTAGCAGCTGGGATTATAGGCATGTGCCACCGCGCCCGGCTAGTTTTGTATTTTCAATTGAGACGGGATTT
CTCCATGTTGGTCGGGCTTGTCTCCAACTCCCGACTTCAGGTGATGCGTCCACCTCGGCATCCCAAAGTGAC
GGGATGACAGGCATGAGCCACCGCGCCCGGCGTATTGTATTGTATTGTATTGTATTGTATTGTATTGTATTG
TATTGTATCGTATCGTATCGTATCCTATTGTATTGTATCCTATCGTATCCTATCGCATCCTATCGTATCGTA
TCTTATTGTATTGTAATGGGTTGTATTGACTTATTTTATTTAGTTAGTTACTTTTGTGTTATTTTATTTATT
TATCTGTTTGTTCGTTTTTGCCTGATCAAAGGTCAATCAGACCCGGTCGTCAAAGTGGCGATTTCCTAG
>m840812111901509s11080350/cs636-93/1-572
ATGTATGTATGTATGTATTTATTTATGTATTTATTTTTGAGACGGAGTTTCGCTCTTGTTGCTCAGACTGGA
GTGCGATGGCGCAATCTCGGCTCACTGCAACCTCCGCTTCCCAGGTTCAAGCGATTCTCCTGCCTCAGCCTT
CCTAGCAGCTGGGATTATAGGCATGTGCCACCGCGCCCGGCTAGTTTTGTATTTTCAATTGAGACGGGATTT
CTCCATGTTGGTCGGGCTTGTCTCCAACTCCCGACTTCAGGTGATGCGTCCACCTCGGCATCCCAAAGTGAC
GGGATGACAGGCATGAGCCACCGCGCCCGGCGTATTGTATTGTATTGTATTGTATTGTATTGTATTGTATTG
TATTGTATTGTATTGTATCGTATCCTATTGTATTGTATCCTATCGTATCCTATCGCATCCTATCGTATCGTA
TCT-ATTGTATTGTAATGGGTTGTATTGACTTATTTTATTTAGTTAGTTACTTTTGTGTTATTTTATTTATT
TATCTGTTTGTTCGTTTTTGCCTGATCAAAGGTCAATCAGACCCGGTCGTCAAAGTGGCGATTTCCTAG
>m840812112402121s21030750/cs31-0/1-572
ATGTATGTATGTATGTATTTATTTATGTATTTATTTTTGAGACGGAGTTTCGCTCTTGTTGCTCAGACTGGA
GTGCGATGGCGCAATCTCGGCTCACTGCAACCTCCGCTTCCCAGGTTCAAGCGATTCTCCTGCCTCAGCCTT
CCTAGCAGCTGGGATTATAGGCATGTGCCACCGCGCCCGGCA-GTTTTGTATTTTCAATTGAGACGGGATTT
CTCCATGTTGGTCGGGCTTGTCTCCAACTCCCGACTTCAGGTGATGCGTCCACCTCGGCATCCCAAAGTGAC
GGGATGACAGGCATGAGCCACCGCGCCCGGCGTATTGTATTGTATTGTATTGTATTGTATTGTATTGTATTG
TATTGTATTGTATTGTATCGTATCCTATTGTATTGTATCCTATCGTATCCTATCGCATCCTATCGTATCGTA
TCTTATTGTATTGTAATGGGTTGTATTGACTTATTTTATTTAGTTAGTTACTTTTGTGTTATTTTATTTATT
TATCTGTTTGTTCGTTTTTGCCTGATCAAAGGTCAATCAGACCCGGTCGTCAAAGTGGCGATTTCCTAG
>m54329U1071012304/591228/cc1202-259/1-571
-TGTATGTATGTATGTATTTATTTATGTATTTATTTTTGAGACGGAGTTTCGCTCTTGTTGCTCAGACTGGA
GTGCGATGGCGCAATCTCGGCTCACTGCAACCTCCGCTTCCCAGGTTCAAGCGATTCTCCTGCCTCAGCCTT
CCTAGCAGCTGGGATTATAGGCATGTGCCACCGCGCCCGGCTAGTTTTGTATTTTCAATTGAGACGGGATTT
CTCCATGTTGGTCGGGCTTGTCTCCAACTCCCGACTTCAGGTGATGCGTCCACCTCGGCATCCCAAAGTGAC
GGGATGACAGGCATGAGCCACCGCGCCCGGCGTATTGTATTGTATTGTATTGTATTGTATTGTATTGTATTG
TATTGTATTGTATTGTATCGTATCCTATTGTATTGTATCCTATCGTATCCTATCGCATCCTATCGTATCGTA
TCTTATTGTATTGTAATGGGTTGTATTGACTTATTTTATTTAGTTAGTTACTTTTGTGTTATTTTATTTATT
TATCTGTTTGTTCGTTTTTGCCTGATCAA-AGTCAATCAGACCCGGTCGTCAAAGTGGCGATTTCCTAG
>m840462062420149s32312237/cs227-84/1-572
-TGTATGTATGTATGTATTTATTTATGTATTTATTTTTGAGACGGAGTTTCGCTCTTGTTGCTCAGACTGGA
GTGCGATGGCGCAATCTCGGCTCACTGCAACCTCCGCTTCCCAGGTTCAAGCGATTCTCCTGCCTCAGCCTT
CCTAGCAGCTGGGATTATAGGCATGTGCCACCGCGCCCGGCTAGTTTTGTATTTTCAATTGAGACGGGATTT
CTCCATGTTGGTCGGGCTTGTCTCCAACTCCCGACTTCAGGTGATGCGTCCACCTCGGCATCCCAAAGTGAC
GGGATGACAGGCATGAGCCACCGCGCCCGGCCTATTGTATTGTATTGTATTGTATTGTATTGTATTGTATTG
TATTGTATTGTATTGTATCGTATCCTATTGTATTGTATCCTATCGTATCCTATCGCATCCTATCGTATCGTA
TCTTATTGTATTGTAATGGGTTGTATTGACTTATTTTATTTAGTTAGTTACTTTTGTGTTATTTTATTTATT
TATCTGTTTGTTCGTTTTTGCCTGATCAAAGGTCAATCAGACCCAGTCGTCAAAGTGGCGATTTCCTAC
>m640111022819039/612841/cs478-45/1-572
ATGTATGTATGTATGTATTTATTTATGTATTTATTTTTGAGACGGAGTTTCGCTCTTGTTGCTCAGACTGGA
GTGCGATGGCGCAATCTCGGCTCACTGCAACCTCCGCTTCCCAGGTTCAAGCGATTCTCCTGCCTCAGCCTT
CCTAGCAGCTGGGATTATAGGCATGTGCCACCGCGCCCGGCTAGTTTTGTATTTTCAATTGAGACGGGATTT
CTCCATGTTGGTCGGGCTTGTCTCCAACTCCCGACTTCAGGTGATGCGTCCACCTCGGCATCCCAAAGTGAC
GAGATGACAGGCATGAGCCACCGCGCCCGGCGTATTGTATTGTATTGTATTGTATTGTATTGTATTGTATTG
TATTGTATTGTATTGTATCGTATCCTATTGTATTGTATCCTATCGTATCCTATCGCAT-CTATCGTATCGTA
TCTTATTGTATTGTAATGGGTTGTATTGACTTATTTTATTTAGTTAGTTACTTTTGTGTTATTTTATTTATT
TATCTGTTTGTTCGTTTTTGCCTGATCAAAGGTCAATCAGACCCGGTCGTCAAAGTGGCGATTTCCTAG
>m640762070808415/1878087ccs2154172/1-571
-TGTATGTATGTATGTATTTATTTATGTATTTATTTTTGAGACGGAGTTTCGCTCTTGTTGCTCAGACTGGA
GTGCGATGGCGCAATCTCGGCTCACTGCAACCTCCGCTTCCCAGGTTCAAGCGATTCTCCTGCCTCAGCCTT
CCTAGCAGCTG-GGATATAGGCATGTGCCACCGCGCCCGGCTAGTTTTGTATTTTCAATTGAGACGGGATTT
CTCCATGTTGGTCGGGCTTGTCTCCAACTCCCGACTTCAGGTGATGCGTCCACCTCGGCATCCCAAAGTGAC
GGGATGACAGGCATGAGCCACCGCGCCCGGCGTATTGTATTGTATTGTATTGTATTGTATTGTATTGTATTG
TATTGTATTGTATTGTATCGTATCCTATTGTATTGTATCCTATCGTATCCTATCGCATCCTATCGTATCGTA
TCTTATTGTATTGTAATGGGTTGTATTGACTTATTTTATTTAGTTAGTTACTTTTGTGTTATTTTATTTATT
TATCTGTTTGTTCGTTTTTGCCTGATCAAAGGTCAATCAGACCCGGTCGTCAAAGTGGCGATTTCCTAG
>m640762070621454/1039565ccs2263183/1-572
ATGTATGTATGTATGTATTTATTTATGTATTTATTTTTGAGACGGAGTTTCGCTCTTGTTGCTCAGACTGGA
GTGCGATGGCGCAATCTCGGCTCACTGCAACCTCCGCTTCCCAGGTTCAAGCGATTCTCCTGCCTCAGCCTT
CCTAGCAGCTGGGATTATAGGCATGTGCCACCGCGCCCGGCTAGTTTTGTATTTTCAATTGAGACGGGATTT
CTCCATGTTGGTCGGGCTTGTCTCCAACTC-CGACTTCAGGTGATGCGTCCACCTCGGCATCCCAAAGTGAC
GGGATGACAGGCATGAGCCACCGCGCCCGGCGTATTGTATTGTATTGTATTGTATTGTATTGTATTGTATTG
TATTGTATTGTATTGTATCGTATCCTATTGTATTGTATCCTATCGTATCCTATCGCATCCTATCGTATCGTA
TCTTATTGTATTGTAATGGGTTGTATTGACTTATTTTATTTAGTTAGTTACTTTTGTGTTATTTTATTTATT
TATCTGTTTGTTCGTTTTTGCCTGATCAAAGGTCAATCAGACCCGGTCGTCAAAGTGGCGATTTCCTAG
>m641362061419214/324612/cs332-30/1-572
ATGTATGTATGTATGTATTTATTTATGTATTTATTTTTGAGACGGAGTTTCGCTCTTGTTGCTCAGACTGGA
GTGCGATGGCGCAATCTCGGCTCACTGCAACCTCCGCTTCCCAGGTTCAAGCGATTCTCCTGCCTCAGCCTT
CCTAGCAGCTGGGATTATAGGCATGTGCCACCGCGCCCGGCTAGTTTTGTATTTTCAATTGAGACGGGATTT
CTCCATGTTGGTCGGGCTTGTCTCCAACTCCCGACTTCAGGTGATGCGTCCACCTCGGCATCCCAAAGTGAC
GGGATGACAGGCATGAGCCACCGCGCCCGGCGTATTGTATTGTATTGTATTGTATTGTATTGTATTGTATTG
TATTGTATTGTATTGTATCGTATCCTATTGTATTGTATCCTATCGTATCCTATCGC-TCCTATCGTATCGTA
TCTTATTGTATTGTAATGGGTTGTATTGACTTATTTTATTTAGTTAGTTACTTTTGTGTTATTTTATTTATT
TATCTGTTTGTTCGTTTTTGCCTGATCAAAGGTCAATCAGACCCGGTCGTCAAAGTGGCGATTTCCTAG
>m641362061419214/1963154ccs0171174/1-572
ATGTATGTATGTATGTATTTATTTATGTATTTATTTTTGAGACGGAGTTTCGCTCTTGTTGCTCAGACTGGA
GTGCGATGGCGCAATCTCGGCTCACTGCAACCTCCGCTTCCC-GGTTCAAGCGATTCTCCTGCCTCAGCCTT
CCTAGCAGCTGGGATTATAGGCATGTGCCACCGCGCCCGGCTAGTTTTGTATTTTCAATTGAGACGGGATTT
CTCCATGTTGGTCGGGCTTGTCTCCAACTCCCGACTTCAGGTGATGCGTCCACCTCGGCATCCCAAAGTGAC
GGGATGACAGGCATGAGCCACCGCGCCCGGCGTATTGTATTGTATTGTATTGTATTGTATTGTATTGTATTG
TATTGTATTGTATTGTATCGTATCCTATTGTATTGTATCCTATCGTATCCTATCGCATCCTATCGTATCGTA
TCTTATTGTATTGTAATGGGTTGTATTGACTTATTTTATTTAGTTAGTTACTTTTGTGTTATTTTATTTATT
TATCTGTTTGTTCGTTTTTGCCTGATCAAAGGTCAATCAGACCCGGTCGTCAAAGTGGCGATTTCCTAG
>m640762062123421/953700/cs1111-283/1-572
ATGTATGTATGTATGTATTTATTTATGTATTTATTTTTGAGACGGAGTTTCGCTCTTGTTGCTCAGACTGGA
GTGCGATGGCGCAATCTCGGCTCACTGCAACCTCCGCTTCCCAGGTTCAAGCGATTCTCCTGCCTCAGCCTT
CCTAGCAGCTGGGATTATAGGCATGTGCCACCGCGCCCGGCTAGTTTTGTATTTTCAATTGAGACGGGATTT
CTCCATGTTGGTCGGGCTTGTCTCCAACTCCCGACTTCAGGTGATGCGTCCACCTCGGCATCCCAAAGTGAC
GGGATGACAGGCATGAGCCACCGCGCCCGGCGTATTGTATTGTATTGTATTGTATTGTATTGTATTGTATTG
TATTGTATTGTATTGTATCGTATCCTATTGTATTGTATCCTATCGTATCCTATCGCATCCTATCGTATCGTA
TCTTATTGTATTGTAATGGGTTGTATTGACTTATTTTATTTAGTTAGTTACTTTTGTGTTATTTTATTTATT
TATCTGTTTGTTCGTTTTTGCCTGATCAAAGGTCAATCAGACCCGGTCGTCA-AGTGGCGATTTCCTAG
>m641362061419214/1158358ccs2162273/1-571
-TGTATGTATGTATGTATTTATTTATGTATTTATT-TTGAGACGGAGTTTCGCTCTTGTTGCTCAGACTGGA
GTGCGATGGCGCAATCTCGGCTCACTGCAACCTCCGCTTCCCAGGTTCAAGCGATTCTCCTGCCTCAGCCTT
CCTAGCAGCTGGGATTATAGGCATGTGCCACCGCGCCCGGCTAGTTTTGTATTTTCAATTGAGACGGGATTT
CTCCATGTTGGTCGGGCTTGTCTCCAACTCCCGACTTCAGGTGATGCGTCCACCTCGGCATCCCAAAGTGAC
GGGATGACAGGCATGAGCCACCGCGCCCGGCGTATTGTATTGTATTGTATTGTATTGTATTGTATTGTATTG
TATTGTATTGTATTGTATCGTATCCTATTGTATTGTATCCTATCGTATCCTATCGCATCCTATCGTATCGTA
TCTTATTGTATTGTAATGGGTTGTATTGACTTATTTTATTTAGTTAGTTACTTTTGTGTTATTTTATTTATT
TATCTGTTTGTTCGTTTTTGCCTGATCAAAGGTCAATCAGACCCGGTCGTCAAAGTGGCGATTTCCTAG
>m840812111719319s12565889/cs23462388/1-571
-TGTATGTATGTATGTATTTATTTATGTATTTATTTTTGAGACGGAGTTTCGCTCTTGTTGCTCAGACTGGA
GTGCGATGGCGCAATCTCGGCTCACTGCAACCTCCGCTTCCCAGGTTCAAGCGATTCTCCTGCCTCAGCCTT
CCTAGCAGCTGGGATTATAGGCATGTGCCACCGCGCCCGGCTAGTTTTGTATTTTCAATTGAGACGGGATTT
CTCCATGTTGGTCGGGCTTGTCTCCAACTCCCGACTTCAGGTGATGCGTCCACCTCGGCATCCCAAAGTGAC
GGGATGACAGGCATGAGCCACCGCGCCCGGCGTATTGTATTGTATTGTATTGTATTGTATTGTATTGTATTG
TATTGTATTGTATTGTATCGTATCCTATTGTATTGTATCCTATCGTATCCTATCGCATCCTATCGTATCGTA
TCTTATTGTATTGTAATGG-TTGTATTGACTTATTTTATTTAGTTAGTTACTTTTGTGTTATTTTATTTATT
TATCTGTTTGTTCGTTTTTGCCTGATCAAAGGTCAATCAGACCCGGTCGTCAAAGTGGCGATTTCCTAG
>m640762071622001/45996/cs1045-197/1-572
ATGTATGTATGTATGTATTTATTTATGTATTTATTTTTGAGACGGAGTTTCGCTCTTGTTGCTCAGACTGGA
GTGCGATGGCGCAATCTCGGCTCACTGCAACCTCCGCTTCCCAGGTTCAAGCGATTCTCCTGCCTCAGCCTT
CCTAGCAGCTGGGATTATAGGCATGTGCCACCGCGCCCGGCTAGTTTTGTATTTTCAATTGAGACGGGATTT
CTCCATGTTGGTCGGGCTTGTCTCCAACTCCCGACTTCAGGTGATGCGTCCACCTCGGCATCCCAAAGTGAC
GGGATGACAGGCATGAGCCACCGCGCCCGGCGTAT-GTATTGTATTGTATTGTATTGTATTGTATTGTATTG
TATTGTATTGTATTGTATCGTATCCTATTGTATTGTATCCTATCGTATCCTATCGCATCCTATCGTATCGTA
TCTTATTGTATTGTAATGGGTTGTATTGACTTATTTTATTTAGTTAGTTACTTTTGTGTTATTTTATTTATT
TATCTGTTTGTTCGTTTTTGCCTGATCAAAGGTCAATCAGACCCGGTCGTCAAAGTGGCGATTTCCTAG
>m840812111720422s3211013/cc6791763/1-571
-TGTATGTATGTATGTATTTATTTATGTATTTATTTTTGAGACGGAGTTTCGCTCTTGTTGCTCAGACTGGA
GTGCGATGGCGCAATCTCGGCTCACTGCAACCTCCGCTTCCCAGGTTCAAGCGATTCTCCTGCCTCAGCCTT
CCTAGCAGCTGGGATTATAGGCATGTGCCACCGCGCCCGGCTAGTTTTGTATTTTCAATTGAGACGGGATTT
CTCCATGTTGGTCGGGCTTGTCTCCAACTCCCGACTTCAGGTGATGCGTCCACCTCGGCATCCCAAAGTGAC
GGGATGACAGGCATGAGCCACCGCGCCCGGCGTATTGTATTGTATTGTATTGTATTGTATTGTATTGTATTG
TATTGTATTGTATTGTATCGTATCCTATTGTATTGTATCCTATCGTATCCTATCGCAT-CTATCGTATCGTA
TCTTATTGTATTGTAATGGGTTGTATTGACTTATTTTATTTAGTTAGTTACTTTTGTGTTATTTTATTTATT
TATCTGTTTGTTCGTTTTTGCCTGATCAAAGGTCAATCAGACCCGGTCGTCAAAGTGGCGATTTCCTAG
>m641362062816393/1036503ccs147-79/1-572
ATGTATGTATGTATGTATTTATTTATGTATTTATTTTTGAGACGGAGTTTCGCTCTTGTTGCTCAGACTGGA
GTGCGATGGCGCAATCTCGGCTCACTGCAACCTCCGCTTCCCAGGTTCAAGCGATTCTCCTGCCTCAGCCTT
CCTAGCAGCTGGGATTATAGGCATGTGCCACCGCGCCCGGCTAGTTTTGTATTTTC-ATTGAGACGGGATTT
CTCCATGTTGGTCGGGCTTGTCTCCAACTCCCGACTTCAGGTGATGCGTCCACCTCGGCATCCCAAAGTGAC
GGGATGACAGGCATGAGCCACCGCGCCCGGCGTATTGTATTGTATTGTATTGTATTGTATTGTATTGTATTG
TATTGTATTGTATTGTATCGTATCCTATTGTATTGTATCCTATCGTATCCTATCGCATCCTATCGTATCGTA
TCTTATTGTATTGTAATGGGTTGTATTGACTTATTTTATTTAGTTAGTTACTTTTGTGTTATTTTATTTATT
TATCTGTTTGTTCGTTTTTGCCTGATCAAAGGTCAATCAGACCCGGTCGTCAAAGTGGCGATTTCCTAG
>m640432060417564/1870111ccs831-43/1-571
-TGTATGTATGTATGTATTTATTTATGTATTTATTTTTGAGACGGAGTTTCGCTCTTGTTGCTCAGACTGGA
GTGCGATGGCGCAATCTCGGCTCACTGCAACCTCCGCTTC-CAGGTTCAAGCGATTCTCCTGCCTCAGCCTT
CCTAGCAGCTGGGATTATAGGCATGTGCCACCGCGCCCGGCTAGTTTTGTATTTTCAATTGAGACGGGATTT
CTCCATGTTGGTCGGGCTTGTCTCCAACTCCCGACTTCAGGTGATGCGTCCACCTCGGCATCCCAAAGTGAC
GGGATGACAGGCATGAGCCACCGCGCCCGGCGTATTGTATTGTATTGTATTGTATTGTATTGTATTGTATTG
TATTGTATTGTATTGTATCGTATCCTATTGTATTGTATCCTATCGTATCCTATCGCATCCTATCGTATCGTA
TCTTATTGTATTGTAATGGGTTGTATTGACTTATTTTATTTAGTTAGTTACTTTTGTGTTATTTTATTTATT
TATCTGTTTGTTCGTTTTTGCCTGATCAAAGGTCAATCAGACCCGGTCGTCAAAGTGGCGATTTCCTAG
>m840112090217581s12531934/cs23192341/1-571
-TGTATGTATGTATGTATTTATTTATGTATTTATTTTTGAGACGGAGTTTCGCTCTTGTTGCTCAGACTGGA
GTGCGATGGCGCAATCTCGGCTCACTGCAACCTCCGCTTCCCAGGTTCAAGCGATTCTCCTGCCTCAGCCTT
CCTAGCAGCTGGGATTATAGGCATGTGCCACCGCGCCCGGCTAGTTTTGTATTTTCAATTGAGACGGGATTT
CTCCATGTTGGTCGGGCTTGTCTCCAACTCCCGACTTCAGGTGATGCGTCCACCTCGGCATCCCAAAGTGAC
GGGATGACAGGCATGAGCCACCGCGCCCGGCGTATTGTATTGTATTGTATTGTATTGTATTGTATTGTATTG
TATTGTATTGTATTGTATCGTATCCTATTGTATTGTATCCTATCGTATCCTATCGCATCCTATCGTATCGTA
TCTTATTGTATTGTAATGGGTTGTATTGACTTATTTTATTTAGTTAGTTACTTTTGTGTTATTTTATTTATT
TATCTGTTTGTTCGTTTTTGCCTGATCAAAGGTC-ATCAGACCCGGTCGTCAAAGTGGCGATTTCCTAG
>m54329U1072109210/941848ccs3237180/1-573
ATGTATGTATGTATGTATTTATTTATGTATTTATTTTTGAGACGGAGTTTCGCTCTTGTTGCTCAGACTGGA
GTGCGATGGCGCAATCTCGGCTCACTGCAACCTCCGCTTCCCAGGTTCAAGCGATTCTCCTGCCTCAGCCTT
CCTAGCAGCTGGGATTATAGGCATGTGCCACCGCGCCCGGCTAGTTTTGTATTTTCAATTGAGACGGGATTT
CTCCATGTTGGTCGGGCTTGTCTCCAACTCCCGACTTCAGGTGATGCGTCCACCTCGGCATCCCAAAGTGAC
GGGATGACAGGCATGAGCCACCGCGCCCGGCGTATTGTATTGTATTGTATTGTATTGTATTGTATTGTATTG
TATTGTATTGTATTGTATCGTATCCTATTGTATTGTATCCTATCGTATCCTATCGCATCCTATCGTATCGTA
TCTTATTGTATTGTAATGGGTTGTATTGACTTATTTTATTTAGTTAGTTACTTTTGTGTTATTTTATTTATT
TATCTGTTTTGTTCGTTTTGCCTGATCAAAGGTCAATCAGACCCGGTCGTCAAAGTGGCGATTTCCTAG
>m641362051418443/463015/cs2631-803/1-571
-TGTATGTATGTATGTATTTATTTATGTATTTATT-TTGAGACGGAGTTTCGCTCTTGTTGCTCAGACTGGA
GTGCGATGGCGCAATCTCGGCTCACTGCAACCTCCGCTTCCCAGGTTCAAGCGATTCTCCTGCCTCAGCCTT
CCTAGCAGCTGGGATTATAGGCATGTGCCACCGCGCCCGGCTAGTTTTGTATTTTCAATTGAGACGGGATTT
CTCCATGTTGGTCGGGCTTGTCTCCAACTCCCGACTTCAGGTGATGCGTCCACCTCGGCATCCCAAAGTGAC
GGGATGACAGGCATGAGCCACCGCGCCCGGCGTATTGTATTGTATTGTATTGTATTGTATTGTATTGTATTG
TATTGTATTGTATTGTATCGTATCCTATTGTATTGTATCCTATCGTATCCTATCGCATCCTATCGTATCGTA
TCTTATTGTATTGTAATGGGTTGTATTGACTTATTTTATTTAGTTAGTTACTTTTGTGTTATTTTATTTATT
TATCTGTTTGTTCGTTTTTGCCTGATCAAAGGTCAATCAGACCCGGTCGTCAAAGTGGCGATTTCCTAG
>m640432020701190/791129/cs1180-852/1-572
ATGTATGTATGTATGTATTTATTTATGTATTTATTTTTGAGACGGAGTTTCGCTCTTGTTGCTCAGACTGGA
GTGCGATGGCGCAATCTCGGCTCACTGCAACCTCCGCTTCCCAGGTTCAAGCGATTCTCCTGCCTCAGCCTT
CCTAGCAGCTGGGATTATAGGCATGTGCCACCGCGCCCGGCTAGTTTTGTATTTTCAATTGAGACGGGATTT
CTCCATGTTGGTCGGGCTTGTCTCCAACTCCCGACTTCAGGTGATGCGTCCACCTCGGCATCCCAAAGTGAC
GGGATGACAGGCATGAGCCACCGCGCCCGGCGTAT-GTATTGTATTGTATTGTATTGTATTGTATTGTATTG
TATTGTATTGTATTGTATCGTATCCTATTGTATTGTATCCTATCGTATCCTATCGCATCCTATCGTATCGTA
TCTTATTGTATTGTAATGGGTTGTATTGACTTATTTTATTTAGTTAGTTACTTTTGTGTTATTTTATTTATT
TATCTGTTTGTTCGTTTTTGCCTGATCAAAGGTCAATCAGACCCGGTCGTCAAAGTGGCGATTTCCTAG
>m641362062123496/823364/cs234-30/1-572
ATGTATGTATGTATGTATTTATTTATGTATTTATTTTTGAGACGGAGTTTCGCTCTTGTTGCTCAGACTGGA
GTGCGATGGCGCAATCTCGGCTCACTGCAACCTCCGCTTCCCAGGTTCAAGCGATTCTCT-GCCTCAGCCTT
CCTAGCAGCTGGGATTATAGGCATGTGCCACCGCGCCCGGCTAGTTTTGTATTTTCAATTGAGACGGGATTT
CTCCATGTTGGTCGGGCTTGTCTCCAACTCCCGACTTCAGGTGATGCGTCCACCTCGGCATCCCAAAGTGAC
GGGATGACAGGCATGAGCCACCGCGCCCGGCGTATTGTATTGTATTGTATTGTATTGTATTGTATTGTATTG
TATTGTATTGTATTGTATCGTATCCTATTGTATTGTATCCTATCGTATCCTATCGCATCCTATCGTATCGTA
TCTTATTGTATTGTAATGGGTTGTATTGACTTATTTTATTTAGTTAGTTACTTTTGTGTTATTTTATTTATT
TATCTGTTTGTTCGTTTTTGCCTGATCAAAGGTCAATCAGACCCGGTCGTCAAAGTGGCGATTTCCTAG
>m640762071110225/341015/cs1745-917/1-571
-TGTATGTATGTATGTATTTATTTATGTATTTATTTTTGAGACGGAGTTTCGCTCTTGTTGCTCAGACTGGA
GTGCGATGGCGCAATCTCGGCTCACTGCAACCTCCGCTTCCCAGGTTCAAGCGATTCTCCTGCCTCAGCCTT
CCTAGCAGCTGGGATTATAGGCATGTGCCACCGCGCCCGGCTAGTTTTGTATTTTCAATTGAGACGGGATTT
CTCCATGTTGGTCGGGCTTGTCTCCAACTCCCGACTTCAGGTGATGCGTCCACCTCGGCATCCCAAAGTGAC
GGGATGACAGGCATGAGCCACCGCGCCCGGCGTATTGTATTGTATTGTATTGTATTGTATTGTAGTGTATTG
TATTGTAT-GTATTGTATCGTATCCTATTGTATTGTATCCTATCGTATCCTATCGCATCCTATCGTATCGTA
TCTTATTGTATTGTAATGGGTTGTATTGACTTATTTTATTTAGTTAGTTACTTTTGTGTTATTTTATTTATT
TATCTGTTTGTTCGTTTTTGCCTGATCAAAGGTCAATCAGACCCGGTCGTCAAAGTGGCGATTTCCTAG
>m640762052021335/1754683ccs3481205/1-572
ATGTATGTATGTATGTATTTATTTATGTATTTATT-TTGAGACGGAGTTTCGCTCTTGTTGCTCAGACTGGA
GTGCGATGGCGCAATCTCGGCTCACTGCAACCTCCGCTTCCCAGGTTCAAGCGATTCTCCTGCCTCAGCCTT
CCTAGCAGCTGGGATTATAGGCATGTGCCACCGCGCCCGGCTAGTTTTGTATTTTCAATTGAGACGGGATTT
CTCCATGTTGGTCGGGCTTGTCTCCAACTCCCGACTTCAGGTGATGCGTCCACCTCGGCATCCCAAAGTGAC
GGGATGACAGGCATGAGCCACCGCGCCCGGCGTATTGTATTGTATTGTATTGTATTGTATTGTATTGTATTG
TATTGTATTGTATTGTATCGTATCCTATTGTATTGTATCCTATCGTATCCTATCGCATCCTATCGTATCGTA
TCTTATTGTATTGTAATGGGTTGTATTGACTTATTTTATTTAGTTAGTTACTTTTGTGTTATTTTATTTATT
TATCTGTTTGTTCGTTTTTGCCTGATCAAAGGTCAATCAGACCCGGTCGTCAAAGTGGCGATTTCCTAG
>m640432062017320/246341/cs1218-890/1-572
ATGTATGTATGTATGTATTTATTTATGTATTTATTTTTGAGACGGAGTTTCGCTCTTGTTGCTCAGACTGGA
GTGCGATGGCGCAATCTCGGCTCACTGCAACCTCCGCTTCCCAGGTTCAAGCGATTCTCCTGCCTCAGCCTT
CCTAGCAGCTGGGATTATAGGCATGTGCCACCGCGCCCGGCTAGTTTTGTATTTTCAATTGAGACGGGATTT
CTCCATGTTGGTCGGGCTTGTCTCCAACTCCCGACTTCAGGTGATGCGTCCACCTCGGCATCCCAAAGTGAC
GGGATGACAGGCATGAGCCACCGCGCCCGGCGTATTGTATTGTATTGTATTGTATTGTATTGTATTGTATTG
TATTGTATTGTATTGTATCGTATCCTATTGTATTGTATCCTATCGTATCCTATCGCATCCTATCGTATCGTA
TCTTATTGTATTGTAATGGGTTGTATTGACTTATTTTATTTAGTTAGTTACTTTTGTGTTATTTTATTTATT
TATCTGTTTGTTCGTTTTTGCCTGATCAAAGGTCAATCAGACCCGGTCGTCAAAGTGGCGATT-CCTAG
>m640432052018019/393091/cs249-22/1-571
-TGTATGTATGTATGTATTTATTTATGTATTTATTTTTGAGACGGAGTTTCGCTCTTGTTGCTCAGACTGGA
GTGCGATGGCGCAATCTCGGCTCACTGCAACCTCCGCTTCCCAGGTTCAAGCGATTCTCCTGCCTCAGCCTT
CCTAGCAGCTGGGATTATAGGCATGTGCCACCGCGCCCGGCTAGTTTTGTATTTTCAATTGAGACGGGATTT
CTCCATGTTGGTCGGGCTTGTCTCCAACTCCCGACTTCAGGTGATGCGTCCACCTCGGCATCCCAAAGTGAC
GGGATGACAGGCATGAGCCACCGCGCCCGGCGTATTGTATTGTATTGTATTGTATTGTATTGTATTGTATTG
TATTGTATTGTATTGTATCGTATCCTATTGTATTGTATCCTATCGTATCCTATCGCATCCTATCGTATCGTA
TCTTATTGTATTGTAATGGGTTGTATTGACTTATTTTATTTAGTTAGTTACTTTTGTGTTATTTTATTTATT
TATCTGTTTGTTCG-TTTTGCCTGATCAAAGGTCAATCAGACCCGGTCGTCAAAGTGGCGATTTCCTAG
>m640432061820194/996202/cs525-59/1-571
-TGTATGTATGTATGTATTTATTTATGTATTTATTTTTGAGACGGAGTTTCGCTCTTGTTGCTCAGACTGGA
GTGCGATGGCGCAATCTCGGCTCACTGCAACCTCCGCTTCCCAGGTTCAAGCGATTCTCCTGCCTCAGCCTT
CCTAGCAGCTGGGATTATAGGCATGTGCCACCGCGCCCGGCTAGTTTTGTATTTTCAATTGAGACGGGATTT
CTCCATGTTGGTCGGGCTTGTCTCCAACTCCCGACTTCAGGTGATGCGTCCACCTCGGCATCCCAAAGTGAC
GGGATGACAGGCATGAGCCACCGCGCCCGGC-TATTGTATTGTATTGTATTGTATTGTATTGTATTGTATTG
TATTGTATTGTATTGTATCGTATCCTATTGTATTGTATCCTATCGTATCCTATCGCATCCTATCGTATCGTA
TCTTATTGTATTGTAATGGGTTGTATTGACTTATTTTATTTAGTTAGTTACTTTTGTGTTATTTTATTTATT
TATCTGTTTGTTCGTTTTTGCCTGATCAAAGGTCAATCAGACCCGGTCGTCAAAGTGGCGATTTCCTAG
>m640432062004171/609840/cs151-12/1-571
-TGTATGTATGTATGTATTTATTTATGTATTTATTTTTGAGACGGAGTTTCGCTCTTGTTGCTCAGACTGGA
GTGCGATGGCGCAATCTCGGCTCACTGCAACCTCCGCTTCCCAGGTTCAAGCGATTCTCCTGCCTCAGCCTT
CCTAGCAGCTGGGATTATAGGCATGTGCCACCGCGCCCGGCTAGTTTTGTATTTTCAATTGAGACGGGATTT
CTCCATGTTGGTCGGGCTTGTCTCCAACTCCCGACTTCAGGTGATGCGTCCACCTCGGCATCCCAAAGTGAC
GGGATGACAGGCATGAGCCACCGCGCCCGGCGTATTGTATTGTATTGTATTGTATTGTATTGTATTGTATTG
TATTGTATTGTATTGTATCGTATCCTATTGTATTGTATCCTATCGTATCCTATCGCATCCTATCGTATCGTA
TCTTATTGTATTGTAATGGGTTGTATTGACTTATTTTATTTAGTTAGTTACTTTTGTGTTATT-TATTTATT
TATCTGTTTGTTCGTTTTTGCCTGATCAAAGGTCAATCAGACCCGGTCGTCAAAGTGGCGATTTCCTAG
>m640121092017365/1497872ccs479-01/1-571
-TGTATGTATGTATGTATTTATTTATGTATTTATTTTTGAGACGGAGTTTCGCTCTTGTTGCTCAGACTGGA
GTGCGATGGCGCAATCTCGGCTCACTGCAACCTCCGCTTCCCAGGTTCAAGCGATTCTCCTGCCTCAGCCTT
CCTAGCAGCTG-GATTATAGGCATGTGCCACCGCGCCCGGCTAGTTTTGTATTTTCAATTGAGACGGGATTT
CTCCATGTTGGTCGGGCTTGTCTCCAACTCCCGACTTCAGGTGATGCGTCCACCTCGGCATCCCAAAGTGAC
GGGATGACAGGCATGAGCCACCGCGCCCGGCGTATTGTATTGTATTGTATTGTATTGTATTGTATTGTATTG
TATTGTATTGTATTGTATCGTATCCTATTGTATTGTATCCTATCGTATCCTATCGCATCCTATCGTATCGTA
TCTTATTGTATTGTAATGGGTTGTATTGACTTATTTTATTTAGTTAGTTACTTTTGTGTTATTTTATTTATT
TATCTGTTTGTTCGTTTTTGCCTGATCAAAGGTCAATCAGACCCGGTCGTCAAAGTGGCGATTTCCTAG
>m640432060417564/1182008ccs848-40/1-571
-TGTATGTATGTATGTATTTATTTATGTATTTATTTTTGAGACGGAGTTTCGCTCTTGTTGCTCAGACTGGA
GTGCGATGGCGCAATCTCGGCTCACTGCAACCTCCGCTTCCCAGGTTCAAGCGATTCTCCTGCCTCAGCCTT
CCTAGCAGCTGGGATTATAGGCATGTGCCACCGCGCCCGGCTAGTTTTGTATTTTCAATTGAGACGGGATTT
CTCCATGTTGGTCG-GCTTGTCTCCAACTCCCGACTTCAGGTGATGCGTCCACCTCGGCATCCCAAAGTGAC
GGGATGACAGGCATGAGCCACCGCGCCCGGCGTATTGTATTGTATTGTATTGTATTGTATTGTATTGTATTG
TATTGTATTGTATTGTATCGTATCCTATTGTATTGTATCCTATCGTATCCTATCGCATCCTATCGTATCGTA
TCTTATTGTATTGTAATGGGTTGTATTGACTTATTTTATTTAGTTAGTTACTTTTGTGTTATTTTATTTATT
TATCTGTTTGTTCGTTTTTGCCTGATCAAAGGTCAATCAGACCCGGTCGTCAAAGTGGCGATTTCCTAG
>m640432062216331/1037847ccs589-061/1-572
ATGTATGTATGTATGTATTTATTTATGTATTTATTTTTGAGACGGAGTTTCGCTCTTGTTGCTCAGACTGGA
GTGCGATGGCGCAATCTCGGCTCACTGCAACCTCCGCTTCCCAGGTTCAAGCGATTCTCCTGCCTCAGCCTT
CCTAGCAGCTGGGATTATAGGCATGTGCCACCGCGCCCGGCTAGTTTTGTATTTTCAATTGAGACGGGATTT
CTCCATGTTGGTCGGGCTTGTCTCCAACTCCCGACTTCAGGTGATGCGTCCACCTCGGCATCCCAAAGTGAC
GGGATGACAGGCATGAGCCACCGCGCCCGGCGTAT-GTATTGTATTGTATTGTATTGTATTGTATTGTATTG
TATTGTATTGTATTGTATCGTATCCTATTGTATTGTATCCTATCGTATCCTATCGCATCCTATCGTATCGTA
TCTTATTGTATTGTAATGGGTTGTATTGACTTATTTTATTTAGTTAGTTACTTTTGTGTTATTTTATTTATT
TATCTGTTTGTTCGTTTTTGCCTGATCAAAGGTCAATCAGACCCGGTCGTCAAAGTGGCGATTTCCTAG
>m640432060116008/244305/cs1286-258/1-572
ATGTATGTATGTATGTATTTATTTATGTATTTATTTTTGAGACGGAGTTTCGCTCTTGTTGCTCAGACTGGA
GTGCGATGGCGCAATCTCGGCTCACTGCAACCTCCGCTTCCCAGGTTCAAGCGATTCTCCTGCCTCAGCCTT
CCTAGCAGCTGGGATTATAGGCATGTGCCACCGCGCCCGGCTAGTTTTGTATTTTCAATTGAGACGGA-TTT
CTCCATGTTGGTCGGGCTTGTCTCCAACTCCCGACTTCAGGTGATGCGTCCACCTCGGCATCCCAAAGTGAC
GGGATGACAGGCATGAGCCACCGCGCCCGGCGTATTGTATTGTATTGTATTGTATTGTATTGTATTGTATTG
TATTGTATTGTATTGTATCGTATCCTATTGTATTGTATCCTATCGTATCCTATCGCATCCTATCGTATCGTA
TCTTATTGTATTGTAATGGGTTGTATTGACTTATTTTATTTAGTTAGTTACTTTTGTGTTATTTTATTTATT
TATCTGTTTGTTCGTTTTTGCCTGATCAAAGGTCAATCAGACCCGGTCGTCAAAGTGGCGATTTCCTAG
>m640432062518443/643824/cs2523-195/1-572
ATGTATGTATGTATGTATTTATTTATGTATTTATTTTTGAGACGGAGTTTCGCTCTTGTTGCTCAGACTGGA
GTGCGATGGCGCAATCTCGGCTCACTGCAACCTCCGCTTCCCAGGTTCAAGCGATTCTCCTGCCTCAGCCTT
CCTAGCAGCTGGGATTATAGGCATGTGCCACCGCGCCCGGCTAGTTTTGTATTTTCAATTGAGACGGGATTT
CTCCATGTTGGTCGGGCTTGTCTCCAACTCCCGACTTCAGGTGATGCGTCCACCTCGGCATCCCAAAGTGAC
GGGATGACAGGCATGAGCCACCGCGCCCGGCGTATTGTATTGTATTGTATTGTATTGTATTGTATTGTATTG
TATTGTATTGTATTGTATCGTATCCTATTGTATTGTATCCTATCGTATCCTATCGCATCCTATCGTATCGTA
TCTTATTGTATTGTAATGGGTTGTATTGACTTATTTTATTTAGTTAGTTACTTTTGTGTTATTTTATTTATT
TATCTGTTTGTTCGTTTTTGCCTGATCAAAGGTCAATCAGACCCGGTCGTCAAAGTGGCGATT-CCTAG
>m840462052300178s31265370/cs718190/1-571
-TGTATGTATGTATGTATTTATTTATGTATTTATTTTTGAGACGGAGTTTCGCTCTTGTTGCTCAGACTGGA
GTGCGATGGCGCAATCTCGGCTCACTGCAACCTCCGCTTCCCAGGTTCAAGCGATTCTCCTGCCTCAGCCTT
CCTAGCAGCTGGGATTATAGGCATGTGCCACCGCGCCCGGCTAGTTTTGTATTTTCAATTGAGACGGGATTT
CTCCATGTTGGTCGGGCTTGTCTCCAACTCCCGACTTCAGGTGATGCGTCCACCTCGGCATCCCAAAGTGAC
GGGATGACAGGCATGAGCCACCGCGCCCGGCGTATTGTATTGTATTGTATTGTATTGTATTGTATTGTATTG
TATTGTATTGTATTGTATCGTATCCTATTGTATTGTATCCTATCGTATCCTATCGC-TCCTATCGTATCGTA
TCTTATTGTATTGTAATGGGTTGTATTGACTTATTTTATTTAGTTAGTTACTTTTGTGTTATTTTATTTATT
TATCTGTTTGTTCGTTTTTGCCTGATCAAAGGTCAATCAGACCCGGTCGTCAAAGTGGCGATTTCCTAG
>m641362062816393/1347437ccs104-66/1-571
-TGTATGTATGTATGTATTTATTTATGTATTTATTTTTGAGACGGAGTTTCGCTCTTGTTGCTCAGACTGGA
GTGCGATGGCGCAATCTCGGCTCACTGCAACCTCCGCTTCCCAGGTTCAAGCGATTCTCCTGCCTCAGCCTT
CCTAGCAGCTGGGATTATAGGCATGTGCCACCGCGCCCGGCTAGTTTTGTATTTTCAATTGAGACGGGATTT
CTCCATGTTGGTCGGGCTTGTCTCCAACTCCCGACTTCAGGTGATGCGTCCACCTCGGCATCCCAAAGTGAC
GGGATGACAGGCATGAGCCACCGCGCCCGGCGTATTGTATTGT-TTGTATTGTATTGTATTGTATTGTATTG
TATTGTATTGTATTGTATCGTATCCTATTGTATTGTATCCTATCGTATCCTATCGCATCCTATCGTATCGTA
TCTTATTGTATTGTAATGGGTTGTATTGACTTATTTTATTTAGTTAGTTACTTTTGTGTTATTTTATTTATT
TATCTGTTTGTTCGTTTTTGCCTGATCAAAGGTCAATCAGACCCGGTCGTCAAAGTGGCGATTTCCTAG
>m641362062123496/1376190ccs595-17/1-571
-TGTATGTATGTATGTATTTATTTATGTATTTATT-TTGAGACGGAGTTTCGCTCTTGTTGCTCAGACTGGA
GTGCGATGGCGCAATCTCGGCTCACTGCAACCTCCGCTTCCCAGGTTCAAGCGATTCTCCTGCCTCAGCCTT
CCTAGCAGCTGGGATTATAGGCATGTGCCACCGCGCCCGGCTAGTTTTGTATTTTCAATTGAGACGGGATTT
CTCCATGTTGGTCGGGCTTGTCTCCAACTCCCGACTTCAGGTGATGCGTCCACCTCGGCATCCCAAAGTGAC
GGGATGACAGGCATGAGCCACCGCGCCCGGCGTATTGTATTGTATTGTATTGTATTGTATTGTATTGTATTG
TATTGTATTGTATTGTATCGTATCCTATTGTATTGTATCCTATCGTATCCTATCGCATCCTATCGTATCGTA
TCTTATTGTATTGTAATGGGTTGTATTGACTTATTTTATTTAGTTAGTTACTTTTGTGTTATTTTATTTATT
TATCTGTTTGTTCGTTTTTGCCTGATCAAAGGTCAATCAGACCCGGTCGTCAAAGTGGCGATTTCCTAG
>m840812112401415s11871678/cs224-81/1-572
-TGTATGTATGTATGTATTTATTTATGTATTTATTTTTGAGACGGAGTTTCGCTCTTGTTGCTCAGACTGGA
GTGCGATGGCGCAATCTCGGCTCACTGCAACCTCCGCTTCCCAGGTTCAAGCGATTCTCCTGCCTCAGCCTT
CCTAGCAGCTGGGATTATAGGCATGTGCCACCGCGCCCGGCTAGTTTTGTATTTTCAATTGAGACGGGATTT
CTCCATGTTGGTCGGGCTTGTCTCCAACTCCCGACTTCAGGTGATGCGTCCACCTCGGCATCCCAAAGTGAC
GGGATGACAGGCATGAGCACCGCGCCCCGGCGTATTGTATTGTATTGTATTGTATTGTATTGTATTGTATTG
TATTGTATTGTATTGTATCGTATCCTATTGTATTGTATCCTATCGTATCCTATCGCATCCTATCGTATCGTA
TCTTATTGTATTGTAATGGGTTGTATTGACTTATTTTATTTAGTTAGTTACTTTTGTGTTATTTTATTTATT
TATCTGTTTGTTCGTTTTTGCCTGATCAAAGGTCAATCAGACCCGGTCGTCAAAGTGGCGATTTCCTAG
>m640762062522003/1475981ccs3667223/1-571
-TGTATGTATGTATGTATTTATTTATGTATTTATTTTTGAGACGGAGTTTCGCTCTTGTTGCTCAGACTGGA
GTGCGATGGCGCAATCTCGGCTCACTGCAACCTCCGCTTCCCAGGTTCAAGCGATTCTCCTGCCTCAGCCTT
CCTAGCAGCTGGGATTATAGGCATGTGCCACCGCGCCCGGCTAGTTTTGTATTTTCAATTGAGACGGGATTT
CTCCATGTTGGTCGGGCTTGTCTCCAACTCCCGACTTCAGGTGATGCGTCCACCTCGGCATCCCAAAGTGAC
GGGATGACAGGCATGAGCCACCGCGCCCGGCGTATTGTATTGTATTGTATTGTATTGTATTGTATTGTATTG
TA-TGTATTGTATTGTATCGTATCCTATTGTATTGTATCCTATCGTATCCTATCGCATCCTATCGTATCGTA
TCTTATTGTATTGTAATGGGTTGTATTGACTTATTTTATTTAGTTAGTTACTTTTGTGTTATTTTATTTATT
TATCTGTTTGTTCGTTTTTGCCTGATCAAAGGTCAATCAGACCCGGTCGTCAAAGTGGCGATTTCCTAG
>m840462070322536s41774401/cs14011453/1-571
-TGTATGTATGTATGTATT-ATTTATGTATTTATTTTTGAGACGGAGTTTCGCTCTTGTTGCTCAGACTGGA
GTGCGATGGCGCAATCTCGGCTCACTGCAACCTCCGCTTCCCAGGTTCAAGCGATTCTCCTGCCTCAGCCTT
CCTAGCAGCTGGGATTATAGGCATGTGCCACCGCGCCCGGCTAGTTTTGTATTTTCAATTGAGACGGGATTT
CTCCATGTTGGTCGGGCTTGTCTCCAACTCCCGACTTCAGGTGATGCGTCCACCTCGGCATCCCAAAGTGAC
GGGATGACAGGCATGAGCCACCGCGCCCGGCGTATTGTATTGTATTGTATTGTATTGTATTGTATTGTATTG
TATTGTATTGTATTGTATCGTATCCTATTGTATTGTATCCTATCGTATCCTATCGCATCCTATCGTATCGTA
TCTTATTGTATTGTAATGGGTTGTATTGACTTATTTTATTTAGTTAGTTACTTTTGTGTTATTTTATTTATT
TATCTGTTTGTTCGTTTTTGCCTGATCAAAGGTCAATCAGACCCGGTCGTCAAAGTGGCGATTTCCTAG
>m840462070322536s41615006/cs188-46/1-571
-TGTATGTATGTATGTATTTATTTATGTATTTATTTTTGAGACGGAGTTTCGCTCTTGTTGCTCAGACTGGA
GTGCGATGGCGCAATCTCGGCTCACTGCAACCTCCGCTTCCCAGGTTCAAGCGATTCTCCTGCCTCAGCCTT
CCTAGCAGCTGGGATTATAGGCATGTGCCACCGCGCCCGGCTAGTTTTGTATTTTCAATTGAGACGGGATTT
CTCCATGTTGGTCGGGCTTGTCTCCAACTCCCGACTTCAGGTGATGCGTCCACCTCGGCATCCCAAAGTGAC
GGGATGACAGGCATGAGCCACCGCGCCCGGCGTATTGTATTGTATTGTATTGTATTGTATTGTATTGTATTG
TATTGTATTGTATTGTATCGTATCCTATTGTATTGTATC-TATCGTATCCTATCGCATCCTATCGTATCGTA
TCTTATTGTATTGTAATGGGTTGTATTGACTTATTTTATTTAGTTAGTTACTTTTGTGTTATTTTATTTATT
TATCTGTTTGTTCGTTTTTGCCTGATCAAAGGTCAATCAGACCCGGTCGTCAAAGTGGCGATTTCCTAG
>m641362070516274/821842/cs1620-192/1-572
ATGTATGTATGTATGTATTTATTTATGTATTTATTTTTGAGACGGAGTTTCGCTCTTGTTGCTCAGACTGGA
GTGCGATGGCGCAATCTCGGCTCACTGCAACCTCCGCTTCCCAGGTTCAAGCGATTCTCCTGCCTCAGCCTT
CCTAGCAGCTGGGATTATAGGCATGTGCCACCGCGCCCGGCTAGTTTTGTATTTTCAATTGAGACGGGATTT
CTCCATGTTGGTCGGGCTTGTCTCCAACTCCCGACTTCAGGTGATGCGTCCACCTCGGCATCCCAAAGTGAC
GGGATGACAGGCATGAGCCACCGCGCCCGGCGTATTGTATTGTATTGTATTGTATTGTATTGTATTGTATTG
TATTGTATTGTATTGTATCGTATCCTATTGTATTGTATCCTATCGTATCCTATCGCATCCTATCGTATCGTA
TCTTATTGTATTGTAATGGGTTGTATTGACTTATTTTATTTAGTTAGTTACTT-TGTGTTATTTTATTTATT
TATCTGTTTGTTCGTTTTTGCCTGATCAAAGGTCAATCAGACCCGGTCGTCAAAGTGGCGATTTCCTAG
>m640432062216331/454990/cs2055-327/1-573
ATGTATGTATGTATGTATTTATTTATGTATTTATTTTTGAGACGGAGTTTCGCTCTTGTTGCTCAGACTGGA
GTGCGATGGCGCAATCTCGGCTCACTGCAACCTCCGCTTCCCAGGTTCAAGCGATTCTCCTGCCTCAGCCTT
CCTAGCAGCTGGGATTATAGGCATGTGCCACCGCGCCCGGCTAGTTTTGTATTTTCAATTGAGACGGGATTT
CTCCATGTTGGTCGGGCTTGTCTCCAACTCCCGACTTCAGGTGATGCGTCCACCTCGGCATCCCAAAGTGAC
GGGATGACAGGCATGAGCCACCGCGCCCGGCGTATTGTATTGTATTGTATTGTATTGTATTGTATTGTATTG
TATTGTATGTATTGTAATCGTATCCTATTGTATTGTATCCTATCGTATCCTATCGCATCCTATCGTATCGTA
TCTTATTGTATTGTAATGGGTTGTATTGACTTATTTTATTTAGTTAGTTACTTTTGTGTTATTTTATTTATT
TATCTGTTTGTTCGTTTTTGCCTGATCAAAGGTCAATCAGACCCGGTCGTCAAAGTGGCGATTTCCTAG
>m640432060709022/1610781ccs379-91/1-571
-TGTATGTATGTATGTATTTATTTATGTATTTATTTTTGAGACGGAGTTTCGCTCTTGTTGCTCAGACTGGA
GTGCGATGGCGCAATCTCGGCTCACTGCAACCTCCGCTTCCCAGGTTCAAGCGATTCTCCTGCCTCAGCCTT
CCTAGCAGCTGGGATTATAGGCATGTGCCACCGCGCCCGGCTAGTTTTGTATTTTCAATTGAGACGGGATTT
CTCCATGTTGGTCGGGCTTGTCTCCAACTCCCGACTTCAGGTGATGCGTCCACCTCGGCATCCCAAAGTGAC
GGGATGACAGGCATGAGCCACCGCGCCCGGCGTATTGTATTGTATTGTATTGTATTGTATTGTATTGTATTG
TATTGTATTGTATTGTATCGTATCCTATTGTATTGTATCCTATCGTATCCTATCGCATCCTATCGTATCGTA
TCTTATTGTATTGTAATGGGTTGTATTGACTTATTTTATTTAGTTAGTTACTTTTGTGTTATTTTATTTATT
TATCTGTTTGTTCGTTTTTGCCTGATCAAAGGTCAATCAGACC-GGTCGTCAAAGTGGCGATTTCCTAG
>m840112090217581s1551835/cc6080652/1-571
-TGTATGTATGTATGTATTTATTTATGTATTTATTTTTGAGACGGAGTTTCGCTCTTGTTGCTCAGACTGGA
GTGCGATGGCGCAATCTCGGCTCACTGCAACCTCCGCTTCCCAGGTTCAAGCGATTCTCCTGCCTCAGCCTT
CCTAGCAGCTGGGATTATAGGCATGTGCCACCGCGCCCGGCTAGTTTTGTATTTTCAATTGAGACGGGATTT
CTCCATGTTGGTCGGGCTTGTCTCCAACTCCCGACTTCAGGTGATGCGTCCACCTCGGCATCCCAAAGTGAC
GGGATGACAGGCATGAGCCACCGCGCCCGGCGTATTGTATTGTATTGTATTGTATTGTATTGTATTGTATTG
TATTGTATTGTA-TGTATCGTATCCTATTGTATTGTATCCTATCGTATCCTATCGCATCCTATCGTATCGTA
TCTTATTGTATTGTAATGGGTTGTATTGACTTATTTTATTTAGTTAGTTACTTTTGTGTTATTTTATTTATT
TATCTGTTTGTTCGTTTTTGCCTGATCAAAGGTCAATCAGACCCGGTCGTCAAAGTGGCGATTTCCTAG
>m840812110502464s3893235/cc1884-944/1-572
-TGTATGTATGTATGTATTTATTTATGTATTTATTTTTGAGACGGAGTTTCGCTCTTGTTGCTCAGACTGGA
GTGCGATGGCGCAATCTCGGCTCACTGCAACCTCCGCTTCCCAGGTTCAAGCGATTCTCCTGCCTCAGCCTT
CCTAGCAGCTGGGATTATAGGCATGTGCCACCGCGCCCGGCTAGTTTTTGTATTTTCATTGAGACGGGATTT
CTCCATGTTGGTCGGGCTTGTCTCCAACTCCCGACTTCAGGTGATGCGTCCACCTCGGCATCCCAAAGTGAC
GGGATGACAGGCATGAGCCACCGCGCCCGGCGTATTGTATTGTATTGTATTGTATTGTATTGTATTGTATTG
TATTGTATTGTATTGTATCGTATCCTATTGTATTGTATCCTATCGTATCCTATCGCATCCTATCGTATCGTA
TCTTATTGTATTGTAATGGGTTGTATTGACTTATTTTATTTAGTTAGTTACTTTTGTGTTATTTTATTTATT
TATCTGTTTGTTCGTTTTTGCCTGATCAAAGGTCAATCAGACCCGGTCGTCAAAGTGGCGATTTCCTAG
>m640762062708554/477807/cs495-46/1-572
ATGTATGTATGTATGTATTTATTTATGTATTTATTTTTGAGACGGAGTTTCGCTCTTGTTGCTCAGACTGGA
GTGCGATGGCGCAATCTCGGCTCACTGCAACCTCCGCTTCCCAGGTTCAAGCGATTCTCCTGCCTCAGCCTT
CCTAGCAGCTGGGATTATAGGCATGTGCCACCGCGCCCGGCTAGTTTTGTATTTTCAATTGAGACGGGATTT
CTCCATGTTGGTCG-GCTTGTCTCCAACTCCCGACTTCAGGTGATGCGTCCACCTCGGCATCCCAAAGTGAC
GGGATGACAGGCATGAGCCACCGCGCCCGGCGTATTGTATTGTATTGTATTGTATTGTATTGTATTGTATTG
TATTGTATTGTATTGTATCGTATCCTATTGTATTGTATCCTATCGTATCCTATCGCATCCTATCGTATCGTA
TCTTATTGTATTGTAATGGGTTGTATTGACTTATTTTATTTAGTTAGTTACTTTTGTGTTATTTTATTTATT
TATCTGTTTGTTCGTTTTTGCCTGATCAAAGGTCAATCAGACCCGGTCGTCAAAGTGGCGATTTCCTAG
>m54329U1062422123/665206ccs063-65/1-572
-TGTATGTATGTATGTATTTATTTATGTATTTATTTTTGAGACGGAGTTTCGCTCTTGTTGCTCAGACTGGA
GTGCGATGGCGCAATCTCGGCTCACTGCAACCTCCGCTTCCCAGGTTCAAGCGATTCTCCTGCCTCAGCCTT
CCTAGCAGCTGGGATTATAGGCATGTGCCACCGCGCCCGGCTAGTTTTGTATTTTCAATTGAGACGGGATTT
CTCCATGTTGGTCGGGCTTGTCTCCAACTCCCGACTTCAGGTGATGCGTCCACCTCGGCATCCCAAAGTGAC
GGGATGACAGGCATGAGCCACCGCGCCCGGCGTATTGTATTGTATTGTATTGTATTGTATTGTATTGTATTG
TATTGTATTGTATTGTATCGTATCGTATTGTATTGTATCCTATCGTATCCTATCGCATCCTATCGTATCGTA
TCTTATTGTATTGTAATGGGTTGTATTGACTTATTTTATTTAGTTCGTTACTTTTGTGTTATTTTATTTATT
TATCTGTTTGTTCGTTTTTGCCTGATCAAAGGTCAATCAGACCCGGTCGTCAAAGTGGCGATTTCCTAG
>m840462062818259s42011488/cs24392461/1-572
ATGTATGTATGTATGTATTTATTTATGTATTTATTTTTGAGACGGAGTTTCGCTCTTGTTGCTCAGACTGGA
GTGCGATGGCGCAATCTCGGCTCACTGCAACCTCCGCTTCCCAGGTTCAAGCGATTCTCCTGCCTCAGCCTT
CCTAGCAGCTGGGATTATAGGCATGTGCCACCGCGCCCGGCTAGTTTTGTATTTTCAATTGAGACGGGATTT
CTCCATGTTGGTCGGGCTTGTCTCCAACTCCCGACTTCAGGTGATGCGTCCACCTCGGCATCCCAAAGTGAC
GGGATGACAGGCATGAGCCACCGCGCCCGGCGTATTGTATTGTATTGTATTGTATTGTATTGTATTGTATTG
TATTGTATTGTATTGTATCGTATCCTATTGTATTGTATCCTATCGTATCCTATCGCATCCTATCGTATCGTA
TCTTATTGTATTGTAATGGGTTGTATTGACTTATTTTATTTAGTTAGTTACTTTTGTGTTATTTTATTTATT
TATCTGTTTGTTCGTTTTTGCCTGATCAAAGGTCAATCAGAC-CGGTCGTCAAAGTGGCGATTTCCTAG
>m640432062517483/688281/cs1942-714/1-571
-TGTATGTATGTATGTATTTATTTATGTATTTATTTTTGAGACGGAGTTTCGCTCTTGTTGCTCAGACTGGA
GTGCGATGGCGCAATCTCGGCTCACTGCAACCTCCGCTTCCCAGGTTCAAGCGATTCTCCTGCCTCAGCCTT
CCTAGCAGCTGGGATTATAGGCATGTGCCACCGCGCCCGGCTAGTTTTGTATTTTCAATTGAGACGGGATTT
CTCCATGTTGGTCGGGCTTGTCTCCAACTCCCGACTTCAGGTGATGCGTCCACCTCGGCATCCCAAAGTGAC
GGGATGACAGGCATGAGCCACCGCGCCCGGCGTATTGTATTGTATTGTATTGTATTGTATTGTATTGTATTG
TATTGTATTGTATTGTATCGTATCCTATTGTATTGTATCCTATCGTATCCTATCGCATCCTATCGTATCGTA
TCTTATTGTATTGTAATGGGTTGTATTGACTTATTTTATTTAGTTAGTTACTTTTGTGTTATTTTATTTATT
TATCTGTTTGTTCGTTTTTGCCTGATCAAAGGTCAATCAGACCCGGTCGTCA-AGTGGCGATTTCCTAG
>m641362062816393/34081/cs1298-100/1-571
-TGTATGTATGTATGTATTTATTTATGTATTTATTTTTGAGACGGAGTTTCGCTCTTGTTGCTCAGACTGGA
GTGCGATGGCGCAATCTCGGCTCACTGCAACCTCCGCTTCCCAGGTTCAAGCGATTCTCCTGCCTCAGCCTT
CCTAGCAGCTGGGATTATAGGCATGTGCCACCGCGCCCGGCTAGTTTTGTATTTTCAATTGAGACGGGATTT
CTCCATGTTGGTCGGGCTTGTCTCCAACTCCCGACTTCAGGTGATGCGTCCACCTCGGCATCCCAAAGTGAC
GGGATGACAGGCATGAGCCACCGCGCCCGGCGTATTGTATTGTATTGTATTGTATTGTATTGTATTGTATTG
TATTGTATTGTATTGTATCGTATCCTATTGTATTGTATCCTATCGTATCCTATCGCATCCTATCGTATCGTA
TCTTATTGTATTGTAATGGGTTGTATTGACTTATTTTATTTAGTTAGTTACTTTTGTGTTATTTTATTTATT
TATCTGTTTGTTCGTTTTTGCCTGATCAAAGGTCAATCAGACCCGGTCGTCAAA-GTGCGATTTCCTAG
>m640762071110225/1151695ccs094-66/1-572
ATGTATGTATGTATGTATTTATTTATGTATTTATTTTTGAGACGGAGTTTCGCTCTTGTTGCTCAGACTGGA
GTGCGATGGCGCAATCTCGGCTCACTGCAACCTCCGCTTCCCAGGTTCAAGCGATTCTCCTGCCTCAGCCTT
CCTAGCAGCTGGGATTATAGGCATGTGCCACCGCGCCCGGCTAGTTTTGTATTTTCAATTGAGACGGG-ATT
CTCCATGTTGGTCGGGCTTGTCTCCAACTCCCGACTTCAGGTGATGCGTCCACCTCGGCATCCCAAAGTGAC
GGGATGACAGGCATGAGCCACCGCGCCCGGCGTATTGTATTGTATTGTATTGTATTGTATTGTATTGTATTG
TATTGTATTGTATTGTATCGTATCCTATTGTATTGTATCCTATCGTATCCTATCGCATCCTATCGTATCGTA
TCTTATTGTATTGTAATGGGTTGTATTGACTTATTTTATTTAGTTAGTTACTTTTGTGTTATTTTATTTATT
TATCTGTTTGTTCGTTTTTGCCTGATCAAAGGTCAATCAGACCCGGTCGTCAAAGTGGCGATTTCCTAG
>m54329U1062123320/456294/cc7701873/1-572
ATGTATGTATGTATGTATTTATTTATGTATTTATTTTTGAGACGGAGTTTCGCTCTTGTTGCTCAGACTGGA
GTGCGATGGCGCAATCTCGGCTCACTGCAACCTCCGCTTCCCAGGTTCAAGCGATTCTCCTGCCTCAGCCTT
CCTAGCAGCTGGGATTATAGGCATGTGCCACCGCGCCCGGCTAGTTTTGTATTTTCAATTGAGACGGGATTT
CTCCATGTTGGTCGGGCTTGTCTCCAACTCCCGACTTCAGGTGATGCGTCCACCTCGGCATCCCAAAGTGAC
GGGATGACAGGCATGAGCCACCGCGCCCGGCGTATTGTATTGTATTGTATTGTATTGTATTGTATTGTATTG
TATTGTATTGTATTGTATCGTATCCTATTGTATTGTATCCTATCGTATCCTATCGCATCCTATCGTATCGTA
TCTTATTGTATTGTAATGGGTTGTATTGACTTATTTTATTTAGTTAGTTACTTTTGTGTTATTTTATTTATT
TATCTGTTTGTTCGTTTTTGCCTGATCAA-GGTCAATCAGACCCGGTCGTCAAAGTGGCGATTTCCTAG
>m641362062705426/105764/cs2838-210/1-572
ATGTATGTATGTATGTATTTATTTATGTATTTATTTTTGAGACGGAGTTTCGCTCTTGTTGCTCAGACTGGA
GTGCGATGGCGCAATCTCGGCTCACTGCAACCTCCGCTTCCCAGGTTCAAGCGATTCTCCTGCCTCAGCCTT
CCTAGCAGCTGGGATTATAGGCATGTGCCACCGCGCCCGGCTAGTTTTGTATTTTCAATTGAGACGGGATTT
CTCCATGTTGGTCGGGCTTGTCTCCAACTCCCGACTTCAGGTGATGCGTCCACCTCGGCATCCCAAAGTGAC
GGGATGACAGGCATGAGCCACCGCGCCCGGCGTATTGTATTGTATTGTATTGTATTGTATTGTATTGTATTG
TATTGTATTGTATTGTATCGTATCCTATTGTATTGTATCCTATCGTATCCTATCGCATCCTATCGTATCGTA
TCTTATTGTATTGTAATGGGTTGTATTGACTTATTTTATTTAGTTAGTTACTTTTGTGTTATTTTATTTATT
TATCTGTTTTTTCGTTTTTGCCTGATCAAAGGTCAATCAGACC-CGTCGTCAAAGTGGCGATTTCCTAG
>m54329U1071012304/573209ccs113-65/1-572
ATGTATGTATGTATGTATTTATTTATGTATTTATTTTTGAGACGGAGTTTCGCTCTTGTTGCTCAGACTGGA
GTGCGATGGCGCAATCTCGGCTCACTGCAACCTCCGCTTCCCAGGTTCAAGCGATTCTCCTGCCTCAGCCTT
CCTAGCAGCTGGGATTATAGGCATGTGCCACCGCGCCCGGCTAGTTTTGTATTTTCAATTGAGACGGGATTT
CTCCATGTTGGTCGGGCTTGTCTCCAACTCCCGACTTCAGGTGATGCGTCCACCTCGGCATCCCAAAGTGAC
GGGATGACAGGCATGAGCCACCGCGCCCGGCGTATTGTATTGTATTGTATTGTATTGTATTGTATTGTATTG
TATTGTATTGTATTGTATCGTATCCTATTGTATTGTATCCTATCGTATCCTATCGCATCCTATCGTATCGTA
TCTTATTGTATTGTAATGGGTTGTATTGACTTATTTTATTTAGTTAGTTACTTTTGTGTTATTTTATTTATT
TATCTGTTTGTTCGT-TTTGCCTGATCAAAGGTCAATCAGACCCGGTCGTCAAAGTGGCGATTTCCTAG
>m640432020918401/327577/cs2229-201/1-572
ATGTATGTATGTATGTATTTATTTATGTATTTATTTTTGAGACGGAGTTTCGCTCTTGTTGCTCAGACTGGA
GTGCGATGGCGCAATCTCGGCTCACTGCAACCTCCGCTTCCCAGGTTCAAGCGATTCTCCTGCCTCAGCCTT
CCTAGCAGCTGGGATTATAGGCATGTGCCACCGCGCCCGGCTAGTTTTGTATTTTCAATTGAGACGGGATTT
CTCCATGTTGGTCGGGCTTGTCTCCAACTCCCGACTTCAGGTGATGCGTCCACCTCGGCATCCCAAAGTGAC
GGGATGACAGGCATGAGCCACCGCGCCCGGCGTATTGTATTGTATTGTATTGTATTGTATTGTATTGTATTG
TATTGTATTGTATTGTATCGTATCCTATTGTATTGTATCCTATCGTATCCTATCGCATCCTATCGTATCGTA
TCTTATTGTATTGTAATGGGTTGTATTGACTTATTTTATTTAGTTAGTTACTTTTGTGTTATT-TATTTATT
TATCTGTTTGTTCGTTTTTGCCTGATCAAAGGTCAATCAGACCCGGTCGTCAAAGTGGCGATTTCCTAG
>m640762030819446/29197/cs762-824/1-573
ATGTATGTATGTATGTATTTATTTATGTATTTATTTTTGAGACGGAGTTTCGCTCTTGTTGCTCAGACTGGA
GTGCGATGGCGCAATCTCGGCTCACTGCAACCTCCGCTTCCCAGGTTCAAGCGATTCTCCTGCCTCAGCCTT
CCTAGCAGCTGGGATTATAGGCATGTGCCACCGCGCCCGGCTAGTTTTGTATTTTCAATTGAGACGGGATTT
CTCCATGTTGGTCGGGCTTGTCTCCAACTCCCGACTTCAGGTGATGCGTCCACCTCGGCATCCCAAAGTGAC
GGGATGACAGGCATGAGCCACCGCGCCCGGCGTATTGTATTGTATTGTATTGTATTGTATTGTATTGTATTG
TATTGTATAGTATCGTATCGTATCCTATTGTATTGTATCCTATCGTATCCTATCGCATCCTATCGTATCGTA
TCTTATTGTATTGTAATGGGTTGTATTGACTTATTTTATTTAGTTAGTTACTTTTGTGTTATTTTATTTATT
TATCTGTTTGTTCGTTTTTGCCTGATCAAAGGTCAATCAGACCCGGTCGTCAAAGTGGCGATTTCCTAG
>m840812102903075s4413573/cc1707-765/1-571
-TGTATGTATGTATGTATTTATTTATGTATTTATTTTTGAGACGGAGTTTCGCTCTTGTTGCTCAGACTGGA
GTGCGATGGCGCAATCTCGGCTCACTGCAACCTCCGCTTCCCAGGTTCAAGCGATTCTCCTGCCTCAGCCTT
CCTAGCAGCTGGGATTATAGGCATGTGCCACCGCGCCCGGCTAGTTTTGTATTTTCAATTGAGACGGGATTT
CTCCATGTTGGTCGGGCTTGTCTCCAACTCCCGACTTCAGGTGATGCGTCCACCTCGGCATCCCAAAGTGAC
GGGATGACAGGCATGAGCCACCGCGCCCGGCGTATTGTATTGTATTGTATTGTATTGTATTGTATTGTATTG
TATTGTATTTTATTGTATCGTATC-TATTGTATTGTATCCTATCGTATCCTATCGCATCCTATCGTATCGTA
TCTTATTGTATTGTAATGGGTTGTATTGACTTATTTTATTTAGTTAGTTACTTTTGTGTTATTTTATTTATT
TATCTGTTTGTTCGTTTTTGCCTGATCAAAGGTCAATCAGACCCGGTCGTCAAAGTGGCGATTTCCTAG
>m54329U1061415503/932263ccs2745131/1-571
-TGTATGTATGTATGTATTTATTTATGTATTTATTTTTGAGACGGAGTTTCGCTCTTGTTGCTCAGACTGGA
GTGCGATGGCGCAATCTCGGCTCACTGCAACCTCCGCTTCCCAGGTTCAAGCGATTCTCCTGCCTCAGCCTT
CCTAGCAGCTGGGATTATAGGCATGTGCCACCGCGCCCGGCTAGTTTTGTATTTTCAATTGAGACGGGATTT
CTCCATGTTGGTCGGGCTTGTCTC-AACTCCCGACTTCAGGTGATGCGTCCACCTCGGCATCCCAAAGTGAC
GGGATGACAGGCATGAGCCACCGCGCCCGGCGTATTGTATTGTATTGTATTGTATTGTATTGTATTGTATTG
TATTGTATTGTATTGTATCGTATCCTATTGTATTGTATCCTATCGTATCCTATCGCATCCTATCGTATCGTA
TCTTATTGTATTGTAATGGGTTGTATTGACTTATTTTATTTAGTTAGTTACTTTTGTGTTATTTTATTTATT
TATCTGTTTGTTCGTTTTTGCCTGATCAAAGGTCAATCAGACCCGGTCGTCAAAGTGGCGATTTCCTAG
>m641362062518471/1815074ccs3172274/1-573
ATGTATGTATGTATGTATTTATTTATGTATTTATTTTTGAGACGGAGTTTCGCTCTTGTTGCTCAGACTGGA
GTGCGATGGCGCAATCTCGGCTCACTGCAACCTCCGCTTCCCAGGTTCAAGCGATTCTCCTGCCTCAGCCTT
CCTAGCAGCTGGGATTATAGGCATGTGCCACCGCGCCCGGCTAGGTTTTGTATTTCAATTGAGACGGGATTT
CTCCATGTTGGTCGGGCTTGTCTCCAACTCCCGACTTCAGGTGATGCGTCCACCTCGGCATCCCAAAGTGAC
GGGATGACAGGCATGAGCCACCGCGCCCGGCGTATTGTATTGTATTGTATTGTATTGTATTGTATTGTATTG
TATTGTATTGTATTGTATCGTATCCTATTGTATTGTATCCTATCGTATCCTATCGCATCCTATCGTATCGTA
TCTTATTGTATTGTAATGGGTTGTATTGACTTATTTTATTTAGTTAGTTACTTTTGTGTTATTTTATTTATT
TATCTGTTTGTTCGTTTTTGCCTGATCAAAGGTCAATCAGACCCGGTCGTCAAAGTGGCGATTTCCTAG
>m640762031001570/1386774ccs330-92/1-571
-TGTATGTATGTATGTATTTATTTATGTATTTATTTTTGAGACGGAGTTTCGCTCTTGTTGCTCAGACTGGA
GTGCGATGGCGCAATCTCGGCTCACTGCAACCTCCGCTTCCCAGGTTCAAGCGATTCTCCTGCCTCAGCCTT
CCTAGCAGCTGGGATTATAGGCATGTGCCACCGCGCCCGGCTAGTTTTGTATTTCA-ATTGAGACGGGATTT
CTCCATGTTGGTCGGGCTTGTCTCCAACTCCCGACTTCAGGTGATGCGTCCACCTCGGCATCCCAAAGTGAC
GGGATGACAGGCATGAGCCACCGCGCCCGGCGTATTGTATTGTATTGTATTGTATTGTATTGTATTGTATTG
TATTGTATTGTATTGTATCGTATCCTATTGTATTGTATCCTATCGTATCCTATCGCATCCTATCGTATCGTA
TCTTATTGTATTGTAATGGGTTGTATTGACTTATTTTATTTAGTTAGTTACTTTTGTGTTATTTTATTTATT
TATCTGTTTGTTCGTTTTTGCCTGATCAAAGGTCAATCAGACCCGGTCGTCAAAGTGGCGATTTCCTAG
>m640762031108235/1241170ccs575-17/1-572
ATGTATGTATGTATGTATTTATTTATGTATTTATTTTTGAGACGGAGTTTCGCTCTTGTTGCTCAGACTGGA
GTGCGATGGCGCAATCTCGGCTCACTGCAACCTCCGCTTCCCAGGTTCAAGCGATTCTCCTGCCTCAGCCTT
CCTAGCAGCTGGGATTATAGGCATGTGCCACCGCGCCCGGCTAGTTTTGTATTTTCAATTGAGACGGGATTT
CTCCATGTTGGTCGGGCTTGTCTCCAACTCCCGACTTCAGGTGATGCGTCCACCTCGGCATCCCAAAGTGAC
GGGATGACAGGCATGAGCCACCGCGCCCGGCGTATTGTATTGTATTGTATTGTATTGTATTGTATTGTATTG
TATTGTATTGTA-TGTATCGTATCCTATTGTATTGTATCCTATCGTATCCTATCGCATCCTATCGTATCGTA
TCTTATTGTATTGTAATGGGTTGTATTGACTTATTTTATTTAGTTAGTTACTTTTGTGTTATTTTATTTATT
TATCTGTTTGTTCGTTTTTGCCTGATCAAAGGTCAATCAGACCCGGTCGTCAAAGTGGCGATTTCCTAG
>m840462071823399s32441463/cs12111263/1-571
-TGTATGTATGTATGTATT-ATTTATGTATTTATTTTTGAGACGGAGTTTCGCTCTTGTTGCTCAGACTGGA
GTGCGATGGCGCAATCTCGGCTCACTGCAACCTCCGCTTCCCAGGTTCAAGCGATTCTCCTGCCTCAGCCTT
CCTAGCAGCTGGGATTATAGGCATGTGCCACCGCGCCCGGCTAGTTTTGTATTTTCAATTGAGACGGGATTT
CTCCATGTTGGTCGGGCTTGTCTCCAACTCCCGACTTCAGGTGATGCGTCCACCTCGGCATCCCAAAGTGAC
GGGATGACAGGCATGAGCCACCGCGCCCGGCGTATTGTATTGTATTGTATTGTATTGTATTGTATTGTATTG
TATTGTATTGTATTGTATCGTATCCTATTGTATTGTATCCTATCGTATCCTATCGCATCCTATCGTATCGTA
TCTTATTGTATTGTAATGGGTTGTATTGACTTATTTTATTTAGTTAGTTACTTTTGTGTTATTTTATTTATT
TATCTGTTTGTTCGTTTTTGCCTGATCAAAGGTCAATCAGACCCGGTCGTCAAAGTGGCGATTTCCTAG
>m640762030618597/25862/cs1004-166/1-573
ATGTATGTATGTATGTATTTATTTATGTATTTATTTTTGAGACGGAGTTTCGCTCTTGTTGCTCAGACTGGA
GTGCGATGGCGCAATCTCGGCTCACTGCAACCTCCGCTTCCCAGGTTCAAGCGATTCTCCTGCCTCAGCCTT
CCTAGCAGCTGGGATTATAGGCATGTGCCACCGCGCCCGGCTAGTTTTGTATTTTCAATTGAGACGGGATTT
CTCCATGTTGGTCGGGCTTGTCTCCAACTCCCCACTTCAGGTGATGCGTCCACCTCGGCATCCCAAAGTGAC
GGGATGACAGGCATGAGCCACCGCGCCCGGCGTATTGTATTGTATTGTATTGTATTGTATTGTATTGTATTG
TATTGTATTGTATTGTATCGTATCGTATTGTATTGTATCCTATCGTATCCTATCGCATCCTATCGTATCGTA
TCTTATTGTATTGTAATGGGTTGTATTGACTTATTTTATTTAGTTAGTTACTTTTGTGTTATTTTATTTATT
TATCTGTTTGTTCGTTTTTGCCTGATCAAAGGTCAATCAGACCCGGTCGTCAAAGTGGCGATTTCCTAG
>m840812102903075s41126668/cs637-95/1-572
ATGTATGTATGTATGTATTTATTTATGTATTTATTTTTGAGACGGAGTTTCGCTCTTGTTGCTCAGACTGGA
GTGCGATGGCGCAATCTCGGCTCACTGCAACCTCCGCTTCCCAGGTTCAAGCGATTCTCCTGCCTCAGCCTT
CCTAGCAGCTGGGATTATAGGCATGTGCCACCGCGCCCGGCTAGTTTTGTATTTTCAATTGAGACGGGATTT
CTCCATGTTGGTCGGGCTTGTCTCCAACTCCCGACTTCAGGTGATGCGTCCACCTCG-CATCCCAAAGTGAA
CGGATGACAGGCATGAGCCACCGCGCCCGGCGTATTGTATTGTATTGTATTGTATTGTATTGTATTGTATTG
TATTGTATTGTATTGTATCGTATCCTATTGTATTGTATCCTATCGTATCCTATCGCATCCTATCGTATCGTA
TCTTATTGTATTGTAATGGGTTGTATTGACTTATTTTATTTAGTTAGTTACTTTTGTGTTATTTTATTTATT
TATCTGTTTGTTCGTTTTTGCCTGATCAAAGGTCAATCAGACCCGGTCGTCAAAGTGGCGATTTCCTAG
>m840812111901509s12103532/cs162-19/1-571
-TGTATGTATGTATGTATTTATTTATGTATTTATT-TTGAGACGGAGTTTCGCTCTTGTTGCTCAGACTGGA
GTGCGATGGCGCAATCTCGGCTCACTGCAACCTCCGCTTCCCAGGTTCAAGCGATTCTCCTGCCTCAGCCTT
CCTAGCAGCTGGGATTATAGGCATGTGCCACCGCGCCCGGCTAGTTTTGTATTTTCAATTGAGACGGGATTT
CTCCATGTTGGTCGGGCTTGTCTCCAACTCCCGACTTCAGGTGATGCGTCCACCTCGGCATCCCAAAGTGAC
GGGATGACAGGCATGAGCCACCGCGCCCGGCGTATTGTATTGTATTGTATTGTATTGTATTGTATTGTATTG
TATTGTATTGTATTGTATCGTATCCTATTGTATTGTATCCTATCGTATCCTATCGCATCCTATCGTATCGTA
TCTTATTGTATTGTAATGGGTTGTATTGACTTATTTTATTTAGTTAGTTACTTTTGTGTTATTTTATTTATT
TATCTGTTTGTTCGTTTTTGCCTGATCAAAGGTCAATCAGACCCGGTCGTCAAAGTGGCGATTTCCTAG
>m641362061601346/1783874ccs5050162/1-572
ATGTATGTATGTATGTATTTATTTATGTATTTATTTTTGAGACGGAGTTTCGCTCTTGTTGCTCAGACTGGA
GTGCGATGGCGCAATCTCGGCTCACTGCAACCTCCGCTTCCCAGGTTCAAGCGATTCTCCTGCCTCAGCCTT
CCTAGCAGCTGGGATTATAGGCATGTGCCACCGCGCCCGGCTAGTTTTGTATTTTCAATTGAGACGGGATTT
CTCCATGTTGGTCGGGCTTGTCTCCAACCC-CGACTTCAGGTGATGCGTCCACCTCGGCATCCCAAAGTGAC
GGGATGACAGGCATGAGCCACCGCGCCCGGCGTATTGTATTGTATTGTATTGTATTGTATTGTATTGTATTG
TATTGTATTGTATTGTATCGTATCCTATTGTATTGTATCCTATCGTATCCTATCGCATCCTATCGTATCGTA
TCTTATTGTATTGTAATGGGTTGTATTGACTTATTTTATTTAGTTAGTTACTTTTGTGTTATTTTATTTATT
TATCTGTTTGTTCGTTTTTGCCTGATCAAAGGTCAATCAGACCCGGTCGTCAAAGTGGCGATTTCCTAG
>m840812112403143s41400592/cs20222004/1-571
-TGTATGTATGTATGTATTTATTTATGTATTTATTTTTGAGACGGAGTTTCGCTCTTGTTGCTCAGACTGGA
GTGCGATGGCGCAATCTCGGCTCACTGCAACCTCCGCTTCCCAGGTTCAAGCGATTCTCCTGCCTCAGCCTT
CCTAGCAGCTGGGATTATAGGCATGTGCCACCGCGCCCGGCTAGTTTTGTATTTTCAATTGAGACGGGATTT
CTCCATGTTGGTCGGGCTTGTCTCCAACTCCCGACTTCAGGTGATGCGTCCACCTCGGCATCCCAAAGTGAC
GGGATGACAGGCATGAGCCACCGCGCCCGGCGTATTGTATTGTATTGTATTGTATTGTATTGTATTGTATTG
TATTGTATTGTATTGTATCGTATCCTATTGTATTGTATCCTATCGTATCCTATCGCATCCTATCGTATCGTA
TCTTATTGTATTGTAATGGGTTGTATTGACTTATTTTATTTAGTTAGTTACTTTTGTGTTATTTTATTTATT
TATCTGTTTGTTCT-TTTTGCCTGATCAAAGGTCAATCAGACCCGGTCGTCAAAGTGGCGATTTCCTAG
>m640432062403287/839281/cs217-38/1-572
ATGTATGTATGTATGTATTTATTTATGTATTTATTTTTGAGACGGAGTTTCGCTCTTGTTGCTCAGACTGGA
GTGCGATGGCGCAATCTCGGCTCACTGCAACCTCCGCTTCCCAGGTTCAAGCGATTCTCCTGCCTCAGCCTT
CCTAGCAGCTGGGATTATAGGCATGTGCCACCGCGCCCGGCTAGTTTTGTATTTTCAATTGAGACGGGATTT
CTCCATGTTGGTCGGGCTTGTCTCCAACTCCCGACTTCAGGTGATGCGTCCACCTCGGCATCCCAAAGTGAC
GGGATGACAGGCATGAGCCACCGCGC-CGGCGTATTGTATTGTATTGTATTGTATTGTATTGTATTGTATTG
TATTGTATTGTATTGTATCGTATCCTATTGTATTGTATCCTATCGTATCCTATCGCATCCTATCGTATCGTA
TCTTATTGTATTGTAATGGGTTGTATTGACTTATTTTATTTAGTTAGTTACTTTTGTGTTATTTTATTTATT
TATCTGTTTGTTCGTTTTTGCCTGATCAAAGGTCAATCAGACCCGGTCGTCAAAGTGGCGATTTCCTAG
>m641362062403312/1872607ccs7626119/1-571
-TGTATGTATGTATGTATTTATTTATGTATTTATTTTTGAGACGGAGTTTCGCTCTTGTTGCTCAGACTGGA
GTGCGATGGCGCAATCTCGGCTCACTGCAACCTCCGCTTCCCAGGTTCAAGCGATTCTCCTGCCTCAGCCTT
CCTAGCAGCTGGGATTATAGGCATGTGCCACCGCGCCCGGCTAGTTTTGTATTTTCAATTGAGACGGGATTT
CTCCATGTTGGTCGGGCTTGTCTCCAACTCCCGACTTCAGGTGATGCGTCCACCTCGGCATCCCAAAGTGAC
GGGATGACAGGCATGAGCCACCGCGCCCGGCGTATTGTATTGTATTGTATTGTATTGTATTGTATTGTATTG
TATTGTATTGTATTGTATCGTATCCTATTGTATTGTATCCTATCGTATCCTATCGCATCCTATCGTATCGTA
TCTTATTGTATTGTAATGGGTTGTATTGACTTATTTTATTTAGTTAGTTACTTTTGTGTTATTTTATTTATT
TATCTGTTTGTTCGTTTTTGCCTGATCAAAGGTCAATCAGACCCGGTCGTA-AAGTGGCGATTTCCTAG
>m641362062816393/567290/cs47-109/1-572
ATGTATGTATGTATGTATTTATTTATGTATTTATTTTTGAGACGGAGTTTCGCTCTTGTTGCTCAGACTGGA
GTGCGATGGCGCAATCTCGGCTCACTGCAACCTCCGCTTCCCAGGTTCAAGCGATTCTCCTGCCTCAGCCTT
CCTAGCAGCTGGGATTATAGGCATGTGCCACCGCGCCCGGCTAGTTTTGTATTTTCAATTGAGACGGGATTT
CTCCATGTTGGTCGGGCTTGTCTCCAACTCCCGACTTCAGGTGATGCGTCCACCTCGGCATCCCAAAGTGAC
GGGATGACAGGCATGAGCCACCGCGCCCGGCGTATTGTATTGTATTGTATTGTATTGTATTGTATTGTATTG
TATTGTATTGTATTGTATCGTATC-TATTGTATTGTATCCTATCGTATCCTATCGCATCCTATCGTATCGTA
TCTTATTGTATTGTAATGGGTTGTATTGACTTATTTTATTTAGTTAGTTACTTTTGTGTTATTTTATTTATT
TATCTGTTTGTTCGTTTTTGCCTGATCAAAGGTCAATCAGACCCGGTCGTCAAAGTGGCGATTTCCTAG
>m640432070920564/1167606ccs488-00/1-571
-TGTATGTATGTATGTATTTATTTATGTATTTATTTTTGAGACGGAGTTTCGCTCTTGTTGCTCAGACTGGA
GTGCGATGGCGCAATCTCGGCTCACTGCAACCTCCGCTTCCCAGGTTCAAGCGATTCTCCTGCCTCAGCCTT
CCTAGCAGCTGGGATTATAGGCATGTGCCACCGCGCCCGGCTAGTTTTGTATTTTCAATTGAGACGGGATTT
CTCCATGTTGGTCGGGCTTGTCTCCAACTCCCGACTTCAGGTGATGCGTCCACCTCGGCATCCCAAAGTGAC
GGGATGACAGGCATGAGCCACCGCGCCCGGCGTATTGTATTGTATTGTATTGTATTGTATTGTATTGTATTG
TATTGTATTGTATTGTATCGTATCCTATTGTATTGTATCCTATCGTATCCTATCGCATCCTATCGTATCGTA
TCTTATTGTATTGTAATGGGTTGTATTGACTTATTTTATTTAGTTAGTTACTTTTGTGTTATTTTATTTATT
TATCTGTTTTTTCG-TTTTGCCTGATCAAAGGTCAATCAGACCCGGTCGTCAAAGTGGCGATTTCCTAG
>m640432061422303/314361/cs998-130/1-571
-TGTATGTATGTATGTATTTATTTATGTATTTATTTTTGAGACGGAGTTTCGCTCTTGTTGCTCAGACTGGA
GTGCGATGGCGCAATCTCGGCTCACTGCAACCTCCGCTTC-CAGGTTCAAGCGATTCTCCTGCCTCAGCCTT
CCTAGCAGCTGGGATTATAGGCATGTGCCACCGCGCCCGGCTAGTTTTGTATTTTCAATTGAGACGGGATTT
CTCCATGTTGGTCGGGCTTGTCTCCAACTCCCGACTTCAGGTGATGCGTCCACCTCGGCATCCCAAAGTGAC
GGGATGACAGGCATGAGCCACCGCGCCCGGCGTATTGTATTGTATTGTATTGTATTGTATTGTATTGTATTG
TATTGTATTGTATTGTATCGTATCCTATTGTATTGTATCCTATCGTATCCTATCGCATCCTATCGTATCGTA
TCTTATTGTATTGTAATGGGTTGTATTGACTTATTTTATTTAGTTAGTTACTTTTGTGTTATTTTATTTATT
TATCTGTTTGTTCGTTTTTGCCTGATCAAAGGTCAATCAGACCCGGTCGTCAAAGTGGCGATTTCCTAG
>m840462062321376s22311139/cs890162/1-572
ATGTATGTATGTATGTATTTATTTATGTATTTTTT-TTGAGACGGAGTTTCGCTCTTGTTGCTCAGACTGGA
GTGCGATGGCGCAATCTCGGCTCACTGCAACCTCCGCTTCCCAGGTTCAAGCGATTCTCCTGCCTCAGCCTT
CCTAGCAGCTGGGATTATAGGCATGTGCCACCGCGCCCGGCTAGTTTTGTATTTTCAATTGAGACGGGATTT
CTCCATGTTGGTCGGGCTTGTCTCCAACTCCCGACTTCAGGTGATGCGTCCACCTCGGCATCCCAAAGTGAC
GGGATGACAGGCATGAGCCACCGCGCCCGGCGTATTGTATTGTATTGTATTGTATTGTATTGTATTGTATTG
TATTGTATTGTATTGTATCGTATCCTATTGTATTGTATCCTATCGTATCCTATCGCATCCTATCGTATCGTA
TCTTATTGTATTGTAATGGGTTGTATTGACTTATTTTATTTAGTTAGTTACTTTTGTGTTATTTTATTTATT
TATCTGTTTGTTCGTTTTTGCCTGATCAAAGGTCAATCAGACCCGGTCGTCAAAGTGGCGATTTCCTAG
>m641362061820203/930924/cs874-94/1-572
ATGTATGTATGTATGTATTTATTTATGTATTTATTTTTGAGACGGAGTTTCGCTCTTGTTGCTCAGACTGGA
GTGCGATGGCGCAATCTCGGCTCACTGCAACCTCCGCTTCCCAGGTTCAAGCGATTCTCCTGCCTCAGCCTT
CCTAGCAGCTGGGATTATAGGCATGTGCCACCGCGCCCGGCTAGTTTTGTATTTTCAATTGAGACGGGATTT
CTCCATGTTGGTCGGGCTTGTCTCCAACTCCCGACTTCAGGTGATGCGTCCACCTCGGCATCCCAAAGTGAC
GGGATGACAGGCATGAGCCACCGCGCCCGGCGTATTGTATTGTATTGTA-TGTATTGTATTGTATTGTATTG
TATTGTATTGTATTGTATCGTATCCTATTGTATTGTATCCTATCGTATCCTATCGCATCCTATCGTATCGTA
TCTTATTGTATTGTAATGGGTTGTATTGACTTATTTTATTTAGTTAGTTACTTTTGTGTTATTTTATTTATT
TATCTGTTTGTTCGTTTTTGCCTGATCAAAGGTCAATCAGACCCGGTCGTCAAAGTGGCGATTTCCTAG
>m641362062816393/375036/cs1878-450/1-572
ATGTATGTATGTATGTATTTATTTATGTATTTATT-TTGAGACGGAGTTTCGCTCTTGTTGCTCAGACTGGA
GTGCGATGGCGCAATCTCGGCTCACTGCAACCTCCGCTTCCCAGGTTCAAGCGATTCTCCTGCCTCAGCCTT
CCTAGCAGCTGGGATTATAGGCATGTGCCACCGCGCCCGGCTAGTTTTGTATTTTCAATTGAGACGGGATTT
CTCCATGTTGGTCGGGCTTGTCTCCAACTCCCGACTTCAGGTGATGCGTCCACCTCGGCATCCCAAAGTGAC
GGGATGACAGGCATGAGCCACCGCGCCCGGCGTATTGTATTGTATTGTATTGTATTGTATTGTATTGTATTG
TATTGTATTGTATTGTATCGTATCCTATTGTATTGTATCCTATCGTATCCTATCGCATCCTATCGTATCGTA
TCTTATTGTATTGTAATGGGTTGTATTGACTTATTTTATTTAGTTAGTTACTTTTGTGTTATTTTATTTATT
TATCTGTTTGTTCGTTTTTGCCTGATCAAAGGTCAATCAGACCCGGTCGTCAAAGTGGCGATTTCCTAG
>m840052082701492s11900731/cs12031265/1-571
-TGTATGTATGTATGTATTTATTTATGTATTTATTTTTGAGACGGAGTTTCGCTCTTGTTGCTCAGACTGGA
GTGCGATGGCGCAATCTCGGCTCACTGCAACCTCCGCTTCCCAGGTTCAAGCGATTCTCCTGCCTCAGCCTT
CCTAGCAGCTGGGATTATAGGCATGTGCCACCGCGCCCGGCTAGTTTTGTATTTTCAATTGAGACGGGATTT
CTCCATGTTGGTCGGGCTTGTCTCCAACTCCCGACTTCAGGTGATGCGTCCACCTCGGCATCCCAAAGTGAC
GGGATGACAGGCATGAGCCACCGCGCCCGGCGTATTGTATTGTATTGTATTGTATTGTATTGTATTGTATTG
TATTGTATTGTATTGTATCGTATCCTATTGTATTGTATCCTATCGTATCCTATCGCATCCTATCGTATCGTA
TCTTATTGTATTGTAATGGGTTGTATTGACTTATTTTATTTAGTTAGTTACTTTTGTGTTATTTTATTTATT
TATCTGTTTGTTCGTTTTTGCCTGATCAAAGGTCAATCAGAC-CGGTCGTCAAAGTGGCGATTTCCTAG
>m640432071623022/962024/cs1270-342/1-571
-TGTATGTATGTATGTATTTATTTATGTATTTATTTTTGAGACGGAGTTTCGCTCTTGTTGCTCAGACTGGA
GTGCGATGGCGCAATCTCGGCTCACTGCAACCTCCGCTTCCCAGGTTCAAGCGATTCTCCTGCCTCAGCCTT
CCTAGCAGCTGGGATTATAGGCATGTGCCACCGCGCCCGGCTAGTTTTGTATTTTCAATTGAGACGGGATTT
CTCCATGTTGGTCGGGCTTGTCTCCAACTCCCGACTTCAGGTGATGCGTCCACCTCGGCATCCCAAAGTGAC
GGGATGACAGGCATGAGCCACCGCGCCCGGCGTATTGTATTGTATTGTATTGTATTGTATTGTATTGTATTG
TATTGTATTGTATTGTATCGTATCCTATTGTATTGTATCCTATCGTATCCTATCGCATCCTATCGTATCGTA
TCTT-TTGTATTGTAATGGGTTGTATTGACTTATTTTATTTAGTTAGTTACTTTTGTGTTATTTTATTTATT
TATCTGTTTGTTCGTTTTTGCCTGATCAAAGGTCAATCAGACCCGGTCGTCAAAGTGGCGATTTCCTAG
>m641362061820203/436928/cs1936-308/1-572
ATGTATGTATGTATGTATTTATTTATGTATTTATTTTTGAGACGGAGTTTCGCTCTTGTTGCTCAGACTGGA
GTGCGATGGCGCAATCTCGGCTCACTGCAACCTCCGCTTCCCAGGTTCAAGCGATTCTCCTGCCTCAGCCTT
CCTAGCAGCTGGGATTATAGGCATGTGCCACCGCGCCCGGCTAGTTTTGTATTTTCAATTGAGACGGGATTT
CTCCATGTTGGTCGGGCTTGTCTCCAACTCCCGACTTCAGGTGATGCGTCCACCTCGGCATCCCAAAGTGAC
GGGATGACAGGCATGAGCCACCGCGCCCGGCGTATTGTATTGTATTGTATTGTATTGTATTGTATTGTATTG
TATTGTATTGTATTGTATCGTATCCTATTGTATTGTATCCTATCGTATC-CATCGCATCCTATCGTATCGTA
TCTTATTGTATTGTAATGGGTTGTATTGACTTATTTTATTTAGTTAGTTACTTTTGTGTTATTTTATTTATT
TATCTGTTTGTTCGTTTTTGCCTGATCAAAGGTCAATCAGACCCGGTCGTCAAAGTGGCGATTTCCTAG
>m640432062216331/233052/cs1236-708/1-572
ATGTATGTATGTATGTATTTATTTATGTATTTATT-TTGAGACGGAGTTTCGCTCTTGTTGCTCAGACTGGA
GTGCGATGGCGCAATCTCGGCTCACTGCAACCTCCGCTTCCCAGGTTCAAGCGATTCTCCTGCCTCAGCCTT
CCTAGCAGCTGGGATTATAGGCATGTGCCACCGCGCCCGGCTAGTTTTGTATTTTCAATTGAGACGGGATTT
CTCCATGTTGGTCGGGCTTGTCTCCAACTCCCGACTTCAGGTGATGCGTCCACCTCGGCATCCCAAAGTGAC
GGGATGACAGGCATGAGCCACCGCGCCCGGCGTATTGTATTGTATTGTATTGTATTGTATTGTATTGTATTG
TATTGTATTGTATTGTATCGTATCCTATTGTATTGTATCCTATCGTATCCTATCGCATCCTATCGTATCGTA
TCTTATTGTATTGTAATGGGTTGTATTGACTTATTTTATTTAGTTAGTTACTTTTGTGTTATTTTATTTATT
TATCTGTTTGTTCGTTTTTGCCTGATCAAAGGTCAATCAGACCCGGTCGTCAAAGTGGCGATTTCCTAG
>m641362070516274/1419156ccs212-74/1-571
-TGTATGTATGTATGTATTTATTTATGTATTTATTTTTGAGACGGAGTTTCGCTCTTGTTGCTCAGACTGGA
GTGCGATGGCGCAATCTCGGCTCACTGCAACCTCCGCTTCCCAGGTTCAAGCGATTCTCCTGCCTCAGCCTT
CCTAGCAGCTGGGATTATAGGCATGTGCCACCGCGCCCGGCTAGTTTTGTATTTTCAATTGAGACGGGATTT
CTCCATGTTGGTCGGGCTTGTCTCCAACTCCCGACTTCAGGTGATGCGTCCACCTCGGCATCCCAAAGTGAC
GGGATGACAGGCATGAGCCACCGCGCCCGGCGTATTGTATTGTATTGTATTGTATTGTATTGTATTGTATTG
TATTGTATTGTATTGTATCGTATCCTATTGTATTGTATCCTATCGTATCCTATCGCATCCTATCGTATCGTA
TCTTATTGTATTGTAATGGGTTGTATTGACTTATTTTATTTAGTTAGTTACTTTTGTGTTATT-TATTTATT
TATCTGTTTGTTCGTTTTTGCCTGATCAAAGGTCAATCAGACCCGGTCGTCAAAGTGGCGATTTCCTAG
>m840812111203092s3559063/cc1104-168/1-571
-TGTATGTATGTATGTATTTATTTATGTATTTATTTTTGAGACGGAGTTTCGCTCTTGTTGCTCAGACTGGA
GTGCGATGGCGCAATCTCGGCTCACTGCAACCTCCGCTTCCCAGGTTCAAGCGATTCTCC-TGCTCAGCCTT
CCTAGCAGCTGGGATTATAGGCATGTGCCACCGCGCCCGGCTAGTTTTGTATTTTCAATTGAGACGGGATTT
CTCCATGTTGGTCGGGCTTGTCTCCAACTCCCGACTTCAGGTGATGCGTCCACCTCGGCATCCCAAAGTGAC
GGGATGACAGGCATGAGCCACCGCGCCCGGCGTATTGTATTGTATTGTATTGTATTGTATTGTATTGTATTG
TATTGTATTGTATTGTATCGTATCCTATTGTATTGTATCCTATCGTATCCTATCGCATCCTATCGTATCGTA
TCTTATTGTATTGTAATGGGTTGTATTGACTTATTTTATTTAGTTAGTTACTTTTGTGTTATTTTATTTATT
TATCTGTTTGTTCGTTTTTGCCTGATCAAAGGTCAATCAGACCCGGTCGTCAAAGTGGCGATTTCCTAG
>m54329U1062007142/179786ccs749-31/1-571
-TGTATGTATGTATGTATTTATTTATGTATTTATTTTTGAGACGGAGTTTCGCTCTTGTTGCTCAGACTGGA
GTGCGATGGCGCAATCTCGGCTCACTGCAACCTCCGCTTCCCAGGTTCAAGCGATTCTCCTGCCTCAGCCTT
CCTAGCAGCTGGGATTATAGGCATGTGCCACCGCGCCCGGCTAGTTTTGTATTTTCAATTGAGACGGGATTT
CTCCATGTTGGTCGGGCTTGTCTCCAACTCCCGACTTCAGGTGATGCGTCCACCTCGGCATCCCAAAGTGAC
GGGATGACAGGCATGAGCCACCGCGCCCGGCGTATTGTATTGTATTGTATTGTATTGTATTGTAATGTATTG
TATTGTATTGTATTGTATCGTATCCTATTGTATTGTATCCTATCGTATCCTATCGCATCCTATCGTATCGTA
TCTTATTGTATTGTAATGGT-TGTATTGACTTATTTTATTTAGTTAGTTACTTTTGTGTTATTTTATTTATT
TATCTGTTTGTTCGTTTTTGCCTGATCAAAGGTCAATCAGACCCGGTCGTCAAAGTGGCGATTTCCTAG
>m840812122210132s2547968/cc9273945/1-571
-TGTATGTATGTATGTATTTATTTATGTATTTATT-TTGAGACGGAGTTTCGCTCTTGTTGCTCAGACTGGA
GTGCGATGGCGCAATCTCGGCTCACTGCAACCTCCGCTTCCCAGGTTCAAGCGATTCTCCTGCCTCAGCCTT
CCTAGCAGCTGGGATTATAGGCATGTGCCACCGCGCCCGGCTAGTTTTGTATTTTCAATTGAGACGGGATTT
CTCCATGTTGGTCGGGCTTGTCTCCAACTCCCGACTTCAGGTGATGCGTCCACCTCGGCATCCCAAAGTGAC
GGGATGACAGGCATGAGCCACCGCGCCCGGCGTATTGTATTGTATTGTATTGTATTGTATTGTATTGTATTG
TATTGTATTGTATTGTATCGTATCCTATTGTATTGTATCCTATCGTATCCTATCGCATCCTATCGTATCGTA
TCTTATTGTATTGTAATGGGTTGTATTGACTTATTTTATTTAGTTAGTTACTTTTGTGTTATTTTTTTTATT
TATCTGTTTGTTCGTTTTTGCCTGATCAAAGGTCAATCAGACCCGGTCGTCAAAGTGGCGATTTCCTAG
>m54329U1062007142/466098/cc1759-811/1-572
ATGTATGTATGTATGTATTTATTTATGTATTTATTTTTGAGACGGAGTTTCGCTCTTGTTGCTCAGACTGGA
GTGCGATGGCGCAATCTCGGCTCACTGCAACCTCCGCTTCCCAGGTTCAAGCGATTCTCCTGCCTCAGCCTT
CCTAGCAGCTGGGATTATAGGCATGTGCCACCGCGCCCGGCTAGTTTTGTATTTTCAATTGAGACGGGATTT
CTCCATGTTGGTCGGGCTTGTCTCCAACTCCCGACTTCAGGTGATGCGTCCACCTCGGCATCCCAAAGTGAC
GGGATGACAGGCATGAGCCACCGCGCCCGGCGTATTGTATTGTATTGTATTGTATTGTATTGTATTGTATTG
TATTGTATTGTATTGTATCGTATC-TATTGTATTGTATCCTATCGTATCCTATCGCATCCTATCGTATCGTA
TCTTATTGTATTGTAATGGGTTGTATTGACTTATTTTATTTAGTTAGTTACTTTTGTGTTATTTTATTTATT
TATCTGTTTGTTCGTTTTTGCCTGATCAAAGGTCAATCAGACCCGGTCGTCAAAGTGGCGATTTCCTAG
>m640432062518443/1322324ccs166-78/1-572
ATGTATGTATGTATGTATTTATTTATGTATTTATTTTTGAGACGGAGTTTCGCTCTTGTTGCTCAGACTGGA
GTGCGATGGCGCAATCTCGGCTCACTGCAACCTCCGCTTCCCAGGTTCAAGCGATTCTCCTGCCTCAGCCTT
CCTAGCAGCTGGGATTATAGGCATGTGCCACCGCGCCCGGCTAGTTTTGTATTTTCAATTGAGACGGGATTT
CTCCATGTTGGTCGGGCTTGTCTCCAACTCCCGACTTCAGGTGATGCGTCCACCTCGGCATCCCAAAGTGAC
GGGATGACAGGCATGAGCCACCGCGCCCGGCGTA-TGTATTGTATTGTATTGTATTGTATTGTATTGTATTG
TATTGTATTGTATTGTATCGTATCCTATTGTATTGTATCCTATCGTAACCTATCGCATCCTATCGTATCGTA
TCTTATTGTATTGTAATGGGTTGTATTGACTTATTTTATTTAGTTAGTTACTTTTGTGTTATTTTATTTATT
TATCTGTTTGTTCGTTTTTGCCTGATCAAAGGTCAATCAGACCCGGTCGTCAAAGTGGCGATTTCCTAG
>m640762030819446/758313/cs226-39/1-572
ATGTATGTATGTATGTATTTATTTATGTATTTATTTTTGAGACGGAGTTTCGCTCTTGTTGCTCAGACTGGA
GTGCGATGGCGCAATCTCGGCTCACTGCAACCTCCGCTTCCCAGGTTCAAGCGATTCTCCTGCCTCAGCCTT
CCTAGCAGCTGGGATTATAGGCATGTGCCACCGCGCCCGGCTAGTTTTGTATTTTCAATTGAGACGGGATTT
CTCCATGTTGGTCGGGCTTGTCTCCAACTCCCGACTTCAGGTGATGCGTCCACCTCGGCATCCCAAAGTGAC
GGGATGACAGGCATGAGCCACCGCGCCCGGCGTATTGTATTGTATTGTATTGTATTGTATTGTATTGTATTG
T-ATGTATTGTATTGTATCGTATCCTATTGTATTGTATCCTATCGTATCCTATCGCATCCTATCGTATCGTA
TCTTATTGTATTGTAATGGGTTGTATTGACTTATTTTATTTAGTTAGTTACTTTTGTGTTATTTTATTTATT
TATCTGTTTGTTCGTTTTTGCCTGATCAAAGGTCAATCAGACCCGGTCGTCAAAGTGGCGATTTCCTAG
>m640432062017320/642075/cs506-67/1-573
ATGTATGTATGTATGTATTTATTTATGTATTTATTTTTGAGACGGAGTTTCGCTCTTGTTGCTCAGACTGGA
GTGCGATGGCGCAATCTCGGCTCACTGCAACCTCCGCTTCCCAGGTTCAAGCGATTCTCCTGCCTCAGCCTT
CCTAGCAGCTGGGATTATAGGCATGTGCCACCGCGCCCGGCTAGTTTTGTATTTTCAATTGAGACGGGATTT
CTCCATGTTGGTCGGGCTTGTCTCCAACTCCCGACTTCAGGTGATGCGTCCACCTCGGCATCCCAAAGTGAC
GGGATGACAGGCATGAGCCACCGCGCCCGGCGTATTGTATTGTATTGTATTGTATTGTATTGTATTGTATTG
TATTGTATTGTATTGTATCGTATCCTATTGTATTGTATCCTATCGTATCCTATCGCATCCTATCGTATCGTA
TCTTATTGTATTGTAATGGGTTGTATTGACTTATTTTATTTAGTTAGTTACTTTTGTGTTATTTTATTTATT
TATCTGTTTGTTCGTTTTTGCCTGATCAAAGGTCAAATCAGACCGGTCGTCAAAGTGGCGATTTCCTAG
>m641362062123496/1410417ccs252-84/1-571
-TGTATGTATGTATGTATTTATTTATGTATTTATTTTTGAGACGGAGTTTCGCTCTTGTTGCTCAGACTGGA
GTGCGATGGCGCAATCTCGGCTCACTGCAACCTCCGCTTCCCAGGTTCAAGCGATTCTCCTGCCTCAGCCTT
CCTAGCAGCTGGGATTATAGGCATGTGCCACCGCGCCCGGCTAGTTTTGTATTTTCAATTGAGACGGGATTT
CTCCATGTTGGTCGGGCTTGTCTCCAACTCCCGACTTCAGGTGATGCGTCCACCTCGGCATCCCAAAGTGAC
GGGATGACAGGCATGAGCCACCGCGCCCGGCGTATTGTATTGTATTGTATTGTATTGTATTGTATTGTATTG
TATTGTATTGTATTGTATCGTATCCTATTGTATTGTATCCTATCGTATCCTATCGCAT-CTATCGTATCGTA
TCTTATTGTATTGTAATGGGTTGTATTGACTTATTTTATTTAGTTAGTTACTTTTGTGTTATTTTATTTATT
TATCTGTTTGTTCGTTTTTGCCTGATCAAAGGTCAATCAGACCCGGTCGTCAAAGTGGCGATTTCCTAG
>m640762071622001/1610597ccs9951252/1-572
ATGTATGTATGTATGTATTTATTTATGTATTATTT-TTGAGACGGAGTTTCGCTCTTGTTGCTCAGACTGGA
GTGCGATGGCGCAATCTCGGCTCACTGCAACCTCCGCTTCCCAGGTTCAAGCGATTCTCCTGCCTCAGCCTT
CCTAGCAGCTGGGATTATAGGCATGTGCCACCGCGCCCGGCTAGTTTTGTATTTTCAATTGAGACGGGATTT
CTCCATGTTGGTCGGGCTTGTCTCCAACTCCCGACTTCAGGTGATGCGTCCACCTCGGCATCCCAAAGTGAC
GGGATGACAGGCATGAGCCACCGCGCCCGGCGTATTGTATTGTATTGTATTGTATTGTATTGTATTGTATTG
TATTGTATTGTATTGTATCGTATCCTATTGTATTGTATCCTATCGTATCCTATCGCATCCTATCGTATCGTA
TCTTATTGTATTGTAATGGGTTGTATTGACTTATTTTATTTAGTTAGTTACTTTTGTGTTATTTTATTTATT
TATCTGTTTGTTCGTTTTTGCCTGATCAAAGGTCAATCAGACCCGGTCGTCAAAGTGGCGATTTCCTAG
>m640432062912528/1040248ccs2289286/1-571
-TGTATGTATGTATGTATTTATTTATGTATTTATT-TTGAGACGGAGTTTCGCTCTTGTTGCTCAGACTGGA
GTGCGATGGCGCAATCTCGGCTCACTGCAACCTCCGCTTCCCAGGTTCAAGCGATTCTCCTGCCTCAGCCTT
CCTAGCAGCTGGGATTATAGGCATGTGCCACCGCGCCCGGCTAGTTTTGTATTTTCAATTGAGACGGGATTT
CTCCATGTTGGTCGGGCTTGTCTCCAACTCCCGACTTCAGGTGATGCGTCCACCTCGGCATCCCAAAGTGAC
GGGATGACAGGCATGAGCCACCGCGCCCGGCGTATTGTATTGTATTGTATTGTATTGTATTGTATTGTATTG
TATTGTATTGTATTGTATCGTATCCTATTGTATTGTATCCTATCGTATCCTATCGCATCCTATCGTATCGTA
TCTTATTGTATTGTAATGGGTTGTATTGACTTATTTTATTTAGTTAGTTACTTTTGTGTTATTTTATTTATT
TATCTGTTTGTTCGTTTTTGCCTGATCAAAGGTCAATCAGACCCGGTCGTCAAAGTGGCGATTTCCTAG
>m840812102720576s42504964/cs18321864/1-572
ATGTATGTATGTATGTATTTATTTATGTATTTATTTTTGAGACGGAGTTTCGCTCTTGTTGCTCAGACTGGA
GTGCGATGGCGCAATCTCGGCTCACTGCAACCTCCGCTTCCCAGGTTCAAGCGATTCTCCTGCCTCAGCCTT
CCTAGCAGCTGGGATTATAGGCATGTGCCACCGCGCCCGGCTAGTTTTGTATTTTCAATTGAGACGGGATTT
CTCCATGTTGGTCGGGCTTGTCTCCAACTCCCGACTTCAGGTGATGCGTCCACCTCGGCATCCCAAAGTGAC
GGGATGACAGGCATGAGCCACCGCGCCCGGCGTATTGTATTGTATTGTATTGTATTGTATTGTATTGTAT-G
TATTGTATTGTATTGTATCGTATCCTATTGTATTGTATCCTATCGTATCCTATCGCATCCTATCGTATCGTA
TCTTATTGTATTGTAATGGGTTGTATTGACTTATTTTATTTAGTTAGTTACTTTTGTGTTATTTTATTTATT
TATCTGTTTGTTCGTTTTTGCCTGATCAAAGGTCAATCAGACCCGGTCGTCAAAGTGGCGATTTCCTAG
>m640432071810009/845699/cs1766-638/1-571
-TGTATGTATGTATGTATTTATTTATGTATTTATT-TTGAGACGGAGTTTCGCTCTTGTTGCTCAGACTGGA
GTGCGATGGCGCAATCTCGGCTCACTGCAACCTCCGCTTCCCAGGTTCAAGCGATTCTCCTGCCTCAGCCTT
CCTAGCAGCTGGGATTATAGGCATGTGCCACCGCGCCCGGCTAGTTTTGTATTTTCAATTGAGACGGGATTT
CTCCATGTTGGTCGGGCTTGTCTCCAACTCCCGACTTCAGGTGATGCGTCCACCTCGGCATCCCAAAGTGAC
GGGATGACAGGCATGAGCCACCGCGCCCGGCGTATTGTATTGTATTGTATTGTATTGTATTGTATTGTATTG
TATTGTATTGTATTGTATCGTATCCTATTGTATTGTATCCTATCGTATCCTATCGCATCCTATCGTATCGTA
TCTTATTGTATTGTAATGGGTTGTATTGACTTATTTTATTTAGTTAGTTACTTTTGTGTTATTTTATTTATT
TATCTGTTTGTTCGTTTTTGCCTGATCAAAGGTCAATCAGACCCGGTCGTCAAAGTGGCGATTTCCTAG
>m54329U1062422123/313672ccs0837140/1-571
-TGTATGTATGTATGTATTTATTTATGTATTTATTTTTGAGACGGAGTTTCGCTCTTGTTGCTCAGACTGGA
GTGCGATGGCGCAATCTCGGCTCACTGCAACCTCCGCTTCCCAGGTTCAAGCGATTCTCCTGCCTCAGCCTT
CCTAGCAGCTGGGATTATAGGCATGTGCCACCGCGCCCGGCTAGTTTTGTATTTTCAATTGAGACGGGATTT
CTCCATGTTGGTCGGGCTTGTCTCCAACTCCCGACTTCAGGTGATGCGTCCACCTCGGCATCCCAAAGTGAC
GGGATGACAGGCATGAGCCACCGCGCCCGGCGTATTGTATTGTATTGTATTGTATTGTATTGTATTGTATTG
TATTGTATTGTATTGTATCGTATCCTATTGTATTGTATCCTATCGTATCCTATCGCATCCTATCGTATCGTA
TCTTATTGTATTGTAATGG-TTGTATTGACTTATTTTATTTAGTTAGTTACTTTTGTGTTATTTTATTTATT
TATCTGTTTGTTCGTTTTTGCCTGATCAAAGGTCAATCAGACCCGGTCGTCAAAGTGGCGATTTCCTAG
>m840462052300178s32035806/cs248-05/1-572
ATGTATGTATGTATGTATTTATTTATGTATTTATTTTTGAGACGGAGTTTCGCTCTTGTTGCTCAGACTGGA
GTGCGATGGCGCAATCTCGGCTCACTGCAACCTCCGCTTCCCAGGTTCAAGCGATTCTCCTGCCTCAGCCTT
CCTAGCAGCTGGGATTATAGGCATGTGCCACCGCGCCCGGCTAGTTTTGTATTTTCAATTGAGACGGGATTT
CTCCATGTTGGTCGGGCTTGTCTCCAACTCCCGACTTCAGGTGATGCGTCCACCTCGGCATCCCAAAGTGAC
GGGATGACAGGCATGAGCCACCGCGCCCGGCGTATTGTATTGTATTGTATTGTATTGTATTGTAT-GTATTG
TATTGTATTGTATTGTATCGTATCCTATTGTATTGTATCCTATCGTATCCTATCGCATCCTATCGTATCGTA
TCTTATTGTATTGTAATGGGTTGTATTGACTTATTTTATTTAGTTAGTTACTTTTGTGTTATTTTATTTATT
TATCTGTTTGTTCGTTTTTGCCTGATCAAAGGTCAATCAGACCCGGTCGTCAAAGTGGCGATTTCCTAG
>m840462062420149s3447667/cc1662-715/1-572
ATGTATGTATGTATGTATTTATTTATGTATTTATTTTTGAGACGGAGT-TCGCTCTTGTTGCTCAGACTGGA
GTGCGATGGCGCAATCTCGGCTCACTGCAACCTCCGCTTCCCAGGTTCAAGCGATTCTCCTGCCTCAGCCTT
CCTAGCAGCTGGGATTATAGGCATGTGCCACCGCGCCCGGCTAGTTTTGTATTTTCAATTGAGACGGGATTT
CTCCATGTTGGTCGGGCTTGTCTCCAACTCCCGACTTCAGGTGATGCGTCCACCTCGGCATCCCAAAGTGAC
GGGATGACAGGCATGAGCCACCGCGCCCGGCGTATTGTATTGTATTGTATTGTATTGTATTGTATTGTATTG
TATTGTATTGTATTGTATCGTATCCTATTGTATTGTATCCTATCGTATCCTATCGCATCCTATCGTATCGTA
TCTTATTGTATTGTAATGGGTTGTATTGACTTATTTTATTTAGTTAGTTACTTTTGTGTTATTTTATTTATT
TATCTGTTTGTTCGTTTTTGCCTGATCAAAGGTCAATCAGACCCGGTCGTCAAAGTGGCGATTTCCTAG
>m641362062518471/981722/cs1985-857/1-571
-TGTATGTATGTATGTATTTATTTATGTATTTATTTTTGAGACGGAGTTTCGCTCTTGTTGCTCAGACTGGA
GTGCGATGGCGCAATCTCGGCTCACTGCAACCTCCGCTTCCCAGGTTCAAGCGATTCTCCTGCCTCAGCCTT
CCTAGCAGCTGGGATTATAGGCATGTGCCACCGCGCCCGGCTAGTTTTGTATTTTCAATTGAGACGGGATTT
CTCCATGTTGGTCGGGCTTGTCTCCAACTCCCGACTTCAGGTGATGCGTCCACCTCGGCATCCCAAAGTGAC
GGGATGACAGGCATGAGCCACCGCGCCCGGCGTATTGTATTGTATTGTATTGTATTGTATTGTATTGTATTG
TATTGTATTGTATTGTATCGTATCCTATTGTATTGTATCCTATCGTATCCTATCGCATCCTATCGTATCGTA
TCTTATTGTATTGTAATGGGTTGTATTGACTTATTTTATTTAGTTAGTTACTTTTGTGTTATTTTATTTATT
TATCTGTTTGTTCGTTTTTGCCTGATCAAAGGTCAATCAGAC-CGGTCGTCAAAGTGGCGATTTCCTAG
>m840462062818259s41725724/cs630-87/1-571
-TGTATGTATGTATGTATTTATTTATGTATTTATTTTTGAGACGGAGTTTCGCTCTTGTTGCTCAGACTGGA
GTGCGATGGCGCAATCTCGGCTCACTGCAACCTCCGCTTCCCAGGTTCAAGCGATTCTCCTGCCTCAGCCTT
CCTAGCAGCTGGGATTATAGGCATGTGCCACCGCGCCCGGCTAGTTTTGTATTTTCAATTGAGACGGGATTT
CTCCATGTTGGTCGGGCTTGTCTCCAACTCCCGACTTCAGGTGATGCGTCCACCTCGGCATCCCAAAGTGAC
GGGATGACAGGCATGAGCCACCGCGCCCGGCGTATTGTATTGTATTGTATTGTATTGTATTGTATTGTATTG
TATTGTATTGTATTGTATCGTATCCTATTGTATTGTATCCTATCGTATCCTATCGCATCCTATCGTATCGTA
TCT-ATTGTATTGTAATGGGTTGTATTGACTTATTTTATTTAGTTAGTTACTTTTGTGTTATTTTATTTATT
TATCTGTTTGTTCGTTTTTGCCTGATCAAAGGTCAATCAGACCCGGTCGTCAAAGTGGCGATTTCCTAG
>m641362062705426/878508/cs595-56/1-571
-TGTATGTATGTATGTATTTATTTATGTATTTATT-TTGAGACGGAGTTTCGCTCTTGTTGCTCAGACTGGA
GTGCGATGGCGCAATCTCGGCTCACTGCAACCTCCGCTTCCCAGGTTCAAGCGATTCTCCTGCCTCAGCCTT
CCTAGCAGCTGGGATTATAGGCATGTGCCACCGCGCCCGGCTAGTTTTGTATTTTCAATTGAGACGGGATTT
CTCCATGTTGGTCGGGCTTGTCTCCAACTCCCGACTTCAGGTGATGCGTCCACCTCGGCATCCCAAAGTGAC
GGGATGACAGGCATGAGCCACCGCGCCCGGCGTATTGTATTGTATTGTATTGTATTGTATTGTATTGTATTG
TATTGTATTGTATTGTATCGTATCCTATTGTATTGTATCCTATCGTATCCTATCGCATCCTATCGTATCGTA
TCTTATTGTATTGTAATGGGTTGTATTGACTTATTTTATTTAGTTAGTTACTTTTGTGTTATTTTATTTATT
TATCTGTTTGTTCGTTTTTGCCTGATCAAAGGTCAATCAGACCCGGTCGTCAAAGTGGCGATTTCCTAG
>m840812110502464s31806711/cs515-72/1-572
ATGTATGTATGTATGTATTTATTTATGTATTTATTTTTGAGACGGAGTTTCGCTCT-GTTGCTCAGACTGGA
GTGCGATGGCGCAATCTCGGCTCACTGCAACCTCCGCTTCCCAGGTTCAAGCGATTCTCCTGCCTCAGCCTT
CCTAGCAGCTGGGATTATAGGCATGTGCCACCGCGCCCGGCTAGTTTTGTATTTTCAATTGAGACGGGATTT
CTCCATGTTGGTCGGGCTTGTCTCCAACTCCCGACTTCAGGTGATGCGTCCACCTCGGCATCCCAAAGTGAC
GGGATGACAGGCATGAGCCACCGCGCCCGGCGTATTGTATTGTATTGTATTGTATTGTATTGTATTGTATTG
TATTGTATTGTATTGTATCGTATCCTATTGTATTGTATCCTATCGTATCCTATCGCATCCTATCGTATCGTA
TCTTATTGTATTGTAATGGGTTGTATTGACTTATTTTATTTAGTTAGTTACTTTTGTGTTATTTTATTTATT
TATCTGTTTGTTCGTTTTTGCCTGATCAAAGGTCAATCAGACCCGGTCGTCAAAGTGGCGATTTCCTAG
>m840812112401415s1768118/cc1577-634/1-572
ATGTATGTATGTATGTATTTATTTATGTATTTATTTTTGAGACGGAGTTTCGCTCTTGTTGCTCAGACTGGA
GTGCGATGGCGCAATCTCGGCTCACTGCAACCTCCGCTTCCCAGGTTCAAGCGATTCTCCTGCCTCAGCCTT
CCTAGCAGCTGGGATTATAGGCATGTGCCACCGCGCCCGGCTAGTTTTGTATTTTCAATTGAGACGGGATTT
CTCCATGTTGGTCGGGCTTGTCTCCAACTCCCGACTTCAGGTGATGCGTCCACCTCGGCATCCCAAAGTGAC
GGGATGACAGGCATGAGCCACCGCGCCCGGCGTATTGTATTGTATTGTATTGTATTGTATTGTATTGTATTG
TATTGTATTGTATTGTATCGTATCCTATTGTATTGTATCCTATCGTATCCTATCGCAT-CTATCGTATCGTA
TCTTATTGTATTGTAATGGGTTGTATTGACTTATTTTATTTAGTTAGTTACTTTTGTGTTATTTTATTTATT
TATCTGTTTGTTCGTTTTTGCCTGATCAAAGGTCAATCAGACCCGGTCGTCAAAGTGGCGATTTCCTAG
>m840812112402437s32582012/cs10521104/1-572
ATGTATGTATGTATGTATTTATTTATGTATTTATTTTTGAGACGGAGTTTCGCTCTTGTTGCTCAGACTGGA
GTGCGATGGCGCAATCTCGGCTCACTGCAACCTCCGCTTCCCAGGTTCAAGCGATTCTCCTGCCTCAGCCTT
CCTAGCAGCTGGGATTATAGGCATGTGCCACCGCGCCCGGCTAGTTTTGTATT-TCAATTGAGACGGGATTT
CTCCATGTTGGTCGGGCTTGTCTCCAACTCCCGACTTCAGGTGATGCGTCCACCTCGGCATCCCAAAGTGAC
GGGATGACAGGCATGAGCCACCGCGCCCGGCGTATTGTATTGTATTGTATTGTATTGTATTGTATTGTATTG
TATTGTATTGTATTGTATCGTATCCTATTGTATTGTATCCTATCGTATCCTATCGCATCCTATCGTATCGTA
TCTTATTGTATTGTAATGGGTTGTATTGACTTATTTTATTTAGTTAGTTACTTTTGTGTTATTTTATTTATT
TATCTGTTTGTTCGTTTTTGCCTGATCAAAGGTCAATCAGACCCGGTCGTCAAAGTGGCGATTTCCTAG
>m640762070923259/41656/cs2139-251/1-572
ATGTATGTATGTATGTATTTATTTATGTATTTATTTTTGAGACGGAGTTTCGCTCTTGTTGCTCAGACTGGA
GTGCGATGGCGCAATCTCGGCTCACTGCAACCTCCGCTTCCCAGGTTCAAGCGATTCTCCTGCCTCAGCCTT
CCTAGCAGCTGGGATTATAGGCATGTGCCACCGCGCCCGGCTAGTTTTGTATTTTCAATTGAGACGGGATTT
CTCCATGTTGGTCGGGCTTGTCTCCAACTCCCGACTTCAGGTGATGCGTCCACCTCGGCATCCCAAAGTGAC
GGGATGACAGGCATGAGCCACCGCGCCCGGCGTATTGTA-TGTATTGTATTGTATTGTATTGTATTGTATTG
TATTGTATTGTATTGTATCGTATCCTATTGTATTGTATCCTATCGTATCCTATCGCATCCTATCGTATCGTA
TCTTATTGTATTGTAATGGGTTGTATTGACTTATTTTATTTAGTTAGTTACTTTTGTGTTATTTTATTTATT
TATCTGTTTGTTCGTTTTTGCCTGATCAAAGGTCAATCAGACCCGGTCGTCAAAGTGGCGATTTCCTAG
>m641362071412519/1908321ccs3560113/1-571
-TGTATGTATGTATGTATTTATTTATGTATTTATTTTTGAGACGGAGTTTCGCTCT-GTTGCTCAGACTGGA
GTGCGATGGCGCAATCTCGGCTCACTGCAACCTCCGCTTCCCAGGTTCAAGCGATTCTCCTGCCTCAGCCTT
CCTAGCAGCTGGGATTATAGGCATGTGCCACCGCGCCCGGCTAGTTTTGTATTTTCAATTGAGACGGGATTT
CTCCATGTTGGTCGGGCTTGTCTCCAACTCCCGACTTCAGGTGATGCGTCCACCTCGGCATCCCAAAGTGAC
GGGATGACAGGCATGAGCCACCGCGCCCGGCGTATTGTATTGTATTGTATTGTATTGTATTGTATTGTATTG
TATTGTATTGTATTGTATCGTATCCTATTGTATTGTATCCTATCGTATCCTATCGCATCCTATCGTATCGTA
TCTTATTGTATTGTAATGGGTTGTATTGACTTATTTTATTTAGTTAGTTACTTTTGTGTTATTTTATTTATT
TATCTGTTTGTTCGTTTTTGCCTGATCAAAGGTCAATCAGACCCGGTCGTCAAAGTGGCGATTTCCTAG
>m641362062518471/1229656ccs00-17/1-571
-TGTATGTATGTATGTATTTATTTATGTATTTATTTTTGAGACGGAGTTTCGCTCTTGTTGCTCAGACTGGA
GTGCGATGGCGCAATCTCGGCTCACTGCAACCTCCGCTTCCCAGGTTCAAGCGATTCTCCTGCCTCAGCCTT
CCTAGCAGCTGGGATTATAGGCATGTGCCACCGCGCCCGGCTAGTTTTGTATTTTCAATTGAGACGGGATTT
CTCCATGTTGGTCGGGCTTGTCTCCAACTCCCGACTTCAGGTGATGCGTCCACCTCGGCATCCCAAAGTGAC
GGGATGACAGGCATGAGCCACCGCGCCCGGCGTATTGTATTGTATTGTATTGTATTGTATTGTATTGTATTG
TATTGTATTGTATTGTATCGTATCCTATTGTATTGTATCCTATCGTATCCTATCGCATCCTATCGTATCGTA
TCTTATTGTATTGTAATGGGTTGTATTGACTTATTTTATTTAGTTAGTTACTTTTGTGTTATTTTATTTATT
TATCTGTTTTTTCGTTTTTGCCTGATCAAAGGTCAATCAGACCCGGTCGTCAAG-TGGCGATTTCCTAG
>m840112090217581s12019270/cs195-53/1-572
ATGTATGTATGTATGTATTTATTTATGTATTTATTTTTGAGACGGAGTTTCGCTCTTGTTGCTCAGACTGGA
GTGCGATGGCGCAATCTCGGCTCACTGCAACCTCCGCTTCCCAGGTTCAAGCGATTCTCCTGCCTCAGCCTT
CCTAGCAGCTGGGATTATAGGCATGTGCCACCGCGCCCGGCTAGTTTTGTATTTTCAATTGAGACGGGATTT
CTCCATGTTGGTCGGGCTTGTCTCCAACTCCCGACTTCAGGTGATGCGTCCACCTCGGCATCCCAAAGTGAC
GGGATGACAGGCATGAGCCACCGCGCCCGGCGTATTGTATTGTATTGTATTGTATTGTATTGTATTGTATTG
TATTGTATTGTATTGTATCGTATCCTATTGTATTGTATCCTATCGTATCCTATCGCATCCTATCGTATCGTA
TCTTATTGTATTGTAATGGG-TGTATTGACTTATTTTATTTAGTTAGTTACTTTTGTGTTATTTTATTTATT
TATCTGTTTGTTCGTTTTTGCCTGATCAAAGGTCAATCAGACCCGGTCGTCAAAGTGGCGATTTCCTAG
>m840812111902531s32164120/cs932-89/1-571
-TGTATGTATGTATGTATTTATTTATGTATTTATTTTTGAGACGGAGTTTCGCTCTTGTTGCTCAGACTGGA
GTGCGATGGCGCAATCTCGGCTCACTGCAACCTCCGCTTCCCAGGTTCAAGCGATTCTCCTGCCTCAGCCTT
CCTAGCAGCTGGGATTATAGGCATGTGCCACCGCGCCCGGCTAGTTTTGTATTTTCAATTGAGACGGGATTT
CTCCATGTTGGTCGGGCTTGTCTCCAACTCCCGACTTCAGGTGATGCGTCCACCTCGGCATCCCAAAGTGAC
GGGATGACAGGCATGAGCCACCGCGCCCGGCGTATTGTATTGTATTGTATTGTATTGTATTGTATTGTATTG
TATTGTATTGTATTGTATCGTATCCTATTGTATTGTATCCTATCGTATCCTATCGCATCCTATCGTATCGTA
TCTTATTGTATTGTAATGGGTTGTATTGACTTATTTTATTTAGTTAGTTACTTTTGTGTTATTTTATTTATT
TATCTTGTTTTTCG-TTTTGCCTGATCAAAGGTCAATCAGACCCGGTCGTCAAAGTGGCGATTTCCTAG
>m840462062420149s31310636/cs729-86/1-572
ATGTATGTATGTATGTATTTATTTATGTATTTATTTTTGAGACGGAGTTTCGCTCTTGTTGCTCAGACTGGA
GTGCGATGGCGCAATCTCGGCTCACTGCAACCTCCGCTTCCCAGGTTCAAGCGATTCTCCTGCCTCAGCCTT
CCTAGCAGCTGGGATTATAGGCATGTGCCACCGCGCCCGGCTAGTTTTGTATTTTCAATTGAGACGGGATTT
CTCCATGTTGGTCGGGCTTGTCTCCAACTCCCGACTTCAGGTGATGCGTCCACCTCGGCATCCCAAAGTGAC
GGGATGACAGGCATGAGCCACCGCGCCCGGCGTATTGTATTGTATTGTATTGTATTGTATTGTAATGTATTG
TATTGTATTGTATTGTATCGTATCCTATTGTATTGTATCCTATCGTATCCTATCGCATCCTATCGTATCGTA
TCTTATTGTATTGTAATGGG-TTTATTGACTTATTTTATTTAGTTAGTTACTTTTGTGTTATTTTATTTATT
TATCTGTTTGTTCGTTTTTGCCTGATCAAAGGTCAATCAGACCCGGTCGTCAAAGTGGCGATTTCCTAG
>m840462070720576s42514213/cs16341646/1-572
ATGTATGTATGTATGTATT-ATTTATGTATTTATTTTTGAGACGGAGTTTCGCTCTTGTTGCTCAGACTGGA
GTGCGATGGCGCAATCTCGGCTCACTGCAACCTCCGCTTCCCAGGTTCAAGCGATTCTCCTGCCTCAGCCTT
CCTAGCAGCTGGGATTATAGGCATGTGCCACCGCGCCCGGCTAGTTTTGTATTTTCAATTGAGACGGGATTT
CTCCATGTTGGTCGGGCTTGTCTCCAACTCCCGACTTCAGGTGATGCGTCCACCTCGGCATCCCAAAGTGAC
GGGATGACAGGCATGAGCCACCGCGCCCGGCGTATTGTATTGTATTGTATTGTATTGTATTGTATTGTATTG
TATTGTATTGTATTGTATCGTATCCTATTGTATTGTATCCTATCGTATCCTATCGCATCCTATCGTATCGTA
TCTTATTGTATTGTAATGGGTTGTATTGACTTATTTTATTTAGTTAGTTACTTTTGTGTTATTTTATTTATT
TATCTGTTTGTTCGTTTTTGCCTGATCAAAGGTCAATCAGACCCGGTCGTCAAAGTGGCGATTTCCTAG
>m640762030819446/231243/cs770-74/1-573
ATGTATGTATGTATGTATTTATTTATGTATTTATTTTTGAGACGGAGTTTCGCTCTTGTTGCTCAGACTGGA
GTGCGATGGCGCAATCTCGGCTCACTGCAACCTCCGCTTCCCAGGTTCAAGCGATTCTCCTGCCTCAGCCTT
CCTAGCAGCTGGGATTATAGGCATGTGCCACCGCGCCCGGCTAGTTTTGTATTTTCAATTGAGACGGGATTT
CTCCATGTTGGTCGGGCTTGTCTCCAACTCCCGACTTCAGGTGATGCGTCCACCTCGGCATCCCAAAGTGAC
GGGATGACAGGCATGAGCCACCGCGCCCGGCGTATTGTATTGTATTGTATTGTATTGTATTGTATTGTATTG
TATTGTATTGTATTGTATCGTATCCTATTGTATTGTATCCTATCGTATCCTATCGCATCCTATCGTATCGTA
TCTTATTGTATTGTAATGGGTTGTATTGACTTATTTTATTTAGTTAGTTACTTTTGTGTTATTTTATTTATT
TATCTGTTTGTTCGTTTTTGCCCTGATCAAGGTCAATCAGACCCGGTCGTCAAAGTGGCGATTTCCTAG
>m641362062816393/23009/cs1470-122/1-571
-TGTATGTATGTATGTATTTATTTATGTATTTATT-TTGAGACGGAGTTTCGCTCTTGTTGCTCAGACTGGA
GTGCGATGGCGCAATCTCGGCTCACTGCAACCTCCGCTTCCCAGGTTCAAGCGATTCTCCTGCCTCAGCCTT
CCTAGCAGCTGGGATTATAGGCATGTGCCACCGCGCCCGGCTAGTTTTGTATTTTCAATTGAGACGGGATTT
CTCCATGTTGGTCGGGCTTGTCTCCAACTCCCGACTTCAGGTGATGCGTCCACCTCGGCATCCCAAAGTGAC
GGGATGACAGGCATGAGCCACCGCGCCCGGCGTATTGTATTGTATTGTATTGTATTGTATTGTATTGTATTG
TATTGTATTGTATTGTATCGTATCCTATTGTATTGTATCCTATCGTATCCTATCGCATCCTATCGTATCGTA
TCTTATTGTATTGTAATGGGTTGTATTGACTTATTTTATTTAGTTAGTTACTTTTGTGTTATTTTATTTATT
TATCTGTTTGTTCGTTTTTGCCTGATCAAAGGTCAATCAGACCCGGTCGTCAAAGTGGCGATTTCCTAG
>m54329U1071922242/608239/cc669-21/1-571
ATGTATGTATGTATGTATTTATTTATGTATTTAT-TTTGAGACGGAGTTTCGCTCTTGTTGCTCAGACTGGA
GTGCGATGGCGCAATCTCGGCTCACTGCAACCTCCGCTTCCCAGGTTCAAGCGATTCTCCTGCCTCAGCCTT
CCTAGCAGCTGGGATTATAGGCATGTGCCACCGCGCCCGGCTAGTTTTGTATTTTCAATTGAGACGGGATTT
CTCCATGTTGGTCGGGCTTGTCTCCAACTCCCGACTTCAGGTGATGCGTCCACCTCGGCATCCCAAAGTGAC
GGGATGACAGGCATGAGCCACCGCGCCCGGCGTATTGTATTGTATTGTATTGTATTGTATTGTATTGTATTG
TATTGTATTGTATTGTATCGTATCCTATTGTATTGTATCCTATCGTATCCTATCGCATCCTATCGTATCGTA
TCTTATTGTATTGTAATGGGTTGTATTGACTTATTTTATTTAGTTAGTTACTTTTGTGTTATTTTATTTATT
TATCTGTTTGTTCGTTTTTGCCTGATCAAAGGTCAATCAGACC-CGTCGTCAAAGTGGCGATTTCCTAG
>m54329U1052417416/325992ccs790-32/1-572
ATGTATGTATGTATGTATTTATTTATGTATTTATTTTTGAGACGGAGTTTCGCTCTTGTTGCTCAGACTGGA
GTGCGATGGCGCAATCTCGGCTCACTGCAACCTCCGCTTCCCAGGTTCAAGCGATTCTCCTGCCTCAGCCTT
-CTAGCAGCTGGGATTATAGGCATGTGCCACCGCGCCCGGCTAGTTTTGTATTTTCAATTGAGACGGGATTT
CTCCATGTTGGTCGGGCTTGTCTCCAACTCCCGACTTCAGGTGATGCGTCCACCTCGGCATCCCAAAGTGAC
GGGATGACAGGCATGAGCCACCGCGCCCGGCGTATTGTATTGTATTGTATTGTATTGTATTGTATTGTATTG
TATTGTATTGTATTGTATCGTATCCTATTGTATTGTATCCTATCGTATCCTATCGCATCCTATCGTATCGTA
TCTTATTGTATTGTAATGGGTTGTATTGACTTATTTTATTTAGTTAGTTACTTTTGTGTTATTTTATTTATT
TATCTGTTTGTTCGTTTTTGCCTGATCAAAGGTCAATCAGACCCGGTCGTCAAAGTGGCGATTTCCTAG
>m54329U1072109210/736272ccs8880145/1-572
ATGTATGTATGTATGTATTTATTTATGTATTTATTTTTGAGACGGAGTTTCGCTCTTGTTGCTCAGACTGGA
GTGCGATGGCGCAATCTCGGCTCACTGCA-CCTCCGCTTCCCAGGTTCAAGCGATTCTCCTGCCTCAGCCTT
CCTAGCAGCTGGGATTATAGGCATGTGCCACCGCGCCCGGCTAGTTTTGTATTTTCAATTGAGACGGGATTT
CTCCATGTTGGTCGGGCTTGTCTCCAACTCCCGACTTCAGGTGATGCGTCCACCTCGGCATCCCAAAGTGAC
GGGATGACAGGCATGAGCCACCGCGCCCGGCGTATTGTATTGTATTGTATTGTATTGTATTGTATTGTATTG
TATTGTATTGTATTGTATCGTATCCTATTGTATTGTATCCTATCGTATCCTATCGCATCCTATCGTATCGTA
TCTTATTGTATTGTAATGGGTTGTATTGACTTATTTTATTTAGTTAGTTACTTTTGTGTTATTTTATTTATT
TATCTGTTTGTTCGTTTTTGCCTGATCAAAGGTCAATCAGACCCGGTCGTCAAAGTGGCGATTTCCTAG
>m641362062816393/380226/cs1118-690/1-571
-TGTATGTATGTATGTATTTATTTATGTATTTATTTTTGAGACGGAGTTTCGCTCTTGTTGCTCAGACTGGA
GTGCGATGGCGCAATCTCGGCTCACTGCAACCTCCGCTTCCCAGGTTCAAGCGATTCTCCTGCCTCAGCCTT
CCTAGCAGCTGGGATTATAGGCATGTGCCACCGCGCCCGGCTAGTT-TGTATTTTCAATTGAGACGGGATTT
CTCCATGTTGGTCGGGCTTGTCTCCAACTCCCGACTTCAGGTGTTGCGTCCACCTCGGCATCCCAAAGTGAC
GGGATGACAGGCATGAGCCACCGCGCCCGGCGTATTGTATTGTATTGTATTGTATTGTATTGTATTGTATTG
TATTGTATTGTATTGTATCGTATCCTATTGTATTGTATCCTATCGTATCCTATCGCATCCTATCGTATCGTA
TCTTATTGTATTGTAATGGGTTGTATTGACTTATTTTATTTAGTTAGTTACTTTTGTGTTATTTTATTTATT
TATCTGTTTGTTCGTTTTTGCCTGATCAAAGGTCAATCAGACCCGGTCGTCAAAGTGGCGATTTCCTAG
>m640762071110225/867252/cs730-70/1-572
ATGTATGTATGTATGTATTTATTTATGTATTTATTTTTGAGACGGAGTTTCGCTCTTGTTGCTCAGACTGGA
GTGCGATGGCGCAATCTCGGCTCACTGCAACCTCCGCTTC-CAGGTTCAAGCGATTCTCCTGCCTCAGCCTT
CCTAGCAGCTGGGATTATAGGCATGTGCCACCGCGCCCGGCTAGTTTTGTATTTTCAATTGAGACGGGATTT
CTCCATGTTGGTCGGGCTTGTCTCCAACTCCCGACTTCAGGTGATGCGTCCACCTCGGCATCCCAAAGTGAC
GGGATGACAGGCATGAGCCACCGCGCCCGGCGTATTGTATTGTATTGTATTGTATTGTATTGTATTGTATTG
TATTGTATTGTATTGTATCGTATCCTATTGTATTGTATCCTATCGTATCCTATCGCATCCTATCGTATCGTA
TCTTATTGTATTGTAATGGGTTGTATTGACTTATTTTATTTAGTTAGTTACTTTTGTGTTATTTTATTTATT
TATCTGTTTGTTCGTTTTTGCCTGATCAAAGGTCAATCAGACCCGGTCGTCAAAGTGGCGATTTCCTAG
>m640432061020339/179477/cs598-67/1-571
-TGTATGTATGTATGTATTTATTTATGTATTTATTTTTGAGACGGAGTTTCGCTCTTGTTGCTCAGACTGGA
GTGCGATGGCGCAATCTCGGCTCACTGCAACCTCCGCTTCCCAGGTTCAAGCGATTCTCCTGCCTCAGCCTT
CCTAGCAGCTGGGATTATAGGCATGTGCCACCGCGCCCGGCTAGTTTTGTATTTTCAATTGAGACGGGATTT
CTCCATGTTGGTCGGGCTTGTCTCCAACTCCCGACTTCAGGTGATGCGTCCACCTCGGCATCCCAAAGTGAC
GGGATGACAGGCATGAGCCACCGCGC-CGGCGTATTGTATTGTATTGTATTGTATTGTATTGTATTGTATTG
TATTGTATTGTATTGTATCGTATCCTATTGTATTGTATCCTATCGTATCCTATCGCATCCTATCGTATCGTA
TCTTATTGTATTGTAATGGGTTGTATTGACTTATTTTATTTAGTTAGTTACTTTTGTGTTATTTTATTTATT
TATCTGTTTGTTCGTTTTTGCCTGATCAAAGGTCAATCAGACCCGGTCGTCAAAGTGGCGATTTCCTAG
>m840052082701492s11483471/cs12201292/1-573
ATGTATGTATGTATGTATTTATTTATGTATTTATTTTTGAGACGGAGTTTCGCTCTTGTTGCTCAGACTGGA
GTGCGATGGCGCAATCTCGGCTCACTGCAACCTCCGCTTCCCAGGTTCAAGCGATTCTCCTGCCTCAGCCTT
CCTAGCAGCTGGGATTATAGGCATGTGCCACCGCGCCCGGCTAGTTTTTGTATTTTCATTGAGACGGGATTT
CTCCATGTTGGTCGGGCTTGTCTCCAACTCCCGACTTCAGGTGATGCGTCCACCTCGGCATCCCAAAGTGAC
GGGATGACAGGCATGAGCCACCGCGCCCGGCGTATTGTATTGTATTGTATTGTATTGTATTGTATTGTATTG
TATTGTATTGTATTGTATCGTATCCTATTGTATTGTATCCTATCGTATCCTATCGCATCCTATCGTATCGTA
TCTTATTGTATTGTAATGGGTTGTATTGACTTATTTTATTTAGTTAGTTACTTTTGTGTTATTTTATTTATT
TATCTGTTTGTTCGTTTTTGCCTGATCAAAGGTCAATCAGACCCGGTCGTCAAAGTGGCGATTTCCTAG
>m840812111902215s21809600/cs10111013/1-572
ATGTATGTATGTATGTATTTATTTATGTATTTATTTTTGAGACGGAGTTTCGCTCTTGTTGCTCAGACTGGA
GTGCGATGGCGCAATCTCGGCTCACTGCAACCTCCGCTTCCCAGGTTCAAGCGATTCTCCTGCCTCAGCCTT
CCTAGCAGCTGGGATTATAGGCATGTGCCACCGCGCCCGGCTAGTT-TGTATTTTCAATTGAGACGGGATTT
CTCCATGTTGGTCGGGCTTGTCTCCAACTCCCGACTTCAGGTGATGCGTCCACCTCGGCATCCCAAAGTGAC
GGGATGACAGGCATGAGCCACCGCGCCCGGCGTATTGTATTGTATTGTATTGTATTGTATTGTATTGTATTG
TATTGTATTGTATTGTATCGTATCCTATTGTATTGTATCCTATCGTATCCTATCGCATCCTATCGTATCGTA
TCTTATTGTATTGTAATGGGTTGTATTGACTTATTTTATTTAGTTAGTTACTTTTGTGTTATTTTATTTATT
TATCTGTTTGTTCGTTTTTGCCTGATCAAAGGTCAATCAGACCCGGTCGTCAAAGTGGCGATTTCCTAG
>m640432051717513/117143/cs546-51/1-572
-TGTATGTATGTATGTATTTATTTATGTATTTATTTTTGAGACGGAGTTTCGCTCTTGTTGCTCAGACTGGA
GTGCGATGGCGCAATCTCGGCTCACTGCAACCTCCGCTTCCCAGGTTCAAGCGATTCTCCTGCCTCAGCCTT
CCTAGCAGCTGGGATTATAGGCATGTGCCACCGCGCCCGGCTAGTTTGTATTTTCAAATTGAGACGGGATTT
CTCCATGTTGGTCGGGCTTGTCTCCAACTCCCGACTTCAGGTGATGCGTCCACCTCGGCATCCCAAAGTGAC
GGGATGACAGGCATGAGCCACCGCGCCCGGCGTATTGTATTGTATTGTATTGTATTGTATTGTATTGTATTG
TATTGTATTGTATTGTATCGTATCCTATTGTATTGTATCCTATCGTATCCTATCGCATCCTATCGTATCGTA
TCTTATTGTATTGTAATGGGTTGTATTGACTTATTTTATTTAGTTAGTTACTTTTGTGTTATTTTATTTATT
TATCTGTTTGTTCGTTTTTGCCTGATCAAAGGTCAATCAGACCCGGTCGTCAAAGTGGCGATTTCCTAG
>m641362062518471/192769/cs1513-185/1-572
ATGTATGTATGTATGTATTTATTTATGTATTTATTTTTGAGACGGAGTTTCGCTCTTGTTGCTCAGACTGGA
GTGCGATGGCGCAATCTCGGCTCACTGCAACCTCCGCTTCCCAGGTTCAAGCGATTCTCCTGCCTCAGCCTT
CCTAGCAGCTGGGATTATAGGCATGTGCCACCGCGCCCGGCTAGTTTTGTATTTTCAATTGAGACGGGATTT
CTCCATGTTGGTCGGGCTTGTCTCCAACTCCCGACTTCAGGTGATGCGTCCACCTCGGCATCCCAAAGTGAC
GGGATGACAGGCATGAGCCACCGCGCCCGGCGTATTGTATTGTATTGTATTGTATTGTATTGTATTGTATTG
TATTGTATTGTATTGTATCGTATCCTATTGTATTGTATCCTATCGTATCCTATCGCATCCTATCGTATCGTA
TCTTATTGTATTGTAATGGGTTGTATTGACTTATTTTATTTAGTTAGTTACTTTTGTGTTATTTTATTTATT
TATCTGTTTGTTCGTTTTTGCCTGATCAAAGGTCAATCAGACCCGGTCGTCA-AGTGGCGATTTCCTAG
>m641362061820203/1551722ccs633-005/1-571
-TGTATGTATGTATGTATTTATTTATGTATTTATTTTTGAGACGGAGTTTCGCTCTTGTTGCTCAGACTGGA
GTGCGATGGCGCAATCTCGGCTCACTGCAACCTCCGCTTCCCAGGTTCAAGCGATTCTCCTGCCTCAGCCTT
CCTAGCAGCTGGGATTATAGGCATGTGCCACCGCGCCCGGCTAGTTTTGTATTTTCAATTGAGACGGGATTT
CTCCATGTTGGTCG-GCTTGTCTCCAACTCCGGACTTCAGGTGATGCGTCCACCTCGGCATCCCAAAGTGAC
GGGATGACAGGCATGAGCCACCGCGCCCGGCGTATTGTATTGTATTGTATTGTATTGTATTGTATTGTATTG
TATTGTATTGTATTGTATCGTATCCTATTGTATTGTATCCTATCGTATCCTATCGCATCCTATCGTATCGTA
TCTTATTGTATTGTAATGGGTTGTATTGACTTATTTTATTTAGTTAGTTACTTTTGTGTTATTTTATTTATT
TATCTGTTTGTTCGTTTTTGCCTGATCAAAGGTCAATCAGACCCGGTCGTCAAAGTGGCGATTTCCTAG
>m840112090217581s11658382/cs147-04/1-571
-TGTATGTATGTATGTATTTATTTATGTATTTATTTTTGAGACGGAGTTTCGCTCTTGTTGCTCAGACTGGA
GTGCGATGGCGCAATCTCGGCTCACTGCAACCTCCGCTTCCCAGGTTCAAGCGATTCTCCTGCCTCAGCCTT
CCTAGCAGCTGGGATTATAGGCATGTGCCACCGCGCCCGGCTAGTTTTGTATTTTCAATTGAGACGGGATTT
CTCCATGTTGGTCGGGCTTGTCTCCAACTCCCGACTTCA-GTGATGCGTCCACCTCGGCATCCCAAAGTGAC
GGGATGACAGGCATGAGCCACCGCGCCCGGCGTATTGTATTGTATTGTATTGTATTGTATTGTATTGTATTG
TATTGTATTGTATTGTATCGTATCCTATTGTATTGTATCCTATCGTATCCTATCGCATCCTATCGTATCGTA
TCTTATTGTATTGTAATGGGTTGTATTGACTTATTTTATTTAGTTAGTTACTTTTGTGTTATTTTATTTATT
TATCTGTTTGTTCGTTTTTGCCTGATCAAAGGTCAATCAGACCCGGTCGTCAAAGTGGCGATTTCCTAG
>m640432062004171/1528439ccs839-41/1-572
ATGTATGTATGTATGTATTTATTTATGTATTTATTTTTGAGACGGAGTTTCGCTCTTGTTGCTCAGACTGGA
GTGCGATGGCGCAATCTCGGCTCACTGCAACCTCCGCTTCCCAGGTTCAAGCGATTCTCCTGCCTCAGCCTT
CCTAGCAGCTGGGATTATAGGCATGTGCCACCGCGCCCGGCTAGTTTTGTATTTTCAATTGAGACGGGATTT
CTCCATGTTGGTCGGGCTTGTCTCCAACTCCCGACTTCAGGTGATGCGTCCACCTCGGCATCCCAAAGTGAC
GGGATGACAGGCATGAGCCACCGCGCCCGGCGTATTGTATTGTATTGTATTGTATTGTATTGTATTGTATTG
TATTGTATTGTATTGTATCGTATC-TATTGTATTGTATCCTATCGTATCCTATCGCATCCTATCGTATCGTA
TCTTATTGTATTGTAATGGGTTGTATTGACTTATTTTATTTAGTTAGTTACTTTTGTGTTATTTTATTTATT
TATCTGTTTGTTCGTTTTTGCCTGATCAAAGGTCAATCAGACCCGGTCGTCAAAGTGGCGATTTCCTAG
>m54329U1070404010/529655/cc1523295/1-572
ATGTATGTATGTATGTATTTATTTATGTATTTATTTTTGAGACGGAGTTTCGCTCTTGTTGCTCAGACTGGA
GTGCGATGGCGCAATCTCGGCTCACTGCAACCTCCGCTTCCCAGGTTCAAGCGATTCTCCTGCCTCAGCCTT
CCTAGCAGCTGGGATTATAGGCATGTGCCACCGCGCCCGGCTAGTTTTGTATTTTC-ATTGAGAGGGGATTT
CTCCATGTTGGTCGGGCTTGTCTCCAACTCCCGACTTCAGGTGATGCGTCCACCTCGGCATCCCAAAGTGAC
GGGATGACAGGCATGAGCCACCGCGCCCGGCGTATTGTATTGTATTGTATTGTATTGTATTGTATTGTATTG
TATTGTATTGTATTGTATCGTATCCTATTGTATTGTATCCTATCGTATCCTATCGCATCCTATCGTATCGTA
TCTTATTGTATTGTAATGGGTTGTATTGACTTATTTTATTTAGTTAGTTACTTTTGTGTTATTTTATTTATT
TATCTGTTTGTTCGTTTTTGCCTGATCAAAGGTCAATCAGACCCGGTCGTCAAAGTGGCGATTTCCTAG
>m54329U1062123320/236681/cc8998970/1-572
ATGTATGTATGTATGTATTTATTTATGTATTTATTTTTGAGACGGAGTTTCGCTCTTGTTGCTCAGACTGGA
GTGCGATGGCGCAATCTCGGCTCACTGCAACCTCCGCTTCCCAGGTTCAAGCGATTCTCCTGCCTCAGCCTT
CCTAGCAGCTGGGATTATAGGCATGTGCCACCGCGCCCGGCTAGTTTTGTATTTTCAATTGAGACGGGATTT
CTCCATGTTGGTCGGGCTTG-CTCCAACTCCCGACTTCAGGTGATGCGTCCACCTCGGCATCCCAAAGTGAC
GGGATGACAGGCATGAGCCACCGCGCCCGGCGTATTGTATTGTATTGTATTGTATTGTATTGTATTGTATTG
TATTGTATTGTATTGTATCGTATCCTATTGTATTGTATCCTATCGTATCCTATCGCATCCTATCGTATCGTA
TCTTATTGTATTGTAATGGGTTGTATTGACTTATTTTATTTAGTTAGTTACTTTTGTGTTATTTTATTTATT
TATCTGTTTGTTCGTTTTTGCCTGATCAAAGGTCAATCAGACCCGGTCGTCAAAGTGGCGATTTCCTAG
>m840462062818259s41250479/cs14121474/1-572
ATGTATGTATGTATGTATTTATTTATGTATTTATTTTTGAGACGGAGTTTCGCTCTTGTTGCTCAGACTGGA
GTGCGATGGCGCAATCTCGGCTCACTGCAACCTCCGCTTCCCAGGTTCAAGCGATTCTCCTGCCTCAGCCTT
CCTAGCAGCTGGGATTATAGGCATGTGCCACCGCGCCCGGCTAGTTTTGTATTTTCAATTGAGACGGGATTT
CTCCATGTTGGTCGGGCTTGTCTCCAACTCCCGACTTCAGGTGATGCGTCCACCTCGGCATCCCAAAGTGAC
GGGATGACAGGCATGAGCCACCGCGCCCGGCGTATTGTATTGTATTGTATTGTATTGTATTGTATTGTATTG
TATTGTATTGTATTGTATCGTATCCTATTGTATTGTATCCTATCGTATCCTATCGCATCCTATCGTATCGTA
TCT-ATTGTATTGTAATGGGTTGTATTGACTTATTTTATTTAGTTAGTTACTTTTGTGTTATTTTATTTATT
TATCTGTTTGTTCGTTTTTGCCTGATCAAAGGTCAATCAGACCCGGTCGTCAAAGTGGCGATTTCCTAG
>m640111022819039/872541/cs78-130/1-572
-TGTATGTATGTATGTATTTATTTATGTATTTATTTTTGAGACGGAGTTTCGCTCTTGTTGCTCAGACTGGA
GTGCGATGGCGCAATCTCGGCTCACTGCAACCTCCGCTTCCCAGGTTCAAGCGATTCTCCTGCCTCAGCCTT
CCTAGCAGCTGGGATTATAGGCATGTGCCACCGCGCCCGGCTAGTTTTGTATTTTCAATTGAGACGGGATTT
CTCCATGTTGGTCGGGCTTGTCTCCAACTCCCGACTTCAGGTGATGCGTCCACCTCGGCATCCCAAAGTGAC
GGGATGACAGGCATGAGCCACCGCGCCCGGCGTATTGTATTGTATTGTATTGTATTGTATTGTATTGTATTG
TATTGTTTTGTATTGTATCGTATCGTATTGTATTGTATCCTATCGTATCCTATCGCATCCTATCGTATCGTA
TCTTATTGTATTGTAATGGGTTGTATTGACTTATTTTATTTAGTTAGTTACTTTTGTGTTATTTTATTTATT
TATCTGTTTGTTCGTTTTTGCCTGATCAAAGGTCAATCAGACCCGGTCGTCAAAGTGGCGATTTCCTAG
>m640151022401310/1000968ccs860-42/1-573
ATGTATGTATGTATGTATTTATTTATGTATTTATTTTTGAGACGGAGTTTCGCTCTTGTTGCTCAGACTGGA
GTGCGATGGCGCAATCTCGGCTCACTGCAACCTCCGCTTCCCAGGTTCAAGCGATTCTCCTGCCTCAGCCTT
CCTAGCAGCTGGGATTATAGGCATGTGCCACCGCGCCCGGCTAGTTTTGTATTTTCAATTGAGACGGGATTT
CTCCATGTTGGTCGGGCTTGTCTCCAACTCCCGACTTCAGGTGATGCGTCCACCTCGGCATCCCAAAGTGAC
GGGATGACAGGCATGAGCCACCGCGCCCGGCGTATTGTATTGTATTGTATTGTATTGTATTGTATTGTATTG
TATTGTATTGTATTGTATCGTATCGTATTGTATTGTATCCTATCGTATCCTATCGCATCCTATCGTATCGTA
TCTTATTGTATTGTAATGGGTTGTATTGACTTATTTTATTTAGTTAGTTACTTTTGTGTTATTTTATTTATT
TATCTGTTTGTTCGTTTTTGCCTGATCAAAGGTCAATCAGACCCGGTCGTCAATGTGGCGATTTCCTAG
>m640151022401310/1783900ccs645-017/1-573
ATGTATGTATGTATGTATTTATTTATGTATTTATTTTTGAGACGGAGTTTCGCTCTTGTTGCTCAGACTGGA
GTGCGATGGCGCAATCTCGGCTCACTGCAACCTCCGCTTCCCAGGTTCAAGCGATTCTCCTGCCTCAGCCTT
CCTAGCAGCTGGGATTATAGGCATGTGCCACCGCGCCCGGCTAGTTTTGTATTTTCAATTGAGACGGGATTT
CTCCATGTTGGTCGGGCTTGTCTCCAACTCCCGACTTCAGGTGATGCGTCCACCTCGGCATCCCAAAGTGAC
GGGATGACAGGCATGAGCCACCGCGCCCGGCGTTTTGTATTGTATTGTATTGTATTGTATTGTATTGTATTG
TATTGTATTGTATTGTATCGTATCGTATTGTATTGTATCCTATCGTATCCTATCGCATCCTATCGTATCGTA
TCTTATTGTATTGTAATGGGTTGTATTGACTTATTTTATTTAGTTAGTTACTTTTGTGTTATTTTATTTATT
TATCTGTTTGTTCGTTTTTGCCTGATCAAAGGTCAATCAGACCCGGTCGTCAAAGTGGCGATTTCCTAG
>m640151022515593/1370576ccs763-35/1-572
-TGTATGTATGTATGTATTTATTTATGTATTTATTTTTGAGACGGAGTTTCGCTCTTGTTGCTCAGACTGGA
GTGCGATGGCGCAATCTCGGCTCACTGCAACCTCCGCTTCCCAGTTTCAAGCGATTCTCCTGCCTCAGCCTT
CCTAGCAGCTGGGATTATAGGCATGTGCCACCGCGCCCGGCTAGTTTTGTATTTTCAATTGAGACGGGATTT
CTCCATGTTGGTCGGGCTTGTCTCCAACTCCCGACTTCAGGTGATGCGTCCACCTCGGCATCCCAAAGTGAC
GGGATGACAGGCATGAGCCACCGCGCCCGGCGTATTGTATTGTATTGTATTGTATTGTATTGTATTGTATTG
TATTGTATTGTATTGTATCGTATCGTATTGTATTGTATCCTATCGTATCCTATCGCATCCTATCGTATCGTA
TCTTATTGTATTGTAATGGGTTGTATTGACTTATTTTATTTAGTTAGTTACTTTTGTGTTATTTTATTTATT
TATCTGTTTGTTCGTTTTTGCCTGATCAAAGGTCAATCAGACCCGGTCGTCAAAGTGGCGATTTCCTAG
>m840052082701492s12131738/cs920-77/1-573
ATGTATGTATGTATGTATTTATTTATGTATTTATTTTTGAGACGGAGTTTCGCTCTTGTTGCTCAGACTGGA
GTGCGATGGCGCAATCTCGGCTCACTGCAACCTCCGCTTCCCAGGTTCAAGCGATTCTCCTGCCTCAGCCTT
CCTAGCAGCTGGGATTATAGGCATGTGCCACCGCGCCCGGCTAGTTTTGTATTTTCAATTGAGACGGGATTT
CTCCATGTTGGTCGGGCTTGTCTCCAACTCCCGACTTCAGGTGATGCGTCCACCTCGGCATCCCAAAGTGAC
GGGATGACAGGCATGAGCCACCGCGCCCGGCGTATTGTATTGTATTGTATTGTATTGTATTGTATTGTATTG
TATTGTATTGTATCGTATCGTATCGTATTGTATTGTATCCTATCGTATCCTATCGCATCCTATCGTATCGTA
TCTTATTGTATTGTAATGGGTTGTATTGACTTATTTTATTTAGTTAGTTACTTTTGTGTTATTTTATTTATT
TATCTGTTTGTTCGTTTTTGCCTGATCAAAGGTCAATCAGACCCGGTCGTCAAAGTGGCGATTTCCTAG
>m840052082701492s12507497/cs927-84/1-572
-TGTATGTATGTATGTATTTATTTATGTATTTATTTTTGAGACGGAGTTTCGCTCTTGTTGCTCAGACTGGA
GTGCGATGGCGCAATCTCGGCTCACTGCAACCTCCGCTTCCCAGGTTCAAGCGATTCTCCTGCCTCAGCCTT
CCTAGCAGCTGGGATTATAGGCATGTGCCACCGCGCCCGGCTAGTTTTGTATTTTCAATTGAGACGGGATTT
CTCCATGTTGGTCGGGCTTGTCTCCAACTCCCGACTTCAGGTGATGCGTCCACCTCGGCATCCCAAAGTGAC
GGGATGACAGGCATGAGCCACCGCGCCCGGCGTATTGTATTGTATTGTATTGTATTGTATTGTATTGTATTG
TATTGTATTGTATCGTATCGTATCGTATTGTATTGTATCCTATCGTATCCTATCGCATCCTATCGTATCGTA
TCTTATTGTATTGTAATGGGTTGTATTGACTTATTTTATTTAGTTAGTTACTTTTGTGTTATTTTATTTATT
TATCTGTTTGTTCGTTTTTGCCTGATCAAAGGTCAATCAGACCCGGTCGTCAAAGTGGCGATTTCCTAG
>m840052082701492s11589978/cs14761598/1-573
ATGTATGTATGTATGTATTTATTTATGTATTTATTTTTGAGACGGAGTTTCGCTCTTGTTGCTCAGACTGGA
GTGCGATGGCGCAATCTCGGCTCACTGCAACCTCCGCTTCCCAGGTTCAAGCGATTCTCCTGCCTCAGCCTT
CCTAGCAGCTGGGATTATAGGCATGTGCCACCGCGCCCGGCTAGTTTTGTATTTTCAATTGAGACGGGATTT
CTCCATGTTGGTCGGGCTTGTCTCCAACTCCCGACTTCAGGTGATGCGTCCACCTCGGCATCCCAAAGTGAC
GGGATGACAGGCATGAGCCACCGCGCCCGGCGTATTGTATTGTATTGTATTGTATTGTATTGTATTGTATTG
TATTGTATTGTATTGTATCGTATCGTATTGTATTGTATCCTATCGTATCCTATCGCATCCTATCGTATCGTA
TCTTATTGTATTGTAATGGGTTGTATTGACTTATTTTATTTAGTTAGTTACTTTTGTGTTATTTTATTTATT
TATCTGTTTGTTCGTTTTTGCCTGATCAAAGGTCAATCAGACCCAGTCGTCAAAGTGGCGATTTCCTAG
>m840052082701492s1870983/cc6113685/1-572
-TGTATGTATGTATGTATTTATTTATGTATTTATTTTTGAGACGGAGTTTCGCTCTTGTTGCTCAGACTGGA
GTGCGATGGCGCAATCTCGGCTCACTGCAACCTCCGCTTCCCAGGTTCAAGCGATTCTCCTGCCTCAGCCTT
CCTAGCAGCTGGGATTATAGGCATGTGCCACCGCGCCCGGCTAGTTTTGTATTTTCAATTGAGACGGGATTT
CTCCATGTTGGTCGGGCTTGTCTCCAACTCCCGACTTCAGGTGATGCGTCCACCTCGGCATCCCAAAGTGAC
GGGATGACAGGCATGAGCCACCGCGCCCGGCGTATTGTATTGTATTGTATTGTATTGTATTGTATTGTATTG
TATTGTATTGTATTGTATCGTATCGTATTGTATTGTATCCTATCGTATCCTATCGCATCCTATCGTATCGTA
TCTTATTGTATTGTAATGGGTTGTATTGACTTATTTTATTTAGTTAGTTACTTTTGTGTTATTTTATTTATT
TATCTGTTTGTTCGTTTTTGCCTGATCAAAGGTCAATCAGACCCAGTCGTCAAAGTGGCGATTTCCTAG
>m840052082701492s1511223/cc3694466/1-572
-TGTATGTATGTATGTATTTATTTATGTATTTATTTTTGAGACGGAGTTTCGCTCTTGTTGCTCAGACTGGA
GTGCGATGGCGCAATCTCGGCTCACTGCAACCTCCGCTTCCCAGGTTCAAGCGATTCTCCTGCCTCAGCCTT
CCTAGCAGCTGGGATTATAGGCATGTGCCACCGCGCCCGGCTAGTTTTGTATTTTCAATTGAGACGGGATTT
CTCCATGTTGGTCGGGCTTGTCTCCAACTCCCGACTTCAGGTGATGCGTCCACCTCGGCATCCCAAAGTGAC
GGGATGACAGGCATGAGCCACCGCGCCCGGCGTATTGTATTGTATTGTATTGTATTGTATGTAATTGTATTG
TATTGTATTGTATTGTATCGTATCCTATTGTATTGTATCCTATCGTATCCTATCGCATCCTATCGTATCGTA
TCTTATTGTATTGTAATGGGTTGTATTGACTTATTTTATTTAGTTAGTTACTTTTGTGTTATTTTATTTATT
TATCTGTTTGTTCGTTTTTGCCTGATCAAAGGTCAATCAGACCCGGTCGTCAAAGTGGCGATTTCCTAG
>m840112090217581s11622754/cs835-92/1-572
-TGTATGTATGTATGTATTTATTTATGTATTTATTTTTGAGACGGAGTTTCGCTCTTGTTGCTCAGACTGGA
GTGCGATGGCGCAATCTCGGCTCACTGCAACCTCCGCTTCCCAGGTTCAAGCGATTCTCCTGCCTCAGCCTT
CCTAGCAGCTGGGATTATAGGCATGTGCCACCGCGCCCGGCTAGTTTTGTATTTTCAATTGAGACGGGATTT
CTCCATGTTGGTCGGGCTTGTCTCCAACTCCCGACTTCAGGTGATGCGTCCACCTCGGCATCCCAAAGTGAC
GGGATGACAGGCATGAGCCACCGCGCCCGGCGTATTGTATTGTATTGTATTGTATTGTATTGTATTGTATTG
TATTGTAATGTATTGTATCGTATCGTATTGTATTGTATCCTATCGTATCCTATCGCATCCTATCGTATCGTA
TCTTATTGTATTGTAATGGGTTGTATTGACTTATTTTATTTAGTTAGTTACTTTTGTGTTATTTTATTTATT
TATCTGTTTGTTCGTTTTTGCCTGATCAAAGGTCAATCAGACCCGGTCGTCAAAGTGGCGATTTCCTAG
>m840112090217581s12656885/cs929-86/1-573
ATGTATGTATGTATGTATTTATTTATGTATTTATTTTTGAGACGGAGTTTCGCTCTTGTTGCTCAGACTGGA
GTGCGATGGCGCAATCTCGGCTCACTGCAACCTCCGCTTCCCAGGTTCAAGCGATTCTCCTGCCTCAGCCTT
CCTAGCAGCTGGGATTATAGGCATGTGCCACCGCGCCCGGCTAGTTTTGTATTTTCAATTGGGACGGGATTT
CTCCATGTTGGTCGGGCTTGTCTCCAACTCCCGACTTCAGGTGATGCGTCCACCTCGGCATCCCAAAGTGAC
GGGATGACAGGCATGAGCCACCGCGCCCGGCGTATTGTATTGTATTGTATTGTATTGTATTGTATTGTATTG
TATTGTATTGTATTGTATCGTATCGTATTGTATTGTATCCTATCGTATCCTATCGCATCCTATCGTATCGTA
TCTTATTGTATTGTAATGGGTTGTATTGACTTATTTTATTTAGTTAGTTACTTTTGTGTTATTTTATTTATT
TATCTGTTTGTTCGTTTTTGCCTGATCAAAGGTCAATCAGACCCGGTCGTCAAAGTGGCGATTTCCTAG
>m840112090217581s12407068/cs755-13/1-573
ATGTATGTATGTATGTATTTATTTATGTATTTATTTTTGAGACGGAGTTTCGCTCTTGTTGCTCAGACTGGA
GTGCGATGGCGCAATCTCGGCTCACTGCAACCTCCGCTTCCCAGGTTCAAGCGATTCTCCTGCCTCAGCCTT
CCTAGCAGCTGGGATTATAGGCATGTGCCACCGCGCCCGGCTAGTTTTGTATTTTCAATTGAGACGGGATTT
CTCCATGTTGGTCGGGCTTGTCTCCAACTCCCGACTTCAGGTGATGCGTCCACCTCGGCATCCCAAAGTGAC
GGGATGACAGGCATGAGCCACCGCGCCCGGCGTATTGTATTGTATTGTATTGTATTGTATTGTATTGTATTG
TATTGTATTGTATTGTATCGTATCCTATTGTATTGTATCCTATCGTATCCTATCGCATCCTATCGTATCGTA
TCTTATTGTATTGTAATGGGTTGTATTGACTTATTTTATTTAGTTAGTTACTTTTGGTGTTATTTATTTATT
TATCTGTTTGTTCGTTTTTGCCTGATCAAAGGTCAATCAGACCCGGTCGTCAAAGTGGCGATTTCCTAG
>m840112090217581s1806729/cc1421-477/1-573
ATGTATGTATGTATGTATTTATTTATGTATTTATTTTTGAGACGGAGTTTCGCTCTTGTTGCTCAGACTGGA
GTGCGATGGCGCAATCTCGGCTCACTGCAACCTCCGCTTCCCAGGTTCAAGCGATTCTCCTGCCTCAGCCTT
CCTAGCAGCTGGGATTATAGGCATGTGCCACCGCGCCCGGCTAGTTTTGTATTTTCAATTGAGACGGGATTT
CTCCATGTTGGTCGGGCTTGTCTCCAACTCCCGACTTCAGGTGATGCGTCCACCTCGGCATCCCAAAGTGAC
GGGATGACAGGCATGAGCCACCGCGCCCGGCCTATTGTATTGTATTGTATTGTATTGTATTGTATTGTATTG
TATTGTATTGTATTGTATCGTATCGTATTGTATTGTATCCTATCGTATCCTATCGCATCCTATCGTATCGTA
TCTTATTGTATTGTAATGGGTTGTATTGACTTATTTTATTTAGTTAGTTACTTTTGTGTTATTTTATTTATT
TATCTGTTTGTTCGTTTTTGCCTGATCAAAGGTCAATCAGACCCGGTCGTCAAAGTGGCGATTTCCTAG
>m840112090217581s1299535/cc2410282/1-572
-TGTATGTATGTATGTATTTATTTATGTATTTATTTTTGAGACGGAGTTTCGCTCTTGTTGCTCAGACTGGA
GTGCGATGGCGCAATCTCGGCTCACTGCAACCTCCGCTTCCCAGGTTCAAGCGATTCTCCTGCCTCAGCCTT
CCTAGCAGCTGGGATTATAGGCATGTGCCACCGCGCCCGGCTAGTTTTGTATTTTCAATTGAGACGGGATTT
CTCCATGTTGGTCGGGCTTGTCTCCAACTCCCGACTTCAGGTGATGCGTCCACCTCGGCATCCCAAAGTGAC
GGGATGACAGGCATGAGCCACCGCGCCCGGCGTATTGTATTGTATTGTATTGTATTGTATTGTATTTTATTG
TATTGTATTGTATTGTATCGTATCGTATTGTATTGTATCCTATCGTATCCTATCGCATCCTATCGTATCGTA
TCTTATTGTATTGTAATGGGTTGTATTGACTTATTTTATTTAGTTAGTTACTTTTGTGTTATTTTATTTATT
TATCTGTTTGTTCGTTTTTGCCTGATCAAAGGTCAATCAGACCCGGTCGTCAAAGTGGCGATTTCCTAG
>m840112090217581s12219711/cs13071339/1-572
-TGTATGTATGTATGTATTTATTTATGTATTTATTTTTGAGACGGAGTTTCGCTCTTGTTGCTCAGACTGGA
GTGCGATGGCGCAATCTCGGCTCACTGCAACCTCCGCTTCCCAGGTTCAAGCGATTCTCCTGCCTCAGCCTT
CCTAGCAGCTGGGATTATAGGCATGTGCCACCGCGCCCGGCTAGTTTTGTATTTTCAATTGAGACGGGATTT
CTCCATGTTGGTCGGGCTTGTCTCCAACTCCCGACTTCAGGTGATGCGTCCACCTCGGCATCCCAAAGTGAC
GGGATGACAGGCATGAGCCACCGCGCCCGGCGTATTGTATTGTATTGTATTGTATTGTATTGTATTGTATTG
TATTGTATTGTATTGTATCGTATCGTATTGTATTGTATCCTATCGTATCCTATCGCATCCTATCGTATCGTA
TCTTATTGTATTGTAATGGGTTGTATTGACTTATTTTATTTAGTTATTTACTTTTGTGTTATTTTATTTATT
TATCTGTTTGTTCGTTTTTGCCTGATCAAAGGTCAATCAGACCCGGTCGTCAAAGTGGCGATTTCCTAG
>m640762021502199/689948/cs1931-503/1-572
-TGTATGTATGTATGTATTTATTTATGTATTTATTTTTGAGACGGAGTTTCGCTCTTGTTGCTCAGACTGGA
GTGCGATGGCGCAATCTCGGCTCACTGCAACCTCCGCTTCCCAGGTTCAAGCGATTCTCCTGCCTCAGCCTT
CCTAGCAGCTGGGATTATAGGCATGTGCCACCGCGCCCGGCTAGTTTTGTATTTTCAATTGAGACGGGATTT
CTCCATGTTGGTCGGGCTTGTCTCCAACTCCCGACTTCAGGTGATGCGTCCACCTCGGCATCCCAAAGTGAC
GGGATGACAGGCATGAGCCACCGCGCCCGGCCTATTGTATTGTATTGTATTGTATTGTATTGTATTGTATTG
TATTGTATTGTATTGTATCGTATCGTATTGTATTGTATCCTATCGTATCCTATCGCATCCTATCGTATCGTA
TCTTATTGTATTGTAATGGGTTGTATTGACTTATTTTATTTAGTTAGTTACTTTTGTGTTATTTTATTTATT
TATCTGTTTGTTCGTTTTTGCCTGATCAAAGGTCAATCAGACCCGGTCGTCAAAGTGGCGATTTCCTAG
>m640762021502199/653692/cs1609-381/1-572
-TGTATGTATGTATGTATTTATTTATGTATTTATTTTTGAGACGGAGTTTCGCTCTTGTTGCTCAGACTGGA
GTGCGATGGCGCAATCTCGGCTCACTGCAACCTCCGCTTCCCAGGTTCAAGCGATTCTCCTGCCTCAGCCTT
CCTAGCAGCTGGGATTATAGGCATGTGCCACCGCGCCCGGCTAGTTTTGTATTTTCAATTGAGACGGGATTT
CTCCATGTTGGTCGGGCTTGTCTCCAACTCCCGACTTCAGGTGATGCGTCCACCTCGGCATCCCAAAGTGAC
GGGATGACAGGCATGAGCCACCGCGCCCGGCGTATTGTATTGTATTGTATTGTATTGTATTGTATTGTATTG
TATTGTATCGTATTGTATCGTATCGTATTGTATTGTATCCTATCGTATCCTATCGCATCCTATCGTATCGTA
TCTTATTGTATTGTAATGGGTTGTATTGACTTATTTTATTTAGTTAGTTACTTTTGTGTTATTTTATTTATT
TATCTGTTTGTTCGTTTTTGCCTGATCAAAGGTCAATCAGACCCGGTCGTCAAAGTGGCGATTTCCTAG
>m640762021502199/915875/cs1225-597/1-573
ATGTATGTATGTATGTATTTATTTATGTATTTATTTTTGAGACGGAGTTTCGCTCTTGTTGCTCAGACTGGA
GTGCGATGGCGCAATCTCGGCTCACTGCAACCTCCGCTTCCCAGGTTCAAGCGATTCTCCTGCCTCAGCCTT
CCTAGCAGCTGGGATTATAGGCATGTGCCACCGCGCCCGGCTAGTTTTGTATTTTCAATTGAGACGGGATTT
CTCCATGTTGGTCGGGCTTGTCTCCAACTCCCGACTTCAGGTGATGCGTCCACCTCGGCATCCCAAAGTGAC
GGGATGACAGGCATGAGCCACCGCGCCCGGCGTATTGTATTGTATTGTATTGTATTGTATTGTATTGTATTG
TATTGTATCGTATTGTATCGTATCGTATTGTATTGTATCCTATCGTATCCTATCGCATCCTATCGTATCGTA
TCTTATTGTATTGTAATGGGTTGTATTGACTTATTTTATTTAGTTAGTTACTTTTGTGTTATTTTATTTATT
TATCTGTTTGTTCGTTTTTGCCTGATCAAAGGTCAATCAGACCCGGTCGTCAAAGTGGCGATTTCCTAG
>m640762021502199/1377154ccs066-68/1-572
-TGTATGTATGTATGTATTTATTTATGTATTTATTTTTGAGACGGAGTTTCGCTCTTGTTGCTCAGACTGGA
GTGCGATGGCGCAATCTCGGCTCACTGCAACCTCCGCTTCCCAGGTTCAAGCGATTCTCCTGCCTCAGCCTT
CCTAGCAGCTGGGATTATAGGCATGTGCCACCGCGCCCGGCTAGTTTTGTATTTTCAATTGAGACGGGATTT
CTCCATGTTGGTCGGGCTTGTCTCCAACTCCCGACTTCAGGTGATGCGTCCACCTCGGCATCCCAAAGTGAC
GGGATGACAGGCATGAGCCACCGCGCCCGGCCTATTGTATTGTATTGTATTGTATTGTATTGTATTGTATTG
TATTGTATTGTATTGTATCGTATCCTATTGTATTGTATCCTATCGTATCCTATCGCATCCTATCGTATCGTA
TCTTATTGTATTGTAATGGGTTGTATTGACTTATTTTATTTAGTTAGTTACTTTTGTGTTATTTTATTTATT
TATCTGTTTGTTCGTTTTTGCCTGATCAAAGGTCAATCAGACCCAGTCGTCAAAGTGGCGATTTCCTAG
>m640762021502199/1333978ccs585-17/1-573
ATGTATGTATGTATGTATTTATTTATGTATTTATTTTTGAGACGGAGTTTCGCTCTTGTTGCTCAGACTGGA
GTGCGATGGCGCAATCTCGGCTCACTGCAACCTCCGCTTCCCAGGTTCAAGCGATTCTCCTGCCTCAGCCTT
CCTAGCAGCTGGGATTATAGGCATGTGCCACCGCGCCCGGCTAGTTTTGTATTTTCAATTGAGACGGGATTT
CTCCATGTTGGTCGGGCTTGTCTCCAACTCCCGACTTCAGGTGATGCGTCCACCTCGGCATCCCAAAGTGAC
GGGATGACAGGCATGAGCCACCGCGCCCGGCCTATTGTATTGTATTGTATTGTATTGTATTGTATTGTATTG
TATTGTATTGTATTGTATCGTATCCTATTGTATTGTATCCTATCGTATCCTATCGCATCCTATCGTATCGTA
TCTTATTGTATTGTAATGGGTTGTATTGACTTATTTTATTTAGTTAGTTACTTTTGTGTTATTTTATTTATT
TATCTGTTTGTTCGTTTTTGCCTGATCAAAGGTCAATCAGACCCAGTCGTCAAAGTGGCGATTTCCTAG
>m840462062817556s32378613/cs157-15/1-573
ATGTATGTATGTATGTATTTATTTATGTATTTATTTTTGAGACGGAGTTTCGCTCTTGTTGCTCAGACTGGA
GTGCGATGGCGCAATCTCGGCTCACTGCAACCTCCGCTTCCCAGGTTCAAGCGATTCTCCTGCCTCAGCCTT
CCTAGCAGCTGGGATTATAGGCATGTGCCACCGCGCCCGGCTAGTTTTGTATTTTCAATTGAGACGGGATTT
CTCCATGTTGGTCGGGCTTGTCTCCAACTCCCGACTTCAGGTGATGCGTCCACCTCGGCATCCCAAAGTGAC
GGGATGACAGGCATGAGCCACCGCGCCCGGCGTATTGTATTGTATTGTATTGTTTTGTATTGTATTGTATTG
TATTGTATTGTATTGTATCGTATCGTATTGTATTGTATCCTATCGTATCCTATCGCATCCTATCGTATCGTA
TCTTATTGTATTGTAATGGGTTGTATTGACTTATTTTATTTAGTTAGTTACTTTTGTGTTATTTTATTTATT
TATCTGTTTGTTCGTTTTTGCCTGATCAAAGGTCAATCAGACCCGGTCGTCAAAGTGGCGATTTCCTAG
>m840462062817556s3125246/cc3170-228/1-572
-TGTATGTATGTATGTATTTATTTATGTATTTATTTTTGAGACGGAGTTTCGCTCTTGTTGCTCAGACTGGA
GTGCGATGGCGCAATCTCGGCTCACTGCAACCTCCGCTTCCCAGGTTCAAGCGATTCTCCTGCCTCAGCCTT
CCTAGCAGCTGGGATTATAGGCATGTGCCACCGCGCCCGGCTAGTTTTGTATTTTCAATTGAGACGGGATTT
CTCCATGTTGGTCGGGCTTGTCTCCAACTCCCGACTTCAGGTGATGCGTCCACCTCGGCATCCCAAAGTGAC
GGGATGACAGGCATGAGCCACCGCGCCCGGCGTATTGTATTGTATTGTATTGTATTGTATTGTATTGTATTG
TATTGTATTGTATTGTATCGTATCGTATTGTATTGTATCCTATCGTATCCTATCGCATCCTATCGTATCGTA
TCTTATTGTATTGTAATGGGTTGTATTGACTTATTTTATTTAGTTAGTTACTTTTGTGTTATTTTATTTATT
TATCTGTTTGTTCGTTTTTGCATGATCAAAGGTCAATCAGACCCGGTCGTCAAAGTGGCGATTTCCTAG
>m54329U0031900213/243145ccs64-13/1-572
-TGTATGTATGTATGTATTTATTTATGTATTTATTTTTGAGACGGAGTTTCGCTCTTGTTGCTCAGACTGGA
GTGCGATGGCGCAATCTCGGCTCACTGCAACCTCCGCTTCCCAGGTTCAAGCGATTCTCCTGCCTCAGCCTT
CCTAGCAGCTGGGATTATAGGCATGTGCCACCGCGCCCGGCTAGTTTTGTATTTTCAATTGAGACGGGATTT
CTCCATGTTGGTCGGGCTTGTCTCCAACTCCCGACTTCAGGTGATGCGTCCACCTCGGCATCCCAAAGTGAC
GGGATGACAGGCATGAGCCACCGCGCCCGGTGTATTGTATTGTATTGTATTGTATTGTATTGTATTGTATTG
TATTGTATTGTATTGTATCGTATCGTATTGTATTGTATCCTATCGTATCCTATCGCATCCTATCGTATCGTA
TCTTATTGTATTGTAATGGGTTGTATTGACTTATTTTATTTAGTTAGTTACTTTTGTGTTATTTTATTTATT
TATCTGTTTGTTCGTTTTTGCCTGATCAAAGGTCAATCAGACCCGGTCGTCAAAGTGGCGATTTCCTAG
>m54329U0031900213/215538ccs0629220/1-573
ATGTATGTATGTATGTATTTATTTATGTATTTATTTTTGAGACGGAGTTTCGCTCTTGTTGCTCAGACTGGA
GTGCGATGGCGCAATCTCGGCTCACTGCAACCTCCGCTTCCCAGGTTCAAGCGATTCTCCTGCCTCAGCCTT
CCTAGCAGCTGGGATTATAGGCATGTGCCACCGCGCCCGGCTAGTTTTGTATTTTCAATTGAGACGGGATTT
CTCCATGTTGGTCGGGCTTGTCTCCAACTCCCGACTTCAGGTGATGCGTCCACCTCGGCATCCCAAAGTGAC
GGGATGACAGGCATGAGCCACCGCGCCCGGTGTATTGTATTGTATTGTATTGTATTGTATTGTATTGTATTG
TATTGTATTGTATTGTATCGTATCGTATTGTATTGTATCCTATCGTATCCTATCGCATCCTATCGTATCGTA
TCTTATTGTATTGTAATGGGTTGTATTGACTTATTTTATTTAGTTAGTTACTTTTGTGTTATTTTATTTATT
TATCTGTTTGTTCGTTTTTGCCTGATCAAAGGTCAATCAGACCCGGTCGTCAAAGTGGCGATTTCCTAG
>m54329U0031900213/108886/cc1813-873/1-572
-TGTATGTATGTATGTATTTATTTATGTATTTATTTTTGAGACGGAGTTTCGCTCTTGTTGCTCAGACTGGA
GTGCGATGGCGCAATCTCGGCTCACTGCAACCTCCGCTTCCCAGGTTCAAGCGATTCTCCTGCCTCAGCCTT
CCTAGCAGCTGGGATTATAGGCATGTGCCACCGCGCCCGGCTAGTTTTGTATTTTCAATTGAGACGGGATTT
CTCCATGTTGGTCGGGCTTGTCTCCAACTCCCGACTTCAGGTGATGCGTCCACCTCGGCTTCCCAAAGTGAC
GGGATGACAGGCATGAGCCACCGCGCCCGGCGTATTGTATTGTATTGTATTGTATTGTATTGTATTGTATTG
TATTGTATTGTATTGTATCGTATCGTATTGTATTGTATCCTATCGTATCCTATCGCATCCTATCGTATCGTA
TCTTATTGTATTGTAATGGGTTGTATTGACTTATTTTATTTAGTTAGTTACTTTTGTGTTATTTTATTTATT
TATCTGTTTGTTCGTTTTTGCCTGATCAAAGGTCAATCAGACCCGGTCGTCAAAGTGGCGATTTCCTAG
>m54329U0031900213/256926/cc2328-388/1-573
ATGTATGTATGTATGTATTTATTTATGTATTTATTTTTGAGACGGAGTTTCGCTCTTGTTGCTCAGACTGGA
GTGCGATGGCGCAATCTCGGCTCACTGCAACCTCCGCTTCCCAGGTTCAAGCGATTCTCCTGCCTCAGCCTT
CCTAGCAGCTGGGATTATAGGCATGTGCCACCGCGCCCGGCTAGTTTTGTATTTTCAATTGAGACGGGATTT
CTCCATGTTGGTCGGGCTTGTCTCCAACTCCCGACTTCAGGTGATGCGTCCACCTCGGCATCCCAAAGTGAC
GGGATGACAGGCATGAGCCACCGCGCCCGGCGTATTGTATTGTATTGTATTGTATTGTATTGTTTTGTATTG
TATTGTATTGTATTGTATCGTATCGTATTGTATTGTATCCTATCGTATCCTATCGCATCCTATCGTATCGTA
TCTTATTGTATTGTAATGGGTTGTATTGACTTATTTTATTTAGTTAGTTACTTTTGTGTTATTTTATTTATT
TATCTGTTTGTTCGTTTTTGCCTGATCAAAGGTCAATCAGACCCGGTCGTCAAAGTGGCGATTTCCTAG
>m640762031704121/97267/cs1082-104/1-573
ATGTATGTATGTATGTATTTATTTATGTATTTATTTTTGAGACGGAGTTTCGCTCTTGTTGCTCAGACTGGA
GTGCGATGGCGCAATCTCGGCTCACTGCAACCTCCGCTTCCCAGGTTCAAGCGATTCTCCTGCCTCAGCCTT
CCTAGCAGCTGGGATTATAGGCATGTGCCACCGCGCCCGGCTAGTTTTGTATTTTCAATTGAGACGGGATTT
CTCCATGTTGGTCGGGCTTGTCTCCAACTCCCGACTTCAGGTGATGCGTCCACCTCGGCATCCCAAAGTGAC
GGGATGACAGGCATGAGCCACCGCGCCCGGCGTATTGTATTGTATTGTATTGTATTGTATTGTATTGTATTG
TATTGTATTGTATTGTATCGTATCGTATTGTATTGTTTCCTATCGTATCCTATCGCATCCTATCGTATCGTA
TCTTATTGTATTGTAATGGGTTGTATTGACTTATTTTATTTAGTTAGTTACTTTTGTGTTATTTTATTTATT
TATCTGTTTGTTCGTTTTTGCCTGATCAAAGGTCAATCAGACCCGGTCGTCAAAGTGGCGATTTCCTAG
>m640762031704121/838050/cs1697-769/1-572
-TGTATGTATGTATGTATTTATTTATGTATTTATTTTTGAGACGGAGTTTCGCTCTTGTTGCTCAGACTGGA
GTGCGATGGCGCAATCTCGGCTCACTGCAACCTCCGCTTCCCAGGTTCAAGCGATTCTCCTGCCTCAGCCTT
CCTAGCAGCTGGGATTATAGGCATGTGCCACCGCGCCCGGCTAGTTTTGTATTTTCAATTGAGACGGGATTT
CTCCATGTTGGTCGGGCTTGTCTCCAACTCCCGACTTCAGGTGATGCGTCCACCTCGGCATCCCAAAGTGAC
GGGATGACAGGCATGAGCCACCGCGCCCGGCGTATTGTATTGTATTGTATTGTATTGTATTGTATTGTATTG
TATTGTATTGTATTGTATCGTATCGTATTGTATTGTATCCTATCGTATCCTATCGCATCCTATCGTATCGTT
TCTTATTGTATTGTAATGGGTTGTATTGACTTATTTTATTTAGTTAGTTACTTTTGTGTTATTTTATTTATT
TATCTGTTTGTTCGTTTTTGCCTGATCAAAGGTCAATCAGACCCGGTCGTCAAAGTGGCGATTTCCTAG
>m640762031704121/1469357ccs0133170/1-573
ATGTATGTATGTATGTATTTATTTATGTATTTATTTTTGAGACGGAGTTTCGCTCTTGTTGCTCAGACTGGA
GTGCGATGGCGCAATCTCGGCTCACTGCAACCTCCGCTTCCCAGGTTCAAGCGATTCTCCTGCCTCAGCCTT
CCTAGCAGCTGGGATTATAGGCATGTGCCACCGCGCCCGGCTAGTTTTGTATTTTCAATTGAGACGGGATTT
CTCCATGTTGGCCGGGCTTGTCTCCAACTCCCGACTTCAGGTGATGCGTCCACCTCGGCATCCCAAAGTGAC
GGGATGACAGGCATGAGCCACCGCGCCCGGCGTATTGTATTGTATTGTATTGTATTGTATTGTATTGTATTG
TATTGTATTGTATTGTATCGTATCGTATTGTATTGTATCCTATCGTATCCTATCGCATCCTATCGTATCGTA
TCTTATTGTATTGTAATGGGTTGTATTGACTTATTTTATTTAGTTAGTTACTTTTGTGTTATTTTATTTATT
TATCTGTTTGTTCGTTTTTGCCTGATCAAAGGTCAATCAGACCCGGTCGTCAAAGTGGCGATTTCCTAG
>m640432061205300/904401/cs2629-801/1-573
ATGTATGTATGTATGTATTTATTTATGTATTTATTTTTGAGACGGAGTTTCGCTCTTGTTGCTCAGACTGGA
GTGCGATGGCGCAATCTCGGCTCACTGCAACCTCCGCTTCCCAGGTTCAAGCGATTCTCCTGCCTCAGCCTT
CCTAGCAGCTGGGATTATAGGCATGTGCCACCGCGCCCGGCTAGTTTTGTATTTTCAATTGAGACGGGATTT
CTCCATGTTGGTCGGGCTTGTCTCCAACTCCCGACTTCAGGTGATGCGTCCACCTCGGCATCCCAAAGTGAC
GGGATGACAGGCATGAGCCACCGCGCCGGGCGTATTGTATTGTATTGTATTGTATTGTATTGTATTGTATTG
TATTGTATTGTATTGTATCGTATCGTATTGTATTGTATCCTATCGTATCCTATCGCATCCTATCGTATCGTA
TCTTATTGTATTGTAATGGGTTGTATTGACTTATTTTATTTAGTTAGTTACTTTTGTGTTATTTTATTTATT
TATCTGTTTGTTCGTTTTTGCCTGATCAAAGGTCAATCAGACCCGGTCGTCAAAGTGGCGATTTCCTAG
>m640432061313306/1327770ccs2151172/1-572
-TGTATGTATGTATGTATTTATTTATGTATTTATTTTTGAGACGGAGTTCTGCTCTTGTTGCTCAGACTGGA
GTGCGATGGCGCAATCTCGGCTCACTGCAACCTCCGCTTCCCAGGTTCAAGCGATTCTCCTGCCTCAGCCTT
CCTAGCAGCTGGGATTATAGGCATGTGCCACCGCGCCCGGCTAGTTTTGTATTTTCAATTGAGACGGGATTT
CTCCATGTTGGTCGGGCTTGTCTCCAACTCCCGACTTCAGGTGATGCGTCCACCTCGGCATCCCAAAGTGAC
GGGATGACAGGCATGAGCCACCGCGCCCGGCGTATTGTATTGTATTGTATTGTATTGTATTGTATTGTATTG
TATTGTATTGTATTGTATCGTATCCTATTGTATTGTATCCTATCGTATCCTATCGCATCCTATCGTATCGTA
TCTTATTGTATTGTAATGGGTTGTATTGACTTATTTTATTTAGTTAGTTACTTTTGTGTTATTTTATTTATT
TATCTGTTTGTTCGTTTTTGCCTGATCAAAGGTCAATCAGACCCGGTCGTCAAAGTGGCGATTTCCTAG
>m640432061422303/422015/cs1773-045/1-572
-TGTATGTATGTATGTATTTATTTATGTATTTATTTTTGAGACGGAGTTTCGCTCTTGTTGCTCAGACTGGA
GTGCGATGGCGCAATCTCTGCTCACTGCAACCTCCGCTTCCCAGGTTCAAGCGATTCTCCTGCCTCAGCCTT
CCTAGCAGCTGGGATTATAGGCATGTGCCACCGCGCCCGGCTAGTTTTGTATTTTCAATTGAGACGGGATTT
CTCCATGTTGGTCGGGCTTGTCTCCAACTCCCGACTTCAGGTGATGCGTCCACCTCGGCATCCCAAAGTGAC
GGGATGACAGGCATGAGCCACCGCGCCCGGCGTATTGTATTGTATTGTATTGTATTGTATTGTATTGTATTG
TATTGTATTGTATTGTATCGTATCGTATTGTATTGTATCCTATCGTATCCTATCGCATCCTATCGTATCGTA
TCTTATTGTATTGTAATGGGTTGTATTGACTTATTTTATTTAGTTAGTTACTTTTGTGTTATTTTATTTATT
TATCTGTTTGTTCGTTTTTGCCTGATCAAAGGTCAATCAGACCCGGTCGTCAAAGTGGCGATTTCCTAG
>m640432061818464/172728/cs1818-490/1-572
-TGTATGTATGTATGTATTTATTTATGTATTTATTTTTGAGACGGAGTTTCGCTCTTGTTGCTCAGACTGGA
GTGCGATGGCGCAATCTCGGCTCACTGCAACCTCCGCTTCCCAGGTTCAAGCGATTCTCCTGCCTCAGCCTT
CCTAGCAGCTGGGATTATAGGCATGTGCCACCGCGCCCGGCTAGTTTTGTATTTTCAATTAAGACGGGATTT
CTCCATGTTGGTCGGGCTTGTCTCCAACTCCCGACTTCAGGTGATGCGTCCACCTCGGCATCCCAAAGTGAC
GGGATGACAGGCATGAGCCACCGCGCCCGGCGTATTGTATTGTATTGTATTGTATTGTATTGTATTGTATTG
TATTGTATTGTATTGTATCGTATCGTATTGTATTGTATCCTATCGTATCCTATCGCATCCTATCGTATCGTA
TCTTATTGTATTGTAATGGGTTGTATTGACTTATTTTATTTAGTTAGTTACTTTTGTGTTATTTTATTTATT
TATCTGTTTGTTCGTTTTTGCCTGATCAAAGGTCAATCAGACCCGGTCGTCAAAGTGGCGATTTCCTAG
>m640432061818464/955583/cs663-73/1-572
-TGTATGTATGTATGTATTTATTTATGTATTTATTTTTGAGACGGAGTTTCGCTCTTGTTGCTCAGACTGGA
GTGCGATGGCGCAATCTCGGCTCACTGCAACCTCCGCCTTCCAGGTTCAAGCGATTCTCCTGCCTCAGCCTT
CCTAGCAGCTGGGATTATAGGCATGTGCCACCGCGCCCGGCTAGTTTTGTATTTTCAATTGAGACGGGATTT
CTCCATGTTGGTCGGGCTTGTCTCCAACTCCCGACTTCAGGTGATGCGTCCACCTCGGCATCCCAAAGTGAC
GGGATGACAGGCATGAGCCACCGCGCCCGGCGTATTGTATTGTATTGTATTGTATTGTATTGTATTGTATTG
TATTGTATTGTATTGTATCGTATCCTATTGTATTGTATCCTATCGTATCCTATCGCATCCTATCGTATCGTA
TCTTATTGTATTGTAATGGGTTGTATTGACTTATTTTATTTAGTTAGTTACTTTTGTGTTATTTTATTTATT
TATCTGTTTGTTCGTTTTTGCCTGATCAAAGGTCAATCAGACCCGGTCGTCAAAGTGGCGATTTCCTAG
>m840812111901509s12238637/cs15421604/1-572
-TGTATGTATGTATGTATTTATTTATGTATTTTTTTTTGAGACGGAGTTTCGCTCTTGTTGCTCAGACTGGA
GTGCGATGGCGCAATCTCGGCTCACTGCAACCTCCGCTTCCCAGGTTCAAGCGATTCTCCTGCCTCAGCCTT
CCTAGCAGCTGGGATTATAGGCATGTGCCACCGCGCCCGGCTAGTTTTGTATTTTCAATTGAGACGGGATTT
CTCCATGTTGGTCGGGCTTGTCTCCAACTCCCGACTTCAGGTGATGCGTCCACCTCGGCATCCCAAAGTGAC
GGGATGACAGGCATGAGCCACCGCGCCCGGCGTATTGTATTGTATTGTATTGTATTGTATTGTATTGTATTG
TATTGTATTGTATTGTATCGTATCGTATTGTATTGTATCCTATCGTATCCTATCGCATCCTATCGTATCGTA
TCTTATTGTATTGTAATGGGTTGTATTGACTTATTTTATTTAGTTAGTTACTTTTGTGTTATTTTATTTATT
TATCTGTTTGTTCGTTTTTGCCTGATCAAAGGTCAATCAGACCCGGTCGTCAAAGTGGCGATTTCCTAG
>m840812111901509s12250145/cs12621394/1-572
-TGTATGTATGTATGTATTTATTTATGTATTTATTTTTGAGACGGAGTTTCGCTCTTGTTGCTCAGACTGGA
GTGCGATGGCGCAATCTCGGCTCACTGCAACCTCCGCTTCCCAGGTTCAAGCGATTCTCCTGCCTCAGCCTT
CCTAGCAGCTGGGATTATAGGCATGTGCCACCGCGCCCGGCTAGTTTTGTATTTTCAATTGAGACGGGATTT
CTCCATGTTGGTCGGGCTTGTCTCCAACTCCCGACTTCAGGTGATGCGTCCACCTCGGCATCCCAAAGTGAC
GGGATGACAGGCATGAGCCACCGCGCCCGGCGTATTGTATTGTATTGTATTGTATTGTATTGTATTGTATTG
TATTGTATTGTATTGTATCGTATCGTATTGTATTGTATCCTATCGTATCCTATCGCATCCTATCGTATCGTA
TCTTATTGTATTGTAATGGGTTGTATTGACTTATTTTATTTAGTTAGTTACTTTTGTGTTATTTTATTTATT
TATCTGTTTTTTCGTTTTTGCCTGATCAAAGGTCAATCAGACCCGGTCGTCAAAGTGGCGATTTCCTAG
>m840812111902531s31620415/cs24342426/1-572
ATGTATGTATGTATGTATTTATTTATGTATTTATT-TTGAGACGGAGTTTCGCTCTTGTTGCTCAGACTGGA
GTGCGATGGCGCAATCTCGGCTCACTGCAACCTCCGCTTCCCAGGTTCAAGCGATTCTCCTGCCTCAGCCTT
CCTAGCAGCTGGGATTATAGGCATGTGCCACCGCGCCCGGCTAGTTTTGTATTTTCAATTGAGACGGGATTT
CTCCATGTTGGTCGGGCTTGTCTCCAACTCCCGACTTCAGGTGATGCGTCCACCTCGGCATCCCAAAGTGAC
GGGATGACAGGCATGAGCCACCGCGCCCGGCGTATTGTATTGTATTGTATTGTATTGTATTGTATTGTATTG
TATTGTATTGTATTGTATCGTATCCTATTGTATTGTATCCTATCGTATCCTATCGCATCCTATCGTATCGTA
TCTTATTGTATTGTAATGGGTTGTATTGACTTATTTTATTTAGTTAGTTTACTTTGTGTTATTTTATTTATT
TATCTGTTTGTTCGTTTTTGCCTGATCAAAGGTCAATCAGACCCGGTCGTCAAAGTGGCGATTTCCTAG
>m641362052817182/49039/cs839-881/1-573
ATGTATGTATGTATGTATTTATTTATGTATTTATTTTTGAGACGGAGTTTCGCTCTTGTTGCTCAGACTGGA
GTGCGATGGCGCAATCTCGGCTCACTGCAACCTCCGCTTCCCAGGTTCAAGCGATTCTCCTGCCTCAGCCTT
CCTAGCAGCTGGGATTATAGGCATGTGCCACCGCGCCCGGCTAGTTTTGTATTTTCAATTGAGACGGGATTT
CTCCATGTTGGTCGGGCTTGTCTCCAACTCCCGACTTCAGGTGATGCGTCCACCTCGGCATCCCAAAGTGAC
GGGATGACAGGCATGAGCCACCGCGCCCGGCGTATTGTATTGTATTGTATTGTATTGTATTGTATTGTATTG
TATTGTATTGTATTGTATCGTATCGTATTGTATTGTATCCTATCGTATCCTATCGCATCCTATCGTATCGTA
TCTTATTGTATTGTAATGGGTTGTATTGACTTATTTTATTTAGTTAGTTACTTTTGTGTTATTTTATTTACT
TATCTGTTTGTTCGTTTTTGCCTGATCAAAGGTCAATCAGACCCGGTCGTCAAAGTGGCGATTTCCTAG
>m641362052817182/456215/cs1456-328/1-572
-TGTATGTATGTATGTATTTATTTATGTATTTATTTTTGAGACGGAGTTTCGCTCTTGTTGCTCAGACTGGA
GTGCGATGGCGCAATCTCGGCTCACTGCAACCTCCGCTTCCCAGGTTCAAGCGATTCTCCTGCCTCAGCCTT
CCTAGCAGCTGGGATTATAGGCATGTGCCACCGCGCCCGGCTAGTTTTGTATTTTCAATTGAGACGGGATTT
CTCCATGTTGGTCGGGCTTGTCTCCAACTCCCGACTTCAGGTGATGCGTCCACCTCGGCATCCCAAAGTGAC
GGGATGACAGGCATGAGCCACCGCGCCCGGCGTATTGTATTGTATTGTATTGTATTGTATTGTATTGTATTG
TATTGTATTGTATTGTATCGTATCGTATTGTATTGTATCCTATCGTATCCTATCGCATCCTATCGTATCGTA
TCTTATTGTATTGTAATGGGTTGTATTGACTTATTTTATTTAGTTAGTTACTTTTGTGTTATTTTATTTACT
TATCTGTTTGTTCGTTTTTGCCTGATCAAAGGTCAATCAGACCCGGTCGTCAAAGTGGCGATTTCCTAG
>m641362053108332/963486/cs129-10/1-572
-TGTATGTATGTATGTATTTATTTATGTATTTATTTTTGAGACGGAGTTTCGCTCTTGTTGCTCAGACTGGA
GTGCGATGGCGCAATCTCGGCTCACTGCAACCTCCGCTTCCCAGGTTCAAGCGATTCTCCTGCCTCAGCCTT
CCTAGCAGCTGGGATTATAGGCATGTGCCACCGCGCCCGGCTAGTTTTGTATTTTCAATTGAGACGGGATTT
CTCCATGTTGGTCGGGCTTGTCTCCAACTCCCGACTTCAGGTGATGCGTCCACCTCGGCATCCCAAAGTGAC
GGGATGACAGGCATGAGCCACCGCGCCCGGCGTATTGTATTGTATTGTATTGTATTGTATTGTATTGTATTG
TATTGTATTGTATTGTATCGTATCGTATTGTATTGTATCCTATCGTATCCTATCGCATCCTATCGTATCGTA
TCTTATTGTATTGTAATGGGTTGTATTGACTTATTTTATTTAGTTAGTTACTTTTGTGTTATTTTATTTATT
TATCTGTTTGTTCGTTTTTGCCTGATCAAAGGTCAATCAGACCCGGTCGTCCAAGTGGCGATTTCCTAG
>m840812110503180s41604521/cs12561308/1-572
-TGTATGTATGTATGTATTTATTTATGTATTTATTTTTGAGACGGAGTTTCGCTCTTGTTGCTCAGACTGGA
GTGCGATGGCGCAATCTCGGCTCACTGCAACCTCCGCTTCCCAGGTTCAAGCGATTCTCCTGCCTCAGCCTT
CCTAGCAGCTGGGATTATAGGCATGTGCCACCGCGCCCGGCTAGTTTTGTATTTTCAATTGAGACGGGATTT
CTCCATGTTGGTCGGGCTTGTCTCCAACTCCCGACTTCAGGTGATGCGTCCACCTCGGCATCCCAAAGTGAC
GGGATGACAGGCATGAGCCACCGCGCCCGGCGTATTGTATTGTATTGTATTGTATTGTATTGTATTGTATTG
TATTGTATTGTATTGTATCGTATCGTATTGTATTGTATCCTATCGTATCCTATCGCATCCTATCGTATCGTA
TCTTATTGTATTGTAATGGGTTGTATTGACTTATTTTATTTAGTTAGTTACTTTTGTGTTATTTTATTTATT
TATCTGTTTGTTCGTTTTTGCCTGATCAAAGTTCAATCAGACCCGGTCGTCAAAGTGGCGATTTCCTAG
>m840812110503180s4494164/cc1176148/1-573
ATGTATGTATGTATGTATTTATTTATGTATTTATTTTTGAGACGGAGTTTCGCTCTTGTTGCTCAGACTGGA
GTGCGATGGCGCAATCTCGGCTCACTGCAACCTCCGCTTCCCAGGTTCAAGCGATTCTCCTGCCTCAGCCTT
CCTAGCAGCTGGGATTATAGGCATGTGCCACCGCGCCCGGCTAGTTTTGTATTTTCAATTGAGACGGGATTT
CTCCATGTTGGTCGGGCTTGTCTCCAACTCCCGACTTCAGGTGATGCGTCCACCTCGGCATCCCAAAGTGAC
GGGATGACAGGCATGAGCCACCGCGCCCGGCGTATTGTATTGTATTGTATTGTATTGTATTGTATTGTATTG
TATTGTATTGTATTGTATTGTATCGTATTGTATTGTATCCTATCGTATCCTATCGCATCCTATCGTATCGTA
TCTTATTGTATTGTAATGGGTTGTATTGACTTATTTTATTTAGTTAGTTACTTTTGTGTTATTTTATTTATT
TATCTGTTTGTTCGTTTTTGCCTGATCAAAGGTCAATCAGACCCGGTCGTCAAAGTGGCGATTTCCTAG
>m840812110503180s41116886/cs857-14/1-573
ATGTATGTATGTATGTATTTATTTATGTATTTATTTTTGAGACGGAGTTTCGCTCTTGTTGCTCAGACTGGA
GTGCGATGGCGCAATCTCGGCTCACTGCAACCTCCGCTTCCCAGGTTCAAGCGATTCTCCTGCCTCAGCCTT
CCTAGCAGCTGGGATTATAGGCATGTGCCACCGCGCCCGGCTAGTTTTGTATTTTCAATTGAGACGGGATTT
CTCCATGTTGGTCGGGCTTGTCTCCAACTCCCGACTTCAGGTGATGCGTCCACCTCGGCATCCCAAAGTGAC
GGGATGACAGGCATGAGCCACCGCGCCCGGCGTATTGTATTGTATTGTATTGTATTGTATTGTATTGTATTG
TATTGTATTGTATTGTATCGTATCGTATCGTATTGTATCCTATCGTATCCTATCGCATCCTATCGTATCGTA
TCTTATTGTATTGTAATGGGTTGTATTGACTTATTTTATTTAGTTAGTTACTTTTGTGTTATTTTATTTATT
TATCTGTTTGTTCGTTTTTGCCTGATCAAAGGTCAATCAGACCCGGTCGTCAAAGTGGCGATTTCCTAG
>m640432053016473/166362/cs1673-545/1-573
ATGTATGTATGTATGTATTTATTTATGTATTTATTTTTGAGACGGAGTTTCGCTCTTGTTGCTCAGACTGGA
GTGCGATGGCGCAATCTCGGCTCACTGCAACCTCCGCTTCCCAGGTTCAAGCGATTCTCCTGCCTCAGCCTT
CCTAGCAGCTGGGATTATAGGCATGTGCCACCGCGCCCGGCTAGTTTTGTATTTTCATTTGAGACGGGATTT
CTCCATGTTGGTCGGGCTTGTCTCCAACTCCCGACTTCAGGTGATGCGTCCACCTCGGCATCCCAAAGTGAC
GGGATGACAGGCATGAGCCACCGCGCCCGGCGTATTGTATTGTATTGTATTGTATTGTATTGTATTGTATTG
TATTGTATTGTATTGTATCGTATCGTATTGTATTGTATCCTATCGTATCCTATCGCATCCTATCGTATCGTA
TCTTATTGTATTGTAATGGGTTGTATTGACTTATTTTATTTAGTTAGTTACTTTTGTGTTATTTTATTTATT
TATCTGTTTGTTCGTTTTTGCCTGATCAAAGGTCAATCAGACCCGGTCGTCAAAGTGGCGATTTCCTAG
>m840812112401415s11566739/cs849-07/1-572
-TGTATGTATGTATGTATTTATTTATGTATTTATTTTTGAGACGGAGTTTCGCTCTTGTTGCTCAGACTGGA
GTGCGATGGCGCAATCTCGGCTCACTGCAACCTCCGCTTCCCAGGTTCAAGCGATTCTCCTGCCTCAGCCTT
CCTAGCAGCTGGGATTATAGGCATGTGCCACCGCGCCCGGCTAGTTTTGTATTTTCAATTGAGACGGGATTT
CTCCATGTTGGTCGGGCTTGTCTCCAACTCCCGACTTCAGGTGATGCGTCCACCTCGGCATCCCAAAGTGAC
GGGATGACAGGCATGAGCCACCGCGCCCGGCGTATTGTATTGTATTGTATTGTATTGTATTGTATTGTATGG
TATTGTATTGTATTGTATCGTATCGTATTGTATTGTATCCTATCGTATCCTATCGCATCCTATCGTATCGTA
TCTTATTGTATTGTAATGGGTTGTATTGACTTATTTTATTTAGTTAGTTACTTTTGTGTTATTTTATTTATT
TATCTGTTTGTTCGTTTTTGCCTGATCAAAGGTCAATCAGACCCGGTCGTCAAAGTGGCGATTTCCTAG
>m640111071412076/927353/cs1803-375/1-572
-TGTATGTATGTATGTATTTATTTATGTATTTATTTTTGAGACGGAGTTTCGCTCTTGTTGCTCAGACTGGA
GTGCGATGGCGCAATCTCGGCTCACTGCAACCTCCGCTTCCCAGGTTCAAGCGATTCTCCTGCCTCAGCCTT
CCTAGCAGCTGGGATTATAGGCATGTGCCACCGCGCCCGGCTAGTTTTGTATTTTCAATTGAGACGGGATTT
CTCCATGTTGGTCGGGCTTGTCTCCAACTCCCGACTTCAGGTGATGCGTCCACCTCGGCATCCCAAAGTGAC
GGGATGACAGGCATGAGCCACCGCGCCCGGCGTATTGTATTGTATTGTATTGTATTGTATTGTAATGTATTG
TATTGTATTGTATTGTATCGTATCGTATTGTATTGTATCCTATCGTATCCTATCGCATCCTATCGTATCGTA
TCTTATTGTATTGTAATGGGTTGTATTGACTTATTTTATTTAGTTAGTTACTTTTGTGTTATTTTATTTATT
TATCTGTTTGTTCGTTTTTGCCTGATCAAAGGTCAATCAGACCCGGTCGTCAAAGTGGCGATTTCCTAG
>m640432053016473/784221/cs149-22/1-572
-TGTATGTATGTATGTATTTATTTATGTATTTATTTTTGAGACGGAGTTTCGCTCTTGTTGCTCAGACTGGA
GTGCGATGGCGCAATCTCGGCTCACTGCAACCTCCGCTTCCCAGGTTCAAGCGATTCTCCTGCCTCAGCCTT
CCTAGCAGCTGGGATTATAGGCATGTGCCACCGCACCCGGCTAGTTTTGTATTTTCAATTGAGACGGGATTT
CTCCATGTTGGTCGGGCTTGTCTCCAACTCCCGACTTCAGGTGATGCGTCCACCTCGGCATCCCAAAGTGAC
GGGATGACAGGCATGAGCCACCGCGCCCGGCGTATTGTATTGTATTGTATTGTATTGTATTGTATTGTATTG
TATTGTATTGTATTGTATCGTATCGTATTGTATTGTATCCTATCGTATCCTATCGCATCCTATCGTATCGTA
TCTTATTGTATTGTAATGGGTTGTATTGACTTATTTTATTTAGTTAGTTACTTTTGTGTTATTTTATTTATT
TATCTGTTTGTTCGTTTTTGCCTGATCAAAGGTCAATCAGACCCGGTCGTCAAAGTGGCGATTTCCTAG
>m640432053016473/713838/cs434-50/1-573
ATGTATGTATGTATGTATTTATTTATGTATTTATTTTTGAGACGGAGTTTCGCTCTTGTTGCTCAGACTGGA
GTGCGATGGCGCAATCTCGGCTCACTGCAACCTCCGCTTCCCAGGTTCAAGCGATTCTCCTGCCTCAGCCTT
CCTAGCAGCTGGGATTATAGGCATGTGCCACCGCACCCGGCTAGTTTTGTATTTTCAATTGAGACGGGATTT
CTCCATGTTGGTCGGGCTTGTCTCCAACTCCCGACTTCAGGTGATGCGTCCACCTCGGCATCCCAAAGTGAC
GGGATGACAGGCATGAGCCACCGCGCCCGGCGTATTGTATTGTATTGTATTGTATTGTATTGTATTGTATTG
TATTGTATTGTATTGTATCGTATCGTATTGTATTGTATCCTATCGTATCCTATCGCATCCTATCGTATCGTA
TCTTATTGTATTGTAATGGGTTGTATTGACTTATTTTATTTAGTTAGTTACTTTTGTGTTATTTTATTTATT
TATCTGTTTGTTCGTTTTTGCCTGATCAAAGGTCAATCAGACCCGGTCGTCAAAGTGGCGATTTCCTAG
>m640432060119151/450122/cs300-47/1-573
ATGTATGTATGTATGTATTTATTTATTTATTTATTTTTGAGACGGAGTTTCGCTCTTGTTGCTCAGACTGGA
GTGCGATGGCGCAATCTCGGCTCACTGCAACCTCCGCTTCCCAGGTTCAAGCGATTCTCCTGCCTCAGCCTT
CCTAGCAGCTGGGATTATAGGCATGTGCCACCGCGCCCGGCTAGTTTTGTATTTTCAATTGAGACGGGATTT
CTCCATGTTGGTCGGGCTTGTCTCCAACTCCCGACTTCAGGTGATGCGTCCACCTCGGCATCCCAAAGTGAC
GGGATGACAGGCATGAGCCACCGCGCCCGGCGTATTGTATTGTATTGTATTGTATTGTATTGTATTGTATTG
TATTGTATTGTATTGTATCGTATCGTATTGTATTGTATCCTATCGTATCCTATCGCATCCTATCGTATCGTA
TCTTATTGTATTGTAATGGGTTGTATTGACTTATTTTATTTAGTTAGTTACTTTTGTGTTATTTTATTTATT
TATCTGTTTGTTCGTTTTTGCCTGATCAAAGGTCAATCAGACCCGGTCGTCAAAGTGGCGATTTCCTAG
>m640432060119151/839583/cs440-51/1-573
ATGTATGTATGTATGTATTTATTTATGTATTTATTTTTGAGACGGAGTTTCGCTCTTGTTGCTCAGACTGGA
GTGCGATGGCGCAATCTCGGCTCACTGCAACCTCCGCTTCCCAGGTTCAAGCGATTCTCCTGCCTCAGCCTT
CCTAGCAGCTGGGATTATAGGCATGTGCCACCGCGCCCGGCTAGTTTTGTATTTACAATTGAGACGGGATTT
CTCCATGTTGGTCGGGCTTGTCTCCAACTCCCGACTTCAGGTGATGCGTCCACCTCGGCATCCCAAAGTGAC
GGGATGACAGGCATGAGCCACCGCGCCCGGCGTATTGTATTGTATTGTATTGTATTGTATTGTATTGTATTG
TATTGTATTGTATTGTATCGTATCGTATTGTATTGTATCCTATCGTATCCTATCGCATCCTATCGTATCGTA
TCTTATTGTATTGTAATGGGTTGTATTGACTTATTTTATTTAGTTAGTTACTTTTGTGTTATTTTATTTATT
TATCTGTTTGTTCGTTTTTGCCTGATCAAAGGTCAATCAGACCCGGTCGTCAAAGTGGCGATTTCCTAG
>m640432060119151/911361/cs723-79/1-572
-TGTATGTATGTATGTATTTATTTATGTATTTATTTTTGAGACGGAGTTTCGCTCTTGTTGCTCAGACTGGA
GTGCGATGGCGCAATCTCGGCTCACTGCAACCTCCGCTTCCCAGGTTCAAGCGATTCTCCTGCCTCAGCCTT
CCTAGCAGCTGGGATTATAGGCATGTGCCACCGCGCCCGGCTAGTTTTGTATTTTCAATTGAGACGGGATTT
CTCCATGTTGGTCGGGCTTGTCTCCAACTCCCGACTTCAGGTGATGCGTCCACCTCGGCATCCCAAAGTGAC
GGGATGACAGGCATGAGCCACCGCGCCCGGCGTATTGTATTGTATTGTATTGTATTGTATTGTATTGTATTG
TATTGTATTGTATTGTATCGTATCGTATTGTATTGTATCCTATCGTATCCTATCGCATCCTATCGTATCGTA
TCTTATTGTATTGTAATGGGTTGTATTGACCTATTTTATTTAGTTAGTTACTTTTGTGTTATTTTATTTATT
TATCTGTTTGTTCGTTTTTGCCTGATCAAAGGTCAATCAGACCCGGTCGTCAAAGTGGCGATTTCCTAG
>m640432060119151/1647364ccs1553212/1-572
-TGTATGTATGTATGTATTTATTTATGTATTTATTTTTGAGACGGAGTTTCGCTCTTGTTGCTCAGACTGGA
GTGCGATGGCGCAATCTCGGCTCACTGCAACCTCCGCTTCCCAGGTTCAAGCGATTCTCCTGCCTCAGCCTT
CCTAGCAGCTGGGATTATAGGCATGTGCCACCGCGCCCGGCTAGTTTTGTATTTTCAATTGAGACGGGATTT
CTCCATGTTGGTCGGCCTTGTCTCCAACTCCCGACTTCAGGTGATGCGTCCACCTCGGCATCCCAAAGTGAC
GGGATGACAGGCATGAGCCACCGCGCCCGGCGTATTGTATTGTATTGTATTGTATTGTATTGTATTGTATTG
TATTGTATTGTATTGTATCGTATCGTATTGTATTGTATCCTATCGTATCCTATCGCATCCTATCGTATCGTA
TCTTATTGTATTGTAATGGGTTGTATTGACTTATTTTATTTAGTTAGTTACTTTTGTGTTATTTTATTTATT
TATCTGTTTGTTCGTTTTTGCCTGATCAAAGGTCAATCAGACCCGGTCGTCAAAGTGGCGATTTCCTAG
>m640432060301278/114050/cs1718-090/1-573
ATGTATGTATGTATGTATTTATTTATGTATTTATTTTTGAGACGGAGTTTCGCTCTTGTTGCTCAGACTGGA
GTGCGATGGCGCAATCTCGGCTCACTGCAACCTCCGCTTCCCAGGTTCAAGCGATTCTCCTGCCTCAGCCTT
CCTAGCAGCTGGGATTATAGGCATGTGCCACCGCGCCCGGCTAGTTTTGTATTTTCAATTGAGACGGGATTT
CTCCATGTTGGTCGGGCTTGTCTCCAACTCCCGACTTCAGGTGATGCGTCCACCTCGGCATCCCAAAGTGAC
GGGATGACAGGCATGAGCCACCGCGCCCGGCGTATTGTAGTGTATTGTATTGTATTGTATTGTATTGTATTG
TATTGTATTGTATTGTATCGTATCGTATTGTATTGTATCCTATCGTATCCTATCGCATCCTATCGTATCGTA
TCTTATTGTATTGTAATGGGTTGTATTGACTTATTTTATTTAGTTAGTTACTTTTGTGTTATTTTATTTATT
TATCTGTTTGTTCGTTTTTGCCTGATCAAAGGTCAATCAGACCCGGTCGTCAAAGTGGCGATTTCCTAG
>m640432060301278/149836/cs430-50/1-573
ATGTATGTATGTATGTATTAATTTATGTATTTATTTTTGAGACGGAGTTTCGCTCTTGTTGCTCAGACTGGA
GTGCGATGGCGCAATCTCGGCTCACTGCAACCTCCGCTTCCCAGGTTCAAGCGATTCTCCTGCCTCAGCCTT
CCTAGCAGCTGGGATTATAGGCATGTGCCACCGCGCCCGGCTAGTTTTGTATTTTCAATTGAGACGGGATTT
CTCCATGTTGGTCGGGCTTGTCTCCAACTCCCGACTTCAGGTGATGCGTCCACCTCGGCATCCCAAAGTGAC
GGGATGACAGGCATGAGCCACCGCGCCCGGCGTATTGTATTGTATTGTATTGTATTGTATTGTATTGTATTG
TATTGTATTGTATTGTATCGTATCGTATTGTATTGTATCCTATCGTATCCTATCGCATCCTATCGTATCGTA
TCTTATTGTATTGTAATGGGTTGTATTGACTTATTTTATTTAGTTAGTTACTTTTGTGTTATTTTATTTATT
TATCTGTTTGTTCGTTTTTGCCTGATCAAAGGTCAATCAGACCCGGTCGTCAAAGTGGCGATTTCCTAG
>m640432060301278/259329/cs164-23/1-572
-TGTATGTATGTATGTATATATTTATGTATTTATTTTTGAGACGGAGTTTCGCTCTTGTTGCTCAGACTGGA
GTGCGATGGCGCAATCTCGGCTCACTGCAACCTCCGCTTCCCAGGTTCAAGCGATTCTCCTGCCTCAGCCTT
CCTAGCAGCTGGGATTATAGGCATGTGCCACCGCGCCCGGCTAGTTTTGTATTTTCAATTGAGACGGGATTT
CTCCATGTTGGTCGGGCTTGTCTCCAACTCCCGACTTCAGGTGATGCGTCCACCTCGGCATCCCAAAGTGAC
GGGATGACAGGCATGAGCCACCGCGCCCGGCGTATTGTATTGTATTGTATTGTATTGTATTGTATTGTATTG
TATTGTATTGTATTGTATCGTATCGTATTGTATTGTATCCTATCGTATCCTATCGCATCCTATCGTATCGTA
TCTTATTGTATTGTAATGGGTTGTATTGACTTATTTTATTTAGTTAGTTACTTTTGTGTTATTTTATTTATT
TATCTGTTTGTTCGTTTTTGCCTGATCAAAGGTCAATCAGACCCGGTCGTCAAAGTGGCGATTTCCTAG
>m640432060301278/345541/cs1001-573/1-572
-TGTATGTATGTATGTATTTATTTATGTATTTATTTTTGAGACGGAGTTTCGCTCTTGTTGCTCAGACTGGA
GTGCGATGGCGCAATCTCGGCTCACTGCAACCTCCGCTTCCCAGGTTCAAGCGATTCTCCTGCCTCAGCCTT
CCTAGCAGCTGGGATTATAGGCATGTGCCACCGCGCCCGGCTAGTTTTGTATTTTCAATTGAGACGGGATTT
CTCCATGTTGGTCGGGCTTGTCTCCAACTCCCGACTTCAGGTGATGCGTCCACCTCGGCATCCCAAAGTGAC
GGGATGACAGGCATGAGCCACCGCGCCCGGCGTATTGTAATGTATTGTATTGTATTGTATTGTATTGTATTG
TATTGTATTGTATTGTATCGTATCGTATTGTATTGTATCCTATCGTATCCTATCGCATCCTATCGTATCGTA
TCTTATTGTATTGTAATGGGTTGTATTGACTTATTTTATTTAGTTAGTTACTTTTGTGTTATTTTATTTATT
TATCTGTTTGTTCGTTTTTGCCTGATCAAAGGTCAATCAGACCCGGTCGTCAAAGTGGCGATTTCCTAG
>m640432060301278/662096/cs738-81/1-573
ATGTATGTATGTAAGTATTTATTTATGTATTTATTTTTGAGACGGAGTTTCGCTCTTGTTGCTCAGACTGGA
GTGCGATGGCGCAATCTCGGCTCACTGCAACCTCCGCTTCCCAGGTTCAAGCGATTCTCCTGCCTCAGCCTT
CCTAGCAGCTGGGATTATAGGCATGTGCCACCGCGCCCGGCTAGTTTTGTATTTTCAATTGAGACGGGATTT
CTCCATGTTGGTCGGGCTTGTCTCCAACTCCCGACTTCAGGTGATGCGTCCACCTCGGCATCCCAAAGTGAC
GGGATGACAGGCATGAGCCACCGCGCCCGGCGTATTGTATTGTATTGTATTGTATTGTATTGTATTGTATTG
TATTGTATTGTATTGTATCGTATCGTATTGTATTGTATCCTATCGTATCCTATCGCATCCTATCGTATCGTA
TCTTATTGTATTGTAATGGGTTGTATTGACTTATTTTATTTAGTTAGTTACTTTTGTGTTATTTTATTTATT
TATCTGTTTGTTCGTTTTTGCCTGATCAAAGGTCAATCAGACCCGGTCGTCAAAGTGGCGATTTCCTAG
>m640432060301278/891547/cs1829-701/1-572
-TGTATGTATGTATGTATTTATTTATGTATTTATTTTTGAGACGGAGTTTCGCTCTTGTTGCTCAGACTGGA
GTGCGATGGCGCAATCTCGGCTCACTGCAACCTCCGCTTCCCAGGTTCAAGCGATTCTCCTGCCTCAGCCTT
CCTAGCAGCTGGGATTATAGGCATGTGCCACCGCGCCCGGCTAGTTTTGTATTTTCAATTGAGACGGGATTT
CTCCATGTTGGTCGGGCTTGTCTCCAACTCCCGACTTCAGGTGATGCGTCCACCTCGGCATCCCAAAGTGAC
GGGATGACAGGCATGAGCCACCGCGCCCGGCGTATTGTATTGTATTGTATTGTATTGTATTGTATTGTATTG
TATTGTATTGTATCGTATCGTATCGTATTGTATTGTATCCTATCGTATCCTATCGCATCCTATCGTATCGTA
TCTTATTGTATTGTAATGGGTTGTATTGACTTATTTTATTTAGTTAGTTACTTTTGTGTTATTTTATTTATT
TATCTGTTTGTTCGTTTTTGCCTGATCAAAGGTCAATCAGACCCGGTCGTCAAAGTGGCGATTTCCTAC
>m640432060407528/640733/cs127-29/1-573
ATGTATGTATGTATGTATTTATTTATGTATTTATTTTTGAGACGGAGTTTCGCTCTTGTTGCTCAGACTGGA
GTGCGATGGCGCAATCTCGGCTCACTGCAACCTCCGCTTCCCAGGTTCAAGCGATTCTCCTGCCTCAGCCTT
CCTAGCAGCTGGGATTATAGGCATGTGCCACCGCGCCCGGCTAGTTTTGTATTTTCAATTGAGACGGGATTT
CTCCATGTTGGTCGGGCTTGTCTCCAACTCCCGACTTCAGGTGATGCGTCCACCTCGGCATCCCAAAGTGAC
GGGATGACAGGCATGAGCCACCGCGCCCGGCGTATTGTATTGTATTGTATTGTATTGTATTGTATTGTATTG
TATTGTATTGTATTGTATCGTATCGTATTGTATTGTATCCTATCGTATCCTATCGCATCCTATCGTATCGTA
TCTTATTGTATTTTAATGGGTTGTATTGACTTATTTTATTTAGTTAGTTACTTTTGTGTTATTTTATTTATT
TATCTGTTTGTTCGTTTTTGCCTGATCAAAGGTCAATCAGACCCGGTCGTCAAAGTGGCGATTTCCTAG
>m640432060407528/699667/cs12-69/1-573
ATGTATGTATGTATGTATTTATTTATGTATTTATTTTTGAGACGGAGTTTCGCTCTTGTTGCTCAGACTGGA
GTGCGATGGCGCAATCTCGGCTCACTGCAACCTCCGCTTCCCAGGTTCAAGCGATTCTCCTGCCTCAGCCTT
CCTAGCAGCTGGGATTATAGGCATGTGCCACCGCGCCCGGCTAGTTTTGTATTTTCAATTGAGACGGGATTT
CTCCATGTTGGTCGGGCTTGTCTCCAACTCCCGACTTCAGGTGATGCGTCCACCTCGGCATCCCAAAGTGAC
GGGATGACAGGCATGAGCCACCGCGCCCGGCGTATTGTATTGTATTGTATTGTATTGTATTGTATTGTATTG
TATTGTATTGTATTGTATCGTATCGTATTGTATTGTATCCTATCGTATCCTATCGCATCCTATCGTATCGTA
TCTTATTGTATTGTAAAGGGTTGTATTGACTTATTTTATTTAGTTAGTTACTTTTGTGTTATTTTATTTATT
TATCTGTTTGTTCGTTTTTGCCTGATCAAAGGTCAATCAGACCCGGTCGTCAAAGTGGCGATTTCCTAG
>m640432060407528/932346/cs1837-109/1-572
-TGTATGTATGTATGTATTTATTTATGTATTTATTTTTGAGACGGAGTTTCGCTCTTGTTGCTCAGACTGGA
GTGCGATGGCGCAATCTCGGCTCACTGCAACCTCCGCTTCCCAGGTTCAAGCGATTCTCCTGCCTCAGCCTT
CCTAGCTGCTGGGATTATAGGCATGTGCCACCGCGCCCGGCTAGTTTTGTATTTTCAATTGAGACGGGATTT
CTCCATGTTGGTCGGGCTTGTCTCCAACTCCCGACTTCAGGTGATGCGTCCACCTCGGCATCCCAAAGTGAC
GGGATGACAGGCATGAGCCACCGCGCCCGGCGTATTGTATTGTATTGTATTGTATTGTATTGTATTGTATTG
TATTGTATTGTATTGTATCGTATCGTATTGTATTGTATCCTATCGTATCCTATCGCATCCTATCGTATCGTA
TCTTATTGTATTGTAATGGGTTGTATTGACTTATTTTATTTAGTTAGTTACTTTTGTGTTATTTTATTTATT
TATCTGTTTGTTCGTTTTTGCCTGATCAAAGGTCAATCAGACCCGGTCGTCAAAGTGGCGATTTCCTAG
>m640432060407528/1086081ccs939-51/1-573
ATGTATGTATGTATGTATTTATTTATGTATTTATTTTTGAGACGGAGTTTCGCTCTTGTTGCTCAGACTGGA
GTGCGATGGCGCAATCTCGGCTCACTGCAACCTCCGCTTCCCAGGTTCAAGCGATTCTCCTGCCTCAGCCTT
CCTAGCAGCTGGGATTATAGGCATGTGCCACCGCGCCCGGCTAGTTTTGTATTTTCAATTGAGACGGGATTT
CTCCATGTTGGTCGGGCTTGTCTCCAACTCCCGACTTCAGGTGATGCGTCCACCTCGGCATCCCAAAGTGAC
GGGATGACAGGCATGAGCCACCGCGCCCGGCGTATTGTATTGTATTGTATTGTATTGTATTGTATTGTATTG
TATTGTATTGTATTGTATCGTATCGTATTGTATTGTATCCTATCGTATCCTATCGCATCCTATCGTATCGTA
TCTTATTGTATTGTAATGGGTTGTATTGACTTATTTTATTTAGTTAGTTACTTTTGTGTTATTTTATTTATT
TATCTGTTTGTTCGTTTTTGCCTGATCAAAGGTCACTCAGACCCGGTCGTCAAAGTGGCGATTTCCTAG
>m640432060407528/1661599ccs099-61/1-573
ATGTATGTATGTATGTATTTATTTATGTATTTATTTTTGAGACGGAGTTTCGCTCTTGTTGCTCAGACTGGA
GTGCGATGGCGCAATCTCGGCTCACTGCAACCTCCGCTTCCCAGGTTCAAGCGATTCTCCTGCCTCAGCCTT
CCTAGCAGCTGGGATTATAGGCATGTGCCACCGCGCCCGGCTAGTTTTGTATTTTCAATTGAGACGGGATTT
CTCCATGTTGGTCGGGCTTGTCTCCAACTCCCGACTTCAGGTGATGCGTCCACCTCGGCATCCCAAAGTGAC
GGGATGACAGGCATGAGCCACCGCGCCCGGCGTATTGTATTGTATTGTATTGTATTGTATTGTATTGTATTG
TATTGTATTGTATTGTATCGTATCGTATTGTATTGTATCCTATCGTATCCTATCGCATCCTATCGTATCGTA
TCTTATTGTATTGTAATGGGTTGTATTGACTTATTTTATTTAGTTAGTTTCTTTTGTGTTATTTTATTTATT
TATCTGTTTGTTCGTTTTTGCCTGATCAAAGGTCAATCAGACCCGGTCGTCAAAGTGGCGATTTCCTAG
>m640432060407528/1166278ccs4041161/1-573
ATGTATGTATGTATGTATTTATTTATGTATTTATTTTTGAGACGGAGTTTCGCTCTTGTTGCTCAGACTGGA
GTGCGATGGCGCAATCTCGGCTCACTGCAACCTCCGCTTCCCAGGTTCAAGCGATTCTCCTGCCTCAGCCTT
CCTAGCAGCTGGGATTATAGGCATGTGCCACCGCGCCCGGCTAGTTTTGTATTTTCAATTGAGACGGGATTT
CTCCATGTTGGTCGGGCTTGTCTCCAACTCCCGACTTCAGGTGATGCGTCCACCTCGGCATCCCAAAGTGAC
GGGATGACAGGCATGAGCCACCGCGCCCGGCGTATTGTATTGTATTGTATTGTATTGTATTGTATTGTATTG
TATTGTATTGTATTGTATCGTATCGTATTGTATTGTATCCTATCGTATCCAATCGCATCCTATCGTATCGTA
TCTTATTGTATTGTAATGGGTTGTATTGACTTATTTTATTTAGTTAGTTACTTTTGTGTTATTTTATTTATT
TATCTGTTTGTTCGTTTTTGCCTGATCAAAGGTCAATCAGACCCGGTCGTCAAAGTGGCGATTTCCTAG
>m640432050116228/546203/cs528-60/1-573
ATGTATGTATGTATGTATTTATTTATGTATTTATTTTTGAGACGGAGTTTCGCTCTTGTTGCTCAGACTGGA
GTGCGATGGCGCAATCTCGGCTCACTGCAACCTCCGCTTCCCAGGTTCAAGCGATTCTCCTGCCTCAGCCTT
CCTAGCAGCTGGGATTATAGGCATGTGCCACCGCGCCCGGCTAGTTTTGTATTTTCAATTGAGACGGGATTT
CTCCATGTTGGTCGGGCTTGTCTCCAACTCCCGACTTCAGGTGATGCGTCCACCTCGGCATCCCAAAGTGAC
GGGATGACAGGCATGAGCCACCGCGCCCGGCGTATTGTATTGTATTGTATTGTATTGTATTGTAATGTATTG
TATTGTATTGTATTGTATCGTATCGTATTGTATTGTATCCTATCGTATCCTATCGCATCCTATCGTATCGTA
TCTTATTGTATTGTAATGGGTTGTATTGACTTATTTTATTTAGTTAGTTACTTTTGTGTTATTTTATTTATT
TATCTGTTTGTTCGTTTTTGCCTGATCAAAGGTCAATCAGACCCGGTCGTCAAAGTGGCGATTTCCTAG
>m640432050116228/575469/cs1524-396/1-573
ATGTATGTATGTATGTATTTATTTATGTATTTATTTTTGAGACGGAGTTTCGCTCTTGTTGCTCAGACTGGA
GTGCGATGGCGCAATCTCGGCTCACTGCAACCTCCGCTTCCCAGGTTCAAGCGATTCTCCTGCCTCAGCCTT
CCTAGCAGCTGGGATTATAGGCATGTGCCACCGCGCCCAGCTAGTTTTGTATTTTCAATTGAGACGGGATTT
CTCCATGTTGGTCGGGCTTGTCTCCAACTCCCGACTTCAGGTGATGCGTCCACCTCGGCATCCCAAAGTGAC
GGGATGACAGGCATGAGCCACCGCGCCCGGCGTATTGTATTGTATTGTATTGTATTGTATTGTATTGTATTG
TATTGTATTGTATTGTATCGTATCGTATTGTATTGTATCCTATCGTATCCTATCGCATCCTATCGTATCGTA
TCTTATTGTATTGTAATGGGTTGTATTGACTTATTTTATTTAGTTAGTTACTTTTGTGTTATTTTATTTATT
TATCTGTTTGTTCGTTTTTGCCTGATCAAAGGTCAATCAGACCCGGTCGTCAAAGTGGCGATTTCCTAG
>m640432050116228/1160890ccs762-34/1-573
ATGTATGTATGTATGTATTTATTTATGTATTTATTTTTGAGACGGAGTTTCGCTCTTGTTGCTCAGACTGGA
GTGCGATGGCGCAATCTCGGCTCACTGCAACCTCCGCTTCCTAGGTTCAAGCGATTCTCCTGCCTCAGCCTT
CCTAGCAGCTGGGATTATAGGCATGTGCCACCGCGCCCGGCTAGTTTTGTATTTTCAATTGAGACGGGATTT
CTCCATGTTGGTCGGGCTTGTCTCCAACTCCCGACTTCAGGTGATGCGTCCACCTCGGCATCCCAAAGTGAC
GGGATGACAGGCATGAGCCACCGCGCCCGGCGTATTGTATTGTATTGTATTGTATTGTATTGTATTGTATTG
TATTGTATTGTATTGTATCGTATCGTATTGTATTGTATCCTATCGTATCCTATCGCATCCTATCGTATCGTA
TCTTATTGTATTGTAATGGGTTGTATTGACTTATTTTATTTAGTTAGTTACTTTTGTGTTATTTTATTTATT
TATCTGTTTGTTCGTTTTTGCCTGATCAAAGGTCAATCAGACCCGGTCGTCAAAGTGGCGATTTCCTAG
>m640432050116228/1853247ccs064-66/1-572
-TGTATGTATGTATGTATTTATTTATGTATTTATTTTTGAGACGGAGTTTCGCTCTTGTTGCTCAGACTGGA
GTGCGATGGCGCAATCTCGGCTCACTGCAACCTCCGCTTCCCAGGTTCAAGCGATTCTCCTGCCTCAGCCTT
CCTAGCAGCTGGGATTATAGGCATGTGCCACCGCGCCCAGCTAGTTTTGTATTTTCAATTGAGACGGGATTT
CTCCATGTTGGTCGGGCTTGTCTCCAACTCCCGACTTCAGGTGATGCGTCCACCTCGGCATCCCAAAGTGAC
GGGATGACAGGCATGAGCCACCGCGCCCGGCGTATTGTATTGTATTGTATTGTATTGTATTGTATTGTATTG
TATTGTATTGTATTGTATCGTATCGTATTGTATTGTATCCTATCGTATCCTATCGCATCCTATCGTATCGTA
TCTTATTGTATTGTAATGGGTTGTATTGACTTATTTTATTTAGTTAGTTACTTTTGTGTTATTTTATTTATT
TATCTGTTTGTTCGTTTTTGCCTGATCAAAGGTCAATCAGACCCGGTCGTCAAAGTGGCGATTTCCTAG
>m640432050222351/295732/cs2985-157/1-573
ATGTATGTATGTATGTATTTATTTATGTATTTATTTTTGAGACGGAGTTTCGCTCTTGTTGCTCAGACTGGA
GTGCGATGGCGCAATCTCGGCTCACTGCAACCTCCGCTTCCCAGGTTCAAGCGATTCTCCTGCCTCAGCCTT
CCTAGCAGCTGGGATTATAGGCATGTGCCACCGCGCCCGGCTAGTTTTGTATTTTCAATTGAGACGGGATTT
CTCCATGTTGGTCGGGCTTGTCTCCAACTCCCGACTTCAGGTGATGCGTCCACCTCGGCATCCCAAAGTGAC
GGGATGACAGGCATGAGCCACCGCGCCCGGCGTATTGTATTGTATTGTATTGTATTGTATTGTATTGTATTG
TATTGTATTGTATTGTATCGTATCGTATTGTATTGTATCCTATCGTATCCTATCGCATCCTATCGTATCGTA
TCTTATTGTATTGTAATGGGTTGTATTGACTTATTTTATTTAGTTAGTTACTTTTGTGTTATTTTATTTATA
TATCTGTTTGTTCGTTTTTGCCTGATCAAAGGTCAATCAGACCCGGTCGTCAAAGTGGCGATTTCCTAG
>m640432050222351/513341/cs1855-627/1-572
-TGTATGTATGTATGTATTTATTTATGTATTTATTTTTGAGACGGAGTTTCGCTCTTGTTGCTCAGACTGGA
GTGCGATGGCGCAATCTCGGCTCACTGCAACCTCCGCTTCCCAGGTTCAAGCGATTCTCCTGCCTCAGCCTT
CCTAGCAGCTGGGATTATAGGCATGTGCCACCGCGCCCGGCTAGTTTTGTATTTTCAATTGAGACGGGATTT
CTCCATGTTGGTCGGGCTTGTCTCCAACTCCCGACTTCAGGTGATGCGTCCACCTCGGCATCCCAAAGTGAC
GGGATGACAGGCATGAGCCACCGCGCCCGGCGTATTGTATTGTATTGTATTGTATTGTATTGTATTGTATTG
TATTGTATTGTATTGTATTGTATCGTATTGTATTGTATCCTATCGTATCCTATCGCATCCTATCGTATCGTA
TCTTATTGTATTGTAATGGGTTGTATTGACTTATTTTATTTAGTTAGTTACTTTTGTGTTATTTTATTTATT
TATCTGTTTGTTCGTTTTTGCCTGATCAAAGGTCAATCAGACCCGGTCGTCAAAGTGGCGATTTCCTAG
>m640432050405006/438754/cs820-89/1-572
-TGTATGTATGTATGTATTTATTTATGTATTTATTTTTGAGACGGAGTTTCGCTCTTGTTGCTCAGACTGGA
GTGCGATGGCGCCATCTCGGCTCACTGCAACCTCCGCTTCCCAGGTTCAAGCGATTCTCCTGCCTCAGCCTT
CCTAGCAGCTGGGATTATAGGCATGTGCCACCGCGCCCGGCTAGTTTTGTATTTTCAATTGAGACGGGATTT
CTCCATGTTGGTCGGGCTTGTCTCCAACTCCCGACTTCAGGTGATGCGTCCACCTCGGCATCCCAAAGTGAC
GGGATGACAGGCATGAGCCACCGCGCCCGGCGTATTGTATTGTATTGTATTGTATTGTATTGTATTGTATTG
TATTGTATTGTATTGTATCGTATCGTATTGTATTGTATCCTATCGTATCCTATCGCATCCTATCGTATCGTA
TCTTATTGTATTGTAATGGGTTGTATTGACTTATTTTATTTAGTTAGTTACTTTTGTGTTATTTTATTTATT
TATCTGTTTGTTCGTTTTTGCCTGATCAAAGGTCAATCAGACCCGGTCGTCAAAGTGGCGATTTCCTAG
>m640432050405006/1812716ccs5217178/1-573
ATGTATGTATGTATGTATTTATTTATGTATTTATTTTTGAGACGGAGTTTCGCTCTTGTTGCTCAGACTGGA
GTGCGATGGCGCAATCTCGGCTCACTGCAACCTCCGCTTCCCAGGTTCAAGCGATTCTCCTGCCTCAGCCTT
CCTAGCAGCTGGGATTATAGGCATGTGCCACCGCGCCCGGCTAGTTTTGTATTTTCAATTGAGACGGGATTT
CTCCATGTTGGTCGGGCTTGTCTCCAACTCCCGACTTCAGGTGATGCGTCCACCTCGGCATCCCAAAGTGAC
GGGATGACAGGCATGAGCCACCGCGCCCGGCGTATTGTATTGTATTGTATTGTATTGTATTGTATTGTATTG
TATTGTATTGTATTGTATCGTATCGTATTGTATTGTATCCTATCGTATCCTATCGCATCCTATCGTATCGTA
TCTTATTGTATTGTAATGGGTTGTATTGACTTATTTTATTTAGTTAGGTACTTTTGTGTTATTTTATTTATT
TATCTGTTTGTTCGTTTTTGCCTGATCAAAGGTCAATCAGACCCGGTCGTCAAAGTGGCGATTTCCTAG
>m640432050511254/826471/cs509-68/1-573
ATGTATGTATGTATGTATTTATTTATGTATTTATTTTTGAGACGGAGTTTCGCTCTTGTTGCTCAGACTGGA
GTGCGATGGCGCAATCTCGGCTCACTGCAACCTCCGCTTCCCAGGTTCAAGCGATTCTCCTGCCTCAGCCTT
CCTAGCAGCTGGGATTATAGGCATGTGCCACCGCGCCCGGCTAGTTTTGTATTTTCAATTGAGACGGGATTT
CTCCATGTTGGTCGGGCTTGTCTCCAACTCCCGACTTCAGGTGATGCGTCCACCTCGGCATCCCAAAGTGAC
GGGATGACAGGCATGAGCCACCGCGCCCGGCGTATTGTATTGTATTGTATTGTATTGTATTGTATTGTATTG
TATTGTATTGTATTGTATCGTATCGTAGTGTATTGTATCCTATCGTATCCTATCGCATCCTATCGTATCGTA
TCTTATTGTATTGTAATGGGTTGTATTGACTTATTTTATTTAGTTAGTTACTTTTGTGTTATTTTATTTATT
TATCTGTTTGTTCGTTTTTGCCTGATCAAAGGTCAATCAGACCCGGTCGTCAAAGTGGCGATTTCCTAG
>m641362071017452/462869/cs1665-737/1-573
ATGTATGTATGTATGTATTTATTTATATATTTATTTTTGAGACGGAGTTTCGCTCTTGTTGCTCAGACTGGA
GTGCGATGGCGCAATCTCGGCTCACTGCAACCTCCGCTTCCCAGGTTCAAGCGATTCTCCTGCCTCAGCCTT
CCTAGCAGCTGGGATTATAGGCATGTGCCACCGCGCCCGGCTAGTTTTGTATTTTCAATTGAGACGGGATTT
CTCCATGTTGGTCGGGCTTGTCTCCAACTCCCGACTTCAGGTGATGCGTCCACCTCGGCATCCCAAAGTGAC
GGGATGACAGGCATGAGCCACCGCGCCCGGCGTATTGTATTGTATTGTATTGTATTGTATTGTATTGTATTG
TATTGTATTGTATTGTATCGTATCGTATTGTATTGTATCCTATCGTATCCTATCGCATCCTATCGTATCGTA
TCTTATTGTATTGTAATGGGTTGTATTGACTTATTTTATTTAGTTAGTTACTTTTGTGTTATTTTATTTATT
TATCTGTTTGTTCGTTTTTGCCTGATCAAAGGTCAATCAGACCCGGTCGTCAAAGTGGCGATTTCCTAG
>m640432050511254/1779992ccs6-65/1-572
-TGTATGTATGTATGTATTTATTTATGTATTTATTTTTGAGACGGAGTTTCGCTCTTGTTGCTCAGACTGGA
GTGCGATGGCGCAATCTCGGCTCACTGCAACCTCCGCTTCCCAGGTTCAAGCGATTCTCCTGCCTCAGCCTT
CCTAGCAGCTGGGATTATAGGCATGTGCCACCGCGCCCGGCTAGTTTTGTATTTTCAATTGAGACGGGATTT
CTCCATGTTGGTCGGGCTTGTCTCCAACTCCCGACTTCAGGTGATGCGTCCACCTCGGCATCCCAAAGTGAC
GGGATGACAGGCATGAGCCACCGCGCCCGGCGTATTGTATTGTATTGTATTGTATTGTATTGTATTGTATTG
TATTGTATTGTATTGTATCGTATCGTATTGTATTGTATCCTATCGTATCCTATCGCATCCTATCGTATCGTA
TCTTATTGTAATGTAATGGGTTGTATTGACTTATTTTATTTAGTTAGTTACTTTTGTGTTATTTTATTTATT
TATCTGTTTGTTCGTTTTTGCCTGATCAAAGGTCAATCAGACCCGGTCGTCAAAGTGGCGATTTCCTAG
>m54329U1060420042/5924/cs1955-227/1-572
-TGTATGTATGTATGTATTTATTTATGTATTTATTTTTGAGACGGAGTTTCGCTCTTGTTGCTCAGACTGGA
GTGCGATGGCGCAATCTCGGCTCACTGCAACCTCCGCTTCCCAGGTTCAAGCGATTCTCCTGCCTCAGCCTT
CCTAGCAGCTGGGATTATAGGCATGTGCCACCGCGCCCGGCTAGTTTTGTATTTTCAATTGAAACGGGATTT
CTCCATGTTGGTCGGGCTTGTCTCCAACTCCCGACTTCAGGTGATGCGTCCACCTCGGCATCCCAAAGTGAC
GGGATGACAGGCATGAGCCACCGCGCCCGGCGTATTGTATTGTATTGTATTGTATTGTATTGTATTGTATTG
TATTGTATTGTATTGTATCGTATCGTATTGTATTGTATCCTATCGTATCCTATCGCATCCTATCGTATCGTA
TCTTATTGTATTGTAATGGGTTGTATTGACTTATTTTATTTAGTTAGTTACTTTTGTGTTATTTTATTTATT
TATCTGTTTGTTCGTTTTTGCCTGATCAAAGGTCAATCAGACCCGGTCGTCAAAGTGGCGATTTCCTAG
>m54329U1060420042/097471ccs449-01/1-573
ATGTATGTATGTATGTATTTATTTATGTATTTATTTTTGAGACGGAGTTTCGCTCTTGTTGCTCAGACTGGA
GTGCGATGGCGCAATCTCGGCTCACTGCAACCTCCGCTTCCCAGGTTCAAGCGATTCTCCTGCCTCAGCCTT
CCTAGCAGCTGGGATTATAGGCATGTGCCACCGCGCCTGGCTAGTTTTGTATTTTCAATTGAGACGGGATTT
CTCCATGTTGGTCGGGCTTGTCTCCAACTCCCGACTTCAGGTGATGCGTCCACCTCGGCATCCCAAAGTGAC
GGGATGACAGGCATGAGCCACCGCGCCCGGCGTATTGTATTGTATTGTATTGTATTGTATTGTATTGTATTG
TATTGTATTGTATTGTATCGTATCGTATTGTATTGTATCCTATCGTATCCTATCGCATCCTATCGTATCGTA
TCTTATTGTATTGTAATGGGTTGTATTGACTTATTTTATTTAGTTAGTTACTTTTGTGTTATTTTATTTATT
TATCTGTTTGTTCGTTTTTGCCTGATCAAAGGTCAATCAGACCCGGTCGTCAAAGTGGCGATTTCCTAG
>m640111083022016/854187/cs993-96/1-573
ATGTATGTATGTATGTATTTATTTATGTATTTATTTTTGAGACGGAGTTTCGCTCTTGTTGCTCAGACTGGA
GTGCGATGGCGCAATCTCGGCTCACTGCAACCTCCGCTTCCCAGGTTCAAGCGATTCTCCTGCCTCAGCCTT
CCTAGCAGCTGGGATTATAGGCATGTGCCAACGCGCCCGGCTAGTTTTGTATTTTCAATTGAGACGGGATTT
CTCCATGTTGGTCGGGCTTGTCTCCAACTCCCGACTTCAGGTGATGCGTCCACCTCGGCATCCCAAAGTGAC
GGGATGACAGGCATGAGCCACCGCGCCCGGCGTATTGTATTGTATTGTATTGTATTGTATTGTATTGTATTG
TATTGTATTGTATTGTATCGTATCGTATTGTATTGTATCCTATCGTATCCTATCGCATCCTATCGTATCGTA
TCTTATTGTATTGTAATGGGTTGTATTGACTTATTTTATTTAGTTAGTTACTTTTGTGTTATTTTATTTATT
TATCTGTTTGTTCGTTTTTGCCTGATCAAAGGTCAATCAGACCCGGTCGTCAAAGTGGCGATTTCCTAG
>m54329U1060420042/933792ccs988-50/1-573
ATGTATGTATGTATGTATTTATTTATGTATTTATTTTTGAGACGGAGTTTCGCTCTTGTTGCTCAGACTGGA
GTGCGATGGCGCAATCTCGGCTCACTGCAACCTCCGCTTCCCAGGTTCAAGCGATTCTCCTGCCTCAGCCTT
CCTAGCAGCTGGGATTATAGGCATGTGCCACCGCGCCCGGCTAGTTTTGTATTTTCAATTGAGACGGGATTT
CTCCATGTTGGTCGGGCTTGTCTCCAACTCCCGACTTCAGGTGATGCGTCCACCTCGGCATCCCAAAGTGAC
GGGATGACAGGCATGAGCCACCGCGCCCGGGGTATTGTATTGTATTGTATTGTATTGTATTGTATTGTATTG
TATTGTATTGTATTGTATCGTATCGTATTGTATTGTATCCTATCGTATCCTATCGCATCCTATCGTATCGTA
TCTTATTGTATTGTAATGGGTTGTATTGACTTATTTTATTTAGTTAGTTACTTTTGTGTTATTTTATTTATT
TATCTGTTTGTTCGTTTTTGCCTGATCAAAGGTCAATCAGACCCGGTCGTCAAAGTGGCGATTTCCTAG
>m54329U1060420042/120664/cc2107-160/1-572
-TGTATGTATGTATGTATTTATTTATGTATTTATTTTTGAGACGGAGTTTCGCTCTTGTTGCTCAGACTGGA
GTGCGATGGCGCAATCTCGGCTCACTGCAACCTCCGCTTCCCAGGTTCAAGCGATTCTCCTGCCTCAGCCTT
CCTAGCAGCTGGGATTATAGGCATGTGCCACCGCGCCCGGCTAGTTTTGTATTTTCAATTGAGACGGGATTT
CTCCATGTTGGTCGGGCTTGTCTCCAACTCCCGACTTCAGGTGATGCGTCCACTTCGGCATCCCAAAGTGAC
GGGATGACAGGCATGAGCCACCGCGCCCGGCGTATTGTATTGTATTGTATTGTATTGTATTGTATTGTATTG
TATTGTATTGTATTGTATCGTATCGTATTGTATTGTATCCTATCGTATCCTATCGCATCCTATCGTATCGTA
TCTTATTGTATTGTAATGGGTTGTATTGACTTATTTTATTTAGTTAGTTACTTTTGTGTTATTTTATTTATT
TATCTGTTTGTTCGTTTTTGCCTGATCAAAGGTCAATCAGACCCGGTCGTCAAAGTGGCGATTTCCTAG
>m640762052723169/640290/cs743-81/1-572
-TGTATGTATGTATGTATTTATTTATGTATTTATTTTTGAGACGGAGTTTCGCTCTTGTTGCTCAGACTGGA
GTGCGATGGCGCAATCTCGGCTCACTGCAACCTCCGCTTCCCAGGTTCAAGCGATTCTCCTGCCTCAGCCTT
CCTAGCAGCTGGGATTATAGGCATGTGCCACCGCGCCTGGCTAGTTTTGTATTTTCAATTGAGACGGGATTT
CTCCATGTTGGTCGGGCTTGTCTCCAACTCCCGACTTCAGGTGATGCGTCCACCTCGGCATCCCAAAGTGAC
GGGATGACAGGCATGAGCCACCGCGCCCGGCGTATTGTATTGTATTGTATTGTATTGTATTGTATTGTATTG
TATTGTATTGTATTGTATCGTATCGTATTGTATTGTATCCTATCGTATCCTATCGCATCCTATCGTATCGTA
TCTTATTGTATTGTAATGGGTTGTATTGACTTATTTTATTTAGTTAGTTACTTTTGTGTTATTTTATTTATT
TATCTGTTTGTTCGTTTTTGCCTGATCAAAGGTCAATCAGACCCGGTCGTCAAAGTGGCGATTTCCTAG
>m640762053019204/673224/cs168-24/1-573
ATGTATGTATGTATGTATTTATTTAAGTATTTATTTTTGAGACGGAGTTTCGCTCTTGTTGCTCAGACTGGA
GTGCGATGGCGCAATCTCGGCTCACTGCAACCTCCGCTTCCCAGGTTCAAGCGATTCTCCTGCCTCAGCCTT
CCTAGCAGCTGGGATTATAGGCATGTGCCACCGCGCCCGGCTAGTTTTGTATTTTCAATTGAGACGGGATTT
CTCCATGTTGGTCGGGCTTGTCTCCAACTCCCGACTTCAGGTGATGCGTCCACCTCGGCATCCCAAAGTGAC
GGGATGACAGGCATGAGCCACCGCGCCCGGCGTATTGTATTGTATTGTATTGTATTGTATTGTATTGTATTG
TATTGTATTGTATTGTATCGTATCGTATTGTATTGTATCCTATCGTATCCTATCGCATCCTATCGTATCGTA
TCTTATTGTATTGTAATGGGTTGTATTGACTTATTTTATTTAGTTAGTTACTTTTGTGTTATTTTATTTATT
TATCTGTTTGTTCGTTTTTGCCTGATCAAAGGTCAATCAGACCCGGTCGTCAAAGTGGCGATTTCCTAG
>m840462070720260s31296120/cs12391241/1-573
ATGTATGTATGTATGTATTTATTTATGTATTTATTTTTGAGACGGAGTTTCGCTCTTGTTGCTCAGACTGGA
GTGCGATGGCGCAATCTCGGCTCACTGCAACCTCCGCTTCCCAGGTTCAAGCGATTCTCCTGCCTCAGCCTT
CCTAGCAGCTGGGATTATAGGCATGTGCCACCGCGCCCGGCTAGTTTTGTATTTTCAATTGAGACGGGATTT
CTCCATGTTGGTCGGGCTTGTCTCCAACTCCCGACTTCAGGTGATGCGTCCACCTCGGCATCCCAAAGTGAC
GGGATGACAGGCATGAGCCACCGCGCCCGGCATATTGTATTGTATTGTATTGTATTGTATTGTATTGTATTG
TATTGTATTGTATTGTATCGTATCGTATTGTATTGTATCCTATCGTATCCTATCGCATCCTATCGTATCGTA
TCTTATTGTATTGTAATGGGTTGTATTGACTTATTTTATTTAGTTAGTTACTTTTGTGTTATTTTATTTATT
TATCTGTTTGTTCGTTTTTGCCTGATCAAAGGTCAATCAGACCCGGTCGTCAAAGTGGCGATTTCCTAG
>m840462070720260s31749630/cs885-42/1-572
-TGTATGTATGTATGTATTTATTTATGTATTTATTTTTGAGACGGAGTTTCGCTCTTGTTGCTCAGACTGGA
GTGCGATGGCGCAATCTCGGCTCACTGCAACCTCCGCTTCCCAGGTTCAAGCGATTCTCCTGCCTCAGCCTT
CCTAGCAGCTGGGATTATAGGCATGTGCCACCGCGCCCGGCTAGTTTTGTATTTTCAATTGAGACGGGATTT
CTCCATGTTGGTCGGGCTTGTCTCCAACTCCCGACTTCAGGTGATGCGTCCACCTCGGCATCCCAAAGTGAC
GGGATGACAGGCATGAGCCACCGCGCCCGGCGTATTGTATTGTATTTTATTGTATTGTATTGTATTGTATTG
TATTGTATTGTATTGTATCGTATCGTATTGTATTGTATCCTATCGTATCCTATCGCATCCTATCGTATCGTA
TCTTATTGTATTGTAATGGGTTGTATTGACTTATTTTATTTAGTTAGTTACTTTTGTGTTATTTTATTTATT
TATCTGTTTGTTCGTTTTTGCCTGATCAAAGGTCAATCAGACCCGGTCGTCAAAGTGGCGATTTCCTAG
>m54329U1070717122/6160/cs1696-108/1-572
-TGTATGTATGTATGTATTTATTTATGTATTTATTTTTGAGACGGAGTTTCGCTCTTGTTGCTCAGACTGGA
GTGCGATGGCGCAATCTCGGCTCACTGCAACCTCCGCTTCCCAGGTTCAAGCGATTCTCCTGCCTCAGCCTT
CCTAGCAGCTGGGATTATAGGCATGTGCCACCGCGCCCGGCTAGTTTTGTATTTTCAATTGAGACGGGATTT
CTCCATGTTGGTCGGGCTTGTCTCCAACTCCCGACTTCAGGTGATGCGTCCACCTCGGCATCCCAAAGTGAC
GGGATGACAGGCATGAGCCACCGCTCCCGGCGTATTGTATTGTATTGTATTGTATTGTATTGTATTGTATTG
TATTGTATTGTATCGTATCGTATCCTATTGTATTGTATCCTATCGTATCCTATCGCATCCTATCGTATCGTA
TCTTATTGTATTGTAATGGGTTGTATTGACTTATTTTATTTAGTTAGTTACTTTTGTGTTATTTTATTTATT
TATCTGTTTGTTCGTTTTTGCCTGATCAAAGGTCAATCAGACCCGGTCGTCAAAGTGGCGATTTCCTAG
>m54329U1070717122/240365ccs100-62/1-573
ATGTATGTATGTATGTATTTATTTATGTATTTATTTTTGAGACGGAGTTTCGCTCTTGTTGCTCAGACTGGA
GTGCGATGGCGCAATCTCGGCTCACTGCAACCTCCGCTTCCCAGGTTCAAGCGATTCTCCTGCCTCAGCCTT
CCTAGCAGCTGGGATTATAGGCATGTGCCACCGCGCCCGGCTAGTTTTGTATTTTCAATTGAGACGGGATTT
CTCCATGTTGGTCGGGCTTGTCTCCAACTCCCGACTTCAGGTGATGCGTCCACCTCGGCATCCCAAAGTGAC
GGGATGACAGGCATGAGCCACCGCTCCCGGCGTATTGTATTGTATTGTATTGTATTGTATTGTATTGTATTG
TATTGTATTGTATCGTATCGTATCCTATTGTATTGTATCCTATCGTATCCTATCGCATCCTATCGTATCGTA
TCTTATTGTATTGTAATGGGTTGTATTGACTTATTTTATTTAGTTAGTTACTTTTGTGTTATTTTATTTATT
TATCTGTTTGTTCGTTTTTGCCTGATCAAAGGTCAATCAGACCCGGTCGTCAAAGTGGCGATTTCCTAG
>m640762070310364/1731629ccs2468104/1-572
-TGTATGTATGTATGTATTTATTTATGTATTTATTTTTGAGACGGAGTTTCGCTCTTGTTGCTCAGACTGGA
GTGCGATGGCGCAATCTCGGCTCACTGCAACCTCCGCTTCCCAGGTTCAAGCGATTCTCCTGCCTCAGCCTT
CCTAGCAGCTGGGATTATAGGCATGTGCCACCGCGCCCGGCTAGTTTTGTATTTTCAATTGAGACGGGATTT
CTCCATGTTGGTCGGGCTTGTCTCCAACTCCCGACTTCAGGTGATGCTTCCACCTCGGCATCCCAAAGTGAC
GGGATGACAGGCATGAGCCACCGCGCCCGGCGTATTGTATTGTATTGTATTGTATTGTATTGTATTGTATTG
TATTGTATTGTATCGTATCGTATCCTATTGTATTGTATCCTATCGTATCCTATCGCATCCTATCGTATCGTA
TCTTATTGTATTGTAATGGGTTGTATTGACTTATTTTATTTAGTTAGTTACTTTTGTGTTATTTTATTTATT
TATCTGTTTGTTCGTTTTTGCCTGATCAAAGGTCAATCAGACCCGGTCGTCAAAGTGGCGATTTCCTAG
>m840462052223462s22593763/cs14971539/1-572
-TGTATGTATGTATGTATTTATTTATTTATTTATTTTTGAGACGGAGTTTCGCTCTTGTTGCTCAGACTGGA
GTGCGATGGCGCAATCTCGGCTCACTGCAACCTCCGCTTCCCAGGTTCAAGCGATTCTCCTGCCTCAGCCTT
CCTAGCAGCTGGGATTATAGGCATGTGCCACCGCGCCCGGCTAGTTTTGTATTTTCAATTGAGACGGGATTT
CTCCATGTTGGTCGGGCTTGTCTCCAACTCCCGACTTCAGGTGATGCGTCCACCTCGGCATCCCAAAGTGAC
GGGATGACAGGCATGAGCCACCGCGCCCGGCGTATTGTATTGTATTGTATTGTATTGTATTGTATTGTATTG
TATTGTATTGTATTGTATCGTATCGTATTGTATTGTATCCTATCGTATCCTATCGCATCCTATCGTATCGTA
TCTTATTGTATTGTAATGGGTTGTATTGACTTATTTTATTTAGTTAGTTACTTTTGTGTTATTTTATTTATT
TATCTGTTTGTTCGTTTTTGCCTGATCAAAGGTCAATCAGACCCGGTCGTCAAAGTGGCGATTTCCTAG
>m840462052223462s21301631/cs648-05/1-573
ATGTATGTATGTATGTATTTATTTATGTATTTATTTTTGAGACGGAGTTTCGCTCTTGTTGCTCAGACTGGA
GTGCGATGGCGCAATCTCGGCTCACTGCAACCTCCGCTTCCCAGGTTCAAGCGATTCTCCTGCCTCAGCCTT
CCTAGCAGCTGGGATTATAGGCATGTGCCACCGCGCCCGGCTAGTTTTGTATTTTCAATTGAGACGGGATTT
CTCCATGTTGGTCGGGCTTGTCTCCAACTCCCGACTTCAGGTGATGCGTCCACCTCGGCATCCCAAAGTGAC
GGGATGACAGGCATGAGCCACCGCGCCCGGCGTATTGTATTGTATTGTATTGTATTGTATTGTATTGTATTG
TATTGTATTGTATCGTATCGTATCCTATTGTATTGTATCCTATCGTATCCTATCGCATCCTATCGTATCGTA
TCTTATTGTATTGTAATGGGTTGTATTGACTTATTTTATTTAGTTAGTTACTTTTGTGTTATTTTATTTATT
TATCTGTTTGTTCGTTTTTGCCTGATCAAAGGTCAATCAGACCCGGTCGTCAAAGTGGCGATTTCTTAG
>m840462052223462s2771328/cc1226-283/1-573
ATGTATGTATGTATGTATTTATTTATGTATTTATTTTTGAGACGGAGTTTCGCTCTTGTTGCTCAGACTGGA
GTGCGATGGCGCAATCTCGGCTCACTGCAACCTCCGCTTCCCAGGTTCAAGCGATTCTCCTGCCTCAGCCTT
CCTAGCAGCTGGGATTATAGGCATGTGCCACCGCGCCCGGCTAGTTTTGTATTTTCAATTGAGACGGGATTT
CTCCATGTTGGTCGGGCTTGTCTCCAACTCCCGACTTCAGGTGATGCGTCCACCTCGGCATCCCAAAGTGAC
GGGATGACAGGCATGAGCCACCGCGCCCGGCGTATTGTAATGTATTGTATTGTATTGTATTGTATTGTATTG
TATTGTATTGTATTGTATCGTATCGTATTGTATTGTATCCTATCGTATCCTATCGCATCCTATCGTATCGTA
TCTTATTGTATTGTAATGGGTTGTATTGACTTATTTTATTTAGTTAGTTACTTTTGTGTTATTTTATTTATT
TATCTGTTTGTTCGTTTTTGCCTGATCAAAGGTCAATCAGACCCGGTCGTCAAAGTGGCGATTTCCTAG
>m640432051901306/101283/cs1564-236/1-573
ATGTATGTATGTATGTATTTATTTATGTATTTATTTTTGAGACGGAGTTTCGCTCTTGTTGCTCAGACTGGA
GTGCGATGGCACAATCTCGGCTCACTGCAACCTCCGCTTCCCAGGTTCAAGCGATTCTCCTGCCTCAGCCTT
CCTAGCAGCTGGGATTATAGGCATGTGCCACCGCGCCCGGCTAGTTTTGTATTTTCAATTGAGACGGGATTT
CTCCATGTTGGTCGGGCTTGTCTCCAACTCCCGACTTCAGGTGATGCGTCCACCTCGGCATCCCAAAGTGAC
GGGATGACAGGCATGAGCCACCGCGCCCGGCGTATTGTATTGTATTGTATTGTATTGTATTGTATTGTATTG
TATTGTATTGTATTGTATCGTATCGTATTGTATTGTATCCTATCGTATCCTATCGCATCCTATCGTATCGTA
TCTTATTGTATTGTAATGGGTTGTATTGACTTATTTTATTTAGTTAGTTACTTTTGTGTTATTTTATTTATT
TATCTGTTTGTTCGTTTTTGCCTGATCAAAGGTCAATCAGACCCGGTCGTCAAAGTGGCGATTTCCTAG
>m640432051901306/1848905ccs433-005/1-573
ATGTATGTATGTATGTATTTATTTATGTATTTATTTTTGAGACGGAGTTTCGCTCTTGTTGCTCAGACTGGA
GTGCGATGGCGCAATCTCGGCTCACTGCAACCTCCGCTTCCCAGGTTCAAGCGATTCTCCTGCCTCAGCCTT
CCTAGCAGCTGGGATTATAGGCATGTGCCACCGCGCCCGGCTAGTTTTGTATTTTCAATTGAGACGGGATTT
CTCCATGTTGGTCGGGCTTGTCTCCAACTCCCGACTTCAGGTGATGCGTCCACCTCGGCATCCCAAAGTGAC
GGGATGACAGGCATGAGCCACCGCGCCCGGCGTATTGTATTGTATTGTATTGTATTGTATTGTATTGTATTG
TATTGTATTGTATTGTATTGTATCCTATTGTATTGTATCCTATCGTATCCTATCGCATCCTATCTTATCGTA
TCTTATTGTATTGTAATGGGTTGTATTGACTTATTTTATTTAGTTAGTTACTTTTGTGTTATTTTATTTATT
TATCTGTTTGTTCGTTTTTGCCTGATCAAAGGTCAATCAGACCCGGTCGTCAAAGTGGCGATTTCCTAG
>m640432051901306/1099635ccs618-10/1-573
ATGTATGTATGTATGTATTTATTTATGTATTTATTTTTGAGACGGAGTTTCGCTCTTGTTGCTCAGACTGGA
GTGCGATGGCGCAATCTCGGCTCACTGCAACCTCCGCTTCCCAGGTTCAAGCGATTCTCCTGCCTCAGCCTT
CCTAGCAGCTGGGATTATAGGCATGTGCCACCGCGCCCGGCTAGTTTTGTATTTTCAATTGAGACGGGATTT
CTCCATGTTGGTCGGGCTTGTCTCCAACTCCCGACTTCAGGTGATGCGTCCACCTCGGCATCCCAAAGTGAC
GGGATGACAGGCATGAGCCACCGCGCCCGGCGTATTGTATTGTATTGTATTGTATTGTATTGTATTGTATTG
TATTGTATTGTATTGTATCGTATCGTATTGTATTGTATCCTATCGTATCCTATCGCATCCTATCGTATCGTA
TCTTATTGTATTGTTATGGGTTGTATTGACTTATTTTATTTAGTTAGTTACTTTTGTGTTATTTTATTTATT
TATCTGTTTGTTCGTTTTTGCCTGATCAAAGGTCAATCAGACCCGGTCGTCAAAGTGGCGATTTCCTAG
>m641362051418443/339069/cs42-104/1-572
-TGTATGTATGTATGTATTTATTTATGTATTTATTTTTGAGACGGAGTTTCGCTTCTGTTGCTCAGACTGGA
GTGCGATGGCGCAATCTCGGCTCACTGCAACCTCCGCTTCCCAGGTTCAAGCGATTCTCCTGCCTCAGCCTT
CCTAGCAGCTGGGATTATAGGCATGTGCCACCGCGCCCGGCTAGTTTTGTATTTTCAATTGAGACGGGATTT
CTCCATGTTGGTCGGGCTTGTCTCCAACTCCCGACTTCAGGTGATGCGTCCACCTCGGCATCCCAAAGTGAC
GGGATGACAGGCATGAGCCACCGCGCCCGGCGTATTGTATTGTATTGTATTGTATTGTATTGTATTGTATTG
TATTGTATTGTATTGTATCGTATCCTATTGTATTGTATCCTATCGTATCCTATCGCATCCTATCGTATCGTA
TCTTATTGTATTGTAATGGGTTGTATTGACTTATTTTATTTAGTTAGTTACTTTTGTGTTATTTTATTTATT
TATCTGTTTGTTCGTTTTTGCCTGATCAAAGGTCAATCAGACCCGGTCGTCAAAGTGGCGATTTCCTAG
>m641362051418443/606540/cs1183-155/1-572
-TGTATGTATGTATGTATTTATTTATGTATTTATTTTTGAGACGGAGTTTCGCTCTTGTTGCTCAGACTGGA
GTGCGATGGCACAATCTCGGCTCACTGCAACCTCCGCTTCCCAGGTTCAAGCGATTCTCCTGCCTCAGCCTT
CCTAGCAGCTGGGATTATAGGCATGTGCCACCGCGCCCGGCTAGTTTTGTATTTTCAATTGAGACGGGATTT
CTCCATGTTGGTCGGGCTTGTCTCCAACTCCCGACTTCAGGTGATGCGTCCACCTCGGCATCCCAAAGTGAC
GGGATGACAGGCATGAGCCACCGCGCCCGGCGTATTGTATTGTATTGTATTGTATTGTATTGTATTGTATTG
TATTGTATTGTATTGTATCGTATCGTATTGTATTGTATCCTATCGTATCCTATCGCATCCTATCGTATCGTA
TCTTATTGTATTGTAATGGGTTGTATTGACTTATTTTATTTAGTTAGTTACTTTTGTGTTATTTTATTTATT
TATCTGTTTGTTCGTTTTTGCCTGATCAAAGGTCAATCAGACCCGGTCGTCAAAGTGGCGATTTCCTAG
>m641362051418443/1635755ccs273-85/1-573
ATGTATGTATGTATGTATTTATTTATGTATTTATTTTTGAGACGGAGTTTCGCTCTTGTTGCTCAGACTGGA
GTGCGATGGCGCAATCTCGGCTCACTGCAACCTCCGCTTCCCAGGTTCAAGCGATTCTCCTGCCTCAGCCTT
CCTAGCAGCTGGGATTATAGGCATGTGCCACCGCGCCCGGCTAGTTTTGTATTTTCAATTGAGACGGGATTT
CTCCATGTTGGTCGGGCTTGTCTCCAACTCCCGACTTCAGGTGATGCGTCCACCTCGGCATCCCAAAGTGAC
GGGATGACAGGCATGAGCCCCCGCGCCCGGCGTATTGTATTGTATTGTATTGTATTGTATTGTATTGTATTG
TATTGTATTGTATTGTATCGTATCGTATTGTATTGTATCCTATCGTATCCTATCGCATCCTATCGTATCGTA
TCTTATTGTATTGTAATGGGTTGTATTGACTTATTTTATTTAGTTAGTTACTTTTGTGTTATTTTATTTATT
TATCTGTTTGTTCGTTTTTGCCTGATCAAAGGTCAATCAGACCCGGTCGTCAAAGTGGCGATTTCCTAG
>m641362051718422/88720/cs1363-135/1-573
ATGTATGTATGTATGTATTTATTTATGTATTTATTTTTGAGACGGAGTTTCGCTCTTGTTGCTCAGACTGGA
GTGCGATGGCGCAATCTCGGCTCACTGCAACCTCCGCTTCCCAGGTTCAAGCGATTCTCCTGCCTCAGCCTT
CCTAGCAGCTGGGATTATAGGCATGTGCCACCGCGCCCGGCTAGTTTTGTATTTTCAATTGAGACGGGATTT
CTCCATGTTGGTCGGGCTTGTCTCCAACTCCCGACTTCAGGTGATGCGTCCACCTCGGCATCCCAAAGTGAC
GGGATGACAGGCATGAGCCACCGCGCCCGGCGTATTGTATTGTATTGTATTGTATTGTATTGTATTGTATTG
TATTGTATTGTATTGTATCGTATCCTATTGTATTGTATCCTATCGTATCCTATCGCATCCTATCGTATCGTA
TCTTATTGTATTGTAATGGGTTGTATTGACTTATTTTATTTAGTTAGTTACTTTTGTGTTATTTTATTTATT
TATCTGTTTGTTCGTTTTGCCCTGATCAAAGGTCAATCAGACCCGGTCGTCAAAGTGGCGATTTCCTAG
>m641362051718422/136947/cs1750-222/1-573
ATGTATGTATGTATGTATTTATTTATGTATTTATTTTTGAGACGGAGTTTCGCTCTTGTTGCTCAGACTGGA
GTGCGATGGCGCAATCTCGGCTCACTGCAACCTCCGCTTCCCAGGTTCAAGCGATTCTCCTGCCTCAGCCTT
CCTAGCAGCTGGTATTATAGGCATGTGCCACCGCGCCCGGCTAGTTTTGTATTTTCAATTGAGACGGGATTT
CTCCATGTTGGTCGGGCTTGTCTCCAACTCCCGACTTCAGGTGATGCGTCCACCTCGGCATCCCAAAGTGAC
GGGATGACAGGCATGAGCCACCGCGCCCGGCGTATTGTATTGTATTGTATTGTATTGTATTGTATTGTATTG
TATTGTATTGTATTGTATCGTATCGTATTGTATTGTATCCTATCGTATCCTATCGCATCCTATCGTATCGTA
TCTTATTGTATTGTAATGGGTTGTATTGACTTATTTTATTTAGTTAGTTACTTTTGTGTTATTTTATTTATT
TATCTGTTTGTTCGTTTTTGCCTGATCAAAGGTCAATCAGACCCGGTCGTCAAAGTGGCGATTTCCTAG
>m840812110502158s22057812/cs473-30/1-572
-TGTATGTATGTATGTATTTATTTATGTATTTATTTTTGAGACGGAGTTTCGCTCTTGTTGCTCAGACTGGA
GTGCGATGGCGCAATCTCGGCTCACTGCAACCTCCGCTTCCCAGGTTCAAGCGATTCTCCTGCCTCAGCCTT
CCTAGCAGCTGGGATTATAGGCATGTGCCACCGCGCCCGGCTAGTTTTGTATTTTCAATTGAGACGGGATTT
CTCCATGTTGGTCGGGCTTGTCTCCAACTCCCGACTTCAGGTGATGCGTCCACCTCGGCATCCCAAAGTGAC
GGGATGACAGGCATGAGCCACCGCGCCCGGCGTATTGTATTGTATTGTATTGTATTGTATTTTATTGTATTG
TATTGTATTGTATTGTATCGTATCGTATTGTATTGTATCCTATCGTATCCTATCGCATCCTATCGTATCGTA
TCTTATTGTATTGTAATGGGTTGTATTGACTTATTTTATTTAGTTAGTTACTTTTGTGTTATTTTATTTATT
TATCTGTTTGTTCGTTTTTGCCTGATCAAAGGTCAATCAGACCCGGTCGTCAAAGTGGCGATTTCCTAG
>m840812110502158s21563427/cs884-41/1-572
-TGTATGTATGTATGTATTTATTTATGTATTTATTTTTGAGACGGAGTTTCGCTCTTGTTGCTCAGACTGGA
GTGCGATGGCGCAATCTCGGCTCACTGCAACCTCCGCTTCCCAGGTTCAAGCGATTCTCCTGCCTCAGCCTT
CCTAGCAGCTGGGATTATAGGCATGTGCCACCGCGCCCGGCTAGTTTTGTATTTTCAATTGAGACGGGATTT
CTCCATGTTGGTCGGGCTTGTCTCCAACTCCCGACTTCAGGTGATGCGTCCACCTCGGCCTCCCAAAGTGAC
GGGATGACAGGCATGAGCCACCGCGCCCGGCGTATTGTATTGTATTGTATTGTATTGTATTGTATTGTATTG
TATTGTATTGTATTGTATCGTATCGTATTGTATTGTATCCTATCGTATCCTATCGCATCCTATCGTATCGTA
TCTTATTGTATTGTAATGGGTTGTATTGACTTATTTTATTTAGTTAGTTACTTTTGTGTTATTTTATTTATT
TATCTGTTTGTTCGTTTTTGCCTGATCAAAGGTCAATCAGACCCGGTCGTCAAAGTGGCGATTTCCTAG
>m840812110502158s2546649/cc3032304/1-572
-TGTATGTATGTATGTATTTATTTATGTATTTATTTTTGAGACGGAGTTTCGCTCTTGTTGCTCAGACTGGA
GTGCGATGGCGCAATCTCGGCTCACTGCAACCTCCGCTTCCCAGGTTCAAGCGATTCTCCTGCCTCAGCCTT
CCTAGCAGCTGGGATTATAGGCATGTGCCACCGCGCCCGGCTAGTTTTGTATTTTCAATTGAGACGGGATTT
CTCCATGTTGGTCGGGCTTGTCTCCAACTCCCGACTTCAGGTGATGCGTCCACCTCGGCATCCCAAAGTGAC
GGGATGACAGGCATGAGCCACCGCGCCCGGCGTATTGTATTGTATTGTATTGTATTGTATTGTATTGTATTG
TATTGTATTGTATTGTATCGTATCGTATTGTATTGTATCCTATCGTATCCTATCGCATCCTATCGTATCGTA
TCTTATTGTATTGTAATGGGTTGTATTGACTTATTTTATTTAGTTAGTTACTTTTGTGTTATTTTATTTATT
TATCTGTTTGTTCGTTTTTGCCTGATCAAAGGTCAATCAGACCGGGTCGTCAAAGTGGCGATTTCCTAG
>m840812110502158s2430664/cc1235107/1-573
ATGTATGTATGTATGTATTTATTTATGTATTTATTTTTGAGACGGAGTTTCGCTCTTGTTGCTCAGACTGGA
GTGCGATGGCGCAATCTCGGCTCACTGCAACCTCCGCTTCCCAGGTTCAAGCGATTCTCCTGCCTCAGCCTT
CCTAGCAGCTGGGATTATAGGCATGTGCCACCGCGCCAGGCTAGTTTTGTATTTTCAATTGAGACGGGATTT
CTCCATGTTGGTCGGGCTTGTCTCCAACTCCCGACTTCAGGTGATGCGTCCACCTCGGCATCCCAAAGTGAC
GGGATGACAGGCATGAGCCACCGCTCCCGGCGTATTGTATTGTATTGTATTGTATTGTATTGTATTGTATTG
TATTGTATTGTATTGTATCGTATCCTATTGTATTGTATCCTATCGTATCCTATCGCATCCTATCGTATCGTA
TCTTATTGTATTGTAATGGGTTGTATTGACTTATTTTATTTAGTTAGTTACTTTTGTGTTATTTTATTTATT
TATCTGTTTGTTCGTTTTTGCCTGATCAAAGGTCAATCAGACCCGGTCGTCAAAGTGGCGATTTCCTAG
>m840812110502158s22412053/cs954-011/1-573
ATGTATGTATGTATGTATTTATTTATGTATTTATTTTTGAGACGGAGTTTCGCTCTTGTTGCTCAGACTGGA
GTGCGATGGCGCAATCTCGGCTCACTGCAACCTCCGCTTCCCAGGTTCAAGCGATTCTCCTGCCTCAGCCTT
CCTAGCAGCTGGGATTATAGGCATGTGCCACCGCGCCCGGCTAGTTTTGTATTTTCAATTGAGACGGGATTT
CTCCATGTTGGTCGGGCTTGTCTCCAACTCCCGACTTCAGGTGATGCGTCCACCTCGGCATCCCAAAGTGAC
GGGATGACAGGCATGAGCCACCGCGCCCGGCGTATTGTATTGTATTGTATTGTATTGTATTGTATAGTATTG
TATTGTATTGTATTGTATCGTATCGTATTGTATTGTATCCTATCGTATCCTATCGCATCCTATCGTATCGTA
TCTTATTGTATTGTAATGGGTTGTATTGACTTATTTTATTTAGTTAGTTACTTTTGTGTTATTTTATTTATT
TATCTGTTTGTTCGTTTTTGCCTGATCAAAGGTCAATCAGACCCGGTCGTCAAAGTGGCGATTTCCTAG
>m840812110502158s2580601/cc9094966/1-573
ATGTATGTATGTATGTATTTATTTATGTATTTATTTTTGAGACGGAGTTTCGCTCTTGTTGCTCAGACTGGA
GTGCGATGGCGCAATCTCGGCTCACTGCAACCTCCGCTTCCCAGGTTCAAGCGATTCTCCTGCCTCAGCCTT
CCTAGCAGCTGGGATTATAGGCATGTGCCACCGCGCCCGGCTAGTTTTGTATTTTCAATTGAGACGGGATTT
CTCCATGTTGGTCGGGCTTGTCTCCAACTCCCGACTTCAGGTGATGCGTCCACCTCGGCATCCCAAAGTGAC
GGGATGACAGGCATGAGCCACCGCGCCCGGCGTATTGTATTGTATTGTATTGTATTGTATTGTATTGTATTG
TATTGTATTGTATTGTATCGTATCGTATTGTATTGTATCCTATCGTATCCTATCGCATCCTATCGTATCGTA
TCTTATTGTATTGTAATGGGTTGTATTGACTTATTTTATTTAGTTAGTTACTTTTGTGTTATTATATTTATT
TATCTGTTTGTTCGTTTTTGCCTGATCAAAGGTCAATCAGACCCGGTCGTCAAAGTGGCGATTTCCTAG
>m840812110502158s21176854/cs12321244/1-572
-TGTATGTATGTATGTATTTATTTATGTATTTATTTTTGAGACGGAGTTTCGCTCTTGTTGCTCAGACTGGA
GTGCGATGGCGCAATCTCGGCTCACTGCAACCTCCGCTTCCCAGGTTCAAGCGATTCTCCTGCCTCAGCCTT
CCTAGCAGCTGGGATTATAGGCATGTGCCACCGCGCCCGGCTAGTTTTGTATTTTCAATTGAGACGGGATTT
CTCCATGTTGGTCGGGCTTGTCTCCAACTCCCGACTTCAGGTGATGCGTCCACCTCGGCATCCCAAAGTGAC
GGGATGACAGGCATGAGCCACCGCGCCCGGCGTATTGTATTGTATTGTATTGTATTGTATTGTATTGTATTG
TATTGTATTGTATTGTATCGTATCCTATTGTATTGTATCCTATCGTATCCTATCGCATCCTATCGTATCGTA
TCTTATTGTATTGTAATGGGTTGTATTGACTTTATTTATTTAGTTAGTTACTTTTGTGTTATTTTATTTATT
TATCTGTTTGTTCGTTTTTGCCTGATCAAAGGTCAATCAGACCCGGTCGTCAAAGTGGCGATTTCCTAG
>m640762070621454/53861/cs535-587/1-573
ATGTATGTATGTATGTATTTATTTATGTATTTATTTTTGAGACGGAGTTTCGCTCTTGTTGCTCAGACTGGA
GTGCGATGGTGCAATCTCGGCTCACTGCAACCTCCGCTTCCCAGGTTCAAGCGATTCTCCTGCCTCAGCCTT
CCTAGCAGCTGGGATTATAGGCATGTGCCACCGCGCCCGGCTAGTTTTGTATTTTCAATTGAGACGGGATTT
CTCCATGTTGGTCGGGCTTGTCTCCAACTCCCGACTTCAGGTGATGCGTCCACCTCGGCATCCCAAAGTGAC
GGGATGACAGGCATGAGCCACCGCGCCCGGCGTATTGTATTGTATTGTATTGTATTGTATTGTATTGTATTG
TATTGTATTGTATTGTATCGTATCGTATTGTATTGTATCCTATCGTATCCTATCGCATCCTATCGTATCGTA
TCTTATTGTATTGTAATGGGTTGTATTGACTTATTTTATTTAGTTAGTTACTTTTGTGTTATTTTATTTATT
TATCTGTTTGTTCGTTTTTGCCTGATCAAAGGTCAATCAGACCCGGTCGTCAAAGTGGCGATTTCCTAG
>m640762070621454/373285/cs845-91/1-572
-TGTATGTATGTATGTATTTATTTATGTATTTATTTTTGAGACGGAGTTTCGCTCTTGTTGCTCAGACTGGA
GTGCGATGGCGCAATCTCGGCTCACTGCAACCTCCGCTTCCCAGGTTCAAGCGATTCTCCTGCCTCAGCCTT
CCTAGCAGCTGGGATTATAGGCATGTGCCACCGCGCCCGGCTAGTTTTGTATTTTCAATTGAGACGGGATTT
CTCCATGTTGGTCGGGCTTGTCTCCAACTCCCGACTTCAGGTGATGCGTCCCCTCCGGCATCCCAAAGTGAC
GGGATGACAGGCATGAGCCACCGCGCCCGGCGTATTGTATTGTATTGTATTGTATTGTATTGTATTGTATTG
TATTGTATTGTATTGTATCGTATCCTATTGTATTGTATCCTATCGTATCCTATCGCATCCTATCGTATCGTA
TCTTATTGTATTGTAATGGGTTGTATTGACTTATTTTATTTAGTTAGTTACTTTTGTGTTATTTTATTTATT
TATCTGTTTGTTCGTTTTTGCCTGATCAAAGGTCAATCAGACCCGGTCGTCAAAGTGGCGATTTCCTAG
>m640762070621454/721897/cs392-36/1-573
ATGTATGTATGTATGTATTTATTTATGTATTTATTTTTGAGACGGAGTTTCGCTCTTGTTGCTCAGACTGGA
GTGCGATGGCGCAATCTCGGCTCACTGCAACCTCCGCTTTCCAGGTTCAAGCGATTCTCCTGCCTCAGCCTT
CCTAGCAGCTGGGATTATAGGCATGTGCCACCGCGCCCGGCTAGTTTTGTATTTTCAATTGAGACGGGATTT
CTCCATGTTGGTCGGGCTTGTCTCCAACTCCCGACTTCAGGTGATGCGTCCACCTCGGCATCCCAAAGTGAC
GGGATGACAGGCATGAGCCACCGCGCCCGGCGTATTGTATTGTATTGTATTGTATTGTATTGTATTGTATTG
TATTGTATTGTATTGTATCGTATCGTATTGTATTGTATCCTATCGTATCCTATCGCATCCTATCGTATCGTA
TCTTATTGTATTGTAATGGGTTGTATTGACTTATTTTATTTAGTTAGTTACTTTTGTGTTATTTTATTTATT
TATCTGTTTGTTCGTTTTTGCCTGATCAAAGGTCAATCAGACCCGGTCGTCAAAGTGGCGATTTCCTAG
>m640762070621454/909150/cs298-37/1-573
ATGTATGTATGTATGTATTTATTTATGTATTTATTTTTGAGACGGAGTTTCGCTCTTGTTGCTCAGACTGGA
GTGCGATGGCGCAATCTCGGCTCACTGCAACCTCCGCTTCCCAGGTTCAAGCGATTCTCCTGCCTCAGCCTT
CCTAGCAGCTGGGATTATAGGCATGTGCCACCGCGCCCGGCTAGTTTTGTATTTTCAATTGAGACGGGATTT
CTCCATGTTGGTCGGGCTTGTCTCCAACTCCCGACTTCAGGTGATGCGTCCACCTCGGCATCCCAAAGTGAC
GGGATGACAGGCATGAGCCACCGCGCCCGGCGTATTGTATTGTATTGTATTGTATTGTATTGTATTGTATTG
TATTGTATTGTATTGTATCGTATCCTATTGTATTGTATCCTATCGTATCCTATCGCATCCTATCGTATCGTA
TCTTATTGTATTGTAATGGGTTGTATTGACTTATTTTATTTAGTTAGTTACTTTTGTGTTATTTTATTTATT
TATCTGTTTGTCGTTTTTTGCCTGATCAAAGGTCAATCAGACCCGGTCGTCAAAGTGGCGATTTCCTAG
>m640762070621454/1948760ccs541-13/1-573
ATGTATGTATGTATGTATTTATTTATGTATTTATTTTTGAGACGGAGTTTCGCTCTTGTTGCTCAGACTGGA
GTGCGATGGCGCAATCTCGGCTCACTGCAACCTCCGCTTCCCAGGTTCAAGCGATTCTCCTGCCTCAGCCTT
CCTAGCAGCTGGGATTATAGGCATGTGCCACCGCGCCCGGCTAGTTTTGTATTTTCAATTGAGACGGGATTT
CTCCATGTTGGTCGGGCTTGTCTCCAACTCCCGACTTCAGGTGATGCGTCCACCTCGGCATCCCAAAGTGAC
GGGATGACAGGCATGAGCCACCGCGCCCGGCGTATTGTATTGTATTGTATTGTATTGTATTGTATTGTATTG
TATTGTATTGTATTGTATCGTATCGTATTGTATTGTATCCTATCGTATCCTATCGCATCCTATCGTATCGTA
TCTTATTGTATTGTAATGGGTTGTATTGACTTATTTTATTTAGTTAGTTACTTTTGTGTTATTTTATTTATT
TATCTGCTTGTTCGTTTTTGCCTGATCAAAGGTCAATCAGACCCGGTCGTCAAAGTGGCGATTTCCTAG
>m640762070621454/1065839ccs698-20/1-573
ATGTATGTATGTATGTATTTATTTATGTATTTATTTTTGAGACGGAGTTTCGCTCTTGTTGCTCAGACTGGA
GTGCGATGGCGCAATCTCGGCTCACTGCAACCTCCGCTTCCCAGGTTCAAGCGATTCTCCTGCCTCAGCCTT
CCTAGCAGCTGGGATTATAGGCATGTGCCACCGCGCCCGGCTAGTTTTGTATTTTCAATTGAGACGGGATTT
CTCCATGTTGGTCGGGCTTGTCTCCAACTCCCGACTTCAGGTGATGCGTCCACCTCGGCATCCCAAAGTGAC
GGGATGACAGGCATGAGCCACCGCGCCCGGCGTATTGTATTGTATTGTATTGTATTGTATTGTATTGTATTG
TATTGTATTGTATTGTATCGTATCCTATTGTATTGTATCCTATCGTATCCTATCGCATCCTATCGTATCGTA
TCTTATTGTATTGTAATGGGTTGTATTGACTTATTTTATTTAGTTAGTTACTTTTGTGTTTATTTATTTATT
TATCTGTTTGTTCGTTTTTGCCTGATCAAAGGTCAATCAGACCCGGTCGTCAAAGTGGCGATTTCCTAG
>m640762070621454/1504887ccs2771134/1-572
-TGTATGTATGTATGTATTTATTTATGTATTTATTTTTGAGACGGAGTTTCGCTCTTGTTGCTCAGACTGGA
GTGCGATGGCGCAATCTCGGCTCACTGCAACCTCCGCTTCCCAGGTTCAAGCGATTCTCCTGCCTCAGCCTT
CCTAGCAGCTGGGATTATAGGCATGTGCCACCGCGCCCGGCTAGTTTTGTATTTTCAATTGAGACGGGAATT
CTCCATGTTGGTCGGGCTTGTCTCCAACTCCCGACTTCAGGTGATGCGTCCACCTCGGCATCCCAAAGTGAC
GGGATGACAGGCATGAGCCACCGCGCCCGGCGTATTGTATTGTATTGTATTGTATTGTATTGTATTGTATTG
TATTGTATTGTATTGTATCGTATCGTATTGTATTGTATCCTATCGTATCCTATCGCATCCTATCGTATCGTA
TCTTATTGTATTGTAATGGGTTGTATTGACTTATTTTATTTAGTTAGTTACTTTTGTGTTATTTTATTTATT
TATCTGTTTGTTCGTTTTTGCCTGATCAAAGGTCAATCAGACCCGGTCGTCAAAGTGGCGATTTCCTAG
>m640762071110225/629078/cs1768-540/1-573
ATGTATGTATGTATGTATTTATTTATGTATTTATTTTTGAGACGGAGTTTCGCTCTTGTTGCTCAGACTGGA
GTGCGATGGCGCAATCTCGGCTCACTGCAACCTCCGCTTCCCAGGTTCAAGCGATTCTCCTGCCTCAGCCTT
CCTAGCAGCTGGGATTATAGGCATGTGCCACCGCGCCCGGCTTGTTTTGTATTTTCAATTGAGACGGGATTT
CTCCATGTTGGTCGGGCTTGTCTCCAACTCCCGACTTCAGGTGATGCGTCCACCTCGGCATCCCAAAGTGAC
GGGATGACAGGCATGAGCCACCGCGCCCGGCGTATTGTATTGTATTGTATTGTATTGTATTGTATTGTATTG
TATTGTATTGTATTGTATCGTATCGTATTGTATTGTATCCTATCGTATCCTATCGCATCCTATCGTATCGTA
TCTTATTGTATTGTAATGGGTTGTATTGACTTATTTTATTTAGTTAGTTACTTTTGTGTTATTTTATTTATT
TATCTGTTTGTTCGTTTTTGCCTGATCAAAGGTCAATCAGACCCGGTCGTCAAAGTGGCGATTTCCTAG
>m640762071110225/1362978ccs455-07/1-572
-TGTATGTATGTATGTATTTATTTATGTATTTATTTTTGAGACGGAGTTTCGCTCTTGTTGCTCAGACTGGA
GTGCGATGGCGCAATCTCGGCTCACTGCAACCTCCGCTTCCCAGGTTCAAGCGATTCTCCTGCCTCAGCCTT
CCTAGCAGCTGGGATTATAGGCATGTGCCACCGCGCCCGGCTAGTTTTGTATTTTCAATTGAGCCGGGATTT
CTCCATGTTGGTCGGGCTTGTCTCCAACTCCCGACTTCAGGTGATGCGTCCACCTCGGCATCCCAAAGTGAC
GGGATGACAGGCATGAGCCACCGCGCCCGGCGTATTGTATTGTATTGTATTGTATTGTATTGTATTGTATTG
TATTGTATTGTATTGTATCGTATCGTATTGTATTGTATCCTATCGTATCCTATCGCATCCTATCGTATCGTA
TCTTATTGTATTGTAATGGGTTGTATTGACTTATTTTATTTAGTTAGTTACTTTTGTGTTATTTTATTTATT
TATCTGTTTGTTCGTTTTTGCCTGATCAAAGGTCAATCAGACCCGGTCGTCAAAGTGGCGATTTCCTAG
>m640762071110225/1992072ccs952-54/1-573
ATGTATGTATGTATGTATTTATTTATGTATTTATTTTTGAGACGGAGTTTCGCTCTTGTTGCTCAGACTGGA
GTGCGATGGCGCAATCTCGGCTCACTGCAACCTCCGCTTCCCAGGTTCAAGCGATTCTCCTGCCTCAGCCTT
CCTAGCAGCTGGGATTATAGGCATGTGCCACCGCGCCCGGCTAGTTTTGTATTTTCAATTGAGACGGGATTT
CTCCATGTTGGTCGGGCTTGTCTCCAACTCCCGACTTCAGGTGATGCGTCCACCTCGGCATCCCAAAGTGAC
GGGATGACAGGCATGAGCCACCGCGCCCGGCGTATTGTATTGTATTGTATTGTATTGTATTGTATTGTATTG
TATTGTATTGTATTGTATCGTATCGTATTGTATTGTATCCTATCGTATCCTATCGCATCCTATCGTATCGTA
TCTTATTGTATTGTAATGGGTTGTATTGACTTATTTTATTTAGTTAGTTACTTTTGTGTTATTTTATTTATT
TATCTGTTTGTTCGTTTTTGCCTGATCAAAGGCCAATCAGACCCGGTCGTCAAAGTGGCGATTTCCTAG
>m640762071110225/1542518ccs905-47/1-572
-TGTATGTATGTATGTATTTATTTATGTATTTATTTTTGAGACGGAGTTTCGCTCTTGTTGCTCAGACTGGA
GTGCGATGGCGCAATCTCGGCTCACTGCAACCTCCGCTTCCCAGGTTCAAGCGATTCTCCTGCCTCAGCCTT
CCTAGCAGCTGGGATTATAGGCATGTGCCACCGCGCCCGGCTAGTTTTGTATTTTCAATTGAGACGGGATTT
CTCCATGTTGGTCGGGCTTGTCTCCAACTCCCGACTTCAGGTGATGCGTCCACCTCGGCATCCCAAAGTGAC
GGGATGACAGGCATGAGCCACCGCGCCCGGCGTATTGTATTGTATTGTATTGTATTGTATTGTATTGTATTG
TATTGTATTGTATTGTATCGTATCGTATTGTATTGTATCCTATCGTATCCTATCGCATCCTATCGTATCGTA
TCTTATTGTATTGTAATGGGTTGTATTGACTTATTTTATTTAGTTAGTTACTTTTGTGTTATTTTATTTATT
TATCTGCTTGTTCGTTTTTGCCTGATCAAAGGTCAATCAGACCCGGTCGTCAAAGTGGCGATTTCCTAG
>m640762071110225/1636970ccs234-86/1-572
-TGTATGTATGTATGTATTTATTTATGTATTTATTTTTGAGACGGAGTTTCGCTCTTGTTGCTCAGACTGGA
GTGCGATGGTGCAATCTCGGCTCACTGCAACCTCCGCTTCCCAGGTTCAAGCGATTCTCCTGCCTCAGCCTT
CCTAGCAGCTGGGATTATAGGCATGTGCCACCGCGCCCGGCTAGTTTTGTATTTTCAATTGAGACGGGATTT
CTCCATGTTGGTCGGGCTTGTCTCCAACTCCCGACTTCAGGTGATGCGTCCACCTCGGCATCCCAAAGTGAC
GGGATGACAGGCATGAGCCACCGCGCCCGGCGTATTGTATTGTATTGTATTGTATTGTATTGTATTGTATTG
TATTGTATTGTATTGTATCGTATCGTATTGTATTGTATCCTATCGTATCCTATCGCATCCTATCGTATCGTA
TCTTATTGTATTGTAATGGGTTGTATTGACTTATTTTATTTAGTTAGTTACTTTTGTGTTATTTTATTTATT
TATCTGTTTGTTCGTTTTTGCCTGATCAAAGGTCAATCAGACCCGGTCGTCAAAGTGGCGATTTCCTAG
>m640762071110225/1445783ccs8593116/1-573
ATGTATGTATGTATGTATTTATTTATGTATTTTTTTTTGAGACGGAGTTTCGCTCTTGTTGCTCAGACTGGA
GTGCGATGGCGCAATCTCGGCTCACTGCAACCTCCGCTTCCCAGGTTCAAGCGATTCTCCTGCCTCAGCCTT
CCTAGCAGCTGGGATTATAGGCATGTGCCACCGCGCCCGGCTAGTTTTGTATTTTCAATTGAGACGGGATTT
CTCCATGTTGGTCGGGCTTGTCTCCAACTCCCGACTTCAGGTGATGCGTCCACCTCGGCATCCCAAAGTGAC
GGGATGACAGGCATGAGCCACCGCGCCCGGCGTATTGTATTGTATTGTATTGTATTGTATTGTATTGTATTG
TATTGTATTGTATTGTATCGTATCGTATTGTATTGTATCCTATCGTATCCTATCGCATCCTATCGTATCGTA
TCTTATTGTATTGTAATGGGTTGTATTGACTTATTTTATTTAGTTAGTTACTTTTGTGTTATTTTATTTATT
TATCTGTTTGTTCGTTTTTGCCTGATCAAAGGTCAATCAGACCCGGTCGTCAAAGTGGCGATTTCCTAG
>m640762071420053/265830/cs1377-749/1-573
ATGTATGTATGTATGTATTTATTTATGTATTTATTTTTGAGACGGAGTTTCGCTCTTGTTGCTCAGACTGGA
GTGCGATGGCGCAATCTCGGCTCACTGCAACCTCCGCTTCCCAGGTTCAAGCGATTCTCCTGCCTCAGCCTT
CCTAGCAGCTGGGATTATAGGCATGTGCCACCGCGCCCGGCTAGTTTTGTATTTTCAATTGAGACGGGATTT
CTCCATGTTGGTCGGGCTTGTCTCCAACTCCCGACTTCAGGTGATGCGTCCACCTCGGCATCCCAAAGTGAC
GGGATGACAGGCATGAGCCACCGCGCCCGGCGTATTGTATTGTATTGTATTGTATTGTATTGTATTGTATTG
TATTGTATTGTATTGTATCGTATCGTATTGTATTGTATCCTATCGTATCCTATCGCATCCTATCGTATAGTA
TCTTATTGTATTGTAATGGGTTGTATTGACTTATTTTATTTAGTTAGTTACTTTTGTGTTATTTTATTTATT
TATCTGTTTGTTCGTTTTTGCCTGATCAAAGGTCAATCAGACCCGGTCGTCAAAGTGGCGATTTCCTAG
>m640762071420053/1238595ccs8151172/1-572
-TGTATGTATGTATGTATTTATTTATGTATTTATTTTTGAGACGGAGTTTCGCTCTTGTTGCTCAGACTGGA
GTGCGATGGCGCAATCTCGGCTCACTGCAACCTCCGCTTCCCAGGTTCAAGCGATTCTCCTGCCTCAGCCTT
CCTAGCAGCTTGGATTATAGGCATGTGCCACCGCGCCCGGCTAGTTTTGTATTTTCAATTGAGACGGGATTT
CTCCATGTTGGTCGGGCTTGTCTCCAACTCCCGACTTCAGGTGATGCGTCCACCTCGGCATCCCAAAGTGAC
GGGATGACAGGCATGAGCCACCGCGCCCGGCGTATTGTATTGTATTGTATTGTATTGTATTGTATTGTATTG
TATTGTATTGTATTGTATCGTATCGTATTGTATTGTATCCTATCGTATCCTATCGCATCCTATCGTATCGTA
TCTTATTGTATTGTAATGGGTTGTATTGACTTATTTTATTTAGTTAGTTACTTTTGTGTTATTTTATTTATT
TATCTGTTTGTTCGTTTTTGCCTGATCAAAGGTCAATCAGACCCGGTCGTCAAAGTGGCGATTTCCTAG
>m640762071420053/1002747ccs339-91/1-572
-TGTATGTATGTATGTATTTATTTATGTATTTATTTTTGAGACGGGAGTTCGCTCTTGTTGCTCAGACTGGA
GTGCGATGGCGCAATCTCGGCTCACTGCAACCTCCGCTTCCCAGGTTCAAGCGATTCTCCTGCCTCAGCCTT
CCTAGCAGCTGGGATTATAGGCATGTGCCACCGCGCCCGGCTAGTTTTGTATTTTCAATTGAGACGGGATTT
CTCCATGTTGGTCGGGCTTGTCTCCAACTCCCGACTTCAGGTGATGCGTCCACCTCGGCATCCCAAAGTGAC
GGGATGACAGGCATGAGCCACCGCGCCCGGCGTATTGTATTGTATTGTATTGTATTGTATTGTATTGTATTG
TATTGTATTGTATTGTATCGTATCCTATTGTATTGTATCCTATCGTATCCTATCGCATCCTATCGTATCGTA
TCTTATTGTATTGTAATGGGTTGTATTGACTTATTTTATTTAGTTAGTTACTTTTGTGTTATTTTATTTATT
TATCTGTTTGTTCGTTTTTGCCTGATCAAAGGTCAATCAGACCCGGTCGTCAAAGTGGCGATTTCCTAG
>m640762071808569/478093/cs1213-285/1-573
ATGTATGTATGTATGTATTTATTTATGTATTTATTTTTGAGACGGAGTTTCGCTCTTGTTGCTCAGACTGGA
GTGCGATGGCGCAATCTCGGCTCACTGCAACCTCCGCTTCCCAGGTTCAAGCGATTCTCCTGCCTCAGCCTT
CCTAGCAGCTGGGATTATAGGCATGTGCCACCGCGCCCGGCTAGTTTTGTATTTTCAATTGAGACGGGATTT
CTCCATGTTTGTCGGGCTTGTCTCCAACTCCCGACTTCAGGTGATGCGTCCACCTCGGCATCCCAAAGTGAC
GGGATGACAGGCATGAGCCACCGCGCCCGGCGTATTGTATTGTATTGTATTGTATTGTATTGTATTGTATTG
TATTGTATTGTATTGTATCGTATCGTATTGTATTGTATCCTATCGTATCCTATCGCATCCTATCGTATCGTA
TCTTATTGTATTGTAATGGGTTGTATTGACTTATTTTATTTAGTTAGTTACTTTTGTGTTATTTTATTTATT
TATCTGTTTGTTCGTTTTTGCCTGATCAAAGGTCAATCAGACCCGGTCGTCAAAGTGGCGATTTCCTAG
>m640762071808569/1468972ccs3253282/1-573
ATGTATGTATGTATGTATTTATTTATGTATTTATTTTTGAGACGGAGTTTCGCTCTTGTTGCTCAGACTGGA
GTGCGATGGCGCAATCTCGGCTCACTGCAACCTCCGCTTCCCAGGTTCAAGCGATTCTCCTGCCTCAGCCTT
CCTAGCAGCTGGGATTATAGGCATGTGCCACCGCGCCCGGCTAGTTTTGTATTTTCAATTGAGACGGGATTT
CTCCATGTTGGTCGGGCTTGTCTCCAACTCCCGACTTCAGGTGATGCGTCCACCTCGGCATCCAAAAGTGAC
GGGATGACAGGCATGAGCCACCGCGCCCGGCGTATTGTATTGTATTGTATTGTATTGTATTGTATTGTATTG
TATTGTATTGTATTGTATCGTATCGTATTGTATTGTATCCTATCGTATCCTATCGCATCCTATCGTATCGTA
TCTTATTGTATTGTAATGGGTTGTATTGACTTATTTTATTTAGTTAGTTACTTTTGTGTTATTTTATTTATT
TATCTGTTTGTTCGTTTTTGCCTGATCAAAGGTCAATCAGACCCGGTCGTCAAAGTGGCGATTTCCTAG
>m640762071808569/1896446ccs504-076/1-572
-TGTATGTATGTATGTATATATTTATGTATTTATTTTTGAGACGGAGTTTCGCTCTTGTTGCTCAGACTGGA
GTGCGGTGGCGCAATCTCGGCTCACTGCAACCTCCGCTTCCCAGGTTCAAGCGATTCTCCTGCCTCAGCCTT
CCTAGCAGCTGGGATTATAGGCATGTGCCACCGCGCCCGGCTAGTTTTGTATTTTCAATTGAGACGGGATTT
CTCCATGTTGGTCGGGCTTGTCTCCAACTCCCGACTTCAGGTGATGCGTCCACCTCGGCATCCCAAAGTGAC
GGGATGACAGGCATGAGCCACCGCGCCCGGCGTATTGTATTGTATTGTATTGTATTGTATTGTATTGTATTG
TATTGTATTGTATTGTATCGTATCCTATTGTATTGTATCCTATCGTATCCTATCGCATCCTATCGTATCGTA
TCTTATTGTATTGTAATGGGTTGTATTGACTTATTTTATTTAGTTAGTTACTTTTGTGTTATTTTATTTATT
TATCTGTTTGTTCGTTTTTGCCTGATCAAAGGTCAATCAGACCCGGTCGTCAAAGTGGCGATTTCCTAG
>m840462062321376s22442767/cs634-91/1-572
-TGTATGTATGTATGTATTTATTTATGTATTTATTTTTGAGACGGAGTTTCGCTCTTGTTGCTCAGACTGGA
GTGCGATGGCGCAATCTCGGCTCACTGCAACCTCCGCTTCCCAGGTTCAAGCGATTCTCCTGCCTCAGCCTT
CCTAGCAGCTGGGATTATAGGCATGTGCCACCGCGCCCGGCTAGTTTTGTATTTTCAATTGAGACGGGATTT
CTCCATGTTGGTCGGGCTTGTCTCCAACTCCCGACTTCAGGTGATGCGTCCACCTCGGCATCCCAAAGTGAC
GGGATGACAGGCATGAGCCACCGCGCCCGGCGTATTGTATTGTATTGTATTGTATTGTATTGTATTGTATTG
TATTGTATTGTATTGTATCGTATCGTATTGTATTGTATCCTATCGTATCCTATCGCATCCTATCGTATAGTA
TCTTATTGTATTGTAATGGGTTGTATTGACTTATTTTATTTAGTTAGTTACTTTTGTGTTATTTTATTTATT
TATCTGTTTGTTCGTTTTTGCCTGATCAAAGGTCAATCAGACCCGGTCGTCAAAGTGGCGATTTCCTAG
>m641362071017452/1871793ccs3311288/1-572
-TGTATGTATGTATGTATTTATTTATGTATTTATTTTTGAGACGGAGTTTCGCTCTTGTTGCTCAGACTGGA
GTGCGATGGCGCAATCTCGGCTCACTGCAACCTCCGCTTCCCAGGTTCAAGCGATTCTCCTGCCTCAGCCTT
CCTAGCAGCTGGGATTATAGGCATGTGCCACCGCGCCCGGCTAGTTTTGTATTTTCAATTGAGACGGGATTT
CTCCATGTTGGTCGGGCTTGTCTCCAACTCCCGACTTCAGGTGATGCGTCCACCTCGGCATCCCAAAGTGAC
GGGATGACAGGCATGAGCCACCGCGCCCGGCGTATTGTATTGTATTGTATTGTATTGTATTGTATTGTATTG
TATTGTATTGTATTGTATCGTATCGTATTGTATTGTATCCTATCGTATCCTCTCGCATCCTATCGTATCGTA
TCTTATTGTATTGTAATGGGTTGTATTGACTTATTTTATTTAGTTAGTTACTTTTGTGTTATTTTATTTATT
TATCTGTTTGTTCGTTTTTGCCTGATCAAAGGTCAATCAGACCCGGTCGTCAAAGTGGCGATTTCCTAG
>m840462062321376s2780224ccs1695126/1-573
ATGTATGTATGTATGTATTTATTTATGTATTTATTTTTGAGACGGAGTTTCGCTCTTGTTGCTCAGACTGGA
GTGCGATGGCGCAATCTCGGCTCACTGCAACCTCCGCTTCCCAGGTTCAAGCGATTCTCCTGCCTCAGCCTT
CCTAGCAGCTGGGATTATAGGCATGTGCCACCGCGCCCGGCTAGTTTTGTATTTTCAATTGAGACGGGATTT
CTCCATGTTGGTCGGGCTTGTCTCCAACTCCCGACTTCAGGTGATGCGTCCACCTCGGCATCCCAAAGTGAC
GGGATGACAGGCATGAGCCACCGCGCCCGGCGTATTGTATTGTATTGTATTGTATTGTATTGTATTGTATTG
GATTGTATTGTATTGTATCGTATCGTATTGTATTGTATCCTATCGTATCCTATCGCATCCTATCGTATCGTA
TCTTATTGTATTGTAATGGGTTGTATTGACTTATTTTATTTAGTTAGTTACTTTTGTGTTATTTTATTTATT
TATCTGTTTGTTCGTTTTTGCCTGATCAAAGGTCAATCAGACCCGGTCGTCAAAGTGGCGATTTCCTAG
>m840462062321376s22018298/cs23772419/1-573
ATGTATGTATGTATGTATTTATTTATGTATTTATTTTTGAGACGGAGTTTCGCTCTTGTTGCTCAGACTGGA
GTGCGATGGCGCAATCTCGGCTCACTGCAACCTCCGCTTCCCAGGTTCAAGCGATTCTCCTGCCTCAGCCTT
CCTAGCAGCTGGGATTATAGGCATGTGCCACCGCGCCCGGCTAGTTTTGTATTTTCAATTGAGACGGGATTT
CTCCATGTTGGTCGGGCTTGTCTCCAACTCCCGACTTCAGGTGATGCGTCCACCTCGGCATCCCAAAGTGAC
GGGATGACAGGCATGAGCCACCGCGCCCGGCGGATTGTATTGTATTGTATTGTATTGTATTGTATTGTATTG
TATTGTATTGTATTGTATCGTATCGTATTGTATTGTATCCTATCGTATCCTATCGCATCCTATCGTATCGTA
TCTTATTGTATTGTAATGGGTTGTATTGACTTATTTTATTTAGTTAGTTACTTTTGTGTTATTTTATTTATT
TATCTGTTTGTTCGTTTTTGCCTGATCAAAGGTCAATCAGACCCGGTCGTCAAAGTGGCGATTTCCTAG
>m840462062321376s2538758/cc9562113/1-572
-TGTATGTATGTATGTATTTATTTATGTATTTATTTTTGAGACGGAGTTTCGCTCTTGTTGCTCAGACTGGA
GTGCGATGGCGCAATCTCGGCTCACTGCAACCTCCGCTTCCCAGGTTCAAGCGATTCTCCTGCCTCAGCCTT
CCTAGCAGCTGGGATTATAGGCATGTGCCACCGCGCCCGGCTAGTTTTGTATTTTCAATTGAGACGGGATTT
CTCCATGTTGGTCGGGCTTGTCTCCAACTCCCGACTTCAGGTGATGCGTCCACCTCGGCATCCCAAAGTGAC
GGGATGACAGGCATGAGCCACCGCGCCCGGCGTATTGTATTGTATTGTATTGTATTGTATTGTATTGTATTG
TATTGTATTGTATTGTATCGTATCCTATTGTATTGTATCCTATCGTATCCTATCGCATCCTATCGTATCGTA
TCTTATTGTATTGTAATGGGTTGTATTGACTTATTTTATTTAGTTAGTTACTTTTGTGTTATTTTATTTATT
TATCTGTTTGTTCGTTTTTGCCTGATCAAGGTCAAATCAGACCCGGTCGTCAAAGTGGCGATTTCCTAG
>m840462062321376s2272637/cc1984-044/1-573
ATGTATGTATGTATGTATTTATTTATGTATTTATTTTTGAGACGGAGTTTCGCTCTTGTTGCTCAGACTGGA
GTGCGATGGCGCAATCTCGGCTCACTGCAACCTCCGCTTCCCAGGTTCAAGCGATTCTCCTGCCTCAGCCTT
CCTAGCAGCTGGGATTATAGGCATGTGCCACCGCGCCCGGCTAGTTTTGTATTTTCAATTGAGACGGGATTT
CTCCATGTTGGTCGGGCTTGTCTCCAACTCCCGACTTCAGGTGATGCGTCCACCTCGGCATCCCAAAGTGAC
GGGATGACAGGCATGAGCCACCGCGCCCGGCGTATTGTATTGTATTGTATTGTATTGTATTGTATTGTATTG
TATTGTATTGTATTGTATCGTATCGTATTGTATTGTATCCTATCGTATCCTATCGCATTCTATCGTATCGTA
TCTTATTGTATTGTAATGGGTTGTATTGACTTATTTTATTTAGTTAGTTACTTTTGTGTTATTTTATTTATT
TATCTGTTTGTTCGTTTTTGCCTGATCAAAGGTCAATCAGACCCGGTCGTCAAAGTGGCGATTTCCTAG
>m840462062321376s21641375/cs836-93/1-573
ATGTATGTATGTATGTATTTATTTATGTATTTATTTTTGAGACGGAGTTTCGCTCTTGTTGCTCAGACTGGA
GTGCGATGGCGCAATCTCGGCTCACTGCAACCTCCGCTTCCCAGGTTCAAGCGATTCTCCTGCCTCAGCCTT
CCAAGCAGCTGGGATTATAGGCATGTGCCACCGCGCCCGGCTAGTTTTGTATTTTCAATTGAGACGGGATTT
CTCCATGTTGGTCGGGCTTGTCTCCAACTCCCGACTTCAGGTGATGCGTCCACCTCGGCATCCCAAAGTGAC
GGGATGACAGGCATGAGCCACCGCGCCCGGCGTATTGTATTGTATTGTATTGTATTGTATTGTATTGTATTG
TATTGTATTGTATTGTATCGTATCGTATTGTATTGTATCCTATCGTATCCTATCGCATCCTATCGTATCGTA
TCTTATTGTATTGTAATGGGTTGTATTGACTTATTTTATTTAGTTAGTTACTTTTGTGTTATTTTATTTATT
TATCTGTTTGTTCGTTTTTGCCTGATCAAAGGTCAATCAGACCCGGTCGTCAAAGTGGCGATTTCCTAG
>m840462062818259s41572067/cs458-15/1-573
ATGTATGTATGTATGTATTTATTTATGTATTTATTTTTGAGACGGAGTTTCGCTCTTGTTGCTCAGACTGGA
GTGCGATGGCGCAATCTCGGCTCACTGCAACCTCCGCTTCCCAGGTTCAAGCGATTCTCCTGCCTCAGCCTT
CCTAGCAGCTGGGATTATAGGCATGTGCCACCGCGCCCGGCTATTTTTGTATTTTCAATTGAGACGGGATTT
CTCCATGTTGGTCGGGCTTGTCTCCAACTCCCGACTTCAGGTGATGCGTCCACCTCGGCATCCCAAAGTGAC
GGGATGACAGGCATGAGCCACCGCGCCCGGCGTATTGTATTGTATTGTATTGTATTGTATTGTATTGTATTG
TATTGTATTGTATTGTATCGTATCGTATTGTATTGTATCCTATCGTATCCTATCGCATCCTATCGTATCGTA
TCTTATTGTATTGTAATGGGTTGTATTGACTTATTTTATTTAGTTAGTTACTTTTGTGTTATTTTATTTATT
TATCTGTTTGTTCGTTTTTGCCTGATCAAAGGTCAATCAGACCCGGTCGTCAAAGTGGCGATTTCCTAG
>m840462062818259s41270406/cs463-20/1-573
ATGTATGTATGTATGTATTTATTTATGTATTTATTTTTGAGACGGAGTTTCGCTCTTGTTGCTCAGACTGGA
GTGCGATGGCGCAATCTCGGCTCACTGCAACCTCCGCTTCCCAGGTTCAAGCGATTCTCCTGCCTCAGCCTT
CCTAGCAGCTGGGATTATAGGCATGTGCCACCGCGCCCGGCTAGTTTTGTATTTTCAATTGAGACGGGATTT
CTCCATGTTGGTCGGGCTTGTCTCCAACTCCCGACTTCAGGTGATGGCTCCACCTCGGCATCCCAAAGTGAC
GGGATGACAGGCATGAGCCACCGCGCCCGGCGTATTGTATTGTATTGTATTGTATTGTATTGTATTGTATTG
TATTGTATTGTATTGTATCGTATCCTATTGTATTGTATCCTATCGTATCCTATCGCATCCTATCGTATCGTA
TCTTATTGTATTGTAATGGGTTGTATTGACTTATTTTATTTAGTTAGTTACTTTTGTGTTATTTTATTTATT
TATCTGTTTGTTCGTTTTTGCCTGATCAAAGGTCAATCAGACCCGGTCGTCAAAGTGGCGATTTCCTAG
>m840462062818259s4128428/cc1130-186/1-573
ATGTATGTATGTATGTATTTATTTATGTATTTATTTTTGAGACGGAGTTTCGCTCTTGTTGCTCAGACTGGA
GTGCGATGGCGCAATCTCGGCTCACTGCAACCTCCGCTTCCCAGGTTCAAGCGATTCTCCTGCCTCAGCCTT
CCTAGCAGCTGGGATTATAGGCATGTGCCACCGCGCCCGGCTAGTTTTGTATTTTCAATTGAGACGGGATTT
CTCCATGTTGGTCGGGCTTGTCTCCAACTCCCGACTTCAGGTGATGCGTCCACCTCGGCATCCCAAAGTGAC
GGGATGACAGGCATGAGCCACCGCGCCCGGCGTATTGTATTGTATTGTATTGTATTGTATTGTATTGTATTG
TATTGTATTGTATTGTATCGTATCGTATTGTATTGTATCCTATCGTATCCTATCGCATCCTATCGTATCGTA
TCATATTGTATTGTAATGGGTTGTATTGACTTATTTTATTTAGTTAGTTACTTTTGTGTTATTTTATTTATT
TATCTGTTTGTTCGTTTTTGCCTGATCAAAGGTCAATCAGACCCGGTCGTCAAAGTGGCGATTTCCTAG
>m840462062818259s4631148/cc777-39/1-573
ATGTATGTATGTATGTATTTATTTATGTATTTATTTTTGAGACGGAGTTTCGCTCTTGTTGCTCAGACTGGA
GTGCGATGGCGCAATCTCGGCTCACTGCAACCTCCGCTTCCCAGGTTCAAGCGATTCTCCTGCCTCAGCCTT
CCTAGCAGCTGGGATTATAGGCATGTGCCACCGCGCCCGGCTAGTTTTGTATTTTCAATTGAGACGGGATTT
CTCCATGTTGGTCGGGCTTGTCTCCAACTCCCGACTTCAGGTGATGCGTCCACCTCGGCATCCCAAAGTGAC
GGGATGACAGCCATGAGCCACCGCGCCCGGCGTATTGTATTGTATTGTATTGTATTGTATTGTATTGTATTG
TATTGTATTGTATTGTATCGTATCGTATTGTATTGTATCCTATCGTATCCTATCGCATCCTATCGTATCGTA
TCTTATTGTATTGTAATGGGTTGTATTGACTTATTTTATTTAGTTAGTTACTTTTGTGTTATTTTATTTATT
TATCTGTTTGTTCGTTTTTGCCTGATCAAAGGTCAATCAGACCCGGTCGTCAAAGTGGCGATTTCCTAG
>m840462062818259s41456345/cs18551957/1-572
-TGTATGTATGTATGTATTTATTTATGTATTTATTTTTGAGACGGAGTTTCGCTCTTGTTGCTCAGACTGGA
GTGCGATGGCGCAATCTCGGCTCACTGCAACCTCCGCTTCCCAGGTTCAAGCGATTCTCCTGCCTCAGCCTT
CCTAGCAGCTGGGATTATAGGCATGTGCCACCGCGCCCGGCTAGTTTTGTATTTTCAATTGAGACGGGATTT
CTCCATGTTGGTCGGGCTTGTCTCCAACTCCCGACTTCAGGTGATGCGTCCACCTCGGCATCCCAAAGTGAC
GGGATGACAGGCTTGAGCCACCGCGCCCGGCGTATTGTATTGTATTGTATTGTATTGTATTGTATTGTATTG
TATTGTATTGTATTGTATCGTATCGTATTGTATTGTATCCTATCGTATCCTATCGCATCCTATCGTATCGTA
TCTTATTGTATTGTAATGGGTTGTATTGACTTATTTTATTTAGTTAGTTACTTTTGTGTTATTTTATTTATT
TATCTGTTTGTTCGTTTTTGCCTGATCAAAGGTCAATCAGACCCGGTCGTCAAAGTGGCGATTTCCTAG
>m640432041021486/135470/cs370-44/1-573
ATGTATGTATGTATGTATTCATTTATGTATTTATTTTTGAGACGGAGTTTCGCTCTTGTTGCTCAGACTGGA
GTGCGATGGCGCAATCTCGGCTCACTGCAACCTCCGCTTCCCAGGTTCAAGCGATTCTCCTGCCTCAGCCTT
CCTAGCAGCTGGGATTATAGGCATGTGCCACCGCGCCCGGCTAGTTTTGTATTTTCAATTGAGACGGGATTT
CTCCATGTTGGTCGGGCTTGTCTCCAACTCCCGACTTCAGGTGATGCGTCCACCTCGGCATCCCAAAGTGAC
GGGATGACAGGCATGAGCCACCGCGCCCGGCGTATTGTATTGTATTGTATTGTATTGTATTGTATTGTATTG
TATTGTATTGTATTGTATCGTATCGTATTGTATTGTATCCTATCGTATCCTATCGCATCCTATCGTATCGTA
TCTTATTGTATTGTAATGGGTTGTATTGACTTATTTTATTTAGTTAGTTACTTTTGTGTTATTTTATTTATT
TATCTGTTTGTTCGTTTTTGCCTGATCAAAGGTCAATCAGACCCGGTCGTCAAAGTGGCGATTTCCTAG
>m640432041021486/127354/cs503-67/1-573
ATGTATGTATGTATGTATTTATTTATGTATTTATTTTTGAGACGGAGTTTCGCTCTTGTTGCTCAGACTGGA
GTGCGATGGCGCAATCTCGGCTCACTGCAACCTCCGCTTCCCAGGTTCAAGCGATTCTCCTGCCTCAGCCTT
CCTAGCAGCTGGGATTATAGGCATGTGCCACCGCGCCCGGCTAGTTTTGTATTTTCAATTGAGACGGGATTT
CTCCATGTTGGTCGGGCTTGTCTCCAACTCCCGACTTCAGGTGATGCGTCCACCTCGGCATCCCAAAGTGAC
GGGATGACAGGCATGAGCCACCGCGCCCGGCGTATTGTATTGTATTGTATTGTATTGTATTGTATTGTATTG
TATTGTATTGTATTGTATCGTATCGTATTGTATTGTATCCTATCGTATCCTATCGCATCCTATCGTATCGTA
TCTTATTGTATTGTAATGGGTTGTATTGACTTATTTTATTTAGTTAGTTACTTTTGTGTGATTTTATTTATT
TATCTGTTTGTTCGTTTTTGCCTGATCAAAGGTCAATCAGACCCGGTCGTCAAAGTGGCGATTTCCTAG
>m640432041021486/296843/cs248-32/1-573
ATGTATGTATGTATGTATTTATTTATGTATTTATTTTTGAGACGGAGTTTCGCTCTTGTTGCTCAGACTGGA
GTGCGATGGCGCAATCTCGGCTCACTGCAACCTCCGCTTCCCAGGTTCAAGCGATTCTCCTGCCTCAGCCTT
CCTAGCAGCTGGGATTATAGGCATGTGCCACCGCGCCCGGCTAGTTTTGTATTTTCAATTGAGACGGGATTT
CTCCATGTTGGTCGGGCTTGTCTCCAACTCCCGACTTCAGGTGATGCATCCACCTCGGCATCCCAAAGTGAC
GGGATGACAGGCATGAGCCACCGCGCCCGGCGTATTGTATTGTATTGTATTGTATTGTATTGTATTGTATTG
TATTGTATTGTATTGTATCGTATCGTATTGTATTGTATCCTATCGTATCCTATCGCATCCTATCGTATCGTA
TCTTATTGTATTGTAATGGGTTGTATTGACTTATTTTATTTAGTTAGTTACTTTTGTGTTATTTTATTTATT
TATCTGTTTGTTCGTTTTTGCCTGATCAAAGGTCAATCAGACCCGGTCGTCAAAGTGGCGATTTCCTAG
>m640432041021486/435026/cs297-26/1-572
-TGTATGTATGTATGTATTCATTTATGTATTTATTTTTGAGACGGAGTTTCGCTCTTGTTGCTCAGACTGGA
GTGCGATGGCGCAATCTCGGCTCACTGCAACCTCCGCTTCCCAGGTTCAAGCGATTCTCCTGCCTCAGCCTT
CCTAGCAGCTGGGATTATAGGCATGTGCCACCGCGCCCGGCTAGTTTTGTATTTTCAATTGAGACGGGATTT
CTCCATGTTGGTCGGGCTTGTCTCCAACTCCCGACTTCAGGTGATGCGTCCACCTCGGCATCCCAAAGTGAC
GGGATGACAGGCATGAGCCACCGCGCCCGGCGTATTGTATTGTATTGTATTGTATTGTATTGTATTGTATTG
TATTGTATTGTATTGTATCGTATCGTATTGTATTGTATCCTATCGTATCCTATCGCATCCTATCGTATCGTA
TCTTATTGTATTGTAATGGGTTGTATTGACTTATTTTATTTAGTTAGTTACTTTTGTGTTATTTTATTTATT
TATCTGTTTGTTCGTTTTTGCCTGATCAAAGGTCAATCAGACCCGGTCGTCAAAGTGGCGATTTCCTAG
>m640432041021486/717392/cs32-96/1-573
ATGTATGTATGTATGTATTTATTTATGTATTTATTTTTGAGACGGAGTTTCGCTCTTGTTGCTCAGACTGGA
GTGCGATGGCGCAATCTCGGCTCACTGCAACCTCCGCTTCCCAGGTTCAAGCGATTCTCCTGCCTCAGCCTT
CCTAGCAGCTGGGATTATAGGCATGTGCCACCGCGCCCGGCTAGTTTTGTATTTTCAATTGAGACGGGATTT
CTCCATGTTGGTCGGGCTTGTCTCCAACTCCCGACTTCAGGTGATGCGTCCACCTCGGCATCCCAAAGTGAC
GGGATGACAGGCATGAGCCACCGCGCCCGGCGTATTGTATTGTATTGTATTGTATTGTATTGTATTGTATTG
TATTGTATTGTATTGTATCGTATCGTATTGTATTGTATCCTATCGTATCCTATCGCATCTTATCGTATCGTA
TCTTATTGTATTGTAATGGGTTGTATTGACTTATTTTATTTAGTTAGTTACTTTTGTGTTATTTTATTTATT
TATCTGTTTGTTCGTTTTTGCCTGATCAAAGGTCAATCAGACCCGGTCGTCAAAGTGGCGATTTCCTAG
>m640432041021486/1600019ccs5384195/1-572
-TGTATGTATGTATGTATTTATTTATGTATTTATTTTTGAGACGGAGTTTCGCTCTTGTTGCTCAGACTGGA
GTGCGATGGCGCAATCTCGGCTCACTGCAACCTCCGCTTCCCAGGTTCAAGCGATTCTCCTGCCTCAGCCTT
CCTAGCAGCTGGGATTATAGGCATGTGCCACCGCGCCCGGCTAGTTTTGTATTTTCAATTGAGACGGGATTT
CTCCATGTTGGTCGGGCTTGTCTCCAACTCCCGACTTCAGGTGATGCGTCCACCTCGGCATCCCAAAGTGAC
GGGATGACAGGCATGAGCCACCGCGCCCGGCGTATTGTATTGTATTGTATTGTATTGTATTGTATTGTATTG
TATTGTATTGTATTGTATCGTATCGTATTGTATTGTATCCTATCGTATCCTATCGCATCCTATCGTATCGTA
TCTTATTGTATTGTAATGGGTTGTATTGACTTATATTATTTAGTTAGTTACTTTTGTGTTATTTTATTTATT
TATCTGTTTGTTCGTTTTTGCCTGATCAAAGGTCAATCAGACCCGGTCGTCAAAGTGGCGATTTCCTAG
>m640111083022016/1852727ccs4099167/1-572
-TGTATGTATGTATGTATTTATTTATGTATTTATTTTTGAGACGGAGTTTCGCTCTTGTTGCTCAGACTGGA
GTGCGATGGCGCAATCTCGGCTCACTGCAACCTCCGCTTCCCAGGTTCAAGCGATTCTCCTGCCTCAGCCTT
CCTAGCAGCTGGGATTATAGGCATGTGCCACCGCGCCCGGCTAGTTTTGTATTTTCAATTGAGACGGGATTT
CTCCATGTTGGTCGGGCTTGTCTCCAACTCCCGACTTCAGGTGATGCGTCCACCTCGGCATCCCAAAGTGAC
GGGATGACAGGCATGAGCCACCGCGCCCGGCGTATTGTATTGTATTGTATTGTATTGTATTGTATTGTATTG
TATTGTATTGTATTGTATCGTATCGTATTGTATTGTATCCTATCGTATCCTATCGCATCCTATCGTATCGTA
TCTTATTGTATTGTAATGGGTTGTATTGACTTATTTTATTTAGTTAGTTACTTTTGTGTTATTTTATTTATT
TATCTGTTTGTTCGTTTTTGCCTGATCAAAGGTCAATCAGACCCGGTCGTCAATGTGGCGATTTCCTAG
>m640432041021486/1939622ccs4007157/1-572
-TGTATGTATGTATGTATTTATTTATGTATTTATTTTTGAGACGGAGTTTCGCTCTTGTTGCTCAGACTGGA
GTGCGATGGCGCAATCTCGGCTCACTGCAACCTCCGCTTCCCAGGTTCAAGCGATTCTCCTGCCTCAGCCTT
CCTAGCAGCTGGGATTATAGGCATGTGCCACCGCGCCCGGCTAGTTTTGTATTTTCAATTGAGACGGGATTT
CTCCATGTTGGTCGGGCTTGTCTCCAACTCCCGACTTCAGGTGATGCATCCACCTCGGCATCCCAAAGTGAC
GGGATGACAGGCATGAGCCACCGCGCCCGGCGTATTGTATTGTATTGTATTGTATTGTATTGTATTGTATTG
TATTGTATTGTATTGTATCGTATCGTATTGTATTGTATCCTATCGTATCCTATCGCATCCTATCGTATCGTA
TCTTATTGTATTGTAATGGGTTGTATTGACTTATTTTATTTAGTTAGTTACTTTTGTGTTATTTTATTTATT
TATCTGTTTGTTCGTTTTTGCCTGATCAAAGGTCAATCAGACCCGGTCGTCAAAGTGGCGATTTCCTAG
>m640432041021486/1283170ccs19-19/1-573
ATGTATGTATGTATGTATTTATTTATGTATTTATTTTTGAGACGGAGTTTCGCTCTTGTTGCTCAGACTGGA
GTGCGATGGCGCAATCTCGGCTCACTGCAACCTCCGCTTCCCAGGTTCAAGCGATTCTCCTGCCTCAGCCTT
CCTAGCAGCTGGGATTATAGGCATGTGCCACCGCGCCCGGCTAGTTTTGTATTTTCAATTGAGACGGGATTT
CTCCATGTTGGTCGGGCTTGTCTCCAACTCCCGACTTCAGGTGATGCGTCCACCTCGGCATCCCAAAGTGAC
GGGATGACAGGCATGAGCCACCGCGCCCGGCGTATTGTATTGTATTGTATTGTATTGTATTGTATTGTATTG
TATTGTATTGTATTGTATCGTATCGTATTGTATTGTATCCTATCGTATCCTATCGCATCCTATCGTATCGTA
TCTTATTGTATTGAAATGGGTTGTATTGACTTATTTTATTTAGTTAGTTACTTTTGTGTTATTTTATTTATT
TATCTGTTTGTTCGTTTTTGCCTGATCAAAGGTCAATCAGACCCGGTCGTCAAAGTGGCGATTTCCTAG
>m640432041021486/1009562ccs172-74/1-573
ATGTATGTATGTATGTATTTATTTATGTATTTATTTTTGAGACGGAGTTTCGCTCTTGTTGCTCAGACTGGA
GTGCGATGGCGCAATCTCGGCTCACTGCAACTTCCGCTTCCCAGGTTCAAGCGATTCTCCTGCCTCAGCCTT
CCTAGCAGCTGGGATTATAGGCATGTGCCACCGCGCCCGGCTAGTTTTGTATTTTCAATTGAGACGGGATTT
CTCCATGTTGGTCGGGCTTGTCTCCAACTCCCGACTTCAGGTGATGCGTCCACCTCGGCATCCCAAAGTGAC
GGGATGACAGGCATGAGCCACCGCGCCCGGCGTATTGTATTGTATTGTATTGTATTGTATTGTATTGTATTG
TATTGTATTGTATTGTATCGTATCGTATTGTATTGTATCCTATCGTATCCTATCGCATCCTATCGTATCGTA
TCTTATTGTATTGTAATGGGTTGTATTGACTTATTTTATTTAGTTAGTTACTTTTGTGTTATTTTATTTATT
TATCTGTTTGTTCGTTTTTGCCTGATCAAAGGTCAATCAGACCCGGTCGTCAAAGTGGCGATTTCCTAG
>m640432041204004/41778/cs130-182/1-572
-TGTATGTATGTATGTATTTATTTATGTATTTATTTTTGAGACGGAGTTTCGCTCTTGTTGCTCAGACTGGA
GTGCGATGGCGCAATCTCGGCTCACTGCAACCTCCGCTTCCCAGGTTCAAGCGATTCTCCTGCCTCAGCCTT
CCTAGCAGCTGGGATTATAGGCATGTGCCACCGCGCCCGGCTAGTTTTGTATTTTCAATTGAGACGGGATTT
CTCCATGTTGGTCGGGCTTGTCTCCAACTCCCGACTTCAGGTGATGCGTCCACCTCGGCATCCCAAAGTGAC
GGGATGACAGGCATGAGCCACCGCGCCCGGCGTATTGTATTGTATTGTATTGTATTGTATTGTATTGTATTG
TATTGTATTGTATTGTATCGTATCGTATTGTATTGTATCCTATCGTATCCTATCGCATCCTATCGTATCGTA
TCTTATTGTATTGTAATGGGTTGTATTGACATATTTTATTTAGTTAGTTACTTTTGTGTTATTTTATTTATT
TATCTGTTTGTTCGTTTTTGCCTGATCAAAGGTCAATCAGACCCGGTCGTCAAAGTGGCGATTTCCTAG
>m640432041204004/312993/cs177-14/1-572
-TGTATGTATGTATGTATTTATTTATGTATTTATTTTTGAGACGGAGTTTCGCTCTTGTTGCTCAGACTGGA
GTGCGATGGCGCAATCTCGGCTCACTGCAACCTCCGCTTCCCAGGTTCAAGCGATTCTCCTGCCTCAGCCTT
CCTAGCAGCTGGGATTATAGGCATGTGCCACCGCGCCCGGCTAGTTTTGTATTTTCAATTGAGACGGGATTT
CTCCATGTTGGTCGGGCTTGTCTCCAACTCCCAACTTCAGGTGATGCGTCCACCTCGGCATCCCAAAGTGAC
GGGATGACAGGCATGAGCCACCGCGCCCGGCGTATTGTATTGTATTGTATTGTATTGTATTGTATTGTATTG
TATTGTATTGTATTGTATCGTATCGTATTGTATTGTATCCTATCGTATCCTATCGCATCCTATCGTATCGTA
TCTTATTGTATTGTAATGGGTTGTATTGACTTATTTTATTTAGTTAGTTACTTTTGTGTTATTTTATTTATT
TATCTGTTTGTTCGTTTTTGCCTGATCAAAGGTCAATCAGACCCGGTCGTCAAAGTGGCGATTTCCTAG
>m640432041204004/569270/cs1878-250/1-572
-TGTATGTAAGTATGTATTTATTTATGTATTTATTTTTGAGACGGAGTTTCGCTCTTGTTGCTCAGACTGGA
GTGCGATGGCGCAATCTCGGCTCACTGCAACCTCCGCTTCCCAGGTTCAAGCGATTCTCCTGCCTCAGCCTT
CCTAGCAGCTGGGATTATAGGCATGTGCCACCGCGCCCGGCTAGTTTTGTATTTTCAATTGAGACGGGATTT
CTCCATGTTGGTCGGGCTTGTCTCCAACTCCCGACTTCAGGTGATGCGTCCACCTCGGCATCCCAAAGTGAC
GGGATGACAGGCATGAGCCACCGCGCCCGGCGTATTGTATTGTATTGTATTGTATTGTATTGTATTGTATTG
TATTGTATTGTATTGTATCGTATCGTATTGTATTGTATCCTATCGTATCCTATCGCATCCTATCGTATCGTA
TCTTATTGTATTGTAATGGGTTGTATTGACTTATTTTATTTAGTTAGTTACTTTTGTGTTATTTTATTTATT
TATCTGTTTGTTCGTTTTTGCCTGATCAAAGGTCAATCAGACCCGGTCGTCAAAGTGGCGATTTCCTAG
>m640432041204004/593735/cs210-28/1-573
ATGTATGTATGTATGTATTTATTTATGTATTTATTTTTGAGACGGAGTTTCGCTCTTGTTGCTCAGACTGGA
GTGCGATGGCGCAATCTCGGCTCACTGCAACCTCCGCTTCCCAGGTTCAAGCGATTCTCCTGCCTCAGCCTT
CCTAGCAGCTGGGATTATAGGCATGTGCCACCGCGCCCGGCTAGTTTTGTATTTTCAATTGAGACGGGATTT
CTCCATGTTGGTCGGGCTTGTCTCCAACTCCCAACTTCAGGTGATGCGTCCACCTCGGCATCCCAAAGTGAC
GGGATGACAGGCATGAGCCACCGCGCCCGGCGTATTGTATTGTATTGTATTGTATTGTATTGTATTGTATTG
TATTGTATTGTATTGTATCGTATCGTATTGTATTGTATCCTATCGTATCCTATCGCATCCTATCGTATCGTA
TCTTATTGTATTGTAATGGGTTGTATTGACTTATTTTATTTAGTTAGTTACTTTTGTGTTATTTTATTTATT
TATCTGTTTGTTCGTTTTTGCCTGATCAAAGGTCAATCAGACCCGGTCGTCAAAGTGGCGATTTCCTAG
>m641362071123583/971502/cs2040-312/1-573
ATGTATGTATGTATGTATTTATTTATGTATTTATTTTTGAGACGGAGTTTCGCTCTTGTTGCTCAGACTGGA
GTGCGATGGCGCAATCTCGGCTCACTGCAACCTCCGCTTCCCAGGTTCAAGCGATTCTCCTGCCTCAGCCTT
CCTAGCAGCTGGGATTATAGGCATGTGCCACCGCGCCCGGCTAGTTTTGTATTTTCAATTGAGACGGGATTT
CTCCATGTTGGTCGTGCTTGTCTCCAACTCCCGACTTCAGGTGATGCGTCCACCTCGGCATCCCAAAGTGAC
GGGATGACAGGCATGAGCCACCGCGCCCGGCGTATTGTATTGTATTGTATTGTATTGTATTGTATTGTATTG
TATTGTATTGTATTGTATCGTATCGTATTGTATTGTATCCTATCGTATCCTATCGCATCCTATCGTATCGTA
TCTTATTGTATTGTAATGGGTTGTATTGACTTATTTTATTTAGTTAGTTACTTTTGTGTTATTTTATTTATT
TATCTGTTTGTTCGTTTTTGCCTGATCAAAGGTCAATCAGACCCGGTCGTCAAAGTGGCGATTTCCTAG
>m640432041204004/988011/cs386-45/1-573
ATGTATGTATGTATGTATTTATTTATGTATTTATTTTTGAGACGGAGTTTCGCTCTTGTTGCTCAGACTGGA
GTGCGATGGCGCAATCTCGGCTCACTGCAACCTCCGCTTCCCAGGTTCAAGCGATTCTCCTGCCTCAGCCTT
CCTAGCAGCTGGGATTATAGGCATGTGCCACCGCGCCCGGCTAGTTTTGTATTTTCAATTGAGACGGGATTT
CTCCATGTTGGTCGGGCTTGTCTCCAACTCCCGACTTCAGGTGATGCGTCCACCTCGGCCTCCCAAAGTGAC
GGGATGACAGGCATGAGCCACCGCGCCCGGCGTATTGTATTGTATTGTATTGTATTGTATTGTATTGTATTG
TATTGTATTGTATTGTATCGTATCGTATTGTATTGTATCCTATCGTATCCTATCGCATCCTATCGTATCGTA
TCTTATTGTATTGTAATGGGTTGTATTGACTTATTTTATTTAGTTAGTTACTTTTGTGTTATTTTATTTATT
TATCTGTTTGTTCGTTTTTGCCTGATCAAAGGTCAATCAGACCCGGTCGTCAAAGTGGCGATTTCCTAG
>m640111083022016/1779754ccs8426199/1-572
-TGTATGTATGTATGTATTTATTTATGTATTTATTTTTGAGACGGAGTTTCGCTCTTGTTGCTCAGACTGGA
GTGCGATGGCGCAATCTCGGCTCACTGCAACCTCCGCTTCCCAGGTTCAAGCGATTCTCCTGCCTCAGCCTT
CCTAGCAGCTGGGATTATAGGCATGTGCCACCGCGCCCGGCTAGTTTTGTATTTTCAATTGAGACGGGATTT
CTCCATGTTGGTCGGGCTTGTCTCCAACTCCCGACTTCAGGTGATGCGTCCACCTCGGCATCCCAAAGTGAC
GGGATGACAGGCATGAGCCACCGCGCCCGGCGTAATGTATTGTATTGTATTGTATTGTATTGTATTGTATTG
TATTGTATTGTATTGTATCGTATCGTATTGTATTGTATCCTATCGTATCCTATCGCATCCTATCGTATCGTA
TCTTATTGTATTGTAATGGGTTGTATTGACTTATTTTATTTAGTTAGTTACTTTTGTGTTATTTTATTTATT
TATCTGTTTGTTCGTTTTTGCCTGATCAAAGGTCAATCAGACCCGGTCGTCAAAGTGGCGATTTCCTAG
>m640432041204004/1604342ccs975-047/1-573
ATGTATGTATGTATGTATTTATTTATGTATTTATTTTTGAGACGGAGTTTCGCTCTTGTTGCTCAGACTGGA
GTGCGATTGCGCAATCTCGGCTCACTGCAACCTCCGCTTCCCAGGTTCAAGCGATTCTCCTGCCTCAGCCTT
CCTAGCAGCTGGGATTATAGGCATGTGCCACCGCGCCCGGCTAGTTTTGTATTTTCAATTGAGACGGGATTT
CTCCATGTTGGTCGGGCTTGTCTCCAACTCCCGACTTCAGGTGATGCGTCCACCTCGGCATCCCAAAGTGAC
GGGATGACAGGCATGAGCCACCGCGCCCGGCGTATTGTATTGTATTGTATTGTATTGTATTGTATTGTATTG
TATTGTATTGTATTGTATCGTATCGTATTGTATTGTATCCTATCGTATCCTATCGCATCCTATCGTATCGTA
TCTTATTGTATTGTAATGGGTTGTATTGACTTATTTTATTTAGTTAGTTACTTTTGTGTTATTTTATTTATT
TATCTGTTTGTTCGTTTTTGCCTGATCAAAGGTCAATCAGACCCGGTCGTCAAAGTGGCGATTTCCTAG
>m641362071123583/1510973ccs8852142/1-572
-TGTATGTATGTATGTATTTATTTATGTATTTATTTTTGAGACGGAGTTTCGCTCTTGTTGCTCAGACTGGA
GTGCGATGGCGCAATCTCGGCTCACTGCAACCTCCGCTTCCCAGGTTCAAGCGATTCTCCTGCCTCAGCCTT
CCTAGCAGCTGGGATTATAGGCATGTGCCACCGCGCCCGGCTAGTTTTGTATTTTCAATTGAGACGGGATTT
CTCCATGTTGGTCGGGCTTGTCTCCAACTCCCGACTTCAGGTGATGCGTCCACCTCGGCATCCCAAAGTGAC
GGGATGACAGGCATGAGCCACCGCGCCCGGCGTATTGTATTGTATTGTATTGTATTGTATTGTATTGTATTG
TATTGTATTGTATTGTATCGTATCGTATTGTATTGTATCCTATCGTATCCTATCGCATCCTATCGTATCGTA
TCTTATTGTATTGTAATGGTTTGTATTGACTTATTTTATTTAGTTAGTTACTTTTGTGTTATTTTATTTATT
TATCTGTTTGTTCGTTTTTGCCTGATCAAAGGTCAATCAGACCCGGTCGTCAAAGTGGCGATTTCCTAG
>m640432041310254/155415/cs1526-598/1-573
ATGTATGTATGTATGTATTTATTTATGTATTTATTTTTGAGACGGAGTTTCGCTCTTGTTGCTCAGACTGGA
GTGCGATGGCGCAATCTCGGCTCACTGCAACCTCCGCTTCCCAGGTTCAAGCGATTCTCCTGCCTCAGCCTT
CCTAGCAGCTGGGATTATAGGCATGTGCCACCGCGCCCGGCTAGTTTTGTATTTTCAATTGAGACGGGATTT
CTCCATGTTGGTCGGGCTTGTCTCCAACTCCCGACTTCAGGTGATGCGTCCACCTCGGCATCCCAAAGTGAC
GGGATGACAGGCATGAGCCACCGCGCCCGGCGTATTGTATTGTATTGTATTGTATTGTATTGTATTGTATTG
TATTGTATTGTATTGTATCGTATCGTATTGTATTGTATCCTATCGTATCCTATCGCATCCTATCGTATCGTA
TCTTATGGTATTGTAATGGGTTGTATTGACTTATTTTATTTAGTTAGTTACTTTTGTGTTATTTTATTTATT
TATCTGTTTGTTCGTTTTTGCCTGATCAAAGGTCAATCAGACCCGGTCGTCAAAGTGGCGATTTCCTAG
>m640432041310254/319538/cs1881-153/1-572
-TGTATGTATGTATGTATTTATTTATGTATTTATTTTTGAGACGGAGTTTCGCTCTTGTTGCTCAGACTGGA
GTGCGATGGCGCAATCTCGGCTCACTGCAACCTCCGCTTCCCAGGTTCAAGCGATTCTCCTGCCTCAGCCTT
CCTAGCAGCTGGGATTATAGGCATGTGCCACCGCGCCCGGCTAGTTTTGTATTTTCAATTGAGACGGGATTT
CTCCATGTTGGTCGGGCTTGTCTCCAACTCCCGACTTCAGGTGATGCGTCCACCTCGGCATCCCAAAGTGAC
GGGATGACAGGCATGAGCCACCGCGCCCGTCGTATTGTATTGTATTGTATTGTATTGTATTGTATTGTATTG
TATTGTATTGTATTGTATCGTATCGTATTGTATTGTATCCTATCGTATCCTATCGCATCCTATCGTATCGTA
TCTTATTGTATTGTAATGGGTTGTATTGACTTATTTTATTTAGTTAGTTACTTTTGTGTTATTTTATTTATT
TATCTGTTTGTTCGTTTTTGCCTGATCAAAGGTCAATCAGACCCGGTCGTCAAAGTGGCGATTTCCTAG
>m640432041310254/619310/cs594-66/1-573
ATGTATGTATGTATGTATTTATTTATGTATTTATTTTTGAGACGGAGTTTCGCTCTTGTTGCTCAGACTGGA
GTGCGATGGCGCAATCTCGGCTCACTGCAACCTCCGCTTCCCAGGTTCAAGCGATTCTCCTGCCTCAGCCTT
CCTAGCAGCTGGGATTATAGGCATGTGCCACCGCGCGCGGCTAGTTTTGTATTTTCAATTGAGACGGGATTT
CTCCATGTTGGTCGGGCTTGTCTCCAACTCCCGACTTCAGGTGATGCGTCCACCTCGGCATCCCAAAGTGAC
GGGATGACAGGCATGAGCCACCGCGCCCGGCGTATTGTATTGTATTGTATTGTATTGTATTGTATTGTATTG
TATTGTATTGTATTGTATCGTATCGTATTGTATTGTATCCTATCGTATCCTATCGCATCCTATCGTATCGTA
TCTTATTGTATTGTAATGGGTTGTATTGACTTATTTTATTTAGTTAGTTACTTTTGTGTTATTTTATTTATT
TATCTGTTTGTTCGTTTTTGCCTGATCAAAGGTCAATCAGACCCGGTCGTCAAAGTGGCGATTTCCTAG
>m640432041310254/935739/cs647-61/1-572
-TGTATGTATGTATGTATTTATTTATGTATTTATTTTTGAGACGGAGTTTCGCTCTTGTTGCTCAGACTGGA
GTGCGATTGCGCAATCTCGGCTCACTGCAACCTCCGCTTCCCAGGTTCAAGCGATTCTCCTGCCTCAGCCTT
CCTAGCAGCTGGGATTATAGGCATGTGCCACCGCGCCCGGCTAGTTTTGTATTTTCAATTGAGACGGGATTT
CTCCATGTTGGTCGGGCTTGTCTCCAACTCCCGACTTCAGGTGATGCGTCCACCTCGGCATCCCAAAGTGAC
GGGATGACAGGCATGAGCCACCGCGCCCGGCGTATTGTATTGTATTGTATTGTATTGTATTGTATTGTATTG
TATTGTATTGTATTGTATCGTATCGTATTGTATTGTATCCTATCGTATCCTATCGCATCCTATCGTATCGTA
TCTTATTGTATTGTAATGGGTTGTATTGACTTATTTTATTTAGTTAGTTACTTTTGTGTTATTTTATTTATT
TATCTGTTTGTTCGTTTTTGCCTGATCAAAGGTCAATCAGACCCGGTCGTCAAAGTGGCGATTTCCTAG
>m641362071306254/115761/cs761-83/1-571
-TGTATGTATGTATGTATTTATTTATGTATTTATTTTTGAGACGGAGTTTCGCTCTTGTTGCTCAGACTGGA
GTGCGATGGCGCAATCTCGGCTCACTGCAACCTCCGCTTCCCAGGTTCAAGCGATTCTCCTGCCTCAGCCTT
CCTAGCAGCTGGGATTATAGGCATGTGCCACCGCGCCCGGCTAGTTTTGTATTTTCAATTGAGACGGGATTT
CTCCATGTTGGTCGGGCTTGTCTCCAACTCCCGACTTCAGGTGATGCGTCCACCTCGGCATCCCAAAGTGAC
GGGATGACAGGCATGAGCCACCGCGCCCGGCGTATTGTATTGTATTGTATTGTATTGTATTGTATTGTATTG
TATTGTATTGTATTGTATCGTATCCTATTGTATTGTATCCTATCGTATCCTATCGCATCCTATCGTATCGTA
TCTTATTGTATTGTAATGGGTTGTATTGACTTATTTTATTTAGTTAGTTACTTTTGTGTATTTTTATTTATT
TATCTGTTTGTTCG-TTTTGCCTGATCAAAGGTCAATCAGACCCGGTCGTCAAAGTGGCGATTTCCTAG
>m640432041310254/1746749ccs188-70/1-572
-TGTATGTATGTATGTATTTATTTATGTATTTATTTTTGAGACGGAGTTTCGCTCTTGTTGCTCAGACTGGA
GTGCGATGGCGCAATCTCGGCTCACTGCAACCTCCGCTTCCCTGGTTCAAGCGATTCTCCTGCCTCAGCCTT
CCTAGCAGCTGGGATTATAGGCATGTGCCACCGCGCCCGGCTAGTTTTGTATTTTCAATTGAGACGGGATTT
CTCCATGTTGGTCGGGCTTGTCTCCAACTCCCGACTTCAGGTGATGCGTCCACCTCGGCATCCCAAAGTGAC
GGGATGACAGGCATGAGCCACCGCGCCCGGCGTATTGTATTGTATTGTATTGTATTGTATTGTATTGTATTG
TATTGTATTGTATTGTATCGTATCGTATTGTATTGTATCCTATCGTATCCTATCGCATCCTATCGTATCGTA
TCTTATTGTATTGTAATGGGTTGTATTGACTTATTTTATTTAGTTAGTTACTTTTGTGTTATTTTATTTATT
TATCTGTTTGTTCGTTTTTGCCTGATCAAAGGTCAATCAGACCCGGTCGTCAAAGTGGCGATTTCCTAG
>m640432041310254/1806345ccs159-71/1-572
-TGTATGTATGTATGTATTTATTTATGTATTTATTTTTGAGACGGAGTTTCGCTCTTGTTGCTCAGACTGGA
GTGCGATGGCGCAATCTCGGCTCACTGCAACCTCCGCTTCCCAGGTTCAAGCGATTCTCCTGCCTCAGCCTT
CCTAGCAGCTGGGATTGTAGGCATGTGCCACCGCGCCCGGCTAGTTTTGTATTTTCAATTGAGACGGGATTT
CTCCATGTTGGTCGGGCTTGTCTCCAACTCCCGACTTCAGGTGATGCGTCCACCTCGGCATCCCAAAGTGAC
GGGATGACAGGCATGAGCCACCGCGCCCGGCGTATTGTATTGTATTGTATTGTATTGTATTGTATTGTATTG
TATTGTATTGTATTGTATCGTATCGTATTGTATTGTATCCTATCGTATCCTATCGCATCCTATCGTATCGTA
TCTTATTGTATTGTAATGGGTTGTATTGACTTATTTTATTTAGTTAGTTACTTTTGTGTTATTTTATTTATT
TATCTGTTTGTTCGTTTTTGCCTGATCAAAGGTCAATCAGACCCGGTCGTCAAAGTGGCGATTTCCTAG
>m641362071306254/570594/cs739-81/1-572
-TGTATGTATGTATGTATTTATTTATGTATTTATTTTTGAGACGGAGTTTCGCTCTTGTTGCTCAGACTGGA
GTGCGATGGCGCAATCTCGGCTCACTGCAACCTCCGCTTCCCAGGTTCAAGCGATTCTCCTGCCTCAGCCTT
CCTAGCAGCTGGGATTATAGGCATGTGCCACCGCGCCCGGCTAGTTTTGTATTTTCAATTGAGACGGGATTT
CTCCATGTTGGTCGGGCTTGTCTCCAACTCCCGACTTCAGGTGATGCGTCCACCTCGGCATCCCAAAGTGAC
GGGATGACAGGCATGAGCCACCGCGCCCGGCGTATTGTATTGTATTGTATTGTATTGTATTGTATTGTATTT
TATTGTATTGTATTGTATCGTATCGTATTGTATTGTATCCTATCGTATCCTATCGCATCCTATCGTATCGTA
TCTTATTGTATTGTAATGGGTTGTATTGACTTATTTTATTTAGTTAGTTACTTTTGTGTTATTTTATTTATT
TATCTGTTTGTTCGTTTTTGCCTGATCAAAGGTCAATCAGACCCGGTCGTCAAAGTGGCGATTTCCTAG
>m640432041416517/352320/cs593-66/1-573
ATGTATGTATGTATGTATTTATTTATGTATTTATTTTTGAGACGGAGTTTCGCTCTTGTTGCTCAGACTGGA
GTGCGATGGCGCAATCTCGGCTCACTGCAACCTCCGCTTCCCAGGTTCAAGCGATTCTCCTGCCTCAGCCTT
CCTAGCAGCTGGGATTATAGGCATGTGCCACCGCGCCCGGCTAGTTTTGTATTTTCAATTGAGACGGGATTT
CTCCATGTTGGTCGGGCTTGTCTCCAACTCCCGACTTCAGGTGATGCGTCCACCTCGGCATCCCAAAGTGAC
GGGATGACAGGCATGAGCCACCGCGCCCGGCGTATTGTATTGTATTGTATTGTATTGTATTGTATTGTATTG
TATTGTATTGTATTGTATCGTATCGTATTGTATTGTATCCTATCGTATCCTATCGCATCCTATCGTATCGTA
TCTTATTGTATTGTAATGGGTTGTATTGACTTATTTTATTTAGTTAGTTACTTTTGTGTTATTTTATTGATT
TATCTGTTTGTTCGTTTTTGCCTGATCAAAGGTCAATCAGACCCGGTCGTCAAAGTGGCGATTTCCTAG
>m641362071306254/1749549ccs2233180/1-573
ATGTATGTATGTATGTATTTATTTATGTATTTATTTTTGAGACGGAGTTTCGCTCTTGTTGCTCAGACTGGA
GTGCGATGGCGCAATCTCGGCTCACTGCAACCTCCGCTTCCCAGGTTCAAGCGATTCTCCTGCCTCAGCCTT
CCTAGCAGCTGGGATTATAGGCATGTGCCACCGCGCCCGGCTAGTTTTGTATTTTCAATTGAGACGGGATTT
CTCCATGTTGGTCGGGCTTGTCTCCAACTCCCGACTTCAGGTGATGCGTCCACCTCGGCATCCCAAAGTGAC
GGGATGACAGGCATGAGCCACCGCGCCCGGCGTATTGTATTGTATTGTATTGTATTGTATTGTATTGTATTG
TATTGTATTGTATTGTATCGTATCGTATTGTATTGTATCCTATCGTATCCTATCGCATCCTATCGTATCGTA
TCTTATTGTATTGTAATGGGTTGTATTGACTTATTTTATTTAGTTAGTTACTTTTGTGTTATTTTATTTATT
TATCTGTTTGTTCGTTTTTGCCTGATCAAAGGTCAATCAGACGCGGTCGTCAAAGTGGCGATTTCCTAG
>m640432050817264/94339/cs794-856/1-573
ATGTATGTATGTATGTATTTATTTATGTATTTATTTTTGAGACGGAGTTTCGCTCTTGTTGCTCAGACTGGA
GTGCGATGGCGCAATCTCGGCTCACTGCAACCTCCGCTTCCCAGGTTCAAGCGATTCTCCTGCCTCAGCCTT
CCTAGCAGCTGGGATTATAGGCATGTGCCACCGCGCCCGGCTAGTTTTGTATTTTCAATTGAGACGGGATTT
CTCCATGTTGGTCGGGCTTGTCTCCAACTCCCGACTTCAGGTGATGCGTCCACCTCGGCATCCCAAAGTGAC
GGGATGACAGGCATGAGCCACCGCGCCCGGCGTATCGTATTGTATTGTATTGTATTGTATTGTATTGTATTG
TATTGTATTGTATTGTATCGTATCGTATTGTATTGTATCCTATCGTATCCTATCGCATCCTATCGTATCGTA
TCTTATTGTATTGTAATGGGTTGTATTGACTTATTTTATTTAGTTAGTTACTTTTGTGTTATTTTATTTATT
TATCTGTTTGTTCGTTTTTGCCTGATCAAAGGTCAATCAGACCCGGTCGTCAAAGTGGCGATTTCCTAG
>m640432050817264/625915/cs8-661/1-573
ATGTATGTATGTATGTATTTATTTATGTATTTATTTTTGAGACGGAGTTTCGCTCTTGTTGCTCAGACTGGA
GTGCGATGGCGCAATCTCGGCTCACTGCAACCTCCGCTTCCCAGGTTCAAGCGATTCTCCTGCCTCAGCCTT
CCTAGCAGCTGGGATTATAGGCATGTGCCACCGCGCCCGGCTAGTTTTGTATTTTCAATTGAGACGGGATTT
CTCCATGTTGGTCGGGCTTGTCTCCAACTCCCGACTTCAGGTGATGCGTCCACCTCGGCATCCCAAAGTGAC
GGGATGACAGGCATGAGCCACCGCGCCCGGCGTATTGTATTGTATTGTATTGTATTGTATTGTATTGTATTG
TATTGTATTTTATTGTATCGTATCGTATTGTATTGTATCCTATCGTATCCTATCGCATCCTATCGTATCGTA
TCTTATTGTATTGTAATGGGTTGTATTGACTTATTTTATTTAGTTAGTTACTTTTGTGTTATTTTATTTATT
TATCTGTTTGTTCGTTTTTGCCTGATCAAAGGTCAATCAGACCCGGTCGTCAAAGTGGCGATTTCCTAG
>m640432050817264/784635/cs534-60/1-572
-TGTATGTATGTATGTATTTATTTATGTATTTATTTTTGAGACGGAGTTTCGCTCTTGTTGCTCAGACTGGA
GTGCGATGGCGCAATCTCGGCTCACTGCAACCTCCGCTTCCCAGGTTCAAGCGATTCTCCTGCCTCAGCCTT
CCTAGCAGCTGGGATTATAGGCATGTGCCACCGCGCCCGGCTAGTTTTGTATTTTCAATTGAGACGGGATTT
CTCCATGTTGGTCGGGCTTGTCTCCAACTCCCGACTTCAGGTGATGCGTCCACCTCGGCATCCCAAAGTGAC
GGGATGACAGGCATGAGCCACCGCGCCCGGCGTATCGTATTGTATTGTATTGTATTGTATTGTATTGTATTG
TATTGTATTGTATTGTATCGTATCGTATTGTATTGTATCCTATCGTATCCTATCGCATCCTATCGTATCGTA
TCTTATTGTATTGTAATGGGTTGTATTGACTTATTTTATTTAGTTAGTTACTTTTGTGTTATTTTATTTATT
TATCTGTTTGTTCGTTTTTGCCTGATCAAAGGTCAATCAGACCCGGTCGTCAAAGTGGCGATTTCCTAG
>m640432050817264/1977581ccs5095166/1-573
ATGTATGTATGTATGTATTTATTTATGTATTTATTTTTGAGACGGAGTTTCGCTCTTGTTGCTCAGACTGGA
GTGCGATGGCGCAATCTCGGCTCACTGCAACCTCCGCTTCCCAGGTTCAAGCGATTCTCCTGCCTCAGCCTT
CCTAGCAGCTGGGATTATAGGCATGTGCCACCGCGCCCGGCTAGTTTTGTATTTTCAATTGAGACGGGATTT
CTCCATGTTGGTCGGGCTTGTCTCCAACTCCCGACTTCAGGTGATGCGTCCACCTCGGCATCCCAAAGTGAC
GGGATGACAGGCATGAGCCACCGCGCCCGGCGTATTGTATTGTATTGTATTGTATTGTATTGTATTGTATTG
TATTGTATTGTATTGTATCGTATCGTATTGTATTGTATCCTATCGTATCCTATCGCATCCTATCGTATCGTA
TCTTATTGTATTGTAATGGGTTGTAATGACTTATTTTATTTAGTTAGTTACTTTTGTGTTATTTTATTTATT
TATCTGTTTGTTCGTTTTTGCCTGATCAAAGGTCAATCAGACCCGGTCGTCAAAGTGGCGATTTCCTAG
>m640432050923399/365087/cs388-46/1-573
ATGTATGTATGTATGTATTTATTTATGTATTTATTTTTGAGACGGAGTTTCGCTCTTGTTGCTCAGACTGGA
GTGCGATGGCGCAATCTCGGCTCACTGCAACCTCCGCTTCCCAGGTTCAAGCGATTCTCCTGCCTCAGCCTT
CCTAGCAGCTGGGATTATAGGCATGTGCCACCGCGCCCGGCTAGTTTTGTATTTTCAATTGAGACGGGATTT
CTCCATGTTGGTCGGGCTTGTCTCCAACTCCCGACTTCAGGTGATGCGTCCACCTCGGCATCCCAAAGTGAC
GGGATGACAGGCATGAGCCACCGCGCCCGGCGTATTGTATTGTATTGTATTGTATTGTATTGTATTGTATTG
TATAGTATTGTATTGTATCGTATCGTATTGTATTGTATCCTATCGTATCCTATCGCATCCTATCGTATCGTA
TCTTATTGTATTGTAATGGGTTGTATTGACTTATTTTATTTAGTTAGTTACTTTTGTGTTATTTTATTTATT
TATCTGTTTGTTCGTTTTTGCCTGATCAAAGGTCAATCAGACCCGGTCGTCAAAGTGGCGATTTCCTAG
>m640432050923399/568956/cs1941-613/1-572
-TGTATGTATGTATGTATTTATTTATGTATTTATTTTTGAGACGGAGTTTCGCTCTTGTTGCTCAGACTGGA
GTGCGATGGCGCAATCTCGGCTCACTGCAACCTCCGCTTCCCAGGTTCAAGCGATTCTCCTGCCTCAGCCTT
CCTAGCAGCTGGGATTATAGGCATGTGCCACCGCGCCCGGCTAGTTTTGTATTTTCAATTGAGACGGGATTT
CTCCATGTTGGTCGGGCTTGTCTCCAACTCCCGACTTCAGGTGATGCGTCCACCTCGGCATCCCAAAGTGAC
GGGATGACAGGCATGAGCCACCGCGCCCGGCGTATTGTATTGTATTGTATTGTATTGTATTGTATTGTAATG
TATTGTATTGTATTGTATCGTATCGTATTGTATTGTATCCTATCGTATCCTATCGCATCCTATCGTATCGTA
TCTTATTGTATTGTAATGGGTTGTATTGACTTATTTTATTTAGTTAGTTACTTTTGTGTTATTTTATTTATT
TATCTGTTTGTTCGTTTTTGCCTGATCAAAGGTCAATCAGACCCGGTCGTCAAAGTGGCGATTTCCTAG
>m640432050923399/577059/cs980-152/1-573
ATGTATGTATGTATGTATTTATTTATGTATTTATTTTTGAGACGGAGTTTCGCTCTTGTTGCTCAGACTGGA
GTGCGATGGCGCAATCTCGGCTCACTGCAACCTCCGCTTCCCAGGTTCAAGCGATTCTCCTGCCTCAGCCTT
CCTAGCAGCTGGGATTATAGGCATGTGCCACCGCGCCCGGCTAGTTTTGTATTTTCAATTGAGACGGGATTT
CTCCATGTTGGTCGGGCTTGTCTCCAACTCCCGACTTCAGGTGATGCGTCCACCTCGGCATCCCAAAGTGAC
GGGATGACAGGCATGAGCCACCGCGCCCGGCGTATTGTATTGTATTGTATTGTATTGTATTGTATTGTATTG
TATTGTATTGTATTGTATCGTATCGTATTGTATTGTATCCTATCGTATCCTATCGCATCCTATCGTATCGTA
TCTTATTGTATTGTAATGGGTTGTATTGACTTATTTTATTTAGTTAGTTACTTTTGTGTTATTTTATTTATT
TATCTGTTTGTACGTTTTTGCCTGATCAAAGGTCAATCAGACCCGGTCGTCAAAGTGGCGATTTCCTAG
>m641362071412519/418865/cs1224-896/1-572
ATGTATGTATGTATGTATTTATTTATGTATTTATTTTTGAGACGGAGTTTCGCTCTTGTTGCTCAGACTGGA
GTGCGATGGCGCAATCTCGGCTCACTGCAACCTCCGCTTCCCAGGTTCAAGCGATTCTCCTGCCTCAGCCTT
CCTAGCAGCTGGGATTATAGGCATGTGCCACCGCGCCCGGCTAGTTTTGTATTTTCAATTGAGACGGGATTT
CTCCATGTTGGTCGGGCTTGTCTCCAACTCCCGACTTCAGGTGATGCGTCCACCTCGGCATCCCAAAGTGAC
GGGATGACAGGCATGAGCCACCGCGCCCGGCGTATTGTATTGTATTGTATTGTATTGTATTGTATTGTATTG
TATTGTATTGTATTGTATCGTATCCTATTGTATTGTATCCTATCGTATCCTATCGCATCCTATCGTATCGTA
TCTTATTGTATTGTAATGGGTTGTATTGACTTATTTTATTTAGTTAGTTACTTTTGTGTTTTT-TATTTATT
TATCTGTTTGGTTCGTTTTGCCTGATCAAAGGTCAATCAGACCCGGTCGTCAAAGTGGCGATTTCCTAG
>m641362071412519/688396/cs1195-067/1-573
ATGTATGTATGTATGTATTTATTTATGTATTTATTTTTGAGACGGAGTTTCGCTCTTGTTGCTCAGACTGGA
GTGCGATGGCGCAATCTCGGCTCACTGCAACCTCCGCTTCCCAGGTTCAAGCGATTCTCCTGCCTCAGCCTT
CCTAGCAGCTGGGATTATAGGCATGTGCCACCGCGCCCGGCTAGTTTTGTATTTTCAATTGAGACGGGATTT
CTCCCTGTTGGTCGGGCTTGTCTCCAACTCCCGACTTCAGGTGATGCGTCCACCTCGGCATCCCAAAGTGAC
GGGATGACAGGCATGAGCCACCGCGCCCGGCGTATTGTATTGTATTGTATTGTATTGTATTGTATTGTATTG
TATTGTATTGTATTGTATCGTATCGTATTGTATTGTATCCTATCGTATCCTATCGCATCCTATCGTATCGTA
TCTTATTGTATTGTAATGGGTTGTATTGACTTATTTTATTTAGTTAGTTACTTTTGTGTTATTTTATTTATT
TATCTGTTTGTTCGTTTTTGCCTGATCAAAGGTCAATCAGACCCGGTCGTCAAAGTGGCGATTTCCTAG
>m640432050923399/1344432ccs270-82/1-573
ATGTATGTATGTATGTATTTATTTATGTATTTATTTTTGAGACGGAGTTTCGCTCTTGTTGCTCAGACTGGA
GTGCGATGGCGCAATCTCGGCTCACTGCAACCTCCGCTTCCCAGGTTCAAGCGATTCTCCTGCCTCAGCCTT
CCTAGCAGCTGGGATTATAGGCATGTGCCACCGCGCCCGGCTAGTTTTGTATTTTCAATTGAGACGGGATTT
CTCCATGTTGGTCGGGCTTGTCTCCAACTCCCGACTTCAGGTGATGCGTCCACCTCGGCATCCCAAAGTGAC
GGGATGACAGGCATGAGCCACCGCGCCCGGCGTATTGTATTGTATTGTATTGTATTGTATTGTATTGTAATG
TATTGTATTGTATTGTATCGTATCGTATTGTATTGTATCCTATCGTATCCTATCGCATCCTATCGTATCGTA
TCTTATTGTATTGTAATGGGTTGTATTGACTTATTTTATTTAGTTAGTTACTTTTGTGTTATTTTATTTATT
TATCTGTTTGTTCGTTTTTGCCTGATCAAAGGTCAATCAGACCCGGTCGTCAAAGTGGCGATTTCCTAG
>m640432050923399/1444155ccs811-33/1-572
-TGTATGTATGTATGTATTTATTTATGTATTTATTTTTGAGACGGAGTTTCGCTCTTGTTGCTCAGACTGGA
GTGCGATGGCGCAATCTCGGCTCACTGCAACCTCCGCTTCCCAGGTTCAAGCGATTCTCCTGCCTCAGCCTT
CCTAGCAGCTGGGATTATAGGCATGTGCCACCGCGCCCGGCTAGTTTTGTATTTTCAATTGAGACGGGATTT
CTCCATGTTGGTCGGGCTTGTCTCCAACTCCCGACTTCAGGTGATGCGTCCACCTCGGCATCCCAAAGTGAC
GGGATGACAGGCATGAGCCACCGCGCCCGGCGTATTGTATTGTATTGTATTGTATTGTATTGTATTGTATTG
TATTGTATTGTATTGTATCGTATCGTATTGTATTGTATCCTATCGTATCCTATCGCATCCTATCGTATCGTA
TCTTATTGTATTGTAATGGGTTGTAATGACTTATTTTATTTAGTTAGTTACTTTTGTGTTATTTTATTTATT
TATCTGTTTGTTCGTTTTTGCCTGATCAAAGGTCAATCAGACCCGGTCGTCAAAGTGGCGATTTCCTAG
>m641362071412519/803519/cs191-16/1-573
ATGTATGTATGTATGTATTTATTTATGTATTTATTTTTGAGACGGAGTTTCGCTCTTGTTGCTCAGACTGGA
GTGCGATGGCGCAATCTCGGCTCACTGCAACCTCCGCTTCCCAGGTTCAAGCGATTCTCCTGCCTCAGCCTT
CCTAGCAGCTGGGATTATAGGCATGTGCCACCGCGCCCGGCTAGTTTTGTATTTTCAATTGAGACGGGATTT
CTCCATGTTGGTCGGGCTTGTCTCCAACTCCCGACTTCAGGTGATGCGTCCACCTCGGCATCCCAAAGTGAC
GGGATGACAGGCATGAGCCACCGCGCCCGGCGTATTGTATTGTATTGTATTGTATTGTATTGTATTGTATTG
TATTGTATTGTATTGTATCGTATCGTATTGTATTGTATCCTAACGTATCCTATCGCATCCTATCGTATCGTA
TCTTATTGTATTGTAATGGGTTGTATTGACTTATTTTATTTAGTTAGTTACTTTTGTGTTATTTTATTTATT
TATCTGTTTGTTCGTTTTTGCCTGATCAAAGGTCAATCAGACCCGGTCGTCAAAGTGGCGATTTCCTAG
>m641362071412519/916033/cs1612-784/1-572
-TGTATGTATGTATGTATTTATTTATATATTTATTTTTGAGACGGAGTTTCGCTCTTGTTGCTCAGACTGGA
GTGCGATGGCGCAATCTCGGCTCACTGCAACCTCCGCTTCCCAGGTTCAAGCGATTCTCCTGCCTCAGCCTT
CCTAGCAGCTGGGATTATAGGCATGTGCCACCGCGCCCGGCTAGTTTTGTATTTTCAATTGAGACGGGATTT
CTCCATGTTGGTCGGGCTTGTCTCCAACTCCCGACTTCAGGTGATGCGTCCACCTCGGCATCCCAAAGTGAC
GGGATGACAGGCATGAGCCACCGCGCCCGGCGTATTGTATTGTATTGTATTGTATTGTATTGTATTGTATTG
TATTGTATTGTATTGTATCGTATCGTATTGTATTGTATCCTATCGTATCCTATCGCATCCTATCGTATCGTA
TCTTATTGTATTGTAATGGGTTGTATTGACTTATTTTATTTAGTTAGTTACTTTTGTGTTATTTTATTTATT
TATCTGTTTGTTCGTTTTTGCCTGATCAAAGGTCAATCAGACCCGGTCGTCAAAGTGGCGATTTCCTAG
>m641362071412519/1485982ccs488-00/1-573
ATGTATGTATGTATGTATTTATTTATGTATTTATTTTTGAGACGGAGTTTCGCTCTTGTTGCTCAGACTGGA
GTGCGATGGCGCAATCTCGGCTCACTGCAACCTCCGCTTCCCAGGTTCAAGCGATTCTCCTGCCTCAGCCTT
CCTAGCAGCTGGGATTATAGGCATGTGCCACCGCGCCCGGCTAGTTTTGTATTTTCAATTGAGACGGGATTT
CTCCATGTTGGTCGGGCTTGTCTCCAACTCCCGACTTCAGGTGATGCGTCCACCTCGGCATCCCAAAGTGAC
GGGATGACAGGCATGAGCCACCGCGCCCGGCGTATTGTATTGTATTGTATTGTATTGTATTGTATTGTATTG
TATTGTATTGTATTGTATCGTATCGTATTGTATTGTATCCTATCGTATCCTATCGCATCCTATCGTATCGTA
TCTTATTGTATTGTAATGGGTTGTATTGACTTATTTTATTTAGTTAGTTACTTTTGTGTTATTTTATTTATT
TATCCGTTTGTTCGTTTTTGCCTGATCAAAGGTCAATCAGACCCGGTCGTCAAAGTGGCGATTTCCTAG
>m641362071412519/1429712ccs105-67/1-573
ATGTATGTATGTATGTATTTATTTATGTATTTATTTTTGAGACGGAGTTTCGCTCTTGTTGCTCAGACTGGA
GTGCGATGGCGCAATCTCGGCTCACTGCAACCTCCGCTTCCCAGGTTCAAGCGATTCTCCTGCCTCAGCCTT
CCTAGCAGCTGGGATTATAGGCATGTGCCACCGCGCCCGGCTAGTTTTGTATTTTCAATTGAGACGGGATTT
CTCCATGTTGGTCGGGCTTGTCTCCAACTCCCGACTTCAGGTGATGCGTCCACCTCGGCATCCCAAAGTGAC
GGGATGACAGGCATGAGCCACCGCGCCCGGCGTATTGTATTGTATTGTATTGTATTGTATTGTATTGTATTG
TATTGTAATGTATTGTATCGTATCGTATTGTATTGTATCCTATCGTATCCTATCGCATCCTATCGTATCGTA
TCTTATTGTATTGTAATGGGTTGTATTGACTTATTTTATTTAGTTAGTTACTTTTGTGTTATTTTATTTATT
TATCTGTTTGTTCGTTTTTGCCTGATCAAAGGTCAATCAGACCCGGTCGTCAAAGTGGCGATTTCCTAG
>m640432051212305/393324/cs1845-217/1-573
ATGTATGTATGTATGTATTTATTTATGTATTTATTTTTGAGACGGAGTTTCGCTCTTGTTGCTCAGACTGGA
GTGCGATGGCGCAATCTCGGCTCAATGCAACCTCCGCTTCCCAGGTTCAAGCGATTCTCCTGCCTCAGCCTT
CCTAGCAGCTGGGATTATAGGCATGTGCCACCGCGCCCGGCTAGTTTTGTATTTTCAATTGAGACGGGATTT
CTCCATGTTGGTCGGGCTTGTCTCCAACTCCCGACTTCAGGTGATGCGTCCACCTCGGCATCCCAAAGTGAC
GGGATGACAGGCATGAGCCACCGCGCCCGGCGTATTGTATTGTATTGTATTGTATTGTATTGTATTGTATTG
TATTGTATTGTATTGTATCGTATCGTATTGTATTGTATCCTATCGTATCCTATCGCATCCTATCGTATCGTA
TCTTATTGTATTGTAATGGGTTGTATTGACTTATTTTATTTAGTTAGTTACTTTTGTGTTATTTTATTTATT
TATCTGTTTGTTCGTTTTTGCCTGATCAAAGGTCAATCAGACCCGGTCGTCAAAGTGGCGATTTCCTAG
>m640432051212305/428303/cs1569-141/1-573
ATGTATGTATGTATGTATTTATTTATGTATTTATTTTTGAGACGGAGTTTCGCTCTTGTTGCTCAGACTGGA
GTGCGATGGCGCAATCTCGGCTCACTGCAACCTCCGCTTCCCAGGTTCAAGCGATTCTCCTGCCTCAGCCTT
CCTAGCAGCTGGGATTATAGGCATGTGCCACCGCGCCCGGCTAGTTTTGTAATTTCAATTGAGACGGGATTT
CTCCATGTTGGTCGGGCTTGTCTCCAACTCCCGACTTCAGGTGATGCGTCCACCTCGGCATCCCAAAGTGAC
GGGATGACAGGCATGAGCCACCGCGCCCGGCGTATTGTATTGTATTGTATTGTATTGTATTGTATTGTATTG
TATTGTATTGTATTGTATCGTATCGTATTGTATTGTATCCTATCGTATCCTATCGCATCCTATCGTATCGTA
TCTTATTGTATTGTAATGGGTTGTATTGACTTATTTTATTTAGTTAGTTACTTTTGTGTTATTTTATTTATT
TATCTGTTTGTTCGTTTTTGCCTGATCAAAGGTCAATCAGACCCGGTCGTCAAAGTGGCGATTTCCTAG
>m640432051212305/1140033ccs7047161/1-573
ATGTATGTATGTATGTATTTATTTATGTATTTATTTTTGAGACGGAGTTTCGCTCTTGTTGCTCAGACTGGA
GTGCGATGGCGCAATCTCGGCTCACTGCAACCTCCGCTTCCCAGGTTCAAGCGATTCTCCTGCCTCAGCCTT
CCTAGCAGCTGGGATTATAGGCATGTGCCACCGCGCCCGGCTAGTTTTGTATTTTCAATTGAGACGGGATTT
CTCCATGTTGGTCGGGCTTGTCTCCAACTCCCGACTTCAGGTGATGCGTCCACCTCGGCATCCCAAAGTGAC
GGGATGACAGGCATGAGCCACCGCGCCCGGCGTATTGTATTGTATTGTATTGTATTGTATTGTATTGTATTG
TATTGTATTGTATTGTATCGTATCGTATTGTATTGTATCCTATCGTATCCTATCGCCTCCTATCGTATCGTA
TCTTATTGTATTGTAATGGGTTGTATTGACTTATTTTATTTAGTTAGTTACTTTTGTGTTATTTTATTTATT
TATCTGTTTGTTCGTTTTTGCCTGATCAAAGGTCAATCAGACCCGGTCGTCAAAGTGGCGATTTCCTAG
>m640432052117173/74418/cs1730-182/1-572
-TGTATGTATGTATGTATTTATTTATGTATTTATTTTTGAGACGGAGTTTCGCTCTTGTTGCTCAGACTGGA
GTGCGATGGCGCAATCTCGGCTCACTGCAACCTCCGCTTCCCAGGTTCAAGCGATTCTCCTGCCTCAGCCTT
CCTAGCAGCTGGGATTATAGGCATGTGCCACCGCGCCCGGCTAGTTTTGTATTTTCAATTGAGACGGGATTT
CTCCATGTTGGTCGGGCTTGTCTCCAACTCCCGACTTCAGGTGATGCGTCCACCTCGGCATCCCAAAGTGAC
GGGATGACAGGCATGAGCCACCGCGCCCGGCGTATTGTATTGTATTGTATTGTATTGTATTGTATTGTATTG
TATTGTATTGTATTGTATCGTATCGTATTGTATTGTATCCTATCGTATCCTATCGCATCCTATCGTATCGTA
TCTTATTGTATTGTAATGGGTTGTATTGACTTATTTTATTTAGTTAGTTACTTTTGTGTTATTTTATTTATT
TATCTGTTGGTTCGTTTTTGCCTGATCAAAGGTCAATCAGACCCGGTCGTCAAAGTGGCGATTTCCTAG
>m640432052117173/84965/cs897-959/1-573
ATGTATGTATGTATGTATTTATTTATGTATTTATTTTTGAGATGGAGTTTCGCTCTTGTTGCTCAGACTGGA
GTGCGATGGCGCAATCTCGGCTCACTGCAACCTCCGCTTCCCAGGTTCAAGCGATTCTCCTGCCTCAGCCTT
CCTAGCAGCTGGGATTATAGGCATGTGCCACCGCGCCCGGCTAGTTTTGTATTTTCAATTGAGACGGGATTT
CTCCATGTTGGTCGGGCTTGTCTCCAACTCCCGACTTCAGGTGATGCGTCCACCTCGGCATCCCAAAGTGAC
GGGATGACAGGCATGAGCCACCGCGCCCGGCGTATTGTATTGTATTGTATTGTATTGTATTGTATTGTATTG
TATTGTATTGTATTGTATCGTATCGTATTGTATTGTATCCTATCGTATCCTATCGCATCCTATCGTATCGTA
TCTTATTGTATTGTAATGGGTTGTATTGACTTATTTTATTTAGTTAGTTACTTTTGTGTTATTTTATTTATT
TATCTGTTTGTTCGTTTTTGCCTGATCAAAGGTCAATCAGACCCGGTCGTCAAAGTGGCGATTTCCTAG
>m640432052117173/194370/cs242-21/1-572
-TGTATGTATGTATGTATTTATTTATGTATTTATTTTTGAGATGGAGTTTCGCTCTTGTTGCTCAGACTGGA
GTGCGATGGCGCAATCTCGGCTCACTGCAACCTCCGCTTCCCAGGTTCAAGCGATTCTCCTGCCTCAGCCTT
CCTAGCAGCTGGGATTATAGGCATGTGCCACCGCGCCCGGCTAGTTTTGTATTTTCAATTGAGACGGGATTT
CTCCATGTTGGTCGGGCTTGTCTCCAACTCCCGACTTCAGGTGATGCGTCCACCTCGGCATCCCAAAGTGAC
GGGATGACAGGCATGAGCCACCGCGCCCGGCGTATTGTATTGTATTGTATTGTATTGTATTGTATTGTATTG
TATTGTATTGTATTGTATCGTATCGTATTGTATTGTATCCTATCGTATCCTATCGCATCCTATCGTATCGTA
TCTTATTGTATTGTAATGGGTTGTATTGACTTATTTTATTTAGTTAGTTACTTTTGTGTTATTTTATTTATT
TATCTGTTTGTTCGTTTTTGCCTGATCAAAGGTCAATCAGACCCGGTCGTCAAAGTGGCGATTTCCTAG
>m840812122210132s22075327/cs231-88/1-572
-TGTATGTATGTATGTATTTATTTATGTATTTATTTTTGAGACGGAGTTTCGCTCTTGTTGCTCAGACTGGA
GTGCGATGGCGCAATCTCGGCTCACTGCAACCTCCGCTTCCCAGGTTCAAGCGATTCTCCTGCCTCAGCCTT
CCTAGCAGCTGGGATTATAGGCATGTGCCACCGCGCCCGGCTAGTTTTGTATTTTCAATTGAGACGGGATTT
CTCCATGTTGGTCGGGCTTGTCTCCAACTCCCGACTTCAGGTGATGCGTCCACCTCGGCATCCCAAAGTGAC
GGGATGACAGGCATGAGCCACCGCGCCCGGCGTATTGTATTGTATTGTATGGTATTGTATTGTATTGTATTG
TATTGTATTGTATTGTATCGTATCGTATTGTATTGTATCCTATCGTATCCTATCGCATCCTATCGTATCGTA
TCTTATTGTATTGTAATGGGTTGTATTGACTTATTTTATTTAGTTAGTTACTTTTGTGTTATTTTATTTATT
TATCTGTTTGTTCGTTTTTGCCTGATCAAAGGTCAATCAGACCCGGTCGTCAAAGTGGCGATTTCCTAG
>m640432052223290/146473/cs1948-120/1-572
-TGTATGTATGTATGTATTTATTTATGTATTTATTTTTGAGACGGAGTTTCGCTCTTGTTGCTCAGACTGGA
GTGCGATGGCGCAATCTCGGCTCACTGCAACCTCCGCTTCCCAGGTTCAAGCGATTCTCCTGCCTCAGCCTT
CCTAGCAGCTGGGATTATAGGCATGTGCCACCGCGCCCGGCTAGTTTTGTATTTTCAATTGAGACGGGATTT
CTCCATGTTGGTCGGGCTTGTCTCCAACTCCCGACTTCAGGTGATGCGTCCACCTCGGCATCCCAAAGTGAC
GGGATGACAGGCATGAGCCACCGCGCCCGGCGTATTGTATTGTATTGTATTGTATTGTATTGTATTGTATTG
TATTGTATTGTATTGTATCGTATCGTATTGTATTGTATCCTATCGTATCCTATCGCATCCTATCGTATCGTA
TCTTATTGTATTGTAATGGGTTGTATTGACTTATTTTATTTAGTTAGTTACTTTTGTGTTATTTTATTTATT
TATCTGTTTGTTCGTTTTTGCCTGATCAAAGGTCCATCAGACCCGGTCGTCAAAGTGGCGATTTCCTAG
>m640432052223290/572497/cs899-87/1-572
-TGTATGTATGTATGTATTTATTTATGTATTTATTTTTGAGACGGAGTTTCGCTCTTGTTGCTCAGACTGGA
GTGCGATGGCGCAATCTCGGCTCACTGCAACCTCCGCTTCCCAGGTTCAAGCGATTCTCCTGCCTCAGCCTT
CCTAGCAGCTGGGATTATAGGCATGTGCCACCGCGCCCGGCTAGTTTTGTATTTTCAATTGAGACGGGATTT
CTCCATGTTGGTCGGGCTTGTCTCCAACTCCCGACTTCAGGTGATGCGTCCACCTCGGCATCCCAAAGTGAC
GGGATGACAGGCATGAGCCACCGCGCCCGGCGTATTGTATTGTATTGTATTGTATTGTATTGTATTGTATTG
TATTGTATTGTATTGTATCGTATCGTATCGTATTGTATCCTATCGTATCCTATCGCATCCTATCGTATCGTA
TCTTATTGTATTGTAATGGGTTGTATTGACTTATTTTATTTAGTTAGTTACTTTTGTGTTATTTTATTTATT
TATCTGTTTGTTCGTTTTTGCCTGATCAAAGGTCAATCAGACCCGGTCGTCAAAGTGGCGATTTCCTAG
>m640432052223290/1059874ccs5551112/1-572
-TGTATGTATGTATGTATTTATTTATGTATTTATTTTTGAGACGGAGTTTCGCTCTTGTTGCTCAGACTGGA
GTGCGATGGCGCAATCTCGGCTCACTGCAACCTCCGCTTCCCAGGTTCAAGCGATTCTCCTGCCTCAGCCTT
CCTAGCAGCTGGGATTATAGGCATGTGCCACCGCGCCCGGCTAGTTTTGTATTTTCAATTGAGACGGGATTT
CTCCATGTTGGTCGTGCTTGTCTCCAACTCCCGACTTCAGGTGATGCGTCCACCTCGGCATCCCAAAGTGAC
GGGATGACAGGCATGAGCCACCGCGCCCGGCGTATTGTATTGTATTGTATTGTATTGTATTGTATTGTATTG
TATTGTATTGTATTGTATCGTATCGTATTGTATTGTATCCTATCGTATCCTATCGCATCCTATCGTATCGTA
TCTTATTGTATTGTAATGGGTTGTATTGACTTATTTTATTTAGTTAGTTACTTTTGTGTTATTTTATTTATT
TATCTGTTTGTTCGTTTTTGCCTGATCAAAGGTCAATCAGACCCGGTCGTCAAAGTGGCGATTTCCTAG
>m640432052223290/1077400ccs617-19/1-572
-TGTATGTATGTATGTATTTATTTATGTATTTATTTTTGAGACGGAGTTTCGCTCTTGTTGCTCAGACTGGA
GTGCGATGGCGCAATCTCGGCTCACTGCAACCTCCGCTTCCCAGGTTCAAGCGATTCTCCTGCCTCAGCCTT
CCTAGCAGCTGGGATTATAGGCATGTGCCACCGCGCCCGGCTAGTTTTGTATTTTCAATTGAGACGGGATTT
CTCCATGTTGGTCGGGCTTGTCTCCAACTCCCGACTTCAGGTGATGCGTCCACCTCGGCATCCCCAAGTGAC
GGGATGACAGGCATGAGCCACCGCGCCCGGCGTATTGTATTGTATTGTATTGTATTGTATTGTATTGTATTG
TATTGTATTGTATTGTATCGTATCGTATTGTATTGTATCCTATCGTATCCTATCGCATCCTATCGTATCGTA
TCTTATTGTATTGTAATGGGTTGTATTGACTTATTTTATTTAGTTAGTTACTTTTGTGTTATTTTATTTATT
TATCTGTTTGTTCGTTTTTGCCTGATCAAAGGTCAATCAGACCCGGTCGTCAAAGTGGCGATTTCCTAG
>m640432052223290/1431312ccs229-81/1-573
ATGTATGTATGTATGTATTTATTTATGTATTTATTTTTGAGACGGAGTTTCGCTCTTGTTGCTCAGACTGGA
GTGCGATGGCGCAATCTCGGCTCACTGCAACCTCCGCTTCCCAGGTTCAAGCGATTCTCCTGCCTCAGCCTT
CCTAGCAGCTGGGATTATAGGCATGTGCCACCGCGCCCGGCTAGTTTTGTATTTTCAATTGAGACGGGATTT
CTCCATGTTGGTCGGGCTTGTCTCCAACTCCCGACTTCAGGTGATGCGTCCACCTCGGCATCCCAAAGTGAC
GGGATGACAGGCATGAGCCACCGCGCCCGGCGTATTGTATTGTATTGTTTTGTATTGTATTGTATTGTATTG
TATTGTATTGTATTGTATCGTATCGTATTGTATTGTATCCTATCGTATCCTATCGCATCCTATCGTATCGTA
TCTTATTGTATTGTAATGGGTTGTATTGACTTATTTTATTTAGTTAGTTACTTTTGTGTTATTTTATTTATT
TATCTGTTTGTTCGTTTTTGCCTGATCAAAGGTCAATCAGACCCGGTCGTCAAAGTGGCGATTTCCTAG
>m640432052223290/1918767ccs0700127/1-573
ATGTATGTATGTATGTATTTATTTATGTATTTATTTTTGAGACGGAGTTTCGCTCTTGTTGCTCAGACTGGA
GTGCGATGGCGCAATCTCGGCTCACTGCAACCTCCGCTTCCCAGGTTCAAGCGATTCTCCTGCCTCAGCCTT
CCTAGCAGCTGGGATTATAGGCATGTGCCACCGCGCCCGGCTAGTTTTGTATTTTCAATTGAGACGGGATTT
CTCCATGTTGGTCGGGCTTGTCTCCAACTCCCGACTTCAGGTGATGCGTCCACCTCGGCATCCCAAAGTGAC
GGGATGACAGGCATGAGCCACCGCGCCCGGCGTATTGTATTGTATTGTATTGTATTGTATTGTATTGTATTG
TATTGTATTGTATTGTATCGTATCGTATTGTATTGTATCCTATCGTATCCTATCGCATCCTATCGTATCGTA
TCTTATTGTATTGTAATGGGTTGTATTGACTTATTTTATTTAGTTAGTTACTTTTGTGTTATTTTATTTATT
TATCTGTTGGTTCGTTTTTGCCTGATCAAAGGTCAATCAGACCCGGTCGTCAAAGTGGCGATTTCCTAG
>m640432052405540/496137/cs1101-273/1-572
-TGTATGTATGTATGTATTTATTTATGTATTTATTTTTGAGACGGAGTTTCGCTCTTGTTGCTCAGACTGGA
GTGCGATGGCGCAATCTCGGCTCACTGCAACCTCCGCTTCCCAGGTTCAAGCGATTCTCCTGCCTCAGCCTT
CCTAGCAGCTGGGATTATAGGCATGTGCCACCGCGCCCGGCTAGTTTTGTATTTTCAATTGAGACGGGATTT
CTCCATGTTGGTCGGGCTTGTCTCCAACTCCCGACTTCAGGTGATGCGTCCACCTCGGCATCCCAAAGTGAC
GGGATGACAGGCATGAGCCACCGCGCCCGGCGTATTGTATTGTATTGTATTGTATTGTATTGTATTGTATTG
TATTGTATTGTATTGTATCGTATCGTATTGTATTGTATCCTATCGTATCCTATCGCATCCTATCGTATCGTA
TCTTATTGTATTGTAATGGGTTGTATTGACTTATTTTATTTAGTTAGTTACTTTTGTGTTATTTTATTTAAT
TATCTGTTTGTTCGTTTTTGCCTGATCAAAGGTCAATCAGACCCGGTCGTCAAAGTGGCGATTTCCTAG
>m840812122212131s31267208/cs16441736/1-572
-TGTATGTATGTATGTATTTATTTATGTATTTATTTTTGAGACGGAGTTTCGCTCTTGTTGCTCAGACTGGA
GTGCGATGGCGCAATCTCGGCTCACTGCAACCTCCGCTTCCCAGGTTCAAGCGATTCTCCTGCCTCAGCCTT
CCTAGCAGCTGGGATTATAGGCATGTGCCACCGCGCCCGGCTAGTTTTGTATTTTCAATTGAGACGGGATTT
CTCCATGTTGGTCGGGCTTGTCTCCAACTCCCGACTTCAGGTGATGCGTCCACCTCGGCATCCCAAAGTGAT
GGGATGACAGGCATGAGCCACCGCGCCCGGCGTATTGTATTGTATTGTATTGTATTGTATTGTATTGTATTG
TATTGTATTGTATTGTATCGTATCGTATTGTATTGTATCCTATCGTATCCTATCGCATCCTATCGTATCGTA
TCTTATTGTATTGTAATGGGTTGTATTGACTTATTTTATTTAGTTAGTTACTTTTGTGTTATTTTATTTATT
TATCTGTTTGTTCGTTTTTGCCTGATCAAAGGTCAATCAGACCCGGTCGTCAAAGTGGCGATTTCCTAG
>m640432052405540/1020526ccs781-053/1-573
ATGTATGTATGTATGTATTTATTTATGTATTTATTTTTGAGACGGAGTTTCGCTCTTGTTGCTCAGACTGGA
GTGCGATGGCGCAATCTCGGCTCACTGCAACCTCCGCTTCCCAGGTTCAAGCGATTCTCCTGCCTCAGCCTT
CCTAGCAGCTGGGATTATAGGCATGTGCCACCGCGCCCGGCTAGTTTTGTATTTTCAATTGAGACGGGATTT
CTCCATGTTGGTCGGGCTTGTCTCCAACTCCCGACTTCAGGTGATGCGTCCACCTCGGCATCCCAAAGTGAC
GGGATGACAGGCATGAGCCACCGCGCCCGGCGTATTGTATTGTATTGTATGGTATTGTATTGTATTGTATTG
TATTGTATTGTATTGTATCGTATCGTATTGTATTGTATCCTATCGTATCCTATCGCATCCTATCGTATCGTA
TCTTATTGTATTGTAATGGGTTGTATTGACTTATTTTATTTAGTTAGTTACTTTTGTGTTATTTTATTTATT
TATCTGTTTGTTCGTTTTTGCCTGATCAAAGGTCAATCAGACCCGGTCGTCAAAGTGGCGATTTCCTAG
>m640432052405540/1527885ccs0100167/1-572
-TGTATGTATGTATGTATTTATTTATGTATTTATTTTTGAGACGGAGTTTCGCTCTTGTTGCTCAGACTGGA
GTGCGATGGCGCAATCTCGGCTCACTGCAACCTCCGCTTCCCAGGTTCAAGCGATTCTCCTGCCTCAGCCTT
CCTAGCAGCTGGGATTATAGGCATGTGCCACCGCGCCCGGCTAGTTTTGTATTTTCAATTGAGACGGGATTT
CTCCATGTTGGTCGGGCTTGTCTCCAACTCCCGACTTCAGGTGATGCGTCCACCTCGGCATCCCAAAGTGAC
GGGATGACAGGCATGAGCCACCGCGCCCGGCGTATTGTATTGTATTGTATTGTATTGTATTGTATTGTATTG
TATTGTATTGTATTGTATCGTATCGTATTGTATTGTATCCTATCGAATCCTATCGCATCCTATCGTATCGTA
TCTTATTGTATTGTAATGGGTTGTATTGACTTATTTTATTTAGTTAGTTACTTTTGTGTTATTTTATTTATT
TATCTGTTTGTTCGTTTTTGCCTGATCAAAGGTCAATCAGACCCGGTCGTCAAAGTGGCGATTTCCTAG
>m640432052512181/524762/cs138-11/1-573
ATGTATGTATGTATGTATTTATTTATGTATTTATTTTTGAGACGGAGTTTCGCTCTTGTTGCTCAGACTGGA
GTGCGATGGCGCAATCTCGGCTCACTGCAACCTCCGCTTCCCAGGTTCAAGCGATTCTCCTGCCTCAGCCTT
CCTAGCAGCTGGGATTATAGGCATGTGCCACCGCGCCCGGCTAGTTTTGTATTTTCAATTGAGACGGGATTT
CTCCATGTTGGTCGGGCTTGTCTCCAACTCCCGACTTCAGGTGATGCGTCCACCTCGGCATCCCAAAGTGAC
GGGATGACAGGCATGAGCCACCGCGCCCGGCGTATTGTATTGTATTGTATTGTATTGTATTGTATTGTATTG
TATTGTATTGTATTGTATCGTATCGTATTGTATTGTATCCTATCGTATCCTATCGCATCCTATCGTATCGTA
TCTTATTGTATTGTAATGGGTTGTATTGACTTATTTTATTTAGTTAGTTACTTTTGTGTTATTTTATTTATT
TATCTGTTTGTTCGTTTTTGCCTGATCAAAGGTCAATCAGACCCGGTCGTCAAAGTGGAGATTTCCTAG
>m640432052512181/1064268ccs0840141/1-572
-TGTATGTATGTATGTATTTATTTATGTATTTATTTTTGAGACGGAGTTTCGCTCTTGTTGCTCAGACTGGA
GTGCGATGGCGCAATCTCGGCTCACTGCAACCTCCGCTTCCCAGGTTCAAGCGATTCTCCTGCCTCAGCCTT
CCTAGCAGCTGGGATTATAGGCATGTGCCACCGCGCCCGGCTAGTTTTGTATTTTCAATTGAGACGGGATTT
CTCCATGTTGGTCGGGCTTGTCTCCAACTCCCGACTTCAGGTGATGCGTCCACCTCGGCATCCCAAAGTGAC
GGGATGACAGGCATGAGCCACCGCGCCCGGCGTATTGTATTGTATTGTATTGTATTGTATTGTATTGTATTG
TATTGTATTGTATGGTATCGTATCGTATTGTATTGTATCCTATCGTATCCTATCGCATCCTATCGTATCGTA
TCTTATTGTATTGTAATGGGTTGTATTGACTTATTTTATTTAGTTAGTTACTTTTGTGTTATTTTATTTATT
TATCTGTTTGTTCGTTTTTGCCTGATCAAAGGTCAATCAGACCCGGTCGTCAAAGTGGCGATTTCCTAG
>m640432060417564/484400/cs1094-666/1-572
-TGTATGTATGTATGTATTTATTTATGTATTTATTTTTGAGACGGAGTTTCGCTCTTGTTGCTCAGACTGGA
GTGCGATGGCGCAATCTCGGCTCACTGCAACCTCCGCTTCCCAGGTTCAAGCGATTCTCCTGCCTCAGCCTT
CCTAGCAGCTGGGATTATAGGCATGTGCCACCGCGCCCGGCTAGTTTTGTATTTTCAATTGAGACGGGATTT
CTCCATGTTGGTCGGGCTTGTCTCCAACTCCCGACTTCAGGTGATGCGTCCACCTCGGCATCCCAAAGTGAC
GGGATGACAGGCATGAGCCACCGCGCCCGGCGTATTGTATTGTATTGTATTGTATTGTATTGTATTGTATTG
TATTGTATTGTATTGTATCGTATCGTATTGTATTGTATCCTATCGTATCCTATCGCATCCTATCGTATCGTA
TCTTATTGTATTGTAATGGGTTGTATTGACTTATTTTATTTAGTTAGTTACTTTTGTGTTATTTTATTGATT
TATCTGTTTGTTCGTTTTTGCCTGATCAAAGGTCAATCAGACCCGGTCGTCAAAGTGGCGATTTCCTAG
>m640432060417564/511654/cs1964-336/1-572
-TGTATGTATGTATGTATTTATTTATGTATTTATTTTTGAGACGGAGTTTCGCTCTTGTTGCTCAGACTGGA
GTGCGATGGCGCAATCTCGGCTCACTGCAACCTCCGCTTCCCAGGTTCAAGCGATTCTCCTGCCTCAGCCTT
CCTAGCAGCTGGGATTATAGGCATGTGCCACCGTGCCCGGCTAGTTTTGTATTTTCAATTGAGACGGGATTT
CTCCATGTTGGTCGGGCTTGTCTCCAACTCCCGACTTCAGGTGATGCGTCCACCTCGGCATCCCAAAGTGAC
GGGATGACAGGCATGAGCCACCGCGCCCGGCGTATTGTATTGTATTGTATTGTATTGTATTGTATTGTATTG
TATTGTATTGTATTGTATCGTATCGTATTGTATTGTATCCTATCGTATCCTATCGCATCCTATCGTATCGTA
TCTTATTGTATTGTAATGGGTTGTATTGACTTATTTTATTTAGTTAGTTACTTTTGTGTTATTTTATTTATT
TATCTGTTTGTTCGTTTTTGCCTGATCAAAGGTCAATCAGACCCGGTCGTCAAAGTGGCGATTTCCTAG
>m640432060417564/962028/cs1105-577/1-572
ATGTATGTATGTATGTATTTATTTATGTATTTATT-TTGAGACGGAGTTTCGCTCTTGTTGCTCAGACTGGA
GTGCGATGGCGCAATCTCGGCTCACTGCAACCTCCGCTTCCCAGGTTCAAGCGATTCTCCTGCCTCAGCCTT
CCTAGCAGCTGGGATTATAGGCATGTGCCACCGCGCCCGGCTAGTTTTGTATTTTCAATTGAGACGGGATTT
CTCCATGTTGGTCGGGCTTGTCTCCAACTCCCGACTTCAGGTGATGCGTCCACCTCGGCATCCCAAAGTGAC
GGGATGACAGGCATGAGCCACCGCGCCCGGCGTATTGTATTGTATTGTATTGTATTGTATTGTATTGTATTG
TATTGTATTGTATTGTATCGTATCCTATTGTATTGTATCCTATCGTATCCTATCGCATCCTATCGTATCGTA
TCTTATTGTATTGTAATGGGTTGTATTGACTTATTTTATTTAGTTAGTTACTTTTGTGTTATTTTATTTATT
TATCTGTTTGTTCGTTTTTGCCTGATCAAGGGTCAATCAGACCCGGTCGTCAAAGTGGCGATTTCCTAG
>m640432060601326/914475/cs380-45/1-573
ATGTATGTATGTATGTATTTATTTATGTATTTATTTTTGAGACGGAGTTTCGCTCTTGTTGCTCAGACTGGA
GTGCGATGGCGCAATCTCGGCTCACTGCAACCTCCGCTTCCCAGGTTCAAGCGATTCTCCTGCCTCAGCCTT
CCTAGCAGCTGGGATTATAGGCATGTGCCACCGTGCCCGGCTAGTTTTGTATTTTCAATTGAGACGGGATTT
CTCCATGTTGGTCGGGCTTGTCTCCAACTCCCGACTTCAGGTGATGCGTCCACCTCGGCATCCCAAAGTGAC
GGGATGACAGGCATGAGCCACCGCGCCCGGCGTATTGTATTGTATTGTATTGTATTGTATTGTATTGTATTG
TATTGTATTGTATTGTATCGTATCGTATTGTATTGTATCCTATCGTATCCTATCGCATCCTATCGTATCGTA
TCTTATTGTATTGTAATGGGTTGTATTGACTTATTTTATTTAGTTAGTTACTTTTGTGTTATTTTATTTATT
TATCTGTTTGTTCGTTTTTGCCTGATCAAAGGTCAATCAGACCCGGTCGTCAAAGTGGCGATTTCCTAG
>m640432060601326/1823292ccs6331190/1-572
-TGTATGTATGTATGTATTTATTTATGTATTTATTTTTGAGACGGAGTTTCGCTCTTGTTGCTCAGACTGGA
GTGCGATGGCGCAATCTCGGCTCACTGCAACCTCCGCTTCCCAGGTTCAAGCGATTCTCCTGCCTCAGCCTT
CCTAGCAGCTGGGATTATAGGCATGTGCCACCGCGCCCGGCTAGTTTTGTATTTTCAATTGAGACGGGATTT
CTCCATGTTGGTCGGGCTTGTCTCCAACTCCCGACTTCAGGTGATGCGTCCACCTCGGCATCCCAAAGTGAC
GGGATGACAGGCATGAGCCACCGCGCCCGGCGTATTGTATTGTATTGTATTGTATTGTATTGTATTGTATTG
TATTGTATTGTATTGTATCGTATCCTATTGTATTGTATCCTATCGTATCCTATCGCATCCTATCGTATCGTA
TCTTATTGTATTGTAATGGGTTGTATTGACTTATTTATTTTAGTTAGTTACTTTTGTGTTATTTTATTTATT
TATCTGTTTGTTCGTTTTTGCCTGATCAAAGGTCAATCAGACCCGGTCGTCAAAGTGGCGATTTCCTAG
>m840812112401415s12131819/cs201-58/1-572
-TGTATGTATGTATGTTATTATTTATGTATTTATTTTTGAGACGGAGTTTCGCTCTTGTTGCTCAGACTGGA
GTGCGATGGCGCAATCTCGGCTCACTGCAACCTCCGCTTCCCAGGTTCAAGCGATTCTCCTGCCTCAGCCTT
CCTAGCAGCTGGGATTATAGGCATGTGCCACCGCGCCCGGCTAGTTTTGTATTTTCAATTGAGACGGGATTT
CTCCATGTTGGTCGGGCTTGTCTCCAACTCCCGACTTCAGGTGATGCGTCCACCTCGGCATCCCAAAGTGAC
GGGATGACAGGCATGAGCCACCGCGCCCGGCGTATTGTATTGTATTGTATTGTATTGTATTGTATTGTATTG
TATTGTATTGTATTGTATCGTATCCTATTGTATTGTATCCTATCGTATCCTATCGCATCCTATCGTATCGTA
TCTTATTGTATTGTAATGGGTTGTATTGACTTATTTTATTTAGTTAGTTACTTTTGTGTTATTTTATTTATT
TATCTGTTTGTTCGTTTTTGCCTGATCAAAGGTCAATCAGACCCGGTCGTCAAAGTGGCGATTTCCTAG
>m840812112401415s12169452/cs954-015/1-571
-TGTATGTATGTATGTATTTATTTATGTATTTATT-TTGAGACGGAGTTTCGCTCTTGTTGCTCAGACTGGA
GTGCGATGGCGCAATCTCGGCTCACTGCAACCTCCGCTTCCCAGGTTCAAGCGATTCTCCTGCCTCAGCCTT
CCTAGCAGCTGGGATTATAGGCATGTGCCACCGCGCCCGGCTAGTTTTGTATTTTCAATTGAGACGGGATTT
CTCCATGTTGGTCGGGCTTGTCTCCAACTCCCGACTTCAGGTGATGCGTCCACCTCGGCATCCCAAAGTGAC
GGGATGACAGGCATGAGCCACCGCGCCCGGCGTATTGTATTGTATTGTATTGTATTGTATTGTATTGTATTG
TATTGTATTGTATTGTATCGTATCCTATTGTATTGTATCCTATCGTATCCTATCGCATCCTATCGTATCGTA
TCTTATTGTATTGTAATGGGTTGTATTGACTTATTTTATTTAGTTAGTTACTTTTGTGTTATTTTATTTATT
TATCTGTTTGTTCGTTTTTGCCTGATCAAAGGTAAATCAGACCCGGTCGTCAAAGTGGCGATTTCCTAG
>m840812112402121s22644984/cs606-63/1-573
ATGTATGTATGTATGTATTTATTTATGTATTTATTTTTGAGACGGAGTTTCGCTCTTGTTGCTCAGACTGGA
GTGCGATGGCGCAATCTCGGCTCACTGCAACCTCCGCTTCCCAGGTTCAAGCGATTCTCCTGCCTCAGCCTT
CCTAGCAGCTGGGATTATAGGCATGTGCCACCGCGCCCGGCTAGTTTTGTATTTTCAATTGAGACGGGATTT
CTCCATGTTGGTCGGGCTTGTCTCAAACTCCCGACTTCAGGTGATGCGTCCACCTCGGCATCCCAAAGTGAC
GGGATGACAGGCATGAGCCACCGCGCCCGGCGTATTGTATTGTATTGTATTGTATTGTATTGTATTGTATTG
TATTGTATTGTATTGTATCGTATCGTATTGTATTGTATCCTATCGTATCCTATCGCATCCTATCGTATCGTA
TCTTATTGTATTGTAATGGGTTGTATTGACTTATTTTATTTAGTTAGTTACTTTTGTGTTATTTTATTTATT
TATCTGTTTGTTCGTTTTTGCCTGATCAAAGGTCAATCAGACCCGGTCGTCAAAGTGGCGATTTCCTAG
>m840812112402437s31998314/cs112-69/1-571
-TGTATGTATGTATGTATTTATTTATGTATTTATT-TTGAGACGGAGTTTCGCTCTTGTTGCTCAGACTGGA
GTGCGATGGCGCAATCTCGGCTCACTGCAACCTCCGCTTCCCAGGTTCAAGCGATTCTCCTGCCTCAGCCTT
CCTAGCAGCTGGGATTATAGGCATGTGCCACCGCGCCCGGCTAGTTTTGTATTTTCAATTGAGACGGGATTT
CTCCATGTTGGTCGGGCTTGTCTCCAACTCCCGACTTCAGGTGATGCGTCCACCTCGGCATCCCAAAGTGAC
GGGATGACAGGCATGAGCCACCGCGCCCGGCGTATTGTATTGTATTGTATTGTATTGTATTGTATTGTATTG
TATTGTATTGTATTGTATCGTATCCTATTGTATTGTATCCTATCGTATCCTATCGCATCCTATCGTATCGTA
TCTTATTGTATTGTAATGGGTTGTATTGACTTATTTTATTTAGTTAGTTACTTTTGTGTTATTTTATTTATT
TATCTGTTTGTTTCGTTTTGCCTGATCAAAGGTCAATCAGACCCGGTCGTCAAAGTGGCGATTTCCTAG
>m640432051418411/344153/cs1324-096/1-572
-TGTATGTATGTATGTATTTATTTATGTATTTATTTTTGAGACGGAGTTTCGCTCTTGTTGCTCAGACTGGA
GTGCGATGGCGCAATCTCGGCTCACTGCAACCTCCGCTTCCCAGGTTCAAGCGATTCTCCTGCCTCAGCCTT
CCTAGCAGCTGGGATTATAGGCATGTGCCACCGCGCCCGGCTAGTTTTGTATTTTCAATTGAGACGGGATTT
CTCCATGTTGGTCGGGCTTGTCTCCAACTCCCGACTTCAGGTGATGCGTCCACCTCGGCATCCCAAAGTGAC
GGGATGACAGGCATGAGCCACCGCGCCCGGCGTATTGTATTGTATTGTATTGTATTGTATTGTATTGTATTG
TATTGTATTGTATTGTATCGTATCGTATTGTATTGTATCCTATCGTATCCTATCGCATCCTATCGTATCGTA
TCTTATTGTATTGTAATGGGTTGTATTGACTTATTTTATTTAGTTAGCTACTTTTGTGTTATTTTATTTATT
TATCTGTTTGTTCGTTTTTGCCTGATCAAAGGTCAATCAGACCCGGTCGTCAAAGTGGCGATTTCCTAG
>m640432051418411/327629/cs895-86/1-573
ATGTATGTATGTATGTATTTATTTATGTATTTATTTTTGAGACGGAGTTTCGCTCTTGTTGCTCAGACTGGA
GTGCGATGGCGCAATCTCGGCTCACTGCAACCTCCGCTTCCCAGGTTCAAGCGATTCTCCTGCCTCAGCCTT
CCTAGCAGCTGGGATTATAGGCATGTGCCACCGCGCCCGGCTAGTTTTGTATTTTCAATTGAGACGGGATTT
CTCCATGTTGGTCGGGCTTGTCTCCAACTCCCGACTTCAGGTGATGCGTCCACCTCGGCATCCCAAAGTGAC
GGGATGACAGGCATGAGCCACCGCGCCCGGCGTATTGTATTGTATTGTATTGTATTGTATTGTATTGTATTG
TATTGTATTGTATTGTATCGTATCGTATTGTATTGTATCCTATCGTATCCTATCGCATCCTATCGTATCGTA
TCTTATTGTATTGTAATGGGTTGTATTGACTTATTTTATTTAGTTAGCTACTTTTGTGTTATTTTATTTATT
TATCTGTTTGTTCGTTTTTGCCTGATCAAAGGTCAATCAGACCCGGTCGTCAAAGTGGCGATTTCCTAG
>m640432051602081/1980026ccs0884245/1-572
-TGTATGTATGTATGTATTTATTTATGTATTTATTTTTGAGACGGAGTTTCGCTCTTGTTGCTCAGACTGGA
GTGCGATGGCGCAATCTCGGCTCACTGCAACCTCCGCTTCCCAGGTTCAAGCGATTCTCCTGCCTCAGCCTT
CCTAGCAGCTGGGATTATAGGCATGTGCCACCGCGCCCGGCTAGTTTTGTATTTTCAATTGAGACGGGATTT
CTCCATGTTGGTCGGGCTTGTCTCCAACTCCCGACTTCAGGTGATGCGTCCACCTCGGCATCCCAAAGTGAC
GGGATGACAGGCATGAGCCACCGCGCCCGGCGTATTGTATTGTATTGTATTGTATTGTATTGTATTGTATTG
TATTGTATTGTATTGTATCGTATCGTATGGTATTGTATCCTATCGTATCCTATCGCATCCTATCGTATCGTA
TCTTATTGTATTGTAATGGGTTGTATTGACTTATTTTATTTAGTTAGTTACTTTTGTGTTATTTTATTTATT
TATCTGTTTGTTCGTTTTTGCCTGATCAAAGGTCAATCAGACCCGGTCGTCAAAGTGGCGATTTCCTAG
>m640432051717513/1335629ccs0697226/1-573
ATGTATGTATGTATGTATTTATTTATGTATTTATTTTTGAGACGGAGTTTCGCTCTTGTTGCTCAGACTGGA
GTGCGATGGCGCAATCTCGGCTCACGGCAACCTCCGCTTCCCAGGTTCAAGCGATTCTCCTGCCTCAGCCTT
CCTAGCAGCTGGGATTATAGGCATGTGCCACCGCGCCCGGCTAGTTTTGTATTTTCAATTGAGACGGGATTT
CTCCATGTTGGTCGGGCTTGTCTCCAACTCCCGACTTCAGGTGATGCGTCCACCTCGGCATCCCAAAGTGAC
GGGATGACAGGCATGAGCCACCGCGCCCGGCGTATTGTATTGTATTGTATTGTATTGTATTGTATTGTATTG
TATTGTATTGTATTGTATCGTATCGTATTGTATTGTATCCTATCGTATCCTATCGCATCCTATCGTATCGTA
TCTTATTGTATTGTAATGGGTTGTATTGACTTATTTTATTTAGTTAGTTACTTTTGTGTTATTTTATTTATT
TATCTGTTTGTTCGTTTTTGCCTGATCAAAGGTCAATCAGACCCGGTCGTCAAAGTGGCGATTTCCTAG
>m840812111719319s1344704/cc1185157/1-573
ATGTATGTATGTATGTATTTATTTATGTATTTATTTTTGAGACGGAGTTTCGCTCTTGTTGCTCAGACTGGA
GTGCGATGGCGCAATCTCGGCTCACTGCAACCTCCGCTTCCCAGGTTCAAGCGATTCTCCTGCCTCAGCCTT
CCTAGCAGCTGGGATTATAGGCATGTGCCACCGCGCCCGGCTAGTTTTGTATTTTCAATTGAGACGGGATTT
CTCCATGTTGGTCGGGCTTGTCTCCAACTCCCGACTTCAGGTGATGCGTCCACCTCGGCATCCCAAAGTGAC
GGGATGACAGGCATGAGCCACCGCGCCCGGCGTATTGTATTGTATTGTATTGTATTGTATTGTATTGTATTG
TATTGTATTGTATTTTATCGTATCGTATTGTATTGTATCCTATCGTATCCTATCGCATCCTATCGTATCGTA
TCTTATTGTATTGTAATGGGTTGTATTGACTTATTTTATTTAGTTAGTTACTTTTGTGTTATTTTATTTATT
TATCTGTTTGTTCGTTTTTGCCTGATCAAAGGTCAATCAGACCCGGTCGTCAAAGTGGCGATTTCCTAG
>m840812111719319s1788454/cc2979351/1-572
-TGTATGTATGTAAGTATTTATTTATGTATTTATTTTTGAGACGGAGTTTCGCTCTTGTTGCTCAGACTGGA
GTGCGATGGCGCAATCTCGGCTCACTGCAACCTCCGCTTCCCAGGTTCAAGCGATTCTCCTGCCTCAGCCTT
CCTAGCAGCTGGGATTATAGGCATGTGCCACCGCGCCCGGCTAGTTTTGTATTTTCAATTGAGACGGGATTT
CTCCATGTTGGTCGGGCTTGTCTCCAACTCCCGACTTCAGGTGATGCGTCCACCTCGGCATCCCAAAGTGAC
GGGATGACAGGCATGAGCCACCGCGCCCGGCGTATTGTATTGTATTGTATTGTATTGTATTGTATTGTATTG
TATTGTATTGTATTGTATCGTATCGTATTGTATTGTATCCTATCGTATCCTATCGCATCCTATCGTATCGTA
TCTTATTGTATTGTAATGGGTTGTATTGACTTATTTTATTTAGTTAGTTACTTTTGTGTTATTTTATTTATT
TATCTGTTTGTTCGTTTTTGCCTGATCAAAGGTCAATCAGACCCGGTCGTCAAAGTGGCGATTTCCTAG
>m840812111720422s31281743/cs10351067/1-573
ATGTATGTATGTATGTATTTATTTATGTATTTATTTTTGAGACGGAGTTTCGCTCTTGTTGCTCAGACTGGA
GTGCGATGGCGCAATCTCGGCTCACTGCAACCTCCGCTTCCCAGGTTCAAGCGATTCTCCTGCCTCAGCCTT
CCTAGCAGCTGGGATTATAGGCATGTGCCACCGCGCCCGGCTAGTTTTGTATTTTCAATTGAGACGGGATTT
CTCCATGTTGGTCGGGCTTGTCTCCAACTCCCGACTTCAGGTGATGCGTCCACCTCGGCATCCCAAAGTGAC
GGGATGACAGGCATGAGCCACCGCGCCCGGCGTATTGTATTGTATTGTATTGTATTGTATTGTATTGTATTG
TATTGTATTGTATTGTATCGTATCGTATTGTATTGTATCCTATCGTATCCTATCGCATCCTATCGTATCGTA
TCTTATTGTATTGTAATGGGTTGTATTGACTTATTTTATTTAGTTAGTTACTTTTGTGTTATTTTATTTATT
TATCTGTTTGTTCGTTTTTGCCTGATCAAAGGTCAATCAGACCCGGTCTTCAAAGTGGCGATTTCCTAG
>m840812111720422s3514467/cc1667239/1-572
-TGTATGTATGTATGTATTTATTTATGTATTTATTTTTGAGACGGAGTTTCGCTCTTGTTGCTCAGACTGGA
GTGCGATGGCGCAATCTCGGCTCACTGCAACCTCCGCTTCCCAGGTTCAAGCGATTCTCCTGCCTCAGCCTT
CCTAGCAGCTGGGATTATAGGCATGTGCCACCGCGCCCGGCTAGTTTTGTATTTTCAATTGAGACGGGATTT
CTCCATGTTGGTCGGGCTTGTCTCCAACTCCCGACTTCAGGTGATGCGTCCACCTCGGCATCCCAAAGTGAC
GGGATGACAGGCATGAGCCACCGCGCCCGGCGTATTGTATTGTATTGTATTGTATTGTATTGTATTGTATTG
TATTGTATTGTATTGTATCGTATCGTATTGTATTTTATCCTATCGTATCCTATCGCATCCTATCGTATCGTA
TCTTATTGTATTGTAATGGGTTGTATTGACTTATTTTATTTAGTTAGTTACTTTTGTGTTATTTTATTTATT
TATCTGTTTGTTCGTTTTTGCCTGATCAAAGGTCAATCAGACCCGGTCGTCAAAGTGGCGATTTCCTAG
>m840812111720422s3612165/cc1046-108/1-573
ATGTATGTTTGTATGTATTTATTTATGTATTTATTTTTGAGACGGAGTTTCGCTCTTGTTGCTCAGACTGGA
GTGCGATGGCGCAATCTCGGCTCACTGCAACCTCCGCTTCCCAGGTTCAAGCGATTCTCCTGCCTCAGCCTT
CCTAGCAGCTGGGATTATAGGCATGTGCCACCGCGCCCGGCTAGTTTTGTATTTTCAATTGAGACGGGATTT
CTCCATGTTGGTCGGGCTTGTCTCCAACTCCCGACTTCAGGTGATGCGTCCACCTCGGCATCCCAAAGTGAC
GGGATGACAGGCATGAGCCACCGCGCCCGGCGTATTGTATTGTATTGTATTGTATTGTATTGTATTGTATTG
TATTGTATTGTATTGTATCGTATCGTATTGTATTGTATCCTATCGTATCCTATCGCATCCTATCGTATCGTA
TCTTATTGTATTGTAATGGGTTGTATTGACTTATTTTATTTAGTTAGTTACTTTTGTGTTATTTTATTTATT
TATCTGTTTGTTCGTTTTTGCCTGATCAAAGGTCAATCAGACCCGGTCGTCAAAGTGGCGATTTCCTAG
>m640111090109531/1022693ccs7569114/1-572
-TGTATGTATGTATGTATTTATTTATGTATTTATTTTTGAGACGGAGTTTCGCTCTTGTTGCTCAGACTGGA
GTGCGATGGCGCAATCTCGGCTCACTGCAACCTCCGCTTCCCAGGTTCAAGCGATTCTCCTGCCTCAGCCTT
CCTAGCAGCTGGGATTATAGGCATGTGCCACCGCGCCCGGCTAGTTTTGTATTTTCAATTGAGACGGGATTT
CTCCATGTTGGTCGGGCTTGTCTCCAACTCCCGACTTCAGGTGATGCGTCCACCTCGGCATCCCAAAGTGAC
GGGATGACAGGCATGAGCCACCGCGCCCGGCGTATTGTATTGTATTGTATTGTATTGTATTGTATTGTATTG
TATTGTATTGTATCGTATCGTATCGTATTGTATTGTATCCTATCGTATCCTATCGCATCCTATCGTATCGTA
TCTTATTGTATTGTAATGGGTTGTATTGACTTATTTTATTTAGTTAGTTACTTTTGTGTTATTTTATTTATT
TATCTGTTTGTTCGTTTTTGCCTGATCAAAGGTCAATCAGACCCGGTCGTCAAAGTGGCGATTTCCTAG
>m641362061420420/1190905ccs897-49/1-572
-TGTATGTATGTATGTATTTATTTATGTATTTATTTTTGAGACGGAGTTTCCCTCTTGTTGCTCAGACTGGA
GTGCGATGGCGCAATCTCGGCTCACTGCAACCTCCGCTTCCCAGGTTCAAGCGATTCTCCTGCCTCAGCCTT
CCTAGCAGCTGGGATTATAGGCATGTGCCACCGCGCCCGGCTAGTTTTGTATTTTCAATTGAGACGGGATTT
CTCCATGTTGGTCGGGCTTGTCTCCAACTCCCGACTTCAGGTGATGCGTCCACCTCGGCATCCCAAAGTGAC
GGGATGACAGGCATGAGCCACCGCGCCCGGCGTATTGTATTGTATTGTATTGTATTGTATTGTATTGTATTG
TATTGTATTGTATTGTATCGTATCGTATTGTATTGTATCCTATCGTATCCTATCGCATCCTATCGTATCGTA
TCTTATTGTATTGTAATGGGTTGTATTGACTTATTTTATTTAGTTAGTTACTTTTGTGTTATTTTATTTATT
TATCTGTTTGTTCGTTTTTGCCTGATCAAAGGTCAATCAGACCCGGTCGTCAAAGTGGCGATTTCCTAG
>m641362061420420/1703736ccs3809138/1-572
-TGTATGTATGTATGTATTTATTTATGTATTTATTTTTGAGACGGAGTTTCGCTCTTGTTGCTCAGACTGGA
GTGCGATGGCGCAATCTCGGCTCACTGCAACCTCCGCTTCCCAGGTTCAAGCGATTCTCCTGCCTCAGCCTT
CCTAGCAGCTGGGATTATAGGCATGTGCCACCGCGCCCGGCTAGTTTTGTATTTTCAATTGAGACGGGATTT
CACCATGTTGGTCGGGCTTGTCTCCAACTCCCGACTTCAGGTGATGCGTCCACCTCGGCATCCCAAAGTGAC
GGGATGACAGGCATGAGCCACCGCGCCCGGCGTATTGTATTGTATTGTATTGTATTGTATTGTATTGTATTG
TATTGTATTGTATTGTATCGTATCGTATTGTATTGTATCCTATCGTATCCTATCGCATCCTATCGTATCGTA
TCTTATTGTATTGTAATGGGTTGTATTGACTTATTTTATTTAGTTAGTTACTTTTGTGTTATTTTATTTATT
TATCTGTTTGTTCGTTTTTGCCTGATCAAAGGTCAATCAGACCCGGTCGTCAAAGTGGCGATTTCCTAG
>m641362061818489/340454/cs1216-388/1-572
-TGTATGTATGTATGTATTTATTTATGTATTTATTTTTGAGACGGAGTTTCGCTCTTGTTGCTCAGACTGGA
GTGCGATGGCGCAATCTCGGCTCACTGCAACCTCCGCTTCCCAGGTTCAAGCGATTCTCCTGCCTCAGCCTT
CCTAGCAGCTGGGATTATAGGCATGTGCCACCGCGCCCGGCTAGTTTTGTATTTTCAATTGAGACGGGATTT
CTCCATGTTGGTCGGGCTTGTCTCCAACTCCCGACTTCAGGTGATGCGTCCACCTCGGCATCCCAAAGTGAC
GGGATGACAGGCATGAGCCACCGGCCCCGGCGTATTGTATTGTATTGTATTGTATTGTATTGTATTGTATTG
TATTGTATTGTATTGTATCGTATCCTATTGTATTGTATCCTATCGTATCCTATCGCATCCTATCGTATCGTA
TCTTATTGTATTGTAATGGGTTGTATTGACTTATTTTATTTAGTTAGTTACTTTTGTGTTATTTTATTTATT
TATCTGTTTGTTCGTTTTTGCCTGATCAAAGGTCAATCAGACCCGGTCGTCAAAGTGGCGATTTCCTAG
>m641362061818489/1974146ccs4950152/1-573
ATGTATGTATGTATGTATTTATTTATGTATTTATTTTTGAGACGGAGTTTCGCTCTTGTTGCTCAGACTGGA
GTGCGATGGCGCAATCTCGGCTCACTGCAACCTCCGCTTCCCAGGTTCAAGCGATTCTCCTGCCTCAGCCTT
CCTAGCAGCTGGGATTATAGGCATGTGCCACCGCGCCCGGCTAGTTTTGTATTTTCAATTGAGACGGGATTT
CTCCATGTTGGTCGGGCTTGTCTCCAACTCCCGACTTCAGGTGATGCGTCCACCTCGGCATCCCAAAGTGAC
GGGATGACAGGCATGAGCCACCGCGCCCGGCGTATTGTATTGTATTGTATTGTATTGTTTTGTATTGTATTG
TATTGTATTGTATTGTATCGTATCGTATTGTATTGTATCCTATCGTATCCTATCGCATCCTATCGTATCGTA
TCTTATTGTATTGTAATGGGTTGTATTGACTTATTTTATTTAGTTAGTTACTTTTGTGTTATTTTATTTATT
TATCTGTTTGTTCGTTTTTGCCTGATCAAAGGTCAATCAGACCCGGTCGTCAAAGTGGCGATTTCCTAG
>m641362061818489/1491723ccs145-77/1-572
-TGTATGTATGTATGTATTTATTTATGTATTTATTTTTGAGACGGAGTTTCGCTCTTGTTGCTCAGACTGGA
GTGCGATGGCGCAATCTCGGCTCACTGCAACCTCCGCTTCCCAGGTTCAAGCGATTCTCCTGCCTCAGCCTT
CCTAGCAGCTGGGATTATAGGCATGTGCCACCGCGCCCGGCTAGTTTTGTATTTTCAATTGAGACGGGATTT
CTCCATGTTGGTCGGGCTTGTCTCCAACTCCCGACTTCAGGTGATGCGTCCACCTCGGCATCCCAAAGTGAC
GGGATGACAGGCATGAGCCACCGCGCCCGGCGTATTGTATTGTATTGTATTGTATTGTATTGTATTGTATTG
TATTGTATTGTATTGTATCGTATCGTATTGTATTGTATCCTATCGTATCCTATCGCATCCTATCGTATCGTA
TCTTATTGTATTGTAATGGGTTGTATTGACTTATTTTATTTAGTTAGTTACTTTTGTGTTATTTTATTTATT
TTTCTGTTTGTTCGTTTTTGCCTGATCAAAGGTCAATCAGACCCGGTCGTCAAAGTGGCGATTTCCTAG
>m840812111901509s1738606/cc9329901/1-572
-TGTATGTATGTATGTATTTATTTATGTATTTATTTTTGAGACGGAGTTTCGCTCTTGTTGCTCAGACTGGA
GTGCGAGGGCGCAATCTCGGCTCACTGCAACCTCCGCTTCCCAGGTTCAAGCGATTCTCCTGCCTCAGCCTT
CCTAGCAGCTGGGATTATAGGCATGTGCCACCGCGCCCGGCTAGTTTTGTATTTTCAATTGAGACGGGATTT
CTCCATGTTGGTCGGGCTTGTCTCCAACTCCCGACTTCAGGTGATGCGTCCACCTCGGCATCCCAAAGTGAC
GGGATGACAGGCATGAGCCACCGCGCCCGGCGTATTGTATTGTATTGTATTGTATTGTATTGTATTGTATTG
TATTGTATTGTATTGTATCGTATCGTATTGTATTGTATCCTATCGTATCCTATCGCATCCTATCGTATCGTA
TCTTATTGTATTGTAATGGGTTGTATTGACTTATTTTATTTAGTTAGTTACTTTTGTGTTATTTTATTTATT
TATCTGTTTGTTCGTTTTTGCCTGATCAAAGGTCAATCAGACCCGGTCGTCAAAGTGGCGATTTCCTAG
>m840812111901509s1881435/cc1171-224/1-572
-TGTATGTATGTATGTATTTATTTATGTATTTATTTTTGAGACGGAGTTTCGCTCTTGTTGCTCAGACTGGA
GTGCGATGGCGCAATCTCGGCTCACTGCAACCTCCGCTTCCCAGGTTCAAGCGATTCTCCTGCCTCAGCCTT
CCTAGCAGCTGGGATTATAGGCATGTGCCACCGCGCCCGGCTAGTTTTGTATTTTCAATTGAGACGGGATTT
CTCCATGTTGGTCGGGCTTGTCTCCAACTCCCGACTTCAGGTGATGCGTCCACCTCGGCATCCCAAAGTGGA
CGGATGACAGGCATGAGCCACCGCGCCCGGCGTATTGTATTGTATTGTATTGTATTGTATTGTATTGTATTG
TATTGTATTGTATTGTATCGTATCCTATTGTATTGTATCCTATCGTATCCTATCGCATCCTATCGTATCGTA
TCTTATTGTATTGTAATGGGTTGTATTGACTTATTTTATTTAGTTAGTTACTTTTGTGTTATTTTATTTATT
TATCTGTTTGTTCGTTTTTGCCTGATCAAAGGTCAATCAGACCCGGTCGTCAAAGTGGCGATTTCCTAG
>m840812111902215s21027080/cs356-13/1-572
-TGTATGTATGTATGTATTTATTTATGTATTTATTTTTGAGACGGAGTTTCGCTCTTGTTGCTCAGACTGGA
GTGCGATGGCGCAATCTCGGCTCACTGCAACCTCCGCTTCCCAGGTTCAAGCGATTCTCCTGCCTCAGCCTT
CCTAGCAGCTGGGATTATAGGCATGTGCCACCGCGCCCGGCTAGTTTTGTATTTTCAATTGAGACGGGATTT
CTCCATGTTGGTCGGGCTTGTCTCCAACTCCCGACTTCAGGTGATCCGTCCACCTCGGCATCCCAAAGTGAC
GGGATGACAGGCATGAGCCACCGCGCCCGGCGTATTGTATTGTATTGTATTGTATTGTATTGTATTGTATTG
TATTGTATTGTATTGTATCGTATCGTATTGTATTGTATCCTATCGTATCCTATCGCATCCTATCGTATCGTA
TCTTATTGTATTGTAATGGGTTGTATTGACTTATTTTATTTAGTTAGTTACTTTTGTGTTATTTTATTTATT
TATCTGTTTGTTCGTTTTTGCCTGATCAAAGGTCAATCAGACCCGGTCGTCAAAGTGGCGATTTCCTAG
>m840812111902215s2691423/cc1693-750/1-572
-TGTATGTATGTATGTATTTATTTATGTATTTATTTTTGAGACGGAGTTTCGCTCTTGTTGCTCAGACTGGA
GTGCGATGGCGCAATCTCGGCTCACTGCAACCTCCGCTTCCCAGGTTCAAGCGATTCTCCTGCCTCAGCCTT
CCTAGCAGCTGGGATTATAGGCATGTGCCACCGCGCCCGGCTAGTTTTGTATTTTCAATTGAGACGGGATTT
CTCCATGTTGGTCGGGCTTGTCTCCAACTCCCGACTTCAGGTGATGCGTCCACCTCGGCATCCCAAAGTGAC
GGGATGACAGGCATGAGCCACCGCGCCCGGCGTATTGTATTGTATTGTATTGTATTGTATTGTATGGTATTG
TATTGTATTGTATTGTATCGTATCGTATTGTATTGTATCCTATCGTATCCTATCGCATCCTATCGTATCGTA
TCTTATTGTATTGTAATGGGTTGTATTGACTTATTTTATTTAGTTAGTTACTTTTGTGTTATTTTATTTATT
TATCTGTTTGTTCGTTTTTGCCTGATCAAAGGTCAATCAGACCCGGTCGTCAAAGTGGCGATTTCCTAG
>m840812111902531s32220041/cs17221734/1-572
-TGTATGTATGTATGTATTTATTTATGTATTTATTTTTGAGACGGAGTTTCGCTCTTGTTGCTCAGACTGGA
GTGCGATGGCGCAATCTCGGCTCACTGCAACCTCCGCTTCCCAGGTTCAAGCGATTCTCCTGCCTCAGCCTT
CCTAGCAGCTGGGATTATAGGCATGTGCCACCGCGCCCGGCTAGTTTTGTATTTTCAATTGAGACGGGATTT
CTCCATGTTGGTCGGGCTTGTCTCCAACTCCCGACTTCAGGTGATGCGTCCACCTCGGCATCCCAAAGTGAC
GGGATGACAGGCATGAGCCACCGCGCCCGGCGTATTGTATTGTATTGTATTGTATTGTATTGTATTGTATTG
TATTGTATTGTATTGTATCGTATCGTATTGTATTGTATCCTATCGTATCCTATCGCATCCTATCGTATCGTA
TCTTATTGTATTGTAATGGGTTGTATTGACTTATTTTATTTAGTTAGTTACTTTTGTGTTATTTTATTTATT
TATCTGTTTGTTCGTTTTTGCCTGATCAAAGGTCATTCAGACCCGGTCGTCAAAGTGGCGATTTCCTAG
>m840812111902531s31065134/cs813-71/1-573
ATGTATGTATGTATGTATTTATTTATGTATTTATTTTTGAGACGGAGTTTCGCTCTTGTTGCTCAGACTGGA
GTGCGATGGCGCAATCTCGGCTCACTGCAACCTCCGCTTCCCAGGTTCAAGCGATTCTCCTGCCTCAGCCTT
CCTAGCAGCTGGGATTATAGGCATGTGCCACCGCGCCCGGCTAGTTTTGTATTTTCAATTGAGACGGGATTT
CTCCATGTTGGTCGGGCTTGTCTCCAACTCCCGACTTCAGGTGATGCGTCCACCTCGGCATCCCAAAGTGAC
GGGATGACAGGCATGAGCCACCGCGCCCGGCGTATTGTATTGTATTGTATTGTATTGTATTGTATTGTATTG
TATTGTATTGTATTGTATCGTATCGTATTGTATTGTATCCTATCGTATCCTATCGCATCCTATCGTATCGTA
TCTTATTGTATTGTAATGGGTTGTATTGACTTATTTTATTTAGTTAGTTACTTTTGTGTTATTTTATTTATT
TATCTGTTTGTTCGTTTTTGCCTGAACAAAGGTCAATCAGACCCGGTCGTCAAAGTGGCGATTTCCTAG
>m840812111902531s3393257/cc2675347/1-572
-TGTATGTATGTATGTATTTATTTATGTATTTATTTTTGAGACGGAGTTTCGCTCTTGTTGCTCAGACTGGA
GTGCGATGGCGCAATCTCGGCTCACTGCAACCTCCGCTTCCCAGGTTCAAGCGATTCTCCTGCCTCAGCCTT
CCTAGCAGCTGGGATTATAGGCATGTGCCACCGCGCCCGGCTAGTTTTGTATTTTCAATTGAGACGGGATTT
CTCCATGTTGGTCGGGCTTGTCTCCAACTCCCGACTTCAGGTGATGCGTCCACCTCGGCATCCCAAAGTGAC
GGGATGACAGGCATGAGCCACCGCGCCTGGCGTATTGTATTGTATTGTATTGTATTGTATTGTATTGTATTG
TATTGTATTGTATTGTATCGTATCGTATTGTATTGTATCCTATCGTATCCTATCGCATCCTATCGTATCGTA
TCTTATTGTATTGTAATGGGTTGTATTGACTTATTTTATTTAGTTAGTTACTTTTGTGTTATTTTATTTATT
TATCTGTTTGTTCGTTTTTGCCTGATCAAAGGTCAATCAGACCCGGTCGTCAAAGTGGCGATTTCCTAG
>m840812111902531s32618935/cs620-77/1-573
ATGTATGTATGTATGTATTTATTTATGTATTTATTTTTGAGACGGAGTTTCGCTCTTGTTGCTCAGACTGGA
GTGCGATGGCGCAATCTCGGCTCACTGCAACCTCCGCTTCCCAGGTTCAAGCGATTCTCCTGCCTCAGCCTT
CCTAGCAGCTGGGATTATAGGCATGTGCCACCGCGCCCGGCTAGTTTTGTATTTTCAATTGAGACGGGATTT
CTCCATGTTGGTCGGGCTTGTCTCCAACTCCCGACTTCAGGTGATGCGTCCACCTCGGCATCCCAAAGTGAC
GGGATGACAGGCATGAGCCACCGCGCCCGGCGTATTGTATTGTATTGTATTGTATTGTATTGTATTGTATTG
TATTGTATTGTATTGTATCGTATCGTATTGTATTGTATCCTATCGTATCCTATCGCATCCTATCGTATCGTA
TCTTATTGTATTGTAATGTGTTGTATTGACTTATTTTATTTAGTTAGTTACTTTTGTGTTATTTTATTTATT
TATCTGTTTGTTCGTTTTTGCCTGATCAAAGGTCAATCAGACCCGGTCGTCAAAGTGGCGATTTCCTAG
>m54329U1052208346/76580/cs688-76/1-572
-TGTATGTATGTATGTATTTATGTATGTATTTATTTTTGAGACGGAGTTTCGCTCTTGTTGCTCAGACTGGA
GTGCGATGGCGCAATCTCGGCTCACTGCAACCTCCGCTTCCCAGGTTCAAGCGATTCTCCTGCCTCAGCCTT
CCTAGCAGCTGGGATTATAGGCATGTGCCACCGCGCCCGGCTAGTTTTGTATTTTCAATTGAGACGGGATTT
CTCCATGTTGGTCGGGCTTGTCTCCAACTCCCGACTTCAGGTGATGCGTCCACCTCGGCATCCCAAAGTGAC
GGGATGACAGGCATGAGCCACCGCGCCCGGCGTATTGTATTGTATTGTATTGTATTGTATTGTATTGTATTG
TATTGTATTGTATTGTATCGTATCGTATTGTATTGTATCCTATCGTATCCTATCGCATCCTATCGTATCGTA
TCTTATTGTATTGTAATGGGTTGTATTGACTTATTTTATTTAGTTAGTTACTTTTGTGTTATTTTATTTATT
TATCTGTTTGTTCGTTTTTGCCTGATCAAAGGTCAATCAGACCCGGTCGTCAAAGTGGCGATTTCCTAG
>m54329U1052208346/037537ccs332-94/1-572
-TGTATGTATGTATGTATTTATTTATGTATTTATTTTTGAGACGGAGTTTCGCTCTTGTTGCTCAGACTGGA
GTGCGATGGCGCAATCTCGGCTCACTGCAACCTCCGCTTCCCAGGTTCAAGCGATTCTCCTGCCTCAGCCTT
CCTAGCAGCTGGGATTATAGGCATGTGCCACCGCGCCCGGCTAGTTTTGTATTTTCAATTGAGACGGGATTT
CTCCATGTTGGTCGGGCTTGTCTCCAACTCCCGACTTCAGGTGATGCGTCCACCTCGGCATCCCAAAGTGAC
GGGATGACAGGCATGAGCCACCGCGCCCGGCGTATTGTATTGTATTGTATTGTATTGTATTGTATTGTATTG
TATTGTATTGTATTGTATCGTATCGTATTGTATTGTATCCTATCGTATCCTATCGCATCCTATCGTATCGTA
TCTTATTGTATTGTAATGGGTTGTATTGACTTATTTTATTTAGTTAGTTACTTTTGTGTTATTTTATTTATT
TATCTGTTTGTTCGGTTTTGCCTGATCAAAGGTCAATCAGACCCGGTCGTCAAAGTGGCGATTTCCTAG
>m54329U1052208346/464077/cc8053825/1-573
ATGTATGTATGTATGTATTTATTTATGTATTTATTTTTGAGACGGAGTTTCGCTCTTGTTGCTCAGACTGGA
GTGCGATGGCGCAATCTCGGCTCACTGCAACCTCCGCTTCCCAGGTTCAAGCGATTCTCCTGCCTCAGCCTT
CCTAGCAGCTGGGATTATAGGCATGTGCCACCGCGCCCGGCTAGTTTTGTATTTTCAATTGAGACGGGATTT
CTCCATGTTGGTCGGGCTTGTCTCCAACTCCCGACTTCAGGTGATGCGTCCACCTCGGCATCCCAAAGTGAC
GGGATGACAGGCATGAGCCACCGCGCCCGGCGTATTGTATTGTATTGTATTGTATTGTATTGTATTGTATTG
TATTGTATTGTATTGTATCGTATCGTATTGTATTGTATCCTATCGTATCCTATCGCATCCTATCGTATCGTA
TCTTATTGTATTGTAATGGGTTGTATTGACTTATTTTATTTAGTTAGTTACTTTTGTTTTATTTTATTTATT
TATCTGTTTGTTCGTTTTTGCCTGATCAAAGGTCAATCAGACCCGGTCGTCAAAGTGGCGATTTCCTAG
>m54329U1052208346/602357/cc1191-248/1-573
ATGTATGTATGTATGTATTTATTTATGTATTTATTTTTGAGACGGAGTTTCGCTCTTGTTGCTCAGACTGGA
GTGCGATGGCGCAATCTCGGCTCACTGCAACCTCCGCTTCCCAGGTTCAAGCGATTCTCCTGCCTCAGCCTT
CCTAGCAGCTGGGATTATAGGCATGTGCCACCGCGCCCGGCTAGTTTTGTATTTTCAATTGAGACGGGATTT
CTCCATGTTGGTCGGGCTTGTCTCCAACTCCCGACTTCAGGTGATGCGTCCACCTCGGCATCCCAAAGTGAC
GGGATGACAGGCATGAGCCACCGCGCCCGGCGTAATGTATTGTATTGTATTGTATTGTATTGTATTGTATTG
TATTGTATTGTATTGTATCGTATCGTATTGTATTGTATCCTATCGTATCCTATCGCATCCTATCGTATCGTA
TCTTATTGTATTGTAATGGGTTGTATTGACTTATTTTATTTAGTTAGTTACTTTTGTGTTATTTTATTTATT
TATCTGTTTGTTCGTTTTTGCCTGATCAAAGGTCAATCAGACCCGGTCGTCAAAGTGGCGATTTCCTAG
>m640762051422239/135073/cs1532-704/1-572
-TGTATGTATGTATGTATTTATTTATGTATTTATTTTTGAGACGGAGTTTCGCTCTTGTTGCTCAGACTGGA
GTGCGATGGCGCAATCTCGGCTCACTGCAACCTCCGCTTCCCAGGTTCAAGCGATTCTCCTGCCTCAGCCTT
CCTAGCAGCTGGGATTATAGGCATGTGCCACCGCGCCCGCCTAGTTTTGTATTTTCAATTGAGACGGGATTT
CTCCATGTTGGTCGGGCTTGTCTCCAACTCCCGACTTCAGGTGATGCGTCCACCTCGGCATCCCAAAGTGAC
GGGATGACAGGCATGAGCCACCGCGCCCGGCGTATTGTATTGTATTGTATTGTATTGTATTGTATTGTATTG
TATTGTATTGTATTGTATCGTATCGTATTGTATTGTATCCTATCGTATCCTATCGCATCCTATCGTATCGTA
TCTTATTGTATTGTAATGGGTTGTATTGACTTATTTTATTTAGTTAGTTACTTTTGTGTTATTTTATTTATT
TATCTGTTTGTTCGTTTTTGCCTGATCAAAGGTCAATCAGACCCGGTCGTCAAAGTGGCGATTTCCTAG
>m640121092017365/1990600ccs554-16/1-573
ATGTATGTATGTATGTATTTATTTATGTATTTATTTTTGAGACGGAGTTTCGCTCTTGTTGCTCAGACTGGA
GTGCGATGGCGCAATCTCGGCTCACTGCAACCTCCGCTTCCCAGGTTCAAGCGATTCTCCTGCCTCAGCCTT
CCTAGCAGCTGGGATTATAGGCATGTGCCACCGCGCCCGGCTAGTTTTGTATTTTCAATTGAGACGGGATTT
CTCCATGTTGGTCGGGCTTGTCTCCAACTCCCGACTTCAGGTGATGCGTCCACCTCGGCATCCCAAAGTGAC
GGGATGACAGGCATGAGCCACCGCGCCCGGCGTATTGTATTGTATTGTATTGTATTGTATTGTATTGTATTG
TATTGTATTGTAATGTATCGTATCGTATTGTATTGTATCCTATCGTATCCTATCGCATCCTATCGTATCGTA
TCTTATTGTATTGTAATGGGTTGTATTGACTTATTTTATTTAGTTAGTTACTTTTGTGTTATTTTATTTATT
TATCTGTTTGTTCGTTTTTGCCTGATCAAAGGTCAATCAGACCCGGTCGTCAAAGTGGCGATTTCCTAG
>m640762051721015/467665/cs1595-967/1-573
ATGTATGTATGTATGTATTTATTTATGTATTTATTTTTGAGACGGAGTTTCGCTCTTGTTGCTCAGACTGGA
GTGCGATGGCGCAATCTCGGCTCACTGCAACCTCCGCTTCCCAGGTTCAAGCGATTCTCCTGCCTCAGCCTT
CCTAGCAGCTGGGATTATAGGCATGTGCCACCGCGCCCGGCTAGTTTTGTATTTTCAATTGAGACGGGATTT
CTCCATGTTGGTCGGGCTTGTCTCCAACTCCCGACTTCAGGTGATGCGTCCACCTCGGCATCCCAAAGTGAC
GGGATGACAGGCTTGAGCCACCGCGCCCGGCGTATTGTATTGTATTGTATTGTATTGTATTGTATTGTATTG
TATTGTATTGTATTGTATCGTATCGTATTGTATTGTATCCTATCGTATCCTATCGCATCCTATCGTATCGTA
TCTTATTGTATTGTAATGGGTTGTATTGACTTATTTTATTTAGTTAGTTACTTTTGTGTTATTTTATTTATT
TATCTGTTTGTTCGTTTTTGCCTGATCAAAGGTCAATCAGACCCGGTCGTCAAAGTGGCGATTTCCTAG
>m640762051721015/839436/cs638-71/1-572
-TGTATGTATGTATGTATTTATTTATGTATTTATTTTTGAGACGGAGTTTCGCTCTTGTTGCTCAGACTGGA
GTGCGATGGCGCAATCTCGGCTCACTGCAACCTCCGCTTCCCAGGTTCAAGCGATTCTCCTGCCTCAGCCTT
CCTAGCAGCTGGGATTATAGGCATGTGCCCCCGCGCCCGGCTAGTTTTGTATTTTCAATTGAGACGGGATTT
CTCCATGTTGGTCGGGCTTGTCTCCAACTCCCGACTTCAGGTGATGCGTCCACCTCGGCATCCCAAAGTGAC
GGGATGACAGGCATGAGCCACCGCGCCCGGCGTATTGTATTGTATTGTATTGTATTGTATTGTATTGTATTG
TATTGTATTGTATTGTATCGTATCGTATTGTATTGTATCCTATCGTATCCTATCGCATCCTATCGTATCGTA
TCTTATTGTATTGTAATGGGTTGTATTGACTTATTTTATTTAGTTAGTTACTTTTGTGTTATTTTATTTATT
TATCTGTTTGTTCGTTTTTGCCTGATCAAAGGTCAATCAGACCCGGTCGTCAAAGTGGCGATTTCCTAG
>m640762051907564/513275/cs1090-462/1-573
ATGTATGTATGTATGTATTTATTTATGTATTTATTTTTGAGACGGAGTTTCGCTCTTGTTGCTCAGACTGGA
GTGCGATGGCGCAATCTCGGCTCACTGCAACCTCCGCTTCCCAGGTTCAAGCGATTCTCCTGCCTCAGCCTT
CCTAGCAGCTGGGATTATAGGCATGTGCCACCGCGCCCGGCTAGTTTTGTATTTTCAATTGAGACGGGATTT
CTCCATGTTGGTCGGGCTTGTCTCCAACTCCCGACTTCAGGTGATGCGTCCACCTCGGCATCCCAAAGTGAC
GGGATGACAGGCATGAGCCACCGCGCCCGGCGTATTGTATTGTATTGTATTGTATTGTATTGTATTGTATTG
TATTGTATTGTATTGTATCGTATCGTATTGTATTGTATCCTATCGTATCCTATCGCATCCTATCGTATCGTA
TCTTATTGTATTGTAATGGGTTGTATTGACTTATTTTATTTAGTTAGTTACTTTTGTGTTTTTTTATTTATT
TATCTGTTTGTTCGTTTTTGCCTGATCAAAGGTCAATCAGACCCGGTCGTCAAAGTGGCGATTTCCTAG
>m640762051907564/657188/cs271-34/1-573
ATGTATGTATGTATGTATTTATTTATGTATTTATTTTTGAGACGGAGTTTCGCTCTTGTTGCTCAGACTGGA
GTGCGATGGCGCAATCTCGGCTCACTGCAACCTCCGCTTCCCAGGTTCAAGCGATTCTCCTGCCTCAGCCTT
CCTAGCAGCTGGGATTATAGGCATGTGCCACCGCGCCCGGCTAGTTTTGTATTTTCAATTGAGACGGGATTT
CTCCATGTTGGTCGGGCTTGTCTCCAACTCCCGACTTCAGGTGATGCGTCCACCTCGGCATCCCAAAGTGAC
GGGATGACAGGCATGAGCCACCGCGCCCGTCGTATTGTATTGTATTGTATTGTATTGTATTGTATTGTATTG
TATTGTATTGTATTGTATCGTATCGTATTGTATTGTATCCTATCGTATCCTATCGCATCCTATCGTATCGTA
TCTTATTGTATTGTAATGGGTTGTATTGACTTATTTTATTTAGTTAGTTACTTTTGTGTTATTTTATTTATT
TATCTGTTTGTTCGTTTTTGCCTGATCAAAGGTCAATCAGACCCGGTCGTCAAAGTGGCGATTTCCTAG
>m640762051907564/1689142ccs867-49/1-572
-TGTATGTATGTATGTATTTATTTATGTATTTATTTTTGAGACGGAGTTTCGCTCTTGTTGCTCAGACTGGA
GTGCGATGGCGCAATCTCGGCTCACTGCAACCTCCGCTTCCCAGGTTCAAGCGATTCTCCTGCCTCAGCCTT
CCTAGCAGCTGGGATTATAGGCATGTGCCACCGCGCCCGGCTAGTTTTGTATTTTCAATTGAGACGGGATTT
CTCCATGTTGGTCGGGCTTGTCTCCAACTCCCGACTTCAGGTGATGCGTCCACCTCGGCATCCCAAAGTGAA
GGGATGACAGGCATGAGCCACCGCGCCCGGCGTATTGTATTGTATTGTATTGTATTGTATTGTATTGTATTG
TATTGTATTGTATTGTATCGTATCGTATTGTATTGTATCCTATCGTATCCTATCGCATCCTATCGTATCGTA
TCTTATTGTATTGTAATGGGTTGTATTGACTTATTTTATTTAGTTAGTTACTTTTGTGTTATTTTATTTATT
TATCTGTTTGTTCGTTTTTGCCTGATCAAAGGTCAATCAGACCCGGTCGTCAAAGTGGCGATTTCCTAG
>m640762051907564/1305327ccs804-36/1-573
ATGTATGTATGTATGTATTTATTTATGTATTTATTTTTGAGACGGAGTTTCGCTCTTGTTGCTCAGACTGGA
GTGCGATGGCGCAATCTCGGCTCACTGCAACCTCCGCTTCCCAGGTTCAAGCGATTCTCCTGCCTCAGCCTT
CCTAGCAGCTGGGATTATAGGCATGTGCCACCGCGCCCGGCTAGTTTTGTATTTTCAATTGAGACGGGATTT
CTCCATGTTGGTCGGGCTTGTCTCCAACTCCCGACTTCAGGTGATGCGTCCACCTCTGCATCCCAAAGTGAC
GGGATGACAGGCATGAGCCACCGCGCCCGGCGTATTGTATTGTATTGTATTGTATTGTATTGTATTGTATTG
TATTGTATTGTATTGTATCGTATCGTATTGTATTGTATCCTATCGTATCCTATCGCATCCTATCGTATCGTA
TCTTATTGTATTGTAATGGGTTGTATTGACTTATTTTATTTAGTTAGTTACTTTTGTGTTATTTTATTTATT
TATCTGTTTGTTCGTTTTTGCCTGATCAAAGGTCAATCAGACCCGGTCGTCAAAGTGGCGATTTCCTAG
>m840462062821326s21348141/cs22792311/1-572
-TGTATGTATGTATGTATTTATTTATGTATTTATTTTTGAGACGGAGTTTCGCTCTTGTTGCTCAGACTGGA
GTGCGATGGCGCAATCTCGGCTCACTGCAACCTCCGCTTCCCAGGTTCAAGCGATTCTCCTGCCTCAGCCTT
CCTAGCAGCTGGGATTATAGGCATGTGCCACCGCGCCCGGCTAGTTTTGTATTTTCAATTGAGACGGGATTT
CTCCATGTTGGTCGGGCTTGTCTCCAACTCCCGACTTCAGGTGATGCGTCCACCTCGGCATCCCAAAGTGAC
GGGATGACAGGCATGAGCCACCGCGCCCGGCGTATTGTATTGTATTGTATTGTATTGTATTGTATTGTATTG
TATTGTATTGTATTGTATCGTATCGTATTGTATTGTATCCTATCGTATCCTATCGCATCCTATCGTATCGTA
TCTTATTGTATTGTAATGGGTTGTATTGACTTATTTTATTTAGTTAGTTACTTTTGTGTTATTTTATGTATT
TATCTGTTTGTTCGTTTTTGCCTGATCAAAGGTCAATCAGACCCGGTCGTCAAAGTGGCGATTTCCTAG
>m840462062821326s2922718/cc1034106/1-572
-TGTATGTATGTATGTATTTATTTATGTATTTATTTTTGAGACGGAGTTTCGCTCTTGTTGCTCAGACTGGA
GTGCGATGGCGCAATCTCGGCTCACTGCAACCTCCGCTTCCCAGGTTCAAGCGATTCTCCTGCCTCAGCCTT
CCTAGCAGCTGGGATTATAGGCATGTGCCACCGCGCCCGGCTAGTTTTGTATTTTCAATTGAGACGGGATTT
CTCCATGTTGGTCGGGCTTGTCTCAAACTCCCGACTTCAGGTGATGCGTCCACCTCGGCATCCCAAAGTGAC
GGGATGACAGGCATGAGCCACCGCGCCCGGCGTATTGTATTGTATTGTATTGTATTGTATTGTATTGTATTG
TATTGTATTGTATTGTATCGTATCGTATTGTATTGTATCCTATCGTATCCTATCGCATCCTATCGTATCGTA
TCTTATTGTATTGTAATGGGTTGTATTGACTTATTTTATTTAGTTAGTTACTTTTGTGTTATTTTATTTATT
TATCTGTTTGTTCGTTTTTGCCTGATCAAAGGTCAATCAGACCCGGTCGTCAAAGTGGCGATTTCCTAG
>m840462062821326s2861106/cc1891-940/1-572
-TGTATGTATGTATGTATTTATTTATGTATTTATTTTTGAGACGGAGTTTCGCTCTTGTTGCTCAGACTGGA
GTGCGATGGCGCAATCTCGGCTCACTGCAACCTCCGCTTCCCAGGTTCAAGCGATTCTCCTGCCTCAGCCTT
CCTAGCAGCTGGGATTATAGGCATGTGCCACCGCGCCCGGCTAGTTTTGTATTTTCAATTGAGACGGGATTT
CTCCATGTTGGTCGGGCTTGTCTCCAACTCCCGACTTCAGGTGATGCGTCCACCTCGGCATCCCAAAGTGAC
GGGATGACAGGCATGAGCCACCGCGCCCGGCGTATTGTATTGTATTGTATTGTATTGTATTGTATTGTATTG
TATTGTATTGTATTGTATCGTATCGTATCGTATTGTATCCTATCGTATCCTATCGCATCCTATCGTATCGTA
TCTTATTGTATTGTAATGGGTTGTATTGACTTATTTTATTTAGTTAGTTACTTTTGTGTTATTTTATTTATT
TATCTGTTTGTTCGTTTTTGCCTGATCAAAGGTCAATCAGACCCGGTCGTCAAAGTGGCGATTTCCTAC
>m640762062310439/61740/cs817-879/1-572
-TGTATGTATGTATGTATTTATTTATGTATTTATTTTTGAGACGGAGTTTCGCTCTTGTTGCTCAGACTGGA
GTGCGATGGCGCAATCTCGGCTCACTGCAACCTCCGCTTCCCAGGTTCAAGCGATTCTCCTGCCTCAGCCTT
CCTAGCAGCTGGGATTATAGGCATGTGCCACCGCGCCCGGCTAGTTTTGTATTTTCAATTGAGACGGGATTT
CTCCATGTTGGTCGGGCTTGTCTCCAACTCCCGACTTCAGGTGATGCGTCCACCTCGGCATCCCAAAGTGAC
GGGATGACAGGCGTGAGCCACCGCGCCCGGCGTATTGTATTGTATTGTATTGTATTGTATTGTATTGTATTG
TATTGTATTGTATTGTATCGTATCGTATTGTATTGTATCCTATCGTATCCTATCGCATCCTATCGTATCGTA
TCTTATTGTATTGTAATGGGTTGTATTGACTTATTTTATTTAGTTAGTTACTTTTGTGTTATTTTATTTATT
TATCTGTTTGTTCGTTTTTGCCTGATCAAAGGTCAATCAGACCCGGTCGTCAAAGTGGCGATTTCCTAG
>m640762062310439/154956/cs1249-921/1-573
ATGTATGTATGTATGTATTTATTTATGTATTTATTTTTGAGACGGAGTTTCGCTCTTGTTGCTCAGACTGGA
GTGCGATGGCGCAATCTCGGCTCACTGCAACCTCCGCTTCCCAGGTTCAAGCGATTCTCCTGCCTCAGCCTT
CCTAGCAGCTGGGATTATAGGCATGTGCCACCGCGCCCGGCTAGTTTTGTATTTTCAATTGAGCCGGGATTT
CTCCATGTTGGTCGGGCTTGTCTCCAACTCCCGACTTCAGGTGATGCGTCCACCTCGGCATCCCAAAGTGAC
GGGATGACAGGCATGAGCCACCGCGCCCGGCGTATTGTATTGTATTGTATTGTATTGTATTGTATTGTATTG
TATTGTATTGTATCGTATCGTATCCTATTGTATTGTATCCTATCGTATCCTATCGCATCCTATCGTATCGTA
TCTTATTGTATTGTAATGGGTTGTATTGACTTATTTTATTTAGTTAGTTACTTTTGTGTTATTTTATTTATT
TATCTGTTTGTTCGTTTTTGCCTGATCAAAGGTCAATCAGACCCGGTCGTCAAAGTGGCGATTTCCTAG
>m640762051609184/606303/cs767-83/1-573
ATGTATGTATGTATGTATTTATTTATGTATTTATTTTTGAGACGGAGTTTCGCTCTTGTTGCTCAGACTGGA
GTGCGATGGCGCAATCTCGGCTCACTGCAACCTCCGCTTCCCAGGTTCAAGCGATTCTCCTGCCTCAGCCTT
CCTAGCAGCTGGGATTTTAGGCATGTGCCACCGCGCCCGGCTAGTTTTGTATTTTCAATTGAGACGGGATTT
CTCCATGTGGGTCGGGCTTGTCTCCAACTCCCGACTTCAGGTGATGCGTCCACCTCGGCATCCCAAAGTGAC
GGGATGACAGGCATGAGCCACCGCGCCCGGCGTATTGTATTGTATTGTATTGTATTGTATTGTATTGTATTG
TATTGTATTGTATTGTATCGTATCCTATTGTATTGTATCCTATCGTATCCTATCGCATCCTATCGTATCGTA
TCTTATTGTATTGTAATGGGTTGTATTGACTTATTTTATTTAGTTAGTTACTTTTGTGTTATTTTATTTATT
TATCTGTTTGTTCGTTTTTGCCTGATCAAAGGTCAATCAGACCCGGTCGTCAAAGTGGCGATTTCCTAG
>m640762062310439/839634/cs1581-853/1-573
ATGTATGTATGTATGTATTTATTTATGTATTTATTTTTGAGACGGAGTTTCGCTCTTGTTGCTCAGACTGGA
GTGCGATGGCGCAATCTCGGCTCACTGCAACCTCCGCTTCCCAGGTTCAAGCGATTCTCCTGCCTCAGCCTT
CCTAGCAGCTGGGATTATAGGCATGTGCCACCGCGCCCGGCTAGTTTTGTATTTTCAATTGAGACGGGATTT
CTCCATGTTGGTCGGGCTTGTCTCCAACTCCCGACTTCAGGTGATGCGTCCACCTCGGCATCCCAAAGTGAC
GGGATGACAGGCATGAGCCACCGCGCCCGGCGTATTGTATTGTATTGTATTGTATTGTATTGTATTGTATTG
TATTGTATTGTATTGTATCGTATCGTATTGTATTGTATCCTATCGTATCCTATCGCATCCTATCTTATCGTA
TCTTATTGTATTGTAATGGGTTGTATTGACTTATTTTATTTAGTTAGTTACTTTTGTGTTATTTTATTTATT
TATCTGTTTGTTCGTTTTTGCCTGATCAAAGGTCAATCAGACCCGGTCGTCAAAGTGGCGATTTCCTAG
>m640762062310439/1268465ccs6558113/1-572
-TGTATGTATGTATGTATTTATTTATGTATTTATTTTTGAGACGGAGTTTCGCTCTTGTTGCTCAGACTGGA
GTGCGATGGCGCAATCTCGGCTCACTGCAACCTCCGCTTCCCAGGTTCAAGCGATTCTCCTGCCTCAGCCTT
CCTAGAGCCTGGGATTATAGGCATGTGCCACCGCGCCCGGCTAGTTTTGTATTTTCAATTGAGACGGGATTT
CTCCATGTTGGTCGGGCTTGTCTCCAACTCCCGACTTCAGGTGATGCGTCCACCTCGGCATCCCAAAGTGAC
GGGATGACAGGCATGAGCCACCGCGCCCGGCGTATTGTATTGTATTGTATTGTATTGTATTGTATTGTATTG
TATTGTATTGTATTGTATCGTATCCTATTGTATTGTATCCTATCGTATCCTATCGCATCCTATCGTATCGTA
TCTTATTGTATTGTAATGGGTTGTATTGACTTATTTTATTTAGTTAGTTACTTTTGTGTTATTTTATTTATT
TATCTGTTTGTTCGTTTTTGCCTGATCAAAGGTCAATCAGACCCGGTCGTCAAAGTGGCGATTTCCTAG
>m640762062522003/955444/cs1610-082/1-572
-TGTATGTATGTATGTATTTATTTATGTATTTATTTTTGAGACGGAGTTTCGCTCTTGTTGCTCAGACTGGA
GTGCGATGGCGCAATCTCGGCTCACTGCAACCTCCGCTTCCCAGGTTCAAGCGATTCTCCTGCCTCAGCCTT
CCTAGCAGCTGGGATTATAGGCATGTGCCACCGCGCCCGGCTAGTTTTGTATTTTCAATTGAGACGGGATTT
CTCCATGTTGGTCGGGCTTGTCTCCAACTCCCGACTTCAGGTGATGCGTCCACCTCGGCATCCCAAAGTGAC
GGGATGACAGGCATGAGCCACCGCGCCCGGCGTATTGTATTGTATTGTATTGTAATGTATTGTATTGTATTG
TATTGTATTGTATTGTATCGTATCGTATTGTATTGTATCCTATCGTATCCTATCGCATCCTATCGTATCGTA
TCTTATTGTATTGTAATGGGTTGTATTGACTTATTTTATTTAGTTAGTTACTTTTGTGTTATTTTATTTATT
TATCTGTTTGTTCGTTTTTGCCTGATCAAAGGTCAATCAGACCCGGTCGTCAAAGTGGCGATTTCCTAG
>m640762062522003/1675977ccs872-44/1-572
-TGTATGTATGTATGTATTTTTTTATGTATTTATTTTTGAGACGGAGTTTCGCTCTTGTTGCTCAGACTGGA
GTGCGATGGCGCAATCTCGGCTCACTGCAACCTCCGCTTCCCAGGTTCAAGCGATTCTCCTGCCTCAGCCTT
CCTAGCAGCTGGGATTATAGGCATGTGCCACCGCGCCCGGCTAGTTTTGTATTTTCAATTGAGACGGGATTT
CTCCATGTTGGTCGGGCTTGTCTCCAACTCCCGACTTCAGGTGATGCGTCCACCTCGGCATCCCAAAGTGAC
GGGATGACAGGCATGAGCCACCGCGCCCGGCGTATTGTATTGTATTGTATTGTATTGTATTGTATTGTATTG
TATTGTATTGTATTGTATCGTATCGTATTGTATTGTATCCTATCGTATCCTATCGCATCCTATCGTATCGTA
TCTTATTGTATTGTAATGGGTTGTATTGACTTATTTTATTTAGTTAGTTACTTTTGTGTTATTTTATTTATT
TATCTGTTTGTTCGTTTTTGCCTGATCAAAGGTCAATCAGACCCGGTCGTCAAAGTGGCGATTTCCTAG
>m640762062522003/1714173ccs473-05/1-573
ATGTATGTATGTATGTATTTATTTATGTATTTATTTTTGAGACGGAGTTTCGCTCTTGTTGCTCAGACTGGA
GTGCGATGGCGCAATCTCGGCTCACTGCAACCTCCGCTTCCCAGGTTCAAGCGATTCTCCTGCCTCAGCCTT
CCTAGCAGCTGGGATTATAGGCATGTGCCACCGCGCCCGGCTAGTTTTGTATTTTCAATTGAGACGGGATTT
CTCCATGTTGGTCGGGCTTGTCTCCAACTCCCGACTTCAGGTGATGCGTCCACCTCGGCATCCCAAAGTGAC
GGGATGACAGGCATGAGCCACCGCGCCCGGCGTATTGTATTGTATTGTATTGTATTGTATTGTATTGTATTG
TATTGTATTGTATTGTATCGTATCGTATTGTATTGTATCCTATCGTATCCTATCGCATCCTATCGTATCGTA
TCTTATTGTATTGTAATGGGTTGTATTGACTTATTTTATTTAGTTAGTTACTTTTGTGTTATTTTATTTATT
TATCTGTTTGTTCGTTTTTGCCTGATCAAAGGTCAATCAGACCCGGTCGTCAAAGTTGCGATTTCCTAG
>m640762062708554/238188/cs272-34/1-573
ATGTATGTATGTATGTATTTATTTATGTATTTATTTTTGAGACGGAGTTTCGCTCTTGTTGCTCAGACTGGA
GTGCGATGGCGCAATCTCGGCTCACTGCAACCTCCGCTTCCCAGGTTCAAGCGATTCTCCTGCCTCAGCCTT
CCTAGCAGCTGGGATTATAGGCATGTGCCACCGCGCCCGGCTAGTTTTGTATTTTCAATTGAGACGGGATTT
CTCCATGTTGGTCGGGCTTGTCTCCAACTCCCGACTTCAGGTGATGCGTCCACCTCGGCATCCCAAAGTGAC
GGGATGACAGGCATGAGCCACCGCGCCCGGCGTATTGTATTGTATTGTATTGTATTGTATTGTATTGTATTG
TATTGTATTGTATTGTATCGTATCGTATTGTATTGTATCCTATCGTATCCTATCGCATCCTATCGTATCGTA
TCTTATTGTATTGTAATGGGTTGTATTGACTTATTTTATTTAATTAGTTACTTTTGTGTTATTTTATTTATT
TATCTGTTTGTTCGTTTTTGCCTGATCAAAGGTCAATCAGACCCGGTCGTCAAAGTGGCGATTTCCTAG
>m640762062708554/414094/cs1108-380/1-573
ATGTATGTATGTATGTATTTATTTATGTATTTATTTTTGAGACGGAGTTTCGCTCTTGTTGCTCAGACTGGA
GTGCGATGGCGCAATCTCGGCTCACTGCAACCTCCGCTTCCCAGGTTCAAGCGATTCTCCTGCCTCCGCCTT
CCTAGCAGCTGGGATTATAGGCATGTGCCACCGCGCCCGGCTAGTTTTGTATTTTCAATTGAGACGGGATTT
CTCCATGTTGGTCGGGCTTGTCTCCAACTCCCGACTTCAGGTGATGCGTCCACCTCGGCATCCCAAAGTGAC
GGGATGACAGGCATGAGCCACCGCGCCCGGCGTATTGTATTGTATTGTATTGTATTGTATTGTATTGTATTG
TATTGTATTGTATCGTATCGTATCCTATTGTATTGTATCCTATCGTATCCTATCGCATCCTATCGTATCGTA
TCTTATTGTATTGTAATGGGTTGTATTGACTTATTTTATTTAGTTAGTTACTTTTGTGTTATTTTATTTATT
TATCTGTTTGTTCGTTTTTGCCTGATCAAAGGTCAATCAGACCCGGTCGTCAAAGTGGCGATTTCCTAG
>m640762062708554/579285/cs729-70/1-572
-TGTATGTATGTATGTATTTATTTATGTATTTATTTTTGAGACGGAGTTTCGCTCTTGTTGCTCAGACTGGA
GTGCGATGGCGCAATCTCGGCTCACTGCAACCTCCGCTTCCCAGGTTCAAGCGATTCTCCTGCCTCAGCCTT
CCTAGCAGCTGGGATTATAGGCATGTGCCACCGCGCCCGGCTAGTTTTGTATTTTCAATTGAGACGGGATTT
CTCCATGTTGGTCGGGCTTGTCTCCAACTCCCGGCTTCAGGTGATGCGTCCACCTCGGCATCCCAAAGTGAC
GGGATGACAGGCATGAGCCACCGCGCCCGGCGTATTGTATTGTATTGTATTGTATTGTATTGTATTGTATTG
TATTGTATTGTATTGTATCGTATCGTATTGTATTGTATCCTATCGTATCCTATCGCATCCTATCGTATCGTA
TCTTATTGTATTGTAATGGGTTGTATTGACTTATTTTATTTAGTTAGTTACTTTTGTGTTATTTTATTTATT
TATCTGTTTGTTCGTTTTTGCCTGATCAAAGGTCAATCAGACCCGGTCGTCAAAGTGGCGATTTCCTAG
>m640762051609184/1036317ccs477-09/1-572
-TGTATGTATGTATGTATTTATTTATGTATTTATTTTTGAGACGGAGTTTCGCTCTTGTTGCTCAGACTGGA
GTGCGATGGCGCAATCTCGGCTCACTGCAACCTCCGCTTCCCAGGTTCAAGCGATTCTCCTGCCTCAGCCTT
CCTAGCAGCTGGGATTATAGGCATGTGCCACCGCGCCCGGCTAGTTTTGTATTTTCAATTGAGACGGGATTT
CTCCATGTTGGTCGGGCTTGTCTCCAACTCCCGACTTCAGGTGATGCGTCCACCTCGGCATCCCAAAGTGAC
GGGATGACAGGCATGAGCCACCGCGCCCGGCGTATTGTATTGTATTGTATTGTATTGTATTGTATTGTATTG
TATTGTATTGTATTGTATCGTATCCTATTGTATTGTTCCCTATCGTATCCTATCGCATCCTATCGTATCGTA
TCTTATTGTATTGTAATGGGTTGTATTGACTTATTTTATTTAGTTAGTTACTTTTGTGTTATTTTATTTATT
TATCTGTTTGTTCGTTTTTGCCTGATCAAAGGTCAATCAGACCCGGTCGTCAAAGTGGCGATTTCCTAG
>m840462062420149s31317853/cs996-050/1-573
ATGTATGTATGTATGTATTTATTTATGTATTTATTTTTGAGACGGAGTTTCGCTCTTGTTGCTCAGACTGGA
GTGCGATGGCGCAATCTCGGCTCACTGCAACCTCCGCTTCCCAGGTTCAAGCGATTCTCCTGCCTCAGCCTT
CCTAGCAGCTGGGATTATAGGCATGTGCCACCGCGCCCGGCTAGTTTTGTATTTTCAATTGAGACGGGATTT
CACCATGTTGGTCGGGCTTGTCTCCAACTCCCGACTTCAGGTGATGCGTCCACCTCGGCATCCCAAAGTGAC
GGGATGACAGGCATGAGCCACCGCGCCCGGCGTATTGTATTGTATTGTATTGTATTGTATTGTATTGTATTG
TATTGTATTGTATCGTATCGTATCCTATTGTATTGTATCCTATCGTATCCTATCGCATCCTATCGTATCGTA
TCTTATTGTATTGTAATGGGTTGTATTGACTTATTTTATTTAGTTAGTTACTTTTGTGTTATTTTATTTATT
TATCTGTTTGTTCGTTTTTGCCTGATCAAAGGTCAATCAGACCCGGTCGTCAAAGTGGCGATTTCCTAG
>m840462062420149s32025632/cs499-56/1-572
-TGTATGTATGTATGTTTTTATTTATGTATTTATTTTTGAGACGGAGTTTCGCTCTTGTTGCTCAGACTGGA
GTGCGATGGCGCAATCTCGGCTCACTGCAACCTCCGCTTCCCAGGTTCAAGCGATTCTCCTGCCTCAGCCTT
CCTAGCAGCTGGGATTATAGGCATGTGCCACCGCGCCCGGCTAGTTTTGTATTTTCAATTGAGACGGGATTT
CTCCATGTTGGTCGGGCTTGTCTCCAACTCCCGACTTCAGGTGATGCGTCCACCTCGGCATCCCAAAGTGAC
GGGATGACAGGCATGAGCCACCGCGCCCGGCGTATTGTATTGTATTGTATTGTATTGTATTGTATTGTATTG
TATTGTATTGTATTGTATCGTATCGTATTGTATTGTATCCTATCGTATCCTATCGCATCCTATCGTATCGTA
TCTTATTGTATTGTAATGGGTTGTATTGACTTATTTTATTTAGTTAGTTACTTTTGTGTTATTTTATTTATT
TATCTGTTTGTTCGTTTTTGCCTGATCAAAGGTCAATCAGACCCGGTCGTCAAAGTGGCGATTTCCTAG
>m840462062420149s31076782/cs13251307/1-573
ATGTATGTATGTAGGTATTTATTTATGTATTTATTTTTGAGACGGAGTTTCGCTCTTGTTGCTCAGACTGGA
GTGCGATGGCGCAATCTCGGCTCACTGCAACCTCCGCTTCCCAGGTTCAAGCGATTCTCCTGCCTCAGCCTT
CCTAGCAGCTGGGATTATAGGCATGTGCCACCGCGCCCGGCTAGTTTTGTATTTTCAATTGAGACGGGATTT
CTCCATGTTGGTCGGGCTTGTCTCCAACTCCCGACTTCAGGTGATGCGTCCACCTCGGCATCCCAAAGTGAC
GGGATGACAGGCATGAGCCACCGCGCCCGGCGTATTGTATTGTATTGTATTGTATTGTATTGTATTGTATTG
TATTGTATTGTATCGTATCGTATCCTATTGTATTGTATCCTATCGTATCCTATCGCATCCTATCGTATCGTA
TCTTATTGTATTGTAATGGGTTGTATTGACTTATTTTATTTAGTTAGTTACTTTTGTGTTATTTTATTTATT
TATCTGTTTGTTCGTTTTTGCCTGATCAAAGGTCAATCAGACCCGGTCGTCAAAGTGGCGATTTCCTAG
>m640762070123408/19289cc1188-128/1-573
ATGTATGTATGTATGTATTTATTTATGTATTTATTTTTGAGACGGAGTTTCGCTCTTGTTGCTCAGACTGGA
GTGCGATGGCGCAATCTCGGCTCACTGCAACCTCCGCTTCCCAGGTTCAAGCGATTCTCCTGCCTCAGCCTT
CCTAGCAGCTGGGATTATAGGCATGTGCCACCGCGCCCGGCTAGTTTTGTATTTTCAATTGAGACGGGATTT
CTCCATGTTGGTCGGGCTTGTCTCCAACTCCCGACTTCAGGTGATGCGTCCACCTCGGCATCCCAAAGTGAC
GGGATGACAGGCATGAGCCACCGCGCCCGGCGTATTGTATTGTATTGTATTGTATTGTATTGTATTGTATTG
TATTGTATTGTATTGTATCGTATCGTATTGTATTGTATCCTATCGTATCCTATCGCATCCTATCGTATCGTA
TCTTATTGTATTGTAATGGGTTGTATTGACTTATTTTATTTAGTTAGTTACTTTTGTGTTATTTTATTTATT
TATCTGTTTGTTCGTTTTTGCCTGATCAAAGGTCAATCAGACCCCGTCGTCAAAGTGGCGATTTCCTAG
>m640121092017365/1381316ccs173-75/1-573
ATGTATGTATGTATGTATTTATTTATGTATTTATTTTTGAGACGGAGTTTCGCTCTTGTTGCTCAGACTGGA
GTGCGATGGCGCAATCTCGGCTCACTGCAACCTCCGCTTCCCAGGTTCAAGCGATTCTCCTGCCTCAGCCTT
CCTAGCAGCTGGGATTATAGGCATGTGCCACCGCGCCCGGCTAGTTTTGTATTTTCAATTGAGACGGGATTT
CTCCATGTTGGTCGGGCTTGTCTCCAACTCCCGACTTCAGGTGATGCGTCCACCTCGGCATCCCAAAGTGAC
GGGATGACAGGCATGAGCCACCGCGCCCGGCGTATTGTATTGTATTGTATTGTATTGTATTGTATTGTATTG
TATTGTATTGTATTGTATCGTATCGTATTGTATTGTATCCTATCGTATTCTATCGCATCCTATCGTATCGTA
TCTTATTGTATTGTAATGGGTTGTATTGACTTATTTTATTTAGTTAGTTACTTTTGTGTTATTTTATTTATT
TATCTGTTTGTTCGTTTTTGCCTGATCAAAGGTCAATCAGACCCGGTCGTCAAAGTGGCGATTTCCTAG
>m640762070123408/391141/cs206-27/1-572
-TGTATGTATGTATGTATTTATTTATGTATTTATTTTTGAGACGGAGTTTCGCTCTTGTTGCTCAGACTGGA
GTGCGATGGCGCAATCTCGGCTCACTGCAACCTCCGCTTCCCAGGATCAAGCGATTCTCCTGCCTCAGCCTT
CCTAGCAGCTGGGATTATAGGCATGTGCCACCGCGCCCGGCTAGTTTTGTATTTTCAATTGAGACGGGATTT
CTCCATGTTGGTCGGGCTTGTCTCCAACTCCCGACTTCAGGTGATGCGTCCACCTCGGCATCCCAAAGTGAC
GGGATGACAGGCATGAGCCACCGCGCCCGGCGTATTGTATTGTATTGTATTGTATTGTATTGTATTGTATTG
TATTGTATTGTATTGTATCGTATCGTATTGTATTGTATCCTATCGTATCCTATCGCATCCTATCGTATCGTA
TCTTATTGTATTGTAATGGGTTGTATTGACTTATTTTATTTAGTTAGTTACTTTTGTGTTATTTTATTTATT
TATCTGTTTGTTCGTTTTTGCCTGATCAAAGGTCAATCAGACCCGGTCGTCAAAGTGGCGATTTCCTAG
>m640762070123408/454520/cs304-37/1-573
ATGTATGTATGTATGTATTTATTTATGTATTTATTTTTGAGACGGAGTTTCGCTCTTGTTGCTCAGACTGGA
GTGCGATGGCGCAATCTCGGCTCACTGCAACCTCGGCTTCCCAGGTTCAAGCGATTCTCCTGCCTCAGCCTT
CCTAGCAGCTGGGATTATAGGCATGTGCCACCGCGCCCGGCTAGTTTTGTATTTTCAATTGAGACGGGATTT
CTCCATGTTGGTCGGGCTTGTCTCCAACTCCCGACTTCAGGTGATGCGTCCACCTCGGCATCCCAAAGTGAC
GGGATGACAGGCATGAGCCACCGCGCCCGGCGTATTGTATTGTATTGTATTGTATTGTATTGTATTGTATTG
TATTGTATTGTATTGTATCGTATCGTATTGTATTGTATCCTATCGTATCCTATCGCATCCTATCGTATCGTA
TCTTATTGTATTGTAATGGGTTGTATTGACTTATTTTATTTAGTTAGTTACTTTTGTGTTATTTTATTTATT
TATCTGTTTGTTCGTTTTTGCCTGATCAAAGGTCAATCAGACCCGGTCGTCAAAGTGGCGATTTCCTAG
>m640762070123408/728423/cs1360-532/1-572
-TGTATGTATGTATGTATTTATTTATGTATTTATTTTTGAGACGGAGTTTCGCTCTTGTTGCTCAGACTGGA
GTGCGATGGCGCAATCTCGGCTCACTGCAACCTCCGCTTCCCAGGTTCAAGCGATTCTCCTGCCTCAGCCTT
CCTAGCAGCTGGGATTATAGGCATGTGCCACCGCGCCCGGCTAGTTTTGTATTTTCAATTGAGACGGGATTT
CTCCATGTTGGTCGGGCTTGTCTCCAACTCCCGACTTCAGGTGATGCGTCCACCTCGGCATCCCAAAGTGAC
GGGATGACAGGCATGAGCCACCGCGCCCGGCGTATTGTATTGTATTGTATTGTATTGTATTGTATTGTATTG
TATTGTATTGTATTGTATCGTATCGTATTGTATTGTATCCTATCGTATCCTATCGCATCCTATCGTATCGTA
TCTTATTGTATTGTAATGGGTTGTATTGACTTATTTTATTTAGTTAGTTACTTTTGTGTTATTTTATTTATT
TATCTGTTTGTTCGTTTTTGCCTGATCAAAGGTCAATCAGACCCCGTCGTCAAAGTGGCGATTTCCTAG
>m640762070123408/1744254ccs2129170/1-572
ATGTATGTATGTATGTATTATTTTATGTATTTATT-TTGAGACGGAGTTTCGCTCTTGTTGCTCAGACTGGA
GTGCGATGGCGCAATCTCGGCTCACTGCAACCTCCGCTTCCCAGGTTCAAGCGATTCTCCTGCCTCAGCCTT
CCTAGCAGCTGGGATTATAGGCATGTGCCACCGCGCCCGGCTAGTTTTGTATTTTCAATTGAGACGGGATTT
CTCCATGTTGGTCGGGCTTGTCTCCAACTCCCGACTTCAGGTGATGCGTCCACCTCGGCATCCCAAAGTGAC
GGGATGACAGGCATGAGCCACCGCGCCCGGCGTATTGTATTGTATTGTATTGTATTGTATTGTATTGTATTG
TATTGTATTGTATTGTATCGTATCCTATTGTATTGTATCCTATCGTATCCTATCGCATCCTATCGTATCGTA
TCTTATTGTATTGTAATGGGTTGTATTGACTTATTTTATTTAGTTAGTTACTTTTGTGTTATTTTATTTATT
TATCTGTTTGTTCGTTTTTGCCTGATCAAAGGTCAATCAGACCCGGTCGTCAAAGTGGCGATTTCCTAG
>m640762070808415/650540/cs934-126/1-572
-TGTATGTATGTATGTATTTATTTATGTATTTATTTTTGAGACGGAGTTTCGCTCTTGTTGCTCAGACTGGA
GTGCGATGGCGCAATCTCGGCTCACTGCAACCTCCGCTTCCCAGGTTCAAGCGATTCTCCTGCCTCAGCCTT
CCTAGCAGCTGGGATTATAGGCATGTGCCACCGCGCCAGGCTAGTTTTGTATTTTCAATTGAGACGGGATTT
CTCCATGTTGGTCGGGCTTGTCTCCAACTCCCGACTTCAGGTGATGCGTCCACCTCGGCATCCCAAAGTGAC
GGGATGACAGGCATGAGCCACCGCGCCCGGCGTATTGTATTGTATTGTATTGTATTGTATTGTATTGTATTG
TATTGTATTGTATTGTATCGTATCGTATTGTATTGTATCCTATCGTATCCTATCGCATCCTATCGTATCGTA
TCTTATTGTATTGTAATGGGTTGTATTGACTTATTTTATTTAGTTAGTTACTTTTGTGTTATTTTATTTATT
TATCTGTTTGTTCGTTTTTGCCTGATCAAAGGTCAATCAGACCCGGTCGTCAAAGTGGCGATTTCCTAG
>m640762070808415/635582/cs1738-310/1-573
ATGTATGTATGTATGTATTTATTTATGTATTTATTTTTGAGACGGAGTTTCGCTCTTGTTGCTCAGACTGGA
GTGCGATGGCGCAATCTCGGCTCACTGCAACCTCCGCTTCCCAGGTTCAAGCGATTCTCCTGCCTCAGCCTT
CCTAGCAGCTGGGATTATAGGCATGTGCCACCGCGCCCGGCTAGTTTTGTATTTTCAATTGAGACGGGATTT
CTCCATGTTGGTCGGGCTTGTCTCCAACTCCCGACTTCAGGTGATGCGTCCACCTCGGCATCCCAAAGTGAC
GGGATGACAGGCATGAGCCACCGCGCCCGGCGTATTGTATTGTATTGTATTGTATTGTATTGTATTGTATTG
TATTGTATTGTATTGTATCGTATCCTATTGTATTGTATCCTATCGTATCCTATCGCATCCTATCGTATCGTA
TCTTATTGTATTGTAATGGGTTGTATTGACTTATTTTATTTAGTTAGTTACTTTTGTGTTATTTTATTTATT
TATCTGTTTGTTCGTTTTTGCCTGATCAAAGGTCAATCAGACCCGTCCGTCAAAGTGGCGATTTCCTAG
>m640762070923259/979925/cs1922-594/1-573
ATGTATGTATGTATGTATTTATTTATGTATTTATTTTTGAGACGGAGTTTCGCTCTTGTTGCTCAGACTGGA
GTGCGATGGCGCAATCTCGGCTCACTGCAACCTCCGCTTCCCAGGTTCAAGCGATTCTCCTGCCTCAGCCTT
CCTAGCAGCTGGGATTATAGGCATGTGCCACCGCGCCCGGCTAGTTTTGTATTTTCAATTGAGACGGGATTT
CTCCATGTTGGTCGGGCTTGTCTCCAACTCCCGACTTCAGGTGATGCGTCCACCTCGGCATCCCAAAGTGAC
GGGATGACAGGCATGAGCCACCACGCCCGGCGTATTGTATTGTATTGTATTGTATTGTATTGTATTGTATTG
TATTGTATTGTATTGTATCGTATCGTATTGTATTGTATCCTATCGTATCCTATCGCATCCTATCGTATCGTA
TCTTATTGTATTGTAATGGGTTGTATTGACTTATTTTATTTAGTTAGTTACTTTTGTGTTATTTTATTTATT
TATCTGTTTGTTCGTTTTTGCCTGATCAAAGGTCAATCAGACCCGGTCGTCAAAGTGGCGATTTCCTAG
>m640762070923259/1167524ccs4309188/1-572
-TGTATGTATGTATGTATTTATTTATGTATTTATTTTTGAGACGGAGTTTCGCTCTTGTTGCTCAGACTGGA
GTGCGATGGCGCAATCTCGGCTCACTGCAACCTCCGCTTCCCAGGTTCAAGCGATTCTCCTGCCTCAGCCTT
CCTAGCAGCTGGGATTATAGGCATGTGCCACCGCGGCCGGCTAGTTTTGTATTTTCAATTGAGACGGGATTT
CTCCATGTTGGTCGGGCTTGTCTCCAACTCCCGACTTCAGGTGATGCGTCCACCTCGGCATCCCAAAGTGAC
GGGATGACAGGCATGAGCCACCGCGCCCGGCGTATTGTATTGTATTGTATTGTATTGTATTGTATTGTATTG
TATTGTATTGTATTGTATCGTATCGTATTGTATTGTATCCTATCGTATCCTATCGCATCCTATCGTATCGTA
TCTTATTGTATTGTAATGGGTTGTATTGACTTATTTTATTTAGTTAGTTACTTTTGTGTTATTTTATTTATT
TATCTGTTTGTTCGTTTTTGCCTGATCAAAGGTCAATCAGACCCGGTCGTCAAAGTGGCGATTTCCTAG
>m640762071219411/1368280ccs6937250/1-572
-TGTATGTATGTATGTATTTATTTATGTATTTATTTTTGAGACGGAGTTTCGCTCTTGTTGCTCAGACTGGA
GTGCGATGGCGCAATCTCGGCTCACTGCAACCTCCGCTTCCCAGGTTCAAGCGATTCTCCTGCCTCAGCCTT
CCTAGCAGCTGGGATTATAGGCATGTGCCACCGCGCCCGGCTAGTTTTGTATTTTCAATTGAGACGGGATTT
CTCCATGTTGGTCGGGCTTGTCTCCAACTCCCGACTTCAGGTGATGCGTCCACCTCGGCATCCCAAAGTGAC
GGGATGACAGGCATGAGCCACCGCGCCCGGCGTATTGTATTGTATTGTATTGTATTGTATTGTATTGTATTG
TATTGTATTGTATTGTATCGTATCGTATTGTATTGTATCCTATCGTATCCTATCGCATCCTATCGTATCGTA
TCTTATTGTATTGTAATGGGTTGTATTGACTTATTTTATTTAGTTAGTTACTTTTGTGTTATTTTATTTATT
TATATGTTTGTTCGTTTTTGCCTGATCAAAGGTCAATCAGACCCGGTCGTCAAAGTGGCGATTTCCTAG
>m640762052021335/477657/cs2920-292/1-572
-TGTATGTATGTATGTATTTATTTATGTATTTATTTTTGAGACGGAGTTTCGCTCTTGTTGCTCAGACTGGA
GTGCGATGGCGCAATCTCGGCTCACTGCAACCTCCGCTTCCCAGGTTCAAGCGATTCTCCTGCCTCAGCCTT
CCTAGCAGCTGGGATTATAGGCATGTGCCACCGCGCCGGGCTAGTTTTGTATTTTCAATTGAGACGGGATTT
CTCCATGTTGGTCGGGCTTGTCTCCAACTCCCGACTTCAGGTGATGCGTCCACCTCGGCATCCCAAAGTGAC
GGGATGACAGGCATGAGCCACCGCGCCCGGCGTATTGTATTGTATTGTATTGTATTGTATTGTATTGTATTG
TATTGTATTGTATTGTATCGTATCGTATTGTATTGTATCCTATCGTATCCTATCGCATCCTATCGTATCGTA
TCTTATTGTATTGTAATGGGTTGTATTGACTTATTTTATTTAGTTAGTTACTTTTGTGTTATTTTATTTATT
TATCTGTTTGTTCGTTTTTGCCTGATCAAAGGTCAATCAGACCCGGTCGTCAAAGTGGCGATTTCCTAG
>m840462052300178s32521089/cs14171439/1-572
-TGTATGTATGTATGTATTTATTTATGTATTTATTTTTGAGACGGAGTTTCGCTCTTGTTGCTCAGACTGGA
GTGCGATGGCGCAATCTCGGCTCACTGCAACCTCCGCTTCCCAGGTTCAAGCGATTCTCCTGCCTCAGCCTT
CCTAGCAGCTGGGATTATAGGCATGTGCCACCGCGCCCGGCTAGTTTTGTATTTTCAATTGAGACGGGATTT
CTCCATGTTGGTCGGGCTTGTCTCCAACTCCCGACTTCAGGTGATGCGTCCACCTCGGCATCCCAAAGTGAC
GGGATGACAGGCATGAGCCACCGCGCCCGGCGTATTGTATTGTATTGTATTGTATTGTATTGTATTGTATTG
TATTGTATTGTATTGTATCGTATCGTATTTTATTGTATCCTATCGTATCCTATCGCATCCTATCGTATCGTA
TCTTATTGTATTGTAATGGGTTGTATTGACTTATTTTATTTAGTTAGTTACTTTTGTGTTATTTTATTTATT
TATCTGTTTGTTCGTTTTTGCCTGATCAAAGGTCAATCAGACCCGGTCGTCAAAGTGGCGATTTCCTAG
>m840462052300178s31940718/cs114-71/1-573
ATGTATGTATGTATGTATTTATTTATGTATTTATTTTTGAGACGGAGTTTCGCTCTTGTTGCTCAGACTGGA
GTGCGATGGCGCAATCTCGGCTCACTGCAACCTCCGCTTCCCAGGTTCAAGCGATTCTCCTGCCTCAGCCTT
CCTAGCAGCTGGGATTATAGGCATGTGCCACCGCGGCCGGCTAGTTTTGTATTTTCAATTGAGACGGGATTT
CTCCATGTTGGTCGGGCTTGTCTCCAACTCCCGACTTCAGGTGATGCGTCCACCTCGGCATCCCAAAGTGAC
GGGATGACAGGCATGAGCCACCGCGCCCGGCGTATTGTATTGTATTGTATTGTATTGTATTGTATTGTATTG
TATTGTATTGTATTGTATCGTATCGTATTGTATTGTATCCTATCGTATCCTATCGCATCCTATCGTATCGTA
TCTTATTGTATTGTAATGGGTTGTATTGACTTATTTTATTTAGTTAGTTACTTTTGTGTTATTTTATTTATT
TATCTGTTTGTTCGTTTTTGCCTGATCAAAGGTCAATCAGACCCGGTCGTCAAAGTGGCGATTTCCTAG
>m640762052021335/632342/cs199-17/1-572
ATGTATGTATGTATGTATTTATTTATGTATTTATTTTTGAGACGGAGTTTCGCTCTTGTTGCTCAGACTGGA
GTGCGATGGCGCAATCTCGGCTCACTGCAACCTCCGCTTCCCAGGTTCAAGCGATTCTCCTGCCTCAGCCTT
CCTAGCAGCTGGGATTATAGGCATGTGCCACCGCGCCCGGCTAGTTTTGTATTTTCAATTGAGACGGGATTT
CTCCATGTTGGTCGGGCTTGTCTCCAACTCCCGACTTCAGGTGATGCGTCCACCTCGGCATCCCAAAGTGAC
GGGATGACAGGCATGAGCCACCGCGCCCGGCGTATTGTATTGTATTGTATTGTATTGTATTGTATTGTATTG
TATTGTATTGTATTGTATCGTATCCTATTGTATTGTATCCTATCGTATCCTATCGCATCCTATCGTATCGTA
TCTTATTGTATTGTAATGGGTTGTATTGACTTATTTTATTTAGTTAGTTACTTTTGTGTTATTTTATTTATT
TATCTGTTTGTTCGTTTTTGCCTGATCAAAGGTCAATCAGAC-CCGGCGTCAAAGTGGCGATTTCCTAG
>m840462052300178s32424624/cs756-13/1-573
ATGTATGTATGTATGTATTTATTTATGTATTTATTTTTGAGACGGAGTTTCGCTCTTGTTGCTCAGACTGGA
GTGCGATGGCGCAATCTCGGCTCACTGCAACCTCCGCTTCCCAGGTTCAAGCGATTCTCCTGCCTCAGCCTT
CCTAGCAGCTGGGATTATAGGCATGTGCCACCGCGCCCGGCTAGTTTTGTATTTTCAATTGAGACGGGATTT
CTCCATGTTGGTCGGGCTTGTCTCCAACTCCCGACTTCAGGTGATGCGTCCACCTCGGCATCCCAAAGTGAC
GGGATGACAGGCATGAGCCACCGCGCCCGGCGTATTGTATTGTATTGTATTGTATTGTATTGTATTGTATTG
TATTGTATTGTATTGTATCGTATCGTATTGTATTGTATCCTATCGTATCCTATCGCAGCCTATCGTATCGTA
TCTTATTGTATTGTAATGGGTTGTATTGACTTATTTTATTTAGTTAGTTACTTTTGTGTTATTTTATTTATT
TATCTGTTTGTTCGTTTTTGCCTGATCAAAGGTCAATCAGACCCGGTCGTCAAAGTGGCGATTTCCTAG
>m840462060221334s22426107/cs881-39/1-572
-TGTATGTATGTATGTATTTATTTATGTATTTATTTTTGAGACGGAGTTTCGCTCTTGTTGCTCAGACTGGA
GTGCGATGGCGCAATCTCGGCTCACTGCAACCTCCGCTTCCCAGGTTCAAGCGATTCTCCTGCCTCAGCCTT
CCTAGCAGCTGGGATTATAGGCATGTGCCACCGCGCCCGGCTAGTTTTGTATTTTCAATTGAGACGGGATTT
CTCCATGTTGGTCGGGCTTGTCTCCAACTCCCGACTTCAGGTGATGCGTCCACCTCGGCATCCCAAAGTGAC
GGGATGACAGGCATGAGCCACCGCGCCCGGCGTATTGTATTGTATTGTATTGTATTGTATTGTATTGTATTG
TATTGTATTGTATTGTATCGTATCGTATTGTATTGTATCCTATCGTATCCTATCGCATCCTATCGTATCGTA
TCTTATTGTATTGTATTGGGTTGTATTGACTTATTTTATTTAGTTAGTTACTTTTGTGTTATTTTATTTATT
TATCTGTTTGTTCGTTTTTGCCTGATCAAAGGTCAATCAGACCCGGTCGTCAAAGTGGCGATTTCCTAG
>m54329U1061415503/069829ccs2663223/1-573
ATGTATGTATGTATGTATTTATTTATGTATTTATTTTTGAGACGGAGTTTCGCTCTTGTTGCTCAGACTGGA
GTGCGATGGCGCAATCTCGGCTCACTGCAACCTCCGCTTCCCAGGTTCAAGCGATTCTCCTGCCTCAGCCTT
CCTAGCAGCTGGGATTATAGGCATGTGCCACCGCGCCCGGCTAGTTTTGTATTTTCAATTGAGACGGGATTT
CTCCATGTTGGTCGGGCTTGTCTCCAACTCCCGACTTCAGGTGATGCGTCCACCTCGGCATCCCAAAGTGAC
GGGATGACAGGCATGAGCCACCGCGCCCGGCGTATTGTATTGTATTGTATTGTATTGTATTGTATTGTATTG
TATTGTATTGTATTGTATCGTATCGTATTGTATCGTATCCTATCGTATCCTATCGCATCCTATCGTATCGTA
TCTTATTGTATTGTAATGGGTTGTATTGACTTATTTTATTTAGTTAGTTACTTTTGTGTTATTTTATTTATT
TATCTGTTTGTTCGTTTTTGCCTGATCAAAGGTCAATCAGACCCGGTCGTCAAAGTGGCGATTTCCTAG
>m54329U1061415503/197107ccs7747131/1-572
-TGTATGTATGTATGTATTTATTTATGTATTTATTTTTGAGACGGAGTTTCGCTCTTGTTGCTCAGACTGGA
GTGCGATGGCGCAATCTCGGCTCACTGCAACCTCCGCTTCCCAGGTTCAAGCGATTCTCCTGCCTCAGCCTT
CCTAGCAGCTGGGATTATAGGCATGTGCCACCGCGCCCGGCTAGTTTTGTATTTTCAATTGAGACGGGATTT
CTCCATGTTGGTCGGGCTTGTCTCCAACTCCCGACTTCAGGTGATGCGTCCACCTCGGCATCCCAAAGTGAC
GGGATGACAGGCATGAGCCACCGCGCCCGGCGTATTGTATTGTATTGTATTGTATTGTATTGTATTGTATTG
TATTGTATTGTATTGTATCGTATCGTATTGTATCGTATCCTATCGTATCCTATCGCATCCTATCGTATCGTA
TCTTATTGTATTGTAATGGGTTGTATTGACTTATTTTATTTAGTTAGTTACTTTTGTGTTATTTTATTTATT
TATCTGTTTGTTCGTTTTTGCCTGATCAAAGGTCAATCAGACCCGGTCGTCAAAGTGGCGATTTCCTAG
>m54329U1061415503/966643ccs584-16/1-573
ATGTATGTATGTATGTATTTATTTATGTATTTATTTTTGAGACGGAGTTTCGCTCTTGTTGCTCAGACTGGA
GTGCGATGGCGCAATCTCGGCTCACTGCAACCTCCGCTTCCCAGGTTCAAGCGATTCTCCTGCCTCAGCCTT
CCTAGCAGCTGGGATTATAGGCATGTGCCACCGCGCCCGGCTAGTTTTGTATTTTCAATTGAGACCGGATTT
CTCCATGTTGGTCGGGCTTGTCTCCAACTCCCGACTTCAGGTGATGCGTCCACCTCGGCATCCCAAAGTGAC
GGGATGACAGGCATGAGCCACCGCGCCCGGCGTATTGTATTGTATTGTATTGTATTGTATTGTATTGTATTG
TATTGTATTGTATTGTATCGTATCGTATTGTATTGTATCCTATCGTATCCTATCGCATCCTATCGTATCGTA
TCTTATTGTATTGTAATGGGTTGTATTGACTTATTTTATTTAGTTAGTTACTTTTGTGTTATTTTATTTATT
TATCTGTTTGTTCGTTTTTGCCTGATCAAAGGTCAATCAGACCCGGTCGTCAAAGTGGCGATTTCCTAG
>m54329U1061415503/088582/cc1262-313/1-572
-TGTATGTATGTATGTATTTATTTATGTATTTATTTTTGAGACGGAGTTTCGCTCTTGTTGCTCAGACTGGA
GTGCGATGGCGCAATCTCGGCTCACTGCAACCTCCGCTTCCCAGGTTCAAGCGATTCTCCTGCCTCAGCCTT
CCTAGCAGCTGGGATTATAGGCATGTGCCACCGCGCCCGGCTAGTTTTGTATTTTCAATTGAGACCGGATTT
CTCCATGTTGGTCGGGCTTGTCTCCAACTCCCGACTTCAGGTGATGCGTCCACCTCGGCATCCCAAAGTGAC
GGGATGACAGGCATGAGCCACCGCGCCCGGCGTATTGTATTGTATTGTATTGTATTGTATTGTATTGTATTG
TATTGTATTGTATTGTATCGTATCGTATTGTATTGTATCCTATCGTATCCTATCGCATCCTATCGTATCGTA
TCTTATTGTATTGTAATGGGTTGTATTGACTTATTTTATTTAGTTAGTTACTTTTGTGTTATTTTATTTATT
TATCTGTTTGTTCGTTTTTGCCTGATCAAAGGTCAATCAGACCCGGTCGTCAAAGTGGCGATTTCCTAG
>m54329U1061415503/707265/cc9485105/1-573
ATGTATGTATGTATGTATTTATTTATGTATTTATTTTTGAGACGGAGTTTCGCTCTTGTTGCTCAGACTGGA
GTGCGATGGCGCAATCTCGGCTCACTGCAACCTCCGCTTCCCAGGTTCAAGCGATTCTCCTGCCTCAGCCTT
CCTAGCAGCTGGGATTATAGGCATGTGCCACCGCGCCCGGCTAGTTTTGTATTTTCAATTGAGACGGGATTT
CTCCATGTTGGTCGGGCTTGTCTCCAACTCCCGACTTCAGGTGATGCGTCCACCTCGGCATCCCAAAGTGAC
GGGATGACAGGCATGAGCCACCGCGCCCGGCGTATTGTATTGTATTGTATTGTATTGTATTGTATTGTATTG
TATTGTATTGTATTGTATCGTATCCTATTGTATTGTATCCTATCGTATCCTATCGCATCCTATCGTATCGTA
TCTTATTGTATTGTAATGGGTTGTATTGACTTATTTTATTTAGTTAGTTACTTTTGTGTTATTTTATTTATT
TATCTGTTTGTTCGTTTTTGCCTTGATCAAAGGTCATCAGACCCGGTCGTCAAAGTGGCGATTTCCTAG
>m54329U1062007142/764670ccs430-02/1-573
ATGTATGTATGTATGTATTTATTTATGTATTTATTTTTGAGACGGAGTTTCGCTCTTGTTGCTCAGACTGGT
GTGCGATGGCGCAATCTCGGCTCACTGCAACCTCCGCTTCCCAGGTTCAAGCGATTCTCCTGCCTCAGCCTT
CCTAGCAGCTGGGATTATAGGCATGTGCCACCGCGCCCGGCTAGTTTTGTATTTTCAATTGAGACGGGATTT
CTCCATGTTGGTCGGGCTTGTCTCCAACTCCCGACTTCAGGTGATGCGTCCACCTCGGCATCCCAAAGTGAC
GGGATGACAGGCATGAGCCACCGCGCCCGGCGTATTGTATTGTATTGTATTGTATTGTATTGTATTGTATTG
TATTGTATTGTATTGTATCGTATCGTATTGTATTGTATCCTATCGTATCCTATCGCATCCTATCGTATCGTA
TCTTATTGTATTGTAATGGGTTGTATTGACTTATTTTATTTAGTTAGTTACTTTTGTGTTATTTTATTTATT
TATCTGTTTGTTCGTTTTTGCCTGATCAAAGGTCAATCAGACCCGGTCGTCAAAGTGGCGATTTCCTAG
>m640762061318386/185916/cs202-37/1-572
-TGTATGTATGTATGTATTTATTTATGTATTTATTTTTGAGACGGAGTTTCGCTCTTGTTGCTCAGACTGGT
GTGCGATGGCGCAATCTCGGCTCACTGCAACCTCCGCTTCCCAGGTTCAAGCGATTCTCCTGCCTCAGCCTT
CCTAGCAGCTGGGATTATAGGCATGTGCCACCGCGCCCGGCTAGTTTTGTATTTTCAATTGAGACGGGATTT
CTCCATGTTGGTCGGGCTTGTCTCCAACTCCCGACTTCAGGTGATGCGTCCACCTCGGCATCCCAAAGTGAC
GGGATGACAGGCATGAGCCACCGCGCCCGGCGTATTGTATTGTATTGTATTGTATTGTATTGTATTGTATTG
TATTGTATTGTATTGTATCGTATCGTATTGTATTGTATCCTATCGTATCCTATCGCATCCTATCGTATCGTA
TCTTATTGTATTGTAATGGGTTGTATTGACTTATTTTATTTAGTTAGTTACTTTTGTGTTATTTTATTTATT
TATCTGTTTGTTCGTTTTTGCCTGATCAAAGGTCAATCAGACCCGGTCGTCAAAGTGGCGATTTCCTAG
>m640762061318386/1711786ccs0289186/1-573
ATGTATGTATGTATGTATTTATTTATGTATTTATTTTTGAGACGGAGTTTCGCTCTTGTTGCTCAGACTGGA
GTGCGATGGCGCAATCTCGGCTCACTGCAACCTCCGCTTCCCAGGTTCAAGCGATTCTCCTGCCTCAGCCTT
CCTAGCAGCTGGGATTATAGGCATGTGCCACCGCGCCCGGCTAGTTTTGTATTTTCAATTGAGACGGGATTT
CTCCATGTTGGTCGGGCTTGTCTCCAACTCCCGACTTCAGGTGATGCGTCCACCTCGGCATCCCAAAGTGAC
GGGATGACAGGCATGAGCCACCGCGCCCGGCGTATTGTATTGTATTGTATTGTATTGTATTGTATTGTATTG
TATTGTATTGTTTTGTATCGTATCGTATTGTATTGTATCCTATCGTATCCTATCGCATCCTATCGTATCGTA
TCTTATTGTATTGTAATGGGTTGTATTGACTTATTTTATTTAGTTAGTTACTTTTGTGTTATTTTATTTATT
TATCTGTTTGTTCGTTTTTGCCTGATCAAAGGTCAATCAGACCCGGTCGTCAAAGTGGCGATTTCCTAG
>m840462070322536s4279885/cc1877-931/1-572
-TGTATGTATGTATGTATTTATTTATGTATTTATTTTTGAGACGGAGTTTCGCTCTTGTTGCTCAGACTGGA
GTGCGATGGCGCAATCTCGGCTCACTGCAACCTCCGCTTCCCAGGTTCAAGCGATTCTCCTGCCTCAGCCTT
CCTAGCAGCTGGGATTATAGGCATGTGCCACCGCGCCCGGCTAGTTTTGTATTTTCAATTGAGACGGGATTT
CTCCATGTTGGTCGGGCTTGTCTCCAACTCCCGACTTCAGGTGATGCGTCCACCTCGGCATCCCAAAGTGAC
GGGATGACAGGCATGAGCCACCGCGCCCGGCGTATTGTATTGTATTGTATTGTATTGTATTGTATTGTATTG
TATTGTATTGTATTGTATCGTATCCTATTGTATTGTATCCTATCGTATCCTATCGCATCCTATCGTATCGTA
TCTTATTGTATTGTAATGGTGTGTATTGACTTATTTTATTTAGTTAGTTACTTTTGTGTTATTTTATTTATT
TATCTGTTTGTTCGTTTTTGCCTGATCAAAGGTCAATCAGACCCGGTCGTCAAAGTGGCGATTTCCTAG
>m840462070322536s4320430/cc9270942/1-572
-TGTATGTATGTATGTATTTATTTATGTATTTATTTTTGAGACGGAGTTTCGCTCTTGTTGCTCAGACTGGA
GTGCGATGGCGCAATCTCGGCTCACTGCAACCTCCGCTTCCCAGGTTCAAGCGATTCTCCTGCCTCAGCCTT
CCTAGCAGCTGGGATTATAGGCATGTGCCACCGCGCCCGGCTAGTTTTGTATTTTCAATTGAGACGGGATTT
CTCCATGTTGGTCGGGCTTGTCTCCAACTCCCGACTTCAGGTGATGCGTCCACCTCGGCATCCCAAAGTGAC
GGGATGACAGGCATGAGCCACCGCGCCCGGCGTATTGTATTGTATTGTATTGTATTGTATTGTATTGTATTG
TATTGTATTGTATTGTATCGTATCCTATTGTATTGTATCCTATCGTATCCTATCGCATCCTATGCTATCGTA
TCTTATTGTATTGTAATGGGTTGTATTGACTTATTTTATTTAGTTAGTTACTTTTGTGTTATTTTATTTATT
TATCTGTTTGTTCGTTTTTGCCTGATCAAAGGTCAATCAGACCCGGTCGTCAAAGTGGCGATTTCCTAG
>m840462053122139s3114031/cc1520-574/1-572
-TGTATGTATGTATGTATTTATTTATGTATTTATTTTTGAGACGGAGTTTCGCTCTTGTTGCTCAGACTGGA
GTGCGATGGCGCAATCTCGGCTCACTGCAACCTCCGCTTCCCAGGTTCAAGCGATTCTCCTGCCTCAGCCTT
CCTAGCAGCTGGGATTATAGGCATGTGCCACCGCGCCCGGCTAGTTTTGTATTTTCAATTGAGACGGGATTT
CTCCATGTTGGTCGGGCTTGTCTCCAACTCCCGACTTCAGGTGATGCGTCCACCTCGGCATCCCAAAGTGAC
GGGATGACAGGCATGAGCCACCGCGCCCGGCGGATTGTATTGTATTGTATTGTATTGTATTGTATTGTATTG
TATTGTATTGTATTGTATCGTATCGTATTGTATTGTATCCTATCGTATCCTATCGCATCCTATCGTATCGTA
TCTTATTGTATTGTAATGGGTTGTATTGACTTATTTTATTTAGTTAGTTACTTTTGTGTTATTTTATTTATT
TATCTGTTTGTTCGTTTTTGCCTGATCAAAGGTCAATCAGACCCGGTCGTCAAAGTGGCGATTTCCTAG
>m840462053122139s31167225/cs323-80/1-573
ATGTATGTATGTATGTATTTATTTATGTATTTATTTTTGAGACGGAGTTTCGCTCTTGTTGCTCAGACTGGA
GTGCGATGGCGCAATCTCGGCTCACTGCAACCTCCGCTTCCCAGGTTCAAGCGATTCTCCTGCCTCAGCCTT
CCTAGCAGCTGGGATTATAGGCATGTGCCACCGCGCCCTGCTAGTTTTGTATTTTCAATTGAGACGGGATTT
CTCCATGTTGGTCGGGCTTGTCTCCAACTCCCGACTTCAGGTGATGCGTCCACCTCGGCATCCCAAAGTGAC
GGGATGACAGGCATGAGCCACCGCGCCCGGCGTATTGTATTGTATTGTATTGTATTGTATTGTATTGTATTG
TATTGTATTGTATTGTATCGTATCGTATTGTATTGTATCCTATCGTATCCTATCGCATCCTATCGTATCGTA
TCTTATTGTATTGTAATGGGTTGTATTGACTTATTTTATTTAGTTAGTTACTTTTGTGTTATTTTATTTATT
TATCTGTTTGTTCGTTTTTGCCTGATCAAAGGTCAATCAGACCCGGTCGTCAAAGTGGCGATTTCCTAG
>m640432070323438/1838727ccs152-74/1-572
-TGTATGTATGTATGTATTTATTTATGTATTTATTTTTGAGACGGAGTTTCGCTCTTGTTGCTCAGACTGGA
GTGCGATGGCGCAATCTCGGCTCACTGCAACCTCCGCTTCCCAGGTTCAAGCGATTCTCCTGCCTCAGCCTT
CCTAGCAGCTGGGATTATAGGCATGTGCCACCGCGCCCGGCTAGTTTTGTATTTTCAATTGAGACGGGATTT
CTCCATGTTGGTCGGGCTTGTCTCCAACTCCCGACTTCAGGTGATGCGTCCACCTCGGCATCCCAAAGTGAC
GGGATGACAGGCATGAGCCACCGCGCCCGGCGTATTGTATTGTATTGTATTGTATTGTATTGTATTGTATTG
TATTGTATTGTATTGTTTCGTATCGTATTGTATTGTATCCTATCGTATCCTATCGCATCCTATCGTATCGTA
TCTTATTGTATTGTAATGGGTTGTATTGACTTATTTTATTTAGTTAGTTACTTTTGTGTTATTTTATTTATT
TATCTGTTTGTTCGTTTTTGCCTGATCAAAGGTCAATCAGACCCGGTCGTCAAAGTGGCGATTTCCTAG
>m640432070612343/833067/cs1359-031/1-572
-TGTATGTATGTATGTATTTATTTATGTATTTATTTTTGAGACGGAGTTTCGCTCTTGTTGCTCAGACTGGA
GTGCGATGGCGCAATCTCGGCTCACTGCAACCTCCGCTTCCCAGGTTCAAGCGATTCTCCTGCCTCAGCCTT
CCTAGCAGCTGGGATTATAGGCATGTGCCACCGCGCCCGGCTAGTTTTGTATTTTCAATTGAGACGGGATTT
CTCCATGTTGGTCGGGCTTGTCTCCAACTCCCGACTTCAGGTGATGCGTCCACCTCGGCATCACAAAGTGAC
GGGATGACAGGCATGAGCCACCGCGCCCGGCGTATTGTATTGTATTGTATTGTATTGTATTGTATTGTATTG
TATTGTATTGTATTGTATCGTATCGTATTGTATTGTATCCTATCGTATCCTATCGCATCCTATCGTATCGTA
TCTTATTGTATTGTAATGGGTTGTATTGACTTATTTTATTTAGTTAGTTACTTTTGTGTTATTTTATTTATT
TATCTGTTTGTTCGTTTTTGCCTGATCAAAGGTCAATCAGACCCGGTCGTCAAAGTGGCGATTTCCTAG
>m640432070612343/1204079ccs9091166/1-572
-TGTATGTATGTATGAATTTATTTATGTATTTATTTTTGAGACGGAGTTTCGCTCTTGTTGCTCAGACTGGA
GTGCGATGGCGCAATCTCGGCTCACTGCAACCTCCGCTTCCCAGGTTCAAGCGATTCTCCTGCCTCAGCCTT
CCTAGCAGCTGGGATTATAGGCATGTGCCACCGCGCCCGGCTAGTTTTGTATTTTCAATTGAGACGGGATTT
CTCCATGTTGGTCGGGCTTGTCTCCAACTCCCGACTTCAGGTGATGCGTCCACCTCGGCATCCCAAAGTGAC
GGGATGACAGGCATGAGCCACCGCGCCCGGCGTATTGTATTGTATTGTATTGTATTGTATTGTATTGTATTG
TATTGTATTGTATTGTATCGTATCGTATTGTATTGTATCCTATCGTATCCTATCGCATCCTATCGTATCGTA
TCTTATTGTATTGTAATGGGTTGTATTGACTTATTTTATTTAGTTAGTTACTTTTGTGTTATTTTATTTATT
TATCTGTTTGTTCGTTTTTGCCTGATCAAAGGTCAATCAGACCCGGTCGTCAAAGTGGCGATTTCCTAG
>m640432070612343/1517887ccs1603117/1-573
ATGTATGTATGTATGTATTTATTTATGTATTTATTTTTGAGACGGAGTTTCGCTCTTGTTGCTCAGACTGGA
GTGCGATGGCGCAATCTCGGCTCACTGCAACCTCCGCTTCCCAGGTTCAAGCGATTCTCCTGCCTCAGCCTT
CCTAGCAGCTGGGATTATAGGCATGTGCCACCGCGCCCGGCTAGTTTTGTATTTTCAATTGAGACGGGATTT
CTCCATGTTGGTCGGGCTTGTCTCCAACTCCCGACTTCAGGTGATGCGTCCACCTCGGCATCCCAAAGTGAC
GGGATGACAGGCATGAGCCACCGCGCCCGGCGTATTGTATTGTATTGTATTGTATTGTATTGTATTGTATTG
TATTGTATTGTATTGTATCGTATCGTATTGTATTGTATCCTATCGTATCCTATCGCATCCTATCGTATCGTA
TCTTATTGTATTGTAATGGGTTGTATTGACTTATTTTATTTAGTTAGTTACTTTTGTGTTATTTTATTTATT
TATCTGTTTGTTCGTTTTTGCATGATCAAAGGTCAATCAGACCCGGTCGTCAAAGTGGCGATTTCCTAG
>m640432053000337/474898/cs217-28/1-573
ATGTATGTATGTATGTATTTATTTATGTATTTATTTTTGAGACGGAGTTTCGCTCTTGTTGCTCAGACTGGA
GTGCGATGGCGCAATCTCGGCTCACTGCAACCTCCGCTTCCCAGGTTCAAGCGATTCTCCTGCCTCAGCCTT
CCTAGCAGCTGGGATTATAGGCATGTGCCACCGCGCCCGGCTAGTTTTGTATTTTCAATTGAGACGGGATTT
CTCCATGTTGGTCGGGCTTGTCTCCAACTCCCGACTTCAGGTGATGCGTCCACCTCGGCATCCCAAAGTGAC
GGGATGACAGGCATGAGCCACCGCGCCCGGCGTATTGTATTGTATTGTATTGTATTGTATTGTATTGTATTG
TATTGTATTGTATTGTATCGTATCCTATTGTATTGTATCCTATCGTATCCTATCGCATCCTATCGTATCGTT
TCTTATTGTATTGTATTGGGTTGTATTGACTTATTTTATTTAGTTAGTTACTTTTGTGTTATTTTATTTATT
TATCTGTTTGTTCGTTTTTGCCTGATCAAAGGTCAATCAGACCCGGTCGTCAAAGTGGCGATTTCCTAG
>m640432053000337/689557/cs1449-321/1-572
-TGTATGTATGTATGTATTTATTTATGTATTTATTTTTGAGACGGAGTTTCGCTCTTGTTGCTCAGACTGGA
GTGCGATGGCGCAATCTCGGCTCACTGCAACCTCCGCTTCCCAGGTTCAAGCGATTCTCCTGCCTCAGCCTT
CCTAGCAGCTGGGATTATAGGCATGTGCCACCGCGCCCGGCTAGTTTTGTATTTTCAATTGAGACGGGATTT
CTCCATGTTGGTCGGGCTTGTCTCCAACTCCCGACTTCAGGTGATGCGTCCACCTCGGCATCCCAAAGTGAC
GGGATGACAGGCATGAGCCACCGCGCCCGCCGTATTGTATTGTATTGTATTGTATTGTATTGTATTGTATTG
TATTGTATTGTATTGTATCGTATCGTATTGTATTGTATCCTATCGTATCCTATCGCATCCTATCGTATCGTA
TCTTATTGTATTGTAATGGGTTGTATTGACTTATTTTATTTAGTTAGTTACTTTTGTGTTATTTTATTTATT
TATCTGTTTGTTCGTTTTTGCCTGATCAAAGGTCAATCAGACCCGGTCGTCAAAGTGGCGATTTCCTAG
>m640432053108059/353664/cs936-158/1-572
-TGTATGTATGTATGTATTTATTTATGTATTTATTTTTGAGACGGAGTTTCGCTCTTGTTGCTCAGACTGGA
GTGCGATGGCGCAATCTCGGCTCACTGCAACCTCCGCTTCCCAGGTTCAAGCGATTCTCCTGCCTCAGCCTT
CCTAGCAGCTGGGATTATAGGCATGTGCCACCGCGCCCGGCTAGTTTTGTATTTTCAATTGAGACGGGATTT
CTCCATGTTGGTCGGGCTTGTCTCCAACTCCCGACTTCAGGTGATGCGTCCACCTCGGCATCCCAAAGTGAC
GGGATGACAGGCATGAGCCACCGCGCCCGGCGTATTGTATTGTATTGTATTGTATTGTATTGTATTGTATTG
TATTGTATTGTATTGTATCGTATCGTATTGTATTGTATCCTATCGTATCCTATCGCATCCCATCGTATCGTA
TCTTATTGTATTGTAATGGGTTGTATTGACTTATTTTATTTAGTTAGTTACTTTTGTGTTATTTTATTTATT
TATCTGTTTGTTCGTTTTTGCCTGATCAAAGGTCAATCAGACCCGGTCGTCAAAGTGGCGATTTCCTAG
>m640432053108059/560988/cs1285-757/1-572
-TGTATGTATGTATGTATTTATTTATGTATTTATTTTTGAGACGGAGTTTCGCTCTTGTTGCTCAGACTGGA
GTGCGATGGCGCAATCTCGGCTCACTGCAACCTCCGCTTCCCAGGTTCAAGCGATTCTCCTGCCTCAGCCTT
CCTAGCAGCTGGGATTATAGGCATGTGCCACCGCGCCCGGCTAGTTTTGTATTTTCAATTGAGACGGGATTT
CTCCATGTTGGTCGGGCTTGTCTCCAACTCCCGACTTCAGGTGATGCGTCCACCTCGGCATCCCAAAGTGAC
GGGATGACAGGCATGAGCCACCGCGCCCGGCGTATTGTATTGTATTGTATTGTATTGTATTGTATTGTATTG
TATTGTATTGTATTGTATCGTATCGTATTGTATTGTATCCTATCGTATCCTATCGCATCCTATCGTATCGTA
TCTTATTGTATTGTAATGGGTTGTATTGACTTATTTTATTTAGTTAGTTACTTTTGTGTTCTTTTATTTATT
TATCTGTTTGTTCGTTTTTGCCTGATCAAAGGTCAATCAGACCCGGTCGTCAAAGTGGCGATTTCCTAG
>m640432053108059/901383/cs461-43/1-573
ATGTATGTATGTATGTATTTATTTATGTATTTATTTTTGAGACGGAGTTTCGCTCTTGTTGCTCAGACTGGA
GTGCGATGGCGCAATCTCGGCTCACTGCAACCTCCGCTTCCCAGGTTAAAGCGATTCTCCTGCCTCAGCCTT
CCTAGCAGCTGGGATTATAGGCATGTGCCACCGCGCCCGGCTAGTTTTGTATTTTCAATTGAGACGGGATTT
CTCCATGTTGGTCGGGCTTGTCTCCAACTCCCGACTTCAGGTGATGCGTCCACCTCGGCATCCCAAAGTGAC
GGGATGACAGGCATGAGCCACCGCGCCCGGCGTATTGTATTGTATTGTATTGTATTGTATTGTATTGTATTG
TATTGTATTGTATTGTATCGTATCGTATTGTATTGTATCCTATCGTATCCTATCGCATCCTATCGTATCGTA
TCTTATTGTATTGTAATGGGTTGTATTGACTTATTTTATTTAGTTAGTTACTTTTGTGTTATTTTATTTATT
TATCTGTTTGTTCGTTTTTGCCTGATCAAAGGTCAATCAGACCCGGTCGTCAAAGTGGCGATTTCCTAG
>m640432053108059/1406083ccs003-55/1-572
-TGTATGTATGTATGTATTTATTTATGTATTTATTTTTGAGACGGAGTTTCGCTCTTGTTGCTCAGACTGGA
GTGCGATGGCGCAATCTCGGCTCACTGCAACCTCCGCTTCCCAGGTTCAAGCGATTCTCCTGCCTCAGCCTT
CCTAGCAGCTGGGATTATAGGCATGTGCCACCGCGCCCGGCTAGTTTTGTAATTTCAATTGAGACGGGATTT
CTCCATGTTGGTCGGGCTTGTCTCCAACTCCCGACTTCAGGTGATGCGTCCACCTCGGCATCCCAAAGTGAC
GGGATGACAGGCATGAGCCACCGCGCCCGGCGTATTGTATTGTATTGTATTGTATTGTATTGTATTGTATTG
TATTGTATTGTATTGTATCGTATCGTATTGTATTGTATCCTATCGTATCCTATCGCATCCTATCGTATCGTA
TCTTATTGTATTGTAATGGGTTGTATTGACTTATTTTATTTAGTTAGTTACTTTTGTGTTATTTTATTTATT
TATCTGTTTGTTCGTTTTTGCCTGATCAAAGGTCAATCAGACCCGGTCGTCAAAGTGGCGATTTCCTAG
>m641362060215130/1529436ccs453-05/1-572
-TGTATGTATGTATGTATTTATTTATGTATTTATTTTTGAGACGGAGTTTCGCTCTTGTTGCTCAGACTGGA
GTGCGATGGCGCAATCTCGGCTCACTGCAACCTCCGCTTCCCAGGTTCAAGCGATTCTCCTGCCTCAGCCTT
CCTAGCAGCTGGGATTATAGGCATGTGCCACCGCGCCCGGCTAGTTTTGTATTTTCAATTGAGACGGGATTT
CTCCATGTTGGTCGGGCTTGTCTCCAACTCCCGACTTCAGGTGATGCGTCCACCTCGGCATCCCAAAGTGAC
GGGATGACAGGCATGAGCCACCGGGCCCGGCGTATTGTATTGTATTGTATTGTATTGTATTGTATTGTATTG
TATTGTATTGTATTGTATCGTATCGTATTGTATTGTATCCTATCGTATCCTATCGCATCCTATCGTATCGTA
TCTTATTGTATTGTAATGGGTTGTATTGACTTATTTTATTTAGTTAGTTACTTTTGTGTTATTTTATTTATT
TATCTGTTTGTTCGTTTTTGCCTGATCAAAGGTCAATCAGACCCGGTCGTCAAAGTGGCGATTTCCTAG
>m641362062806287/357000/cs1583-955/1-573
ATGTATGTATGTATGTATTTATTTATGTATTTATTTTTGAGACGGAGTTTCGCTCTTGTTGCTCAGACTGGA
GTGCGATGGCGCAATCTCGGCTCACTGCAACCTCCGCTTCCCAGGTTCAAGCGATTCTCCTGCCTCAGCCTT
CCTAGCAGCTGGGATTATAGGCATGTGCCACCGCGCCCGGCTAGTTTTGTATTTTCAATTGAGACGGGATTT
CTCCATGTTGGTCGGGCTTGTCTCCAACTCCCGACTTCAGGTGATGCGTCCACCTCGGCATCCCAAAGTGAC
GGGATGACAGGCATGAGCCACCGCGCCCGGCGTATTGTATTGTATTGTATTGTATTGTATTGTATTGTATTG
TATTGTATTGTATTGTATCGTATCGTATTGTATTGTATCCTATCGTATCCTATCGCATCCTATCGTATCGTA
TCTTATTGTATTGTAATGGGTTGTATTGACTTATTTTATTTAGTTAGTTACTTTTGTGTTATTTTATTTATT
TATCTGTTTGTTCGTTTTTGCCTGATCACAGGTCAATCAGACCCGGTCGTCAAAGTGGCGATTTCCTAG
>m641362062806287/779273/cs948-92/1-573
ATGTATGTATGTATGTATTTATTTATGTATTTATTTTTGAGACGGAGTTTCGCTCTTGTTGCTCAGACTGGA
GTGCGATGGCGCAATCTCGGCTCACTGCAACCTCCGCTTCCCAGGTTCAAGCGATTCTCCTGCCTCAGCCTT
CCTAGCAGCTGGGATTATAGGCATGTGCCACCGCGCCCGGCTAGTTTTGTATTTTCAATTGAGACGGGATTT
CTCCATGTTGGTCGGGCTTGTCTCCAACTCCCGACTTCAGGTGATGCGTCCACCTCGGCATCCCAAAGTGAC
GGGATGACAGGCATGAGCCACCGCGCCCGGCGTATTGTATTGTATGGTATTGTATTGTATTGTATTGTATTG
TATTGTATTGTATTGTATCGTATCGTATTGTATTGTATCCTATCGTATCCTATCGCATCCTATCGTATCGTA
TCTTATTGTATTGTAATGGGTTGTATTGACTTATTTTATTTAGTTAGTTACTTTTGTGTTATTTTATTTATT
TATCTGTTTGTTCGTTTTTGCCTGATCAAAGGTCAATCAGACCCGGTCGTCAAAGTGGCGATTTCCTAG
>m641362062806287/1921190ccs8512108/1-572
-TGTATGTATGTATGTATTTATTTATGTATTTATTTTTGAGACGGAGTTTCGCTCTTGTTGCTCAGACTGGA
GTGCGATGGCGCAATCTCGGCTCACTGCAACCTCCGCTTCCCAGGTTCAAGCGATTCTCCTGCCTCAGCCTT
CCTAGCAGCTGGGATTATAGGCATGTGCCACCGCGCCCGGCTAGTTTTGTATTTTCAATTGAGAAGGGATTT
CTCCATGTTGGTCGGGCTTGTCTCCAACTCCCGACTTCAGGTGATGCGTCCACCTCGGCATCCCAAAGTGAC
GGGATGACAGGCATGAGCCACCGCGCCCGGCGTATTGTATTGTATTGTATTGTATTGTATTGTATTGTATTG
TATTGTATTGTATTGTATCGTATCGTATTGTATTGTATCCTATCGTATCCTATCGCATCCTATCGTATCGTA
TCTTATTGTATTGTAATGGGTTGTATTGACTTATTTTATTTAGTTAGTTACTTTTGTGTTATTTTATTTATT
TATCTGTTTGTTCGTTTTTGCCTGATCAAAGGTCAATCAGACCCGGTCGTCAAAGTGGCGATTTCCTAG
>m641362062912541/1925432ccs0113268/1-572
-TGTATGTATGTATGTATTTATTTATGTATTTATTTTTGAGACGGAGTTTCGCTCTTGTTGCTCAGACTGGA
GTGCGATGGCGCAATCTCGGCTCACTGCAACCTCCGCTTCCCAGGTTCAAGCGATTCTCCTGCCTCAGCCTT
CCTAGCAGCTGGGATTATAGGCATGTGCCACCGCGCCCGGCTAGTTTTGTATTTTCAATTGAGACGGGATTT
CTCCATGTTGGTCGGGCTTGTCTCCAACTCCCGACTTCAGGTGATGCGTCCACCTCGGCATCCCAAAGTGAC
GGGATGACAGGCATGAGCCACCGCGCCCGGCGTATTGTATTGTATTGTATTGTATTGTATTGTATTGTATTG
TATTGTATTGTATTGTATCGTATCGTATTGTATTGTATCCTATCGTATCCTATCGCATTCTATCGTATCGTA
TCTTATTGTATTGTAATGGGTTGTATTGACTTATTTTATTTAGTTAGTTACTTTTGTGTTATTTTATTTATT
TATCTGTTTGTTCGTTTTTGCCTGATCAAAGGTCAATCAGACCCGGTCGTCAAAGTGGCGATTTCCTAG
>m641362062517499/927735/cs127-19/1-573
ATGTATGTATGTATGTATTTATTTATGTATTTATTTTTGAGACGGAGTTTCGCTCTTGTTGCTCAGACTGGA
GTGCGATGGCGCAATCTCGGCTCACTGCAACCTCCGCTTCCCAGGTTCAAGCGATTCTCCTGCCTCAGCCTT
CCTAGCAGCTGGGATTATAGGCATGTGCCACCGCGCCCGGCTAGTTTTGTATTTTCAATTGAGACGGGATTT
CTCCATGTTGGTCGGGCTTGTCTCCAACTCCCGACTTCAGGTGATGCGTCCACCTCGGCATCCCAAAGTGAC
GGGATGACAGGCATGAGCCACCGCGCCCGGCGTATTGTATTGTATTGTATTGTATTGTATTGTATTGTATTG
TATTGTATTGTATTGTATCGTAACGTATTGTATTGTATCCTATCGTATCCTATCGCATCCTATCGTATCGTA
TCTTATTGTATTGTAATGGGTTGTATTGACTTATTTTATTTAGTTAGTTACTTTTGTGTTATTTTATTTATT
TATCTGTTTGTTCGTTTTTGCCTGATCAAAGGTCAATCAGACCCGGTCGTCAAAGTGGCGATTTCCTAG
>m641362062700027/31154/cs207-269/1-572
ATGTATGTATGTATGTATTTATTTATGTATTTATTTTTGAGACGGAGTTTCGCTCTTGTTGCTCAGACTGGA
GTGCGATGGCGCAATCTCGGCTCACTGCAACCTCCGCTTCCCAGGTTCAAGCGATTCTCCTGCCTCAGCCTT
CCTAGCAGCTGGGATTATAGGCATGTGCCACCGCGCCCGGCTAGTTTTGTATTTTCAATTGAGACGGGATTT
CTCCATGTTGGTCGGGCTTGTCTCCAACTCCCGACTTCAGGTGATGCGTCCACCTCGGCATCCCAAAGTGAC
GGGATGACAGGCATGAGCCACCGCGCCCGGCGTATTGTATTGTATTGTATTGTATTGTATTGTATTGTATTG
TATTGTATTGTATTGTATCGTATCCTATTGTATTGTATCCTATCGTATCCTATCGCATCCTATCGTATCGTA
TCTTATTGTATTGTAATGGGTTGTATTGACTTATTTTATTTAGTTAGTACTTTTTGTGTTATTTTATTTATT
TATCTGTTTGTTCGTTTTTGCCTGATCAAAGGTCAATCAGACCCGGTCGTCAAAGTGGCGATT-CCTAG
>m640432070405285/852929/cs769-74/1-572
-TGTATGTATGTATGTATTTATTTATGTATTTATTTTTGAGACGGAGTTTCGCTCTTGTTGCTCAGACTGGA
GTGCGATGGCGCAATCTCGGCTCACTGCAACCTCCGCTTCCCAGGTTCAAGCGATTCTCCTGCCTCAGCCTT
CCTAGCAGCTGGGATTATAGGCATGTGCCACCGCGCCCGGCTAGTTTTGTATTTCCAATTGAGACGGGATTT
CTCCATGTTGGTCGGGCTTGTCTCCAACTCCCGACTTCAGGTGATGCGTCCACCTCGGCATCCCAAAGTGAC
GGGATGACAGGCATGAGCCACCGCGCCCGGCGTATTGTATTGTATTGTATTGTATTGTATTGTATTGTATTG
TATTGTATTGTATTGTATCGTATCGTATTGTATTGTATCCTATCGTATCCTATCGCATCCTATCGTATCGTA
TCTTATTGTATTGTAATGGGTTGTATTGACTTATTTTATTTAGTTAGTTACTTTTGTGTTATTTTATTTATT
TATCTGTTTGTTCGTTTTTGCCTGATCAAAGGTCAATCAGACCCGGTCGTCAAAGTGGCGATTTCCTAG
>m840812112402121s22233195/cs796-53/1-573
ATGTATGTATGTATGTATTTATTTATGTATTTATTTTTGAGACGGAGTTTCGCTCTTGTTGCTCAGACTGGA
GTGCGATGGCGCAATCTCGGCTCACTGCAACCTCCGCTTCCCAGGTTCAAGCGATTCTCCTGCCTCAGCCTT
CCTAGCAGCTGGGATTATAGGCATGTGCCACCGCGCCCGGCTAGTTTTGTATTTTCAATTGAGACGGGATTT
CTCCATGTTGGTCGGGCTTGTCTCCAACTCCCGACTTCAGGTGATGCGTCCACCTCGGCATCCCAAAGTGAC
GGGATGACAGGCATGAGCCACCGCGCCCGGCGTATTGTATTGTATTGTATTGTATTGTATTGTATTGTATTG
TATTGTATTGTATTGTATCGTATCGTAATGTATTGTATCCTATCGTATCCTATCGCATCCTATCGTATCGTA
TCTTATTGTATTGTAATGGGTTGTATTGACTTATTTTATTTAGTTAGTTACTTTTGTGTTATTTTATTTATT
TATCTGTTTGTTCGTTTTTGCCTGATCAAAGGTCAATCAGACCCGGTCGTCAAAGTGGCGATTTCCTAG
>m640432062517483/1678635ccs670-22/1-573
ATGTATGTATGTATGTATTTATTTATGTATTTATTTTTGAGACGGAGTTTCGCTCTTGTTGCTCAGACTGGA
GTGCGATGGCGCAATCTCGGCTCACTGCAACCTCCGCTTCCCAGGTTCAAGCGATTCTCCTGCCTCAGCCTT
CCTAGCAGCTGGGATTATAGGCATGTGCCACCGCGCCCGGCTAGTTTTGTATTTTCAATTGAGACGGGATTT
CTCCATGTTGGTCGGGCTTGTCTCCAACTCCCGACTTCAGGTGATGCGTCCACCTCGGCATCCCAAAGTGAC
GGGATGACAGGCATGAGCCACCGCGCCCGGCGTATTGTATTGTATTGTATTGTATTGTATTGTATTGTATTG
TATTGTATTGTATTGTATCGTATCGTATTGTATTGTATCCTATCGTATCCTATCGCATCCTATCGTATCGTA
TCTTATTGTATTGTAATGGGTTGTATTGACTTATTTTATTTAGTTAGTTACTTTTGTGTTATTTTATTTATT
TATCTGTTTGTTCGTTTTTGCCTGATCAAAGGTCAATCAGACCCGGTCGTCAAGGTGGCGATTTCCTAG
>m640432062517483/1724410ccs006-58/1-573
ATGTATGTATGTATGTATTTATTTATGTATTTATTTTTGAGACGGAGTTTCGCTCTTGTTGCTCAGACTGGA
GTGCGATGGCGCAATCTCGGCTCACTGCAACCTCCGCTTCCCAGGTTCAAGCGATTCTCCTGCCTCAGCCTT
CCTAGCAGCTGGGATTATAGGCATGTGCCACCGCGCCCGGCTAGTTTTGTATTTTCAATTGAGACGGGATTT
CTCCATGTTGGTCGGGCTTGTCTCCAACTCCCGACTTCAGGTGATGCGTCCACCTCGGCATCCCAAAGTGAC
GGGATGACAGGCATGAGCCACCGCGCCCGGCGTATTGTATTGTATTGTATTGTATTGTATTGTATTGTATTG
TATTGTATTGTATTGTATCGTATCGTATTGTATTGTATCCTATCGTATCCTATCGCATCCTATCGTATCGTA
TCTTATTGTATTGTAATGGGTTGTATTGACTTATTTTATTTAGTTAGTTACTTTTGTGTTATTTTATTTATT
TATCTGTTTGTTCGTTTTTGCCTGATCAAAGGTCAATCAGACCCGGCCGTCAAAGTGGCGATTTCCTAG
>m640432062517483/1296148ccs872-44/1-573
ATGTATGTATGTATGTATTTATTTATGTATTTTATTTTGAGACGGAGTTTCGCTCTTGTTGCTCAGACTGGA
GTGCGATGGCGCAATCTCGGCTCACTGCAACCTCCGCTTCCCAGGTTCAAGCGATTCTCCTGCCTCAGCCTT
CCTAGCAGCTGGGATTATAGGCATGTGCCACCGCGCCCGGCTAGTTTTGTATTTTCAATTGAGACGGGATTT
CTCCATGTTGGTCGGGCTTGTCTCCAACTCCCGACTTCAGGTGATGCGTCCACCTCGGCATCCCAAAGTGAC
GGGATGACAGGCATGAGCCACCGCGCCCGGCGTATTGTATTGTATTGTATTGTATTGTATTGTATTGTATTG
TATTGTATTGTATTGTATCGTATCCTATTGTATTGTATCCTATCGTATCCTATCGCATCCTATCGTATCGTA
TCTTATTGTATTGTAATGGGTTGTATTGACTTATTTTATTTAGTTAGTTACTTTTGTGTTATTTTATTTATT
TATCTGTTTGTTCGTTTTTGCCTGATCAAAGGTCAATCAGACCCGGTCGTCAAAGTGGCGATTTCCTAG
>m640432062700017/681641/cs1823-895/1-572
-TGTATGTATGTATGTATTTATTTATGTATTTATTTTTGAGACGGAGTTTCGCTCTTGTTGCTCAGACTGGA
GTGCGATGGCGCAATCTCGGCTCACTGCAACCTCCGCTTCCCAGGTTCAAGCGATTCTCCTGCCTCAGCCTT
CCTAGCAGCTGGGATTATAGGCATGTGCCACCGCGCCCGGCTAGTTTTGTATTTTCAATTGAGACGGGATTT
CTCCATGTTGGTCGGGCTTGTCTCCAACTCCCGACTTCAGGTGATGCGTCCACCTCGGCATCCCAAAGTGAC
GGGATGACAGGCATGAGCCACCGCGCCCGGCGTATTGTATTGTATTGTATTGTATTGTATTGTATTGTATTG
TATTGTATTGTATTGTATCGTATCGTATTGTATTGTATCCTATCGTATCCTATCGCATCCTATCGTATCGTA
TCTTATTGTATTGTAATGGGTTGTATTGACTTATTTTATTTAGTTAGTTACTTTTGTGTTATTTTATTTATT
TATCTGTTTGTTCGTTTTTGCCTGATCAAAGGTCAATCAGAACCGGTCGTCAAAGTGGCGATTTCCTAG
>m640432062700017/810049/cs715-88/1-572
-TGTATGTATGTATGTATTTATTTATGTATTTATTTTTGAGACGGAGTTTCGCTCTTGTTGCTCAGACTGGA
GTGCGATGGCGCAATCTCGGCTCACTGCAACCTCCGCTTCCCAGGTTCAAGCGATTCTCCTGCCTCAGCCTT
CCTAGCAGCTGGGATTATAGGCTTGTGCCACCGCGCCCGGCTAGTTTTGTATTTTCAATTGAGACGGGATTT
CTCCATGTTGGTCGGGCTTGTCTCCAACTCCCGACTTCAGGTGATGCGTCCACCTCGGCATCCCAAAGTGAC
GGGATGACAGGCATGAGCCACCGCGCCCGGCGTATTGTATTGTATTGTATTGTATTGTATTGTATTGTATTG
TATTGTATTGTATTGTATCGTATCGTATTGTATTGTATCCTATCGTATCCTATCGCATCCTATCGTATCGTA
TCTTATTGTATTGTAATGGGTTGTATTGACTTATTTTATTTAGTTAGTTACTTTTGTGTTATTTTATTTATT
TATCTGTTTGTTCGTTTTTGCCTGATCAAAGGTCAATCAGACCCGGTCGTCAAAGTGGCGATTTCCTAG
>m640432062806271/622561/cs1412-384/1-573
ATGTATGTATGTATGTATTTATTTATGTATTTATTTTTGAGACGGAGTTTCGCTCTTGTTGCTCAGACTGGA
GTGCGATGGCGCAATCTCGGCTCACTGCAACCTCCGCTTCCCAGGTTCAAGCGATTCTCCTGCCTCAGCCTT
CCTAGCAGCTGGGATTATAGGCATGTGCCACCGCGCCCGGCTAGTTTTGTATTTTCAATTGAGACGGGATTT
CTCCATGTTGGTCGGGCTTGTCTCCAACTCCCGACTTCAGGTGATGCGTCCACCTCGGCATCCCAAAGTGAC
GGGATGACAGGCATGAGCCACCGCGCCCGGCGTATTGTATTGTATTGTATTGTATTTTATTGTATTGTATTG
TATTGTATTGTATTGTATCGTATCGTATTGTATTGTATCCTATCGTATCCTATCGCATCCTATCGTATCGTA
TCTTATTGTATTGTAATGGGTTGTATTGACTTATTTTATTTAGTTAGTTACTTTTGTGTTATTTTATTTATT
TATCTGTTTGTTCGTTTTTGCCTGATCAAAGGTCAATCAGACCCGGTCGTCAAAGTGGCGATTTCCTAG
>m640432062806271/1900415ccs2620119/1-573
ATGTATGTATGTATGTATTTATTTATGTATTTATTTTTGAGACGGAGTTTCGCTCTTGTGGCTCAGACTGGA
GTGCGATGGCGCAATCTCGGCTCACTGCAACCTCCGCTTCCCAGGTTCAAGCGATTCTCCTGCCTCAGCCTT
CCTAGCAGCTGGGATTATAGGCATGTGCCACCGCGCCCGGCTAGTTTTGTATTTTCAATTGAGACGGGATTT
CTCCATGTTGGTCGGGCTTGTCTCCAACTCCCGACTTCAGGTGATGCGTCCACCTCGGCATCCCAAAGTGAC
GGGATGACAGGCATGAGCCACCGCGCCCGGCGTATTGTATTGTATTGTATTGTATTGTATTGTATTGTATTG
TATTGTATTGTATTGTATCGTATCGTATTGTATTGTATCCTATCGTATCCTATCGCATCCTATCGTATCGTA
TCTTATTGTATTGTAATGGGTTGTATTGACTTATTTTATTTAGTTAGTTACTTTTGTGTTATTTTATTTATT
TATCTGTTTGTTCGTTTTTGCCTGATCAAAGGTCAATCAGACCCGGTCGTCAAAGTGGCGATTTCCTAG
>m640432062806271/1622610ccs6695126/1-573
ATGTATGTATGTATGTATTTATTTATGTATTTATTTTTGAGACGGAGTTTCGCTCTTGTTGCTCAGACTGGA
GTGCGATGGCGCAATCTCGGCTCACTGCAACCTCCGCTTCCCAGGTTCAAGCGATTCTCCTGCCTCAGCCTT
CCTAGCAGCTGGGATTATAGGCATGTGCCACCGCGCCCGGCTAGTTTTGTATTTTCAATTGAGACGGGATTT
CTCCATGTTGGTCGGGCTTGTCTCCAACTCCCGACTTCAGGTGATGCGTCCACCTCGGCATCCCAAAGTGAC
GGGATGACAGGCATGAGCCACCGCGCCCGGCGTATTGTATTGTATTGTATTGTATTGTATTGTATTGTATTG
TATTGTATTGAATTGTATCGTATCGTATTGTATTGTATCCTATCGTATCCTATCGCATCCTATCGTATCGTA
TCTTATTGTATTGTAATGGGTTGTATTGACTTATTTTATTTAGTTAGTTACTTTTGTGTTATTTTATTTATT
TATCTGTTTGTTCGTTTTTGCCTGATCAAAGGTCAATCAGACCCGGTCGTCAAAGTGGCGATTTCCTAG
>m640432062912528/587265/cs1608-380/1-572
-TGTATGTATGTATGTATTTATTTATGTATTTATTTTTGAGACGGAGTTTCGCTCTTGTTGCTCAGACTGGA
GTGCGATGGCGCAATCTCGGCTCACTGCAACCTCCGCTTCCCAGGTTCAAGCGATTCTCCTGCCTCAGCCTT
CCTAGCAGCTGGGATTATAGGCATGTGCCACCGCGCCCGGCTAGTTTTGTATTTTCAATTGAGACGGGATTT
CTCCATGTTGGTCGGGCTTGTCTCCAACTCCCGACTTCAGGTGATGCGGCCACCTCGGCATCCCAAAGTGAC
GGGATGACAGGCATGAGCCACCGCGCCCGGCGTATTGTATTGTATTGTATTGTATTGTATTGTATTGTATTG
TATTGTATTGTATTGTATCGTATCGTATTGTATTGTATCCTATCGTATCCTATCGCATCCTATCGTATCGTA
TCTTATTGTATTGTAATGGGTTGTATTGACTTATTTTATTTAGTTAGTTACTTTTGTGTTATTTTATTTATT
TATCTGTTTGTTCGTTTTTGCCTGATCAAAGGTCAATCAGACCCGGTCGTCAAAGTGGCGATTTCCTAG
>m640432062912528/1812678ccs522-04/1-572
-TGTATGTATGTATGTATTTATTTATGTATTTATTTTTGAGACGGAGTTTCGCTCTTGTTGCTCAGACTGGA
GTGCGATGGCGCAATCTCGGCTCACTGCAACCTCCGCTTCCCAGGTTCAAGCGATTCTCCTGCCTCAGCCTT
CCTAGCAGCTGGGATTATAGGCATGTGCCACCGCGCCCGGCTAGTTTTGTATTTTCAATTGAGACGGGATTT
CTCCATGTTGGTCGGGCTTGTCTCCAACTCCCGACTTCAGGTGATGCGTCCACCTCCGCATCCCAAAGTGAC
GGGATGACAGGCATGAGCCACCGCGCCCGGCGTATTGTATTGTATTGTATTGTATTGTATTGTATTGTATTG
TATTGTATTGTATTGTATCGTATCGTATTGTATTGTATCCTATCGTATCCTATCGCATCCTATCGTATCGTA
TCTTATTGTATTGTAATGGGTTGTATTGACTTATTTTATTTAGTTAGTTACTTTTGTGTTATTTTATTTATT
TATCTGTTTGTTCGTTTTTGCCTGATCAAAGGTCAATCAGACCCGGTCGTCAAAGTGGCGATTTCCTAG
>m640432061820194/186059/cs1644-816/1-573
ATGTATGTATGTATGTATTTATTTATGTATTTATTTTTGAGACGGAGTTTCGCTCTTGTTGCTCAGACTGGA
GTGCGATGGCGCAATCTCGGCTCACTGCAACCTCCGCTTCCCAGGTTCAAGCGATTCTCCTGCCTCAGCCTT
CCTAGCAGCTGGGATTATAGGCATGTGCCACCGCGCCCGGCTAGTTTTGTATTTTCAATTGAGACGGGATTT
CTCCATGTTGGTCGGGCTTGTCTCCAACTCCCGACTTCAGGTGATGCGTCCACCTCGGCATCCCAAAGTGAC
GGGATGACAGGCATGAGCCACCGCGCCCGGCGTATTGTATTGTATTGTAATGTATTGTATTGTATTGTATTG
TATTGTATTGTATTGTATCGTATCGTATTGTATTGTATCCTATCGTATCCTATCGCATCCTATCGTATCGTA
TCTTATTGTATTGTAATGGGTTGTATTGACTTATTTTATTTAGTTAGTTACTTTTGTGTTATTTTATTTATT
TATCTGTTTGTTCGTTTTTGCCTGATCAAAGGTCAATCAGACCCGGTCGTCAAAGTGGCGATTTCCTAG
>m640432061820194/874031/cs350-42/1-573
ATGTATGTATGTATGTATTTATTTATGTATTTATTTTTGAGACGGAGTTTCGCTCTTGTTGCTCAGACTGGA
GTGCGATGGCGCAATCTCGGCTCACTGCAACCTCCGCTTCCCAGGTTCAAGCGATTCTCCTGCCTCAGCCTT
CCTAGCAGCTGGGATTATAGGCATGTGCCACCGCGCCCGGCTAGTTTTGTATTTTCAATTGAGACGGGATTT
CTCCATGTTGGTCGGGCTTGTCTCCAACTCCCGACATCAGGTGATGCGTCCACCTCGGCATCCCAAAGTGAC
GGGATGACAGGCATGAGCCACCGCGCCCGGCGTATTGTATTGTATTGTATTGTATTGTATTGTATTGTATTG
TATTGTATTGTATTGTATCGTATCGTATTGTATTGTATCCTATCGTATCCTATCGCATCCTATCGTATCGTA
TCTTATTGTATTGTAATGGGTTGTATTGACTTATTTTATTTAGTTAGTTACTTTTGTGTTATTTTATTTATT
TATCTGTTTGTTCGTTTTTGCCTGATCAAAGGTCAATCAGACCCGGTCGTCAAAGTGGCGATTTCCTAG
>m640432062017320/224835/cs46-108/1-573
ATGTATGTATGTATGTATTTATTTATGTATTTATTTTTGAGACGGAGTTTCGCTCTTGTTGCTCAGACTGGA
GTGCGATGGCGCAATCTCGGCTCACTGCAACCTCCGCTTCCCAGGTTCAAGCGATTCTCCTGCCTCAGCCTT
CCTAGCAGCTGGGATTATAGGCATGTGCCACCGCGCCCGGCTAGTTTTGTATTTTCAATTGAGACGGGATTT
CTCCATGTTGGTCGGGCTTGTCTCCAACTCCCGACTTCAGGTGATGCGTCCACCTCGGCATCCCAAAGTGAC
GGGATGACAGGCATGAGCCACCGCGCCCGGCGTATTGTATTGTATTGTATTGTATTGTATTGTATTGTATTG
TATTGTATTGTATTGTATCGTATCGTATTGTATTGTATCCTATCGTATCCTATCGCATCCTATCGTATCGTA
TCTTATTGTATTGTATTGGGTTGTATTGACTTATTTTATTTAGTTAGTTACTTTTGTGTTATTTTATTTATT
TATCTGTTTGTTCGTTTTTGCCTGATCAAAGGTCAATCAGACCCGGTCGTCAAAGTGGCGATTTCCTAG
>m640432062017320/935300/cs3928-100/1-573
ATGTATGTATGTATGTATTTATTTATGTATTTATTTTTGAGACGGAGTTTCGCTCTTGTTGCTCAGACTGGA
GTGCGATGGCGCAATCTCGGCTCACTGCAACCTCCGCTTCCCAGGTTCAAGCGATTCTCCTGCCTCAGCCTT
CCTAGCAGCTGGGATTATAGGCATGTGCCACCGCGCCCGGCTAGTTTTGTATTTTCAATTGAGACGGGATTT
CTCCATGTTGGTCGGGCTTGTCTCCAACTCCCGACTTCAGGTGATGCGTCCACCTCGGCATCCCAAAGTGAC
GGGATGACAGGCATGAGCCACCGCGCCCGGCGTATTGTATTGTATTGTATTGTATTGTATTGTATTGTATTG
TATTGTATTGTATTGTATCGTATCCTATTGTATTGTATCCTATCGTATCCTATCGCATCCTATCGTATCGTA
TCTTATTGTATTGTAATGGGTTGTATTGACTTATTTTATTTAGTTAGTTACTTTTGTGTTTATTTTATTATT
TATCTGTTTGTTCGTTTTTGCCTGATCAAAGGTCAATCAGACCCGGTCGTCAAAGTGGCGATTTCCTAG
>m640432062017320/1599945ccs6336390/1-573
ATGTATGTATGTATGTATTTATTTATGTATTTATTTTTGAGACGGAGTTTCGCTCTTGTTGCTCAGACTGGA
GTGCGATGGCGCAATCTCGGCTCACTGCAACCTCCGCTTCCCAGGTTCAAGCGATTCTCCTGCCTCAGCCTT
CCTAGCAGCTGGGATTATAGGCATGTGCCACCGCGCCCGGCTAGTTTTGTATTTTCAATTGAGACGGGATTT
CTCCATGTTGGTCGGGCTTGTCTCCAACTCCCGACTTCAGGTGATGCGTCCACCTCGGCATCCCAAAGTGAC
GGGATGACAGGCATGAGCCACCGCGCCCGGCGTATTGTATTGTATTGTATTGTATTGTATTGTATTGTATTG
TATTGTATTGTATTGTATCGTATCGTATTGTATTGTATCCTATCGTATCCTATCGAATCCTATCGTATCGTA
TCTTATTGTATTGTAATGGGTTGTATTGACTTATTTTATTTAGTTAGTTACTTTTGTGTTATTTTATTTATT
TATCTGTTTGTTCGTTTTTGCCTGATCAAAGGTCAATCAGACCCGGTCGTCAAAGTGGCGATTTCCTAG
>m640432062017320/1082649ccs097-69/1-572
-TGTATGTATGTATGTATTTATTTATGTATTTATTTTTGAGACGGAGTTTCGCTCTTGTTGCTCAGACTGGA
GTGCGATGGCGCAATCTCGGCTCACTGCAACCTCCGCTTCCCAGGTTCAAGCGATTCTCCTGCCTCAGCCTT
CCTAGCAGCTGGGATTATAGGCATGTGCCACCGCGCCCGGCTAGTTTTGTATTTTCAATTGAGACGGGATTT
CTCCATGTTGGTCGGGCTTGTCTCCAACTCCCGACTTCAGGTGATGCGTCCACCTCGGCATCCCAAAGTGAC
GGGATGACAGGCATGAGCCACCGCGCCCGGCGTATTGTATTGTATTGTATTGTATTGTATTGTATTGTATTG
TATTGTATTGTATTGTATCGTATCGTATTGTATTGTATCCTATCGTATCCTATCGAATCCTATCGTATCGTA
TCTTATTGTATTGTAATGGGTTGTATTGACTTATTTTATTTAGTTAGTTACTTTTGTGTTATTTTATTTATT
TATCTGTTTGTTCGTTTTTGCCTGATCAAAGGTCAATCAGACCCGGTCGTCAAAGTGGCGATTTCCTAG
>m640432062123442/125482/cs695-66/1-572
-TGTATGTATGTATGTATTTATTTATGTATTTATTTTTGAGACGGAGTTTCGCTCTTGTTGCTCAGACTGGA
GTGCGATGGCGCAATCTCGGCTCACTGCAACCTCCGCTTTCCAGGTTCAAGCGATTCTCCTGCCTCAGCCTT
CCTAGCAGCTGGGATTATAGGCATGTGCCACCGCGCCCGGCTAGTTTTGTATTTTCAATTGAGACGGGATTT
CTCCATGTTGGTCGGGCTTGTCTCCAACTCCCGACTTCAGGTGATGCGTCCACCTCGGCATCCCAAAGTGAC
GGGATGACAGGCATGAGCCACCGCGCCCGGCGTATTGTATTGTATTGTATTGTATTGTATTGTATTGTATTG
TATTGTATTGTATTGTATCGTATCGTATTGTATTGTATCCTATCGTATCCTATCGCATCCTATCGTATCGTA
TCTTATTGTATTGTAATGGGTTGTATTGACTTATTTTATTTAGTTAGTTACTTTTGTGTTATTTTATTTATT
TATCTGTTTGTTCGTTTTTGCCTGATCAAAGGTCAATCAGACCCGGTCGTCAAAGTGGCGATTTCCTAG
>m640432062123442/319352/cs2952-424/1-573
ATGTATGTATGTATGTATTTATTTATGTATTTATTTTTGAGACGGAGTTTCGCTCTTGTTGCTCAGACTGGA
GTGCGATGGCGCAATCTCGGCTCACTGCAACCTCCGCTTCCCAGGTTCAAGCGATTCTCCTGCCTCAGCCTT
CCTAGCAGCTGGGATTATAGGCATGTGCCACCGCGCCCGGCTAGTTTTTGTATTTCAATTGAGACGGGATTT
CTCCATGTTGGTCGGGCTTGTCTCCAACTCCCGACTTCAGGTGATGCGTCCACCTCGGCATCCCAAAGTGAC
GGGATGACAGGCATGAGCCACCGCGCCCGGCGTATTGTATTGTATTGTATTGTATTGTATTGTATTGTATTG
TATTGTATTGTATTGTATCGTATCCTATTGTATTGTATCCTATCGTATCCTATCGCATCCTATCGTATCGTA
TCTTATTGTATTGTAATGGGTTGTATTGACTTATTTTATTTAGTTAGTTACTTTTGTGTTATTTTATTTATT
TATCTGTTTGTTCGTTTTTGCCTGATCAAAGGTCAATCAGACCCGGTCGTCAAAGTGGCGATTTCCTAG
>m640432062306096/117102/cs103-17/1-573
ATGTATGTATGTATGTATTTATTTATGTATTTATTTTTGAGACGGAGTTTCGCTCTTGTTGCTCAGACTGGA
GTGCGATGGCGCAATCTCGGCTCACTGCAACCTCCGCTTCCCAGGTTCAAGCGATTCTCCTGCCTCAGCCTT
CCTAGCAGCTGGGATTATAGGCATGTGCCACCGCGCCCGGCTAGTTTTGTATTTTCAATTGAGACGGGATTT
CTCCATGTTGGTCGGGCTTGTCTCCAACTCCCGACTTCAGGTGATGCGTCCACCTCGGCATCCCAAAGTGAC
GGGATGACAGGCATGAGCCACCGCGCCCGGCGTATTGTATTGTATTGTATTGTATTGTATTGTATTGTATTG
TATTGTATTGTATTGTATCGTATCGTATTGTATTGTATCCTATCGTATCCTATCGCATCCTATCGTATCGTA
TCTTATTGTATTGTAATGGGTTGTATTGACTTATTTTATTTAGTTAGTTACTTTTGTGTTATTTTATTTATT
TATCTGTTTGTTCTTTTTTGCCTGATCAAAGGTCAATCAGACCCGGTCGTCAAAGTGGCGATTTCCTAG
>m640432062306096/1872610ccs7294286/1-573
ATGTATGTATGTATGTATTTATTTATGTATTTATTTTTGAGACGGAGTTTCGCTCTTGTTGCTCAGACTGGA
GTGCGATGGCGCAATCTCGGCTCACTGCAACCTCCGCTTCCCAGGTTCAAGCGATTCTCCTGCCTCAGCCTT
CCTAGCAGCTGGGATTATAGGCATGTGCCACCGCGCCCGGCTAGTTTTGTATTTTCAATTGAGACGGGATTT
CTCCATGTTGGTCGGGCTTGTCTCCAACTCCCGACTTCAGGTGATGCGTCCACCTCGGCATCCCAAAGTGAC
GGGATGACAGGCATGAGCCACCGCGCCCGGCGTATTGTATTGTATTGTATTGTATTGTATTGTATTGTATTG
TATTGTATTGTATTGTATCGTATCGTATTGTATTGTATCCTATCGTATCCTATCGCATCCTATCGTATCGTA
TCTTATTGTATTGTAATGGGTTGTATTGACTTATTTTATTTAGTTAGTTACTTTTGTGTAATTTTATTTATT
TATCTGTTTGTTCGTTTTTGCCTGATCAAAGGTCAATCAGACCCGGTCGTCAAAGTGGCGATTTCCTAG
>m840812122212131s3558490/cc8452924/1-572
-TGTATGTATGTATGTATTTATTTATGTATTTATTTTTGAGACGGAGTTTCGCTCTTGTTGCTCAGACTGGA
GTGCGATGGCGCAATCTCGGCTCACTGCAACCTCCGCTTCCCAGGTTCAAGCGATTCTCCTGCCTCAGCCTT
CCTAGCAGCTGGGATTATAGGCATGTGCCACCGCGCCCGGCTAGTTTTGTATTTTCAATTGAGACGGGATTT
CTCCATGTTGGTCGGGCTTGTCTCCAACTCCCGACTTCAGGTGATGCGTCCACCTCGGCATCCCAAAGTGAC
GGGATGACAGGCATGAGCCACCGCGCCCGGCGTATTGTATTGTATTGTATTGTATTGTATTGTATTGTATTG
TATTGTATTGTATTGTATCGTATCGTATTGTATTGTATCCTATCGTATCCTATCGCATCCTATCGTATCGTA
TCTTATTGTATTGTAATGGGTTGTATTGACTTATTTTATTTAGTTAGTTACTTTTGTGTTATTTTATTTATT
TATCTGTTTGTTCGTTTTTGCCTGATCAAAGGTCAATCAGACCCGGTGGTCAAAGTGGCGATTTCCTAG
>m640432052018019/1426917ccs8242181/1-572
-TGTATGTATGTATGTATTTATTTATGTATTTATTTTTGAGACGGAGTTTCGCTCTTGTTGCTCAGACTGGA
GTGCGATGGCGCAATCTCGGCTCACTGCAACCTCCGCTTCCCAGGTTCAAGCGATTCTCCTGCCTCAGCCTT
CCTAGCAGCTGGGATTATAGGCATGTGCCACCCCCCCCGGCTAGTTTTGTATTTTCAATTGAGACGGGATTT
CTCCATGTTGGTCGGGCTTGTCTCCAACTCCCGACTTCAGGTGATGCGTCCACCTCGGCATCCCAAAGTGAC
GGGATGACAGGCATGAGCCACCGCGCCCGGCGTATTGTATTGTATTGTATTGTATTGTATTGTATTGTATTG
TATTGTATTGTATTGTATCGTATCCTATTGTATTGTATCCTATCGTATCCTATCGCATCCTATCGTATCGTA
TCTTATTGTATTGTAATGGGTTGTATTGACTTATTTTATTTAGTTAGTTACTTTTGTGTTATTTTATTTATT
TATCTGTTTGTTCGTTTTTGCCTGATCAAAGGTCAATCAGACCCGGTCGTCAAAGTGGCGATTTCCTAG
>m641362051602225/1213323ccs297-89/1-572
ATGTATGTATGTATGTATTTATTTATGTATTTATTTTTGAGACGGAGTTTCGCTCTTGTTGCTCAGACTGGA
GTGCGATGGCGCAATCTCGGCTCACTGCAACCTCCGCTTCCA-GGTTCAAGCGATTCTCCTGCCTCAGCCTT
CCTAGCAGCTGGGATTATAGGCATGTGCCACCGCGCCCGGCTAGTTTTGTATTTTCAATTGAGACGGGATTT
CTCCATGTTGGTCGGGCTTGTCTCCAACTCCCGACTTCAGGTGATGCGTCCACCTCGGCATCCCAAAGTGAC
GGGATGACAGGCATGAGCCACCGCGCCCGGCGTATTGTATTGTATTGTATTGTATTGTATTGTATTGTATTG
TATTGTATTGTATTGTATCGTATCCTATTGTATTGTATCCTATCGTATCCTATCGCATCCTATCGTATCGTA
TCTTATTGTATTGTAATGGGTTGTATTGACTTATTTTATTTAGTTAGTTACTTTTGTGTTATTTTATTTATT
TATCTGTTTGTTCGTTTTTGCCTGATCAAAGGTCAATCAGACCCGGTCGTCAAAGTGGCGATTTCCTAG
>m840812110502464s32329658/cs910-67/1-572
-TGTATGTATGTATGTATTTATTTATGTATTTATTTTTGAGACGGAGTTTCGCTCTTGTTGCTCAGACTGGA
GTGCGATGGCGCAATCTCGGCTCACTGCAACCTCCGCTTCCCAGGTTCAAGCGATTCTCCTGCCTCAGCCTT
CCTAGCAGCTGGGATTATAGGCATGTGCCACCGCGCCCGGCTAGTTTTGTATTTTCAATTGAGACGGGATTT
CTCCATGTTGGTCGGGCTTGTCTCCAACTCCCGACTTCAGGTGATGCGTCCACCTCGGCATCCCAAAGTGAC
GGGATGACAGGCATGAGCCACCGCGCCCGGCGTATTGTATTGTATTGTATTGTATTGTATTGTATTGTATTG
TATTGTATTGTATTGTATCGTATCCTATTGTATTGTATCCTATCGTATCCTATCGCATCCTATCGTATCGTA
TCTTATTGTATTGTAATGGGTGTATTTGACTTATTTTATTTAGTTAGTTACTTTTGTGTTATTTTATTTATT
TATCTGTTTGTTCGTTTTTGCCTGATCAAAGGTCAATCAGACCCGGTCGTCAAAGTGGCGATTTCCTAG
>m840812110502464s32285377/cs129-86/1-572
-TGTATGTATGTATGTATTTATTTATGTATTTATTTTTGAGACGGAGTTTCGCTCTTGTTGCTCAGACTGGA
GTGCGATGGCGCAATCTCGGCTCACTGCCACCTCCGCTTCCCAGGTTCAAGCGATTCTCCTGCCTCAGCCTT
CCTAGCAGCTGGGATTATAGGCATGTGCCACCGCGCCCGGCTAGTTTTGTATTTTCAATTGAGACGGGATTT
CTCCATGTTGGTCGGGCTTGTCTCCAACTCCCGACTTCAGGTGATGCGTCCACCTCGGCATCCCAAAGTGAC
GGGATGACAGGCATGAGCCACCGCGCCCGGCGTATTGTATTGTATTGTATTGTATTGTATTGTATTGTATTG
TATTGTATTGTATTGTATCGTATCGTATTGTATTGTATCCTATCGTATCCTATCGCATCCTATCGTATCGTA
TCTTATTGTATTGTAATGGGTTGTATTGACTTATTTTATTTAGTTAGTTACTTTTGTGTTATTTTATTTATT
TATCTGTTTGTTCGTTTTTGCCTGATCAAAGGTCAATCAGACCCGGTCGTCAAAGTGGCGATTTCCTAG
>m840812110502464s31346957/cs431103/1-572
-TGTAGGTATGTATGTATTTATTTATGTATTTATTTTTGAGACGGAGTTTCGCTCTTGTTGCTCAGACTGGA
GTGCGATGGCGCAATCTCGGCTCACTGCAACCTCCGCTTCCCAGGTTCAAGCGATTCTCCTGCCTCAGCCTT
CCTAGCAGCTGGGATTATAGGCATGTGCCACCGCGCCCGGCTAGTTTTGTATTTTCAATTGAGACGGGATTT
CTCCATGTTGGTCGGGCTTGTCTCCAACTCCCGACTTCAGGTGATGCGTCCACCTCGGCATCCCAAAGTGAC
GGGATGACAGGCATGAGCCACCGCGCCCGGCGTATTGTATTGTATTGTATTGTATTGTATTGTATTGTATTG
TATTGTATTGTATTGTATCGTATCGTATTGTATTGTATCCTATCGTATCCTATCGCATCCTATCGTATCGTA
TCTTATTGTATTGTAATGGGTTGTATTGACTTATTTTATTTAGTTAGTTACTTTTGTGTTATTTTATTTATT
TATCTGTTTGTTCGTTTTTGCCTGATCAAAGGTCAATCAGACCCGGTCGTCAAAGTGGCGATTTCCTAG
>m840812110502464s3327087/cc1695267/1-572
-TGTATGTATGTATGTATTTATTTATGTATTTATTTTTGAGACGGAGTTTCGCTCTTGTTGCTCAGACTGGA
GTGCGATGGCGCAATCTCGGCTCACTGCAACCTCCGCTTCCCAGGTTCAAGCGATTCTCCTGCCTCAGCCTT
CCTAGCAGCTGGGATTATAGGCATGTGCCACCGCGCCCGGCTAGTTTTGTATTTTCAATTGAGACGGGATTT
CTCCATGTTGGTCGGGCTTGTCTCCAACTCCCGACTTCAGGTGATGCGTCCACCTCGGCATCCCAAAGTGAC
GGGATGACAGGCATGAGCCACCGCGCCCGGCGTATTGTATTGTATTGTATTGTATTGTATTGTATTGTATTG
TATTGTATTGTATTGATTCGTATCCTATTGTATTGTATCCTATCGTATCCTATCGCATCCTATCGTATCGTA
TCTTATTGTATTGTAATGGGTTGTATTGACTTATTTTATTTAGTTAGTTACTTTTGTGTTATTTTATTTATT
TATCTGTTTGTTCGTTTTTGCCTGATCAAAGGTCAATCAGACCCGGTCGTCAAAGTGGCGATTTCCTAG
>m840812110502464s3206433/cc2219291/1-572
-TGTATGTATTTGTGTATTTATTTATGTATTTATTTTTGAGACGGAGTTTCGCTCTTGTTGCTCAGACTGGA
GTGCGATGGCGCAATCTCGGCTCACTGCAACCTCCGCTTCCCAGGTTCAAGCGATTCTCCTGCCTCAGCCTT
CCTAGCAGCTGGGATTATAGGCATGTGCCACCGCGCCCGGCTAGTTTTGTATTTTCAATTGAGACGGGATTT
CTCCATGTTGGTCGGGCTTGTCTCCAACTCCCGACTTCAGGTGATGCGTCCACCTCGGCATCCCAAAGTGAC
GGGATGACAGGCATGAGCCACCGCGCCCGGCGTATTGTATTGTATTGTATTGTATTGTATTGTATTGTATTG
TATTGTATTGTATTGTATCGTATCCTATTGTATTGTATCCTATCGTATCCTATCGCATCCTATCGTATCGTA
TCTTATTGTATTGTAATGGGTTGTATTGACTTATTTTATTTAGTTAGTTACTTTTGTGTTATTTTATTTATT
TATCTGTTTGTTCGTTTTTGCCTGATCAAAGGTCAATCAGACCCGGTCGTCAAAGTGGCGATTTCCTAG
>m840812110502464s3146114/cc4072444/1-573
ATGTATGTATGTATGTATTTATTTATGTATTTATTTTTGAGACGGAGTTTCGCTCTTGTTGCTCAGACTGGA
GTGCGATGGCGCAATCTCGGCTCACTGCAACCTCCGCTTCCCAGGTTCAAGCGATTCTCCTGCCTCAGCCTT
CCTAGCAGCTGGGATTATAGGCATGTGCCACCGCGCCCGGCTAGTTTTGTATTTTCAATTGAGACGGGATTT
CTCCATGTTGGTCGGGCTTGTCTCCAACTCCGGACTTCAGGTGATGCGTCCACCTCGGCATCCCAAAGTGAC
GGGATGACAGGCATGAGCCACCGCGCCCGGCGTATTGTATTGTATTGTATTGTATTGTATTGTATTGTATTG
TATTGTATTGTATTGTATCGTATCGTATTGTATTGTATCCTATCGTATCCTATCGCATCCTATCGTATCGTA
TCTTATTGTATTGTAATGGGTTGTATTGACTTATTTTATTTAGTTAGTTACTTTTGTGTTATTTTATTTATT
TATCTGTTTGTTCGTTTTTGCCTGATCAAAGGTCAATCAGACCCGGTCGTCAAAGTGGCGATTTCCTAG
>m640762030618597/10650/cs279-321/1-572
-TGTATGTATGTATGTATTTATTTATGTATTTATTTTTGAGACGGAGTTTCGCTCTTGTTGCTCAGACTGGA
GTGCGATGGCGCAATCTCGGCTCACTGCAACCTCCGCTTCCCAGGTTCAAGCGATTCTCCTGCCTCAGCCTT
CCTAGCAGCTGGGATTATAGGCATGTGCCACCGCGCCCGGCTAGTTTTGTATTTTCAATTGAGACGGGATTT
CTCCATGTTGGTCGGGCTTGTCTCCAACTCCCGACTTCAGGTGATGCGTCCACCTCGGCATCCCAAAGTGAC
GGGATGACAGGCATGAGCCACCGCGCCCGGCGTATTGTATTGTATTGTATTGTATTGTATTGTATTGTATTG
TATTGTATCGTATCGTATCGTATCCTATTGTATTGTATCCTATCGTATCCTATCGCATCCTATCGTATCGTA
TCTTATTGTATTGTAATGGGTTGTATTGACTTATTTTATTTAGTTAGTTACTTTTGTGTTATTTTATTTATT
TATCTGTTTGTTCGTTTTTGCCTGATCAAAGGTCAATCAGACCCGGTCGTCAAAGTGGCGATTTCCTAG
>m640762030618597/983291/cs24-83/1-573
ATGTATGTATGTATGTATTTATTTATGTATTTAATTTTGAGACGGAGTTTCGCTCTTGTTGCTCAGACTGGA
GTGCGATGGCGCAATCTCGGCTCACTGCAACCTCCGCTTCCCAGGTTCAAGCGATTCTCCTGCCTCAGCCTT
CCTAGCAGCTGGGATTATAGGCATGTGCCACCGCGCCCGGCTAGTTTTGTATTTTCAATTGAGACGGGATTT
CTCCATGTTGGTCGGGCTTGTCTCCAACTCCCGACTTCAGGTGATGCGTCCACCTCGGCATCCCAAAGTGAC
GGGATGACAGGCATGAGCCACCGCGCCCGGCGTATTGTATTGTATTGTATTGTATTGTATTGTATTGTATTG
TATTGTATTGTATTGTATCGTATCGTATTGTATTGTATCCTATCGTATCCTATCGCATCCTATCGTATCGTA
TCTTATTGTATTGTAATGGGTTGTATTGACTTATTTTATTTAGTTAGTTACTTTTGTGTTATTTTATTTATT
TATCTGTTTGTTCGTTTTTGCCTGATCAAAGGTCAATCAGACCCGGTCGTCAAAGTGGCGATTTCCTAG
>m640762030618597/1707913ccs0434100/1-573
ATGTATGTATGTATGTATTTATTTATGTATTTATTTTTGAGACGGAGTTTCGCTCTTGTTGCTCAGACTGGA
GTGCGATGGCGCAATCTCGGCTCACTGCAACCTCCGCTTCCCAGGTTCAAGCGATTCTCCTGCCTCAGCCTT
CCTAGCAGCTGGGATTATAGGCATGTGCCACCGCGCCCGGCTAGTTTTGTATTTTCAATTGAGACGGGATTT
CTCCATGTTGGTCGGGCTTGTCTCCAACTCCCGACTTCAGGTGATGCGTCCACCTCGGCATCCCAAAGTGAC
GGGATGACAGGCATGAGCCACCGCGCCCGGCGTATTGTATTGTATTGTATTGTATTGTATTGTATTGTATTG
TATTGTATTGTATGGTATCGTATCGTATTGTATTGTATCCTATCGTATCCTATCGCATCCTATCGTATCGTA
TCTTATTGTATTGTAATGGGTTGTATTGACTTATTTTATTTAGTTAGTTACTTTTGTGTTATTTTATTTATT
TATCTGTTTGTTCGTTTTTGCCTGATCAAAGGTCAATCAGACCCGGTCGTCAAAGTGGCGATTTCCTAG
>m640762030819446/1800521ccs896-48/1-572
-TGTATGTATGTATGTATTTATTTATGTATTTATTTTTGAGACGGAGTTTCGCTCTTGTTGCTCAGACTGGA
GTGCGATGGCGCAATCTCGGCTCACTGCAACCTCCGCTTCCCAGGTTCAAGCGATTCTCCTGCCTCAGCCTT
CCTAGCAGCTGGGATTATAGGCATGTGCCACCGCGCCCGGCTAGTTTTGTATTTTCAATTGAGACGGGATTT
CTCCATGTTGGTCGGGCTTGTCTCCAACTCCCGACTTCAGGTGATGCGTCCACCTCGGCATCCCAAAGTGAC
GGGATGACAGGCATGAGCCACCGCGCCCGGCGTATTGTATTGTATTGTATTGTATTGTATTGTATTGTATTG
TATTGTATTGTATTGTATCGTATCGTATTGTATTGTATCCTATCGTATCCTATCGCATCCTATCGTATCGTA
TCTTATTGTATTGTAATGGGTTGTATTGACTTATTTTATTTAGTTAGTTACTTTTGTGTTATTTTATTTATT
TATCTGTTTGTTCGTTTTTGCCTGATCAAAGGTCAATCAGAGCCGGTCGTCAAAGTGGCGATTTCCTAG
>m640762030819446/1680335ccs695-067/1-572
-TGTATGTATGTATGTATTTATTTATGTATTTATTTTTGAGACGGAGTTTCGCTCTTGTTGCTCAGACTGGA
GTGCGATGGCGCAATCTCGGCTCACTGCAACCTCCGCTTCCCAGGTTCAAGCGATTCTCCTGCCTCAGCCTT
CCTAGCAGCTGGGATTATAGGCATGTGCCACCGCGCCCGGCTAGTTTTGTATTTTCAATTGAGACGGGATTT
CTCCATGTTGGTCGGGCTTGTCTCCAACTCCCGACTTCAGGTGATGCGTCCACCTCGGCATCCCAAAGTGAC
GGGATGACAGGCATGAGCCACCGCGCCCGGCGTATTGTATTGTATTGTATTGTATTGTATTGTATTGTATTG
TATTGTATTGTATTGTATCGTATCGTATTGTATTGTATCCTATCGTATCCTATCGCATCCTATCGTATCGTA
TCTTATTGTATTGTAATGGGTTGTATTGACTTATTATATTTAGTTAGTTACTTTTGTGTTATTTTATTTATT
TATCTGTTTGTTCGTTTTTGCCTGATCAAAGGTCAATCAGACCCGGTCGTCAAAGTGGCGATTTCCTAG
>m640762031001570/1077268ccs9160173/1-573
ATGTATGTATGTATGTATTTATTTATGTATTTATTTTTGAGACGGAGTTTCGCTCTTGTTGCTCAGACTGGA
GTGCGATGGCGCAATCTCGGCTCACTGCAACCTCCGCTTCCCAGGTTCAAGCGATTCTCCTGCCTCAGCCTT
CCTAGCAGCTGGGATTATAGGCATGTGCCACCGCGCCCGGCTAGTTTTGTATTTTCAATTGAGACGGGATTT
CTCCATGTTGGTCGGGCTTGTCTCCAACTCCCGACTTCAGGTGATGCGTCCACCTCGGCATCCCAAAGTGAC
GGGATGACAGGCATGAGCCACCGCGCCCGGCGTATTGTATTGTATTGTATTGTATTGTATTGTATTGTATTG
TATTGTATTGTATTGTATCGTATCGTATTGTATTGTATCCTATCGTATCCTATCGCATCCTATCGTATCGTA
TCTTATTGTATTGTAATGGGTTGTATTGACTTATTTTATTTAGTTAGTTACTTTTGTGTTATTTTATTTATT
TATCTGTTTGTTCGTTTTTGCCTGATCAAAGGTCAATCAGACCCGTTCGTCAAAGTGGCGATTTCCTAG
>m640762031108235/151526/cs716-88/1-573
ATGTATGTATGTATGTATTTATGTATGTATTTAATTTTGAGACGGAGTTTCGCTCTTGTTGCTCAGACTGGA
GTGCGATGGCGCAATCTCGGCTCACTGCAACCTCCGCTTCCCAGGTTCAAGCGATTCTCCTGCCTCAGCCTT
CCTAGCAGCTGGGATTATAGGCATGTGCCACCGCGCCCGGCTAGTTTTGTATTTTCAATTGAGACGGGATTT
CTCCATGTTGGTCGGGCTTGTCTCCAACTCCCGACTTCAGGTGATGCGTCCACCTCGGCATCCCAAAGTGAC
GGGATGACAGGCATGAGCCACCGCGCCCGGCGTATTGTATTGTATTGTATTGTATTGTATTGTATTGTATTG
TATTGTATTGTATTGTATCGTATCCTATTGTATTGTATCCTATCGTATCCTATCGCATCCTATCGTATCGTA
TCTTATTGTATTGTAATGGGTTGTATTGACTTATTTTATTTAGTTAGTTACTTTTGTGTTATTTTATTTATT
TATCTGTTTGTTCGTTTTTGCCTGATCAAAGGTCAATCAGACCCGGTCGTCAAAGTGGCGATTTCCTAG
>m840462120209099s32431426/cs11781260/1-573
ATGTATGTATGTATGTAGTTATTTATGTATTTATTTTTGAGACGGAGTTTCGCTCTTGTTGCTCAGACTGGA
GTGCGATGGCGCAATCTCGGCTCACTGCAACCTCCGCTTCCCAGGTTCAAGCGATTCTCCTGCCTCAGCCTT
CCTAGCAGCTGGGATTATAGGCATGTGCCACCGCGCCCGGCTAGTTTTGTATTTTCAATTGAGACGGGATTT
CTCCATGTTGGTCGGGCTTGTCTCCAACTCCCGACTTCAGGTGATGCGTCCACCTCGGCATCCCAAAGTGAC
GGGATGACAGGCATGAGCCACCGCGCCCGGCGTATTGTATTGTATTGTATTGTATTGTATTGTATTGTATTG
TATTGTATTGTATTGTATCGTATCGTATTGTATTGTATCCTATCGTATCCTATCGCATCCTATCGTATCGTA
TCTTATTGTATTGTAATGGGTTGTATTGACTTATTTTATTTAGTTAGTTACTTTTGTGTTATTTTATTTATT
TATCTGTTTGTTCGTTTTTGCCTGATCAAAGGTCAATCAGACCCGGTCGTCAAAGTGGCGATTTCCTAG
>m54329U1062422123/923419ccs199-71/1-573
ATGTATGTATGTATGTATTTATTTATGTATTTATTTTTGAGACGGAGTTTCGCTCTTGTTGCTCAGACTGGA
GTGCGATGGCGCAATCTCGGCTCACTGCAACCTCCGCTTCCCAGGTTCAAGCGATTCTCCTGCCTCAGCCTT
CCTAGCAGCTGGGATTATAGGCATGTGCCACCGCGCCCGGCTAGTTTTGTATTTTCAATTGAGACGGGATTT
CTCCATGTTGGTCGGGCTTGTCTCCAACTCCCGACTTCAGGTGATGCGTCCACCTCGGCATCCCAAAGTGAC
GGGATGACAGGCATGAGCCACCGCGCCCGGCGTATTGTATTGTATTGTATTGTATTGTATTGTATTGTATTG
TATTGTATTGTATTGTATCGTATCGTATTGTATTGTATCCTATCGTATCCTATCGCATCCTATCGTATCGTA
TCTTATTGTATTGTAATGGGTTGTATTGACTTATTTTATTTAGTTCGTTACTTTTGTGTTATTTTATTTATT
TATCTGTTTGTTCGTTTTTGCCTGATCAAAGGTCAATCAGACCCGGTCGTCAAAGTGGCGATTTCCTAG
>m54329U1062422123/071510/cc6921793/1-573
ATGTATGTATGTATGTATTTATTTATGTATTTATTTTTGAGACGGAGTTTCGCTCTTGTTGCTCAGACTGGA
GTGCGATGGCGCAATCTCGGCTCACTGCAACCTCCGCTTCCCAGGTTCAAGCGATTCTCCTGCCTCAGCCTT
CCTAGCAGCTGGGATTATAGGCATGTGCCACCGCGCCCGGCTAGTTTTGTATTTTCAATTGAGACGGGATTT
CTCCATGTTGGTCGGGCTTGTCTCCAACTCCCGACTTCAGGTGATGCGTCCACCTCGGCATCCCAAAGTGAC
GGGATGACAGGCATGAGCCACCGCGCCCGGCGTATTGTATTGTATTGTATTGTATTGTATTGTATTGTATTG
TATTGTATTGTATTGTATCGTATCGTATTGTATTGTATCCTATCGTATCCTATCGCATCCTATCGTATCGTA
TCTTATTGTATTGTAATGGGTTGTATTGACTTAATTTATTTAGTTAGTTACTTTTGTGTTATTTTATTTATT
TATCTGTTTGTTCGTTTTTGCCTGATCAAAGGTCAATCAGACCCGGTCGTCAAAGTGGCGATTTCCTAG
>m54329U1062902431/611598ccs816-38/1-573
ATGTATGTATGTATGTATTTATTTATGTATTTATTTTTGAGACGGAGTTTCGCTCTTGTTGCTCAGACTGGA
GTGCGATGGCGCAATCTCGGCTCACTGCAACCTCCGCTTCCCAGGTTCAAGCGATTCTCCTGCCTCAGCCTT
CCTAGCAGCTGGGATTATAGGCATGTGCCACCGCGCCCGGCTAGTTTTGTATTTTCAATTGAGACGGGATTT
CTCCATGTTGGTCGGGCTTGTCTCCAACTCCCGACTTCAGGTGATGCGTCCACCTCGGCATCCCAAAGTGAC
GGGATGACAGGCATGAGCCACCGCGCCCGGCGTATTGTATTGTATTGTATTGTATTGTATTGTATTGTATTG
TATTGTATTGTATTGTATCGTATCGTATTGTATTGTATCCTATCGTATCCTATCGCATCCTATCGTATCGTA
TCTTATTGTATTGTAATGGGTTGTATTGACTTATTTTATTTAGTTAGTTACTTTGGTGTTATTTTATTTATT
TATCTGTTTGTTCGTTTTTGCCTGATCAAAGGTCAATCAGACCCGGTCGTCAAAGTGGCGATTTCCTAG
>m640432020918401/1075668ccs579-051/1-572
-TGTATGTATGTATGTATTTATTTATGTATTTATTTTTGAGACGGAGTTTCGCTCTTGTTGCTCAGACTGGA
GTGCGATGGCGCAATCTCGGCTCACTGCAACCTCCGCTTCCCAGGTTCAAGCGATTCTCCTGCCTCAGCCTT
CCTAGCAGCTGGGATTATAGGCATGTGCCACCGCCGCCGGCTAGTTTTGTATTTTCAATTGAGACGGGATTT
CTCCATGTTGGTCGGGCTTGTCTCCAACTCCCGACTTCAGGTGATGCGTCCACCTCGGCATCCCAAAGTGAC
GGGATGACAGGCATGAGCCACCGCGCCCGGCGTATTGTATTGTATTGTATTGTATTGTATTGTATTGTATTG
TATTGTATTGTATTGTATCGTATCCTATTGTATTGTATCCTATCGTATCCTATCGCATCCTATCGTATCGTA
TCTTATTGTATTGTAATGGGTTGTATTGACTTATTTTATTTAGTTAGTTACTTTTGTGTTATTTTATTTATT
TATCTGTTTGTTCGTTTTTGCCTGATCAAAGGTCAATCAGACCCGGTCGTCAAAGTGGCGATTTCCTAG
>m640762062123421/1491531ccs15-18/1-573
ATGTATGTATGTATGTATTTATTTATGTATTTATTTTTGAGACGGAGTTTCGCTCTTGTTGCTCAGACTGGA
GTGCGATGGCGCAATCTCGGCTCACTGCAACCTCCGCTTCCCAGGTTCAAGCGATTCTCCTGCCTCAGCCTT
CCTAGCAGCTGGGATTATAGGCATGTGCCACCGCGCCCGGCTAGTTTTGTATTTTCAATTGAGACGGGATTT
CTCCATGTTGGTCGGGCTTGTCTCCAACTCCCGACTTCAGGTGATGCGTCCACCTCGGCATCCCAAAGTGAC
GGGATGACAGGCATGAGCCACCGCGCCCGGCGTATTGTATTGTATTGTATTGTATTGTATTGTATTGTATTG
TATTGTATTGTATTGTATCGTATCGTATTGTATTGTATCCTATCGTATCCTATCGCATCCTATCGTATCGTA
TCTTATTGTATTGTAATGGGTTGTATTGACTTATTTTATTTAGTTAGTTACTTTTGTGTTATTTTATTTATT
TATCTGTTTGTTCGTTTTTGCTTGATCAAAGGTCAATCAGACCCGGTCGTCAAAGTGGCGATTTCCTAG
>m640762062123421/1635938ccs4172174/1-573
ATGTATGTATGTATGTATTTATTTATGTATTTATTTTTGAGACGGAGTTTCGCTCTTGTTGCTCAGACTGGA
GTGCGATGGCGCAATCTCGGCTCACTGCAACCTCCGCTTCCCAGGTTCAAGCGATTCTCCTGCCTCAGCCTT
CCTAGCAGCTGGGATTATAGGCATGTGCCACCGCGCCCGGCTAGTTTTGTATTTTCAATTGAGACGGGATTT
CTCCATGTTGGTCGGGCTTGTCTCCAACTCCCGACTTCAGGTGCTGCGTCCACCTCGGCATCCCAAAGTGAC
GGGATGACAGGCATGAGCCACCGCGCCCGGCGTATTGTATTGTATTGTATTGTATTGTATTGTATTGTATTG
TATTGTATTGTATTGTATCGTATCGTATTGTATTGTATCCTATCGTATCCTATCGCATCCTATCGTATCGTA
TCTTATTGTATTGTAATGGGTTGTATTGACTTATTTTATTTAGTTAGTTACTTTTGTGTTATTTTATTTATT
TATCTGTTTGTTCGTTTTTGCCTGATCAAAGGTCAATCAGACCCGGTCGTCAAAGTGGCGATTTCCTAG
>m840462072018230s11935719/cs845-02/1-572
-TGTATGTATGTATGTATTTATTTATGTATTTATTTTTGAGACGGAGTTTCGCTCTTGTTGCTCAGACTGGA
GTGCGATGGCGCAATCTCGGCTCACTGCAACCTCCGCTTCCCAGGTTCAAGCGATTCTCCTGCCTCAGCCTT
CCTAGCAGCTGGGATTATAGGCATGTGCCACCGCGCCCGGCTAGTTTTGTATTTTCAATTGAGACGGGATTT
CTCCATGTTGGTCGGGCTTGTCTCCAACTCCCGACTTCAGGTGATTCGTCCACCTCGGCATCCCAAAGTGAC
GGGATGACAGGCATGAGCCACCGCGCCCGGCGTATTGTATTGTATTGTATTGTATTGTATTGTATTGTATTG
TATTGTATTGTATTGTATCGTATCGTATTGTATTGTATCCTATCGTATCCTATCGCATCCTATCGTATCGTA
TCTTATTGTATTGTAATGGGTTGTATTGACTTATTTTATTTAGTTAGTTACTTTTGTGTTATTTTATTTATT
TATCTGTTTGTTCGTTTTTGCCTGATCAAAGGTCAATCAGACCCGGTCGTCAAAGTGGCGATTTCCTAG
>m840462072018230s11892885/cs10821154/1-572
-TGTATGTATGTATGTATTTATTTATGTATTTATTTTTGAGACGGAGTTTCGCTCTTGTTGCTCAGACTGGA
GTGCGATGGCGCAATCTCGGCTCACTGCAACCTCCGCTTCCCAGGTTCAAGCGATTCTCCTGCCTCAGCCTT
CCTAGCAGCTGGGATTATAGGCATGTGCCACCGCGCCCGGCTAGTTTTGTATTTTTCATTGAGACGGGATTT
CTCCATGTTGGTCGGGCTTGTCTCCAACTCCCGACTTCAGGTGATGCGTCCACCTCGGCATCCCAAAGTGAC
GGGATGACAGGCATGAGCCACCGCGCCCGGCGTATTGTATTGTATTGTATTGTATTGTATTGTATTGTATTG
TATTGTATTGTATTGTATCGTATCCTATTGTATTGTATCCTATCGTATCCTATCGCATCCTATCGTATCGTA
TCTTATTGTATTGTAATGGGTTGTATTGACTTATTTTATTTAGTTAGTTACTTTTGTGTTATTTTATTTATT
TATCTGTTTGTTCGTTTTTGCCTGATCAAAGGTCAATCAGACCCGGTCGTCAAAGTGGCGATTTCCTAG
>m640432062518443/371539/cs1615-087/1-573
ATGTATGTATGTATGTATTTATTTATGTATTTATTTTTGAGACGGAGTTTCGCTCTTGTTGCTCAGACTGGA
GTGCGATGGCGCAATCTCGGCTCACTGCAACCTCCGCTTCCCAGGTTCAAGCGATTCTCCTGCCTCAGCCTT
CCTAGCAGCTGGGATTATAGGCATGTGCCACCGCGCCCGGCTAGTTTTGTATTTTCAATTGAGACGGAATTT
CTCCATGTTGGTCGGGCTTGTCTCCAACTCCCGACTTCAGGTGATGCGTCCACCTCGGCATCCCAAAGTGAC
GGGATGACAGGCATGAGCCACCGCGCCCGGCGTATTGTATTGTATTGTATTGTATTGTATTGTATTGTATTG
TATTGTATTGTATTGTATCGTATCGTATTGTATTGTATCCTATCGTATCCTATCGCATCCTATCGTATCGTA
TCTTATTGTATTGTAATGGGTTGTATTGACTTATTTTATTTAGTTAGTTACTTTTGTGTTATTTTATTTATT
TATCTGTTTGTTCGTTTTTGCCTGATCAAAGGTCAATCAGACCCGGTCGTCAAAGTGGCGATTTCCTAG
>m640432062518443/1055454ccs2935150/1-573
ATGTATGTATGTATGTATTTATTTATGTATTTATTTTTGAGACGGAGTTTCGCTCTTGTTGCTCAGACTGGA
GTGCGATGGCGCAATCTCGGCTCACTGCAACCTCCGCTTCCCAGGTTCAAGCGATTCTCCTGCCTCAGCCTT
CCTAGCAGCTGGGATTATAGGCATGTGCCACCGCGCCCGGCTAGTTTTGTATTTTCAATTGAGACGGGATTT
CTCCATGTTGGTCGGGCTTGTCTCCAACTCCCGACTTCAGGTGATGCGTCCACCTCGGCATCCCAAAGTGAC
GGGATGACAGGCATGAGCCACCGCGCCCGGCGTATTGTATTGTATTGTATTGTATTGTATTGTATTGTATTG
TATTGTATTGTATTGTATCGTATCGTATTGTATTGTATCCTATCGTATCCTATCGCATCCTATCGTATCGTA
TCTTATTGTATTGTAATGGTTTGTATTGACTTATTTTATTTAGTTAGTTACTTTTGTGTTATTTTATTTATT
TATCTGTTTGTTCGTTTTTGCCTGATCAAAGGTCAATCAGACCCGGTCGTCAAAGTGGCGATTTCCTAG
>m640432062705462/345820/cs1481-353/1-572
-TGTATGTATGTATGTATTTATTTATGTATTTATTTTTGAGACGGAGTTTCGCTCTTGTTGCTCAGACTGGA
GTGCGATGGCGCAATCTCGGCTCACTGCAACCTCCGCTTCCCAGGTTCAAGCGATTCTCCTGCCTCAGCCTT
CCTAGCAGCTGGGATTATAGGCCTGTGCCACCGCGCCCGGCTAGTTTTGTATTTTCAATTGAGACGGGATTT
CTCCATGTTGGTCGGGCTTGTCTCCAACTCCCGACTTCAGGTGATGCGTCCACCTCGGCATCCCAAAGTGAC
GGGATGACAGGCATGAGCCACCGCGCCCGGCGTATTGTATTGTATTGTATTGTATTGTATTGTATTGTATTG
TATTGTATTGTATTGTATCGTATCGTATTGTATTGTATCCTATCGTATCCTATCGCATCCTATCGTATCGTA
TCTTATTGTATTGTAATGGGTTGTATTGACTTATTTTATTTAGTTAGTTACTTTTGTGTTATTTTATTTATT
TATCTGTTTGTTCGTTTTTGCCTGATCAAAGGTCAATCAGACCCGGTCGTCAAAGTGGCGATTTCCTAG
>m640432062705462/704091/cs328-40/1-572
-TGTATGTATGTATGTATTTATTTATGTATTTATTTTTGAGACGGAGTTTCGCTCTTGTTGCTCAGACTGGA
GTGCGATGGCGCAATCTCGGCTCACTGCAACCTCCGCTTCCCAGGTTCAAGCGATTCTCCTGCCTCAGCCTT
CCTAGCAGCTGGGATTATAGGCATGTGCCACCGCGCCCGGCTAGTTTGTATTTTCCAATTGAGACGGGATTT
CTCCATGTTGGTCGGGCTTGTCTCCAACTCCCGACTTCAGGTGATGCGTCCACCTCGGCATCCCAAAGTGAC
GGGATGACAGGCATGAGCCACCGCGCCCGGCGTATTGTATTGTATTGTATTGTATTGTATTGTATTGTATTG
TATTGTATTGTATTGTATCGTATCCTATTGTATTGTATCCTATCGTATCCTATCGCATCCTATCGTATCGTA
TCTTATTGTATTGTAATGGGTTGTATTGACTTATTTTATTTAGTTAGTTACTTTTGTGTTATTTTATTTATT
TATCTGTTTGTTCGTTTTTGCCTGATCAAAGGTCAATCAGACCCGGTCGTCAAAGTGGCGATTTCCTAG
>m840812111203092s32472737/cs13751497/1-573
ATGTATGTATGTATGTATTTATTTATGTATTTATTTTTGAGACGGAGTTTCGCTCTTGTTGCTCAGACTGGA
GTGCGATGGCGCAATCTCGGCTCACTGCAACCTCCGCTTCCCAGGTTCAAGCGATTCTCCTGCCTCAGCCTC
CTTAGCAGCTGGGATTATAGGCATGTGCCACCGCGCCCGGCTAGTTTTGTATTTTCAATTGAGACGGGATTT
CTCCATGTTGGTCGGGCTTGTCTCCAACTCCCGACTTCAGGTGATGCGTCCACCTCGGCATCCCAAAGTGAC
GGGATGACAGGCATGAGCCACCGCGCCCGGCGTATTGTATTGTATTGTATTGTATTGTATTGTATTGTATTG
TATTGTATTGTATTGTATCGTATCCTATTGTATTGTATCCTATCGTATCCTATCGCATCCTATCGTATCGTA
TCTTATTGTATTGTAATGGGTTGTATTGACTTATTTTATTTAGTTAGTTACTTTTGTGTTATTTTATTTATT
TATCTGTTTGTTCGTTTTTGCCTGATCAAAGGTCAATCAGACCCGGTCGTCAAAGTGGCGATTTCCTAG
>m840812111203092s32498263/cs14521524/1-572
-TGTATGTATGTATGTATTTATTTTTGTATTTATTTTTGAGACGGAGTTTCGCTCTTGTTGCTCAGACTGGA
GTGCGATGGCGCAATCTCGGCTCACTGCAACCTCCGCTTCCCAGGTTCAAGCGATTCTCCTGCCTCAGCCTT
CCTAGCAGCTGGGATTATAGGCATGTGCCACCGCGCCCGGCTAGTTTTGTATTTTCAATTGAGACGGGATTT
CTCCATGTTGGTCGGGCTTGTCTCCAACTCCCGACTTCAGGTGATGCGTCCACCTCGGCATCCCAAAGTGAC
GGGATGACAGGCATGAGCCACCGCGCCCGGCGTATTGTATTGTATTGTATTGTATTGTATTGTATTGTATTG
TATTGTATTGTATTGTATCGTATCGTATTGTATTGTATCCTATCGTATCCTATCGCATCCTATCGTATCGTA
TCTTATTGTATTGTAATGGGTTGTATTGACTTATTTTATTTAGTTAGTTACTTTTGTGTTATTTTATTTATT
TATCTGTTTGTTCGTTTTTGCCTGATCAAAGGTCAATCAGACCCGGTCGTCAAAGTGGCGATTTCCTAG
>m840812111203092s32179169/cs19402042/1-572
-TGTATGTATGTATGTATTTATTTATGTATTTATTTTTGAGACGGAGTTTCGCTCTTGTTGCTCAGACTGGA
GTGCGATGGCGCAATCTCGGCTCACTGCAACCTCCGCTTCCCAGGTTCAAGCGATTCTCCTGCCTCAGCCTT
CCTAGCAGCTGGGATTATAGGCATGTGCCACCGCGCCCGGCTAGTTTTGTATTTTCAATTGAGACGGGATTT
CTCCATGTTGGTCGGGCTTGTCTCCAACTCCCGACTTCAGGTGATGCGTCCACCTCGGCATCCCAAAGTGAC
GGGATGACAGGCATGAGCCACCGCGCCCGGCGTATTGTATTGTATTGTATTGTATTGTATTGTATTGTATTG
TATTGTATTGTATTGTATCGTATCGTATTGTATTGTATCCTATCGTATCCTATCGCATCCTATCGTATCGTA
TCTTATTGTATTGTAATGGGTTGTATTGACTTATTTTATTTAGTTAGTTACTTTTGTGTTATTTTATTTATA
TATCTGTTTGTTCGTTTTTGCCTGATCAAAGGTCAATCAGACCCGGTCGTCAAAGTGGCGATTTCCTAG
>m840812111203092s31825761/cs121-78/1-572
-TGTATGTATGTATGTATTTATTTATGTATTTATTTTTGAGACGGAGTTTCGCTCTTGTTGCTCAGACTGGA
GTGCGATGGCGCAATCTCGGCTCACTGCAACCTCCGCTTCCCAGGTTCAAGCGATTCTCCTGCCTCAGCCTT
CCTAGCAGCTGGGATTATAGGCATGTGCCACCGCGCCCGGCTAGTTTTGTATTTTCAATTGAGACGGGATTT
CTCCATGTTGGTCGGGCTTGTCTCCAACTCCCGACTTCAGGTGATGCGTCCACCTCGGCATCCCAAAGTGAC
GGGATGACAGGCATGAGCCACCGCGCCCGGCGTATTGTATTGTATTGTATTGTATTGTATGGTATTGTATTG
TATTGTATTGTATTGTATCGTATCGTATTGTATTGTATCCTATCGTATCCTATCGCATCCTATCGTATCGTA
TCTTATTGTATTGTAATGGGTTGTATTGACTTATTTTATTTAGTTAGTTACTTTTGTGTTATTTTATTTATT
TATCTGTTTGTTCGTTTTTGCCTGATCAAAGGTCAATCAGACCCGGTCGTCAAAGTGGCGATTTCCTAG
>m840812111203092s3277984/cc1186-249/1-572
-TGTATGTATGTATGTATTTATTTATGTATTTATTTTTGAGACGGAGTTTCGCTCTTGTTGCTCAGACTGGA
GTGCGATGGCGCAATCTCGGCTCACTGCAACCTCCGCTTCCCAGGTTCAAGCGATTCTCCTGCCTCAGCCTT
CCTAGCAGCTGGGATTATAGGCATGTGCCACCGCGCCCGGCTAGTTTTGTATTTTCAATTGAGACGGGATTT
CTCCATGTTGGTCGGGCTTGTCTCCAACTCCCGACTTCAGGTGATGCGTCCACCTCGGCATCCCAAAGTGAC
GGGATGACAGGCATGAGCCACCGCGCCCGGCGTATTGTTTTGTATTGTATTGTATTGTATTGTATTGTATTG
TATTGTATTGTATTGTATCGTATCGTATTGTATTGTATCCTATCGTATCCTATCGCATCCTATCGTATCGTA
TCTTATTGTATTGTAATGGGTTGTATTGACTTATTTTATTTAGTTAGTTACTTTTGTGTTATTTTATTTATT
TATCTGTTTGTTCGTTTTTGCCTGATCAAAGGTCAATCAGACCCGGTCGTCAAAGTGGCGATTTCCTAG
>m840812111203092s31123567/cs19962068/1-573
ATGTATGTATGTATGTATTTATTTATGTATTTATTTTTGAGACGGAGTTTCGCTCTTGTTGCTCAGACTGGA
GTGCGATGGCGCAATCTCGGCTCACTGCAACCTCCGCCTCCCAGGTTCAAGCGATTCTCCTGCCTCAGCCTT
CCTAGCAGCTGGGATTATAGGCATGTGCCACCGCGCCCGGCTAGTTTTGTATTTTCAATTGAGACGGGATTT
CTCCATGTTGGTCGGGCTTGTCTCCAACTCCCGACTTCAGGTGATGCGTCCACCTCGGCATCCCAAAGTGAC
GGGATGACAGGCATGAGCCACCGCGCCCGGCGTATTGTATTGTATTGTATTGTATTGTATTGTATTGTATTG
TATTGTATTGTATTGTATCGTATCGTATTGTATTGTATCCTATCGTATCCTATCGCATCCTATCGTATCGTA
TCTTATTGTATTGTAATGGGTTGTATTGACTTATTTTATTTAGTTAGTTACTTTTGTGTTATTTTATTTATT
TATCTGTTTGTTCGTTTTTGCCTGATCAAAGGTCAATCAGACCCGGTCGTCAAAGTGGCGATTTCCTAG
>m54329U1071621428/684277ccs46-11/1-573
ATGTATGTATGTATGTATTTATTTATGTATTTATTTTTGAGACGGAGTTTCGCTCTTGTTGCTCAGACTGGA
GTGCGATGGCGCAATCTCGGCTCACTGCAACCTCCGCTTCCCAGTTTCAAGCGATTCTCCTGCCTCAGCCTT
CCTAGCAGCTGGGATTATAGGCATGTGCCACCGCGCCCGGCTAGTTTTGTATTTTCAATTGAGACGGGATTT
CTCCATGTTGGTCGGGCTTGTCTCCAACTCCCGACTTCAGGTGATGCGTCCACCTCGGCATCCCAAAGTGAC
GGGATGACAGGCATGAGCCACCGCGCCCGGCGTATTGTATTGTATTGTATTGTATTGTATTGTATTGTATTG
TATTGTATTGTATTGTATCGTATCGTATTGTATTGTATCCTATCGTATCCTATCGCATCCTATCGTATCGTA
TCTTATTGTATTGTAATGGGTTGTATTGACTTATTTTATTTAGTTAGTTACTTTTGTGTTATTTTATTTATT
TATCTGTTTGTTCGTTTTTGCCTGATCAAAGGTCAATCAGACCCGGTCGTCAAAGTGGCGATTTCCTAG
>m54329U1071621428/410913ccs740-32/1-573
ATGTATGTATGTATGTATTTATTTATGTATTTATTTTTGAGACGGAGTTTCGCTCTTGTTGCTCAGACTGGA
GTGCGATGGCGCAATCTCGGCTCACTGCAACCTCCGCTTCCCAGGTTCAAGCGATTCTCCTGCCTCAGCCTT
CCTAGCAGCTGGGATTATAGGCATGTGCCACCGCGCCCGGCTAGTTTTGTATTTTCAATTGAGACGGGATTT
CTCCATGTTGGTCGGGCTTGTCTCCAACTCCCGACTTCAGGTGATGCGTCCACCTCGGCATCCCAAAGTGAC
GGGATGACAGGCATGAGCCACCGCGCCCGGCGTATTGTATTGTATTGTATTGTATTGTATTGTATTGTATTG
TATTGTATTGTATTGTATCGTATCGTATTGTATTGTATCCTATCGGATCCTATCGCATCCTATCGTATCGTA
TCTTATTGTATTGTAATGGGTTGTATTGACTTATTTTATTTAGTTAGTTACTTTTGTGTTATTTTATTTATT
TATCTGTTTGTTCGTTTTTGCCTGATCAAAGGTCAATCAGACCCGGTCGTCAAAGTGGCGATTTCCTAG
>m54329U1071808431/565001/cc1386-443/1-572
-TGTATGTATGTATGTATTTATTTATGTATTTATTTTTGAGACGGAGTTTCGCTCTTGTTGCTCAGACTGGA
GTGCGATGGCGCAATCTCGGCTCACTGCAACCTCCGCTTCCCAGGTTCAAGCGATTCTCCTGCCTCAGCCTT
CCTAGCAGCTGGGATTATAGGCATGTGCCACCGCGCCCGGCTAGTTTTGTATTTTCAATTGAGACGGGATTT
CTCCATGTTGGTCGGGCTTGTCTCCAACTCCCGACTTCAGGTGATGCGTCCACCTCGGCATCCCAAAGTGAC
GGGATGACAGGCATGAGCCACCGCGCCCGGCGTATTGTATTGTATTGTATTGTATTGTATTGTATTGTATTG
TATTGTATTGTATTGTATCGTATCGTATTGTATTGTATCCTATCGTATCCTATCGCATCCTATCGTATCGTA
TCTTATTGTATTGTAATGGGTTGTATTGACTTATTTTATTTAGTTAGTTACTTTTGTGTTATTTTATTTATT
TATCTGTTTGTTCGTTTTTGCCTGATCAAAGGTCAATCAGACCCGGTCGTCAAAGTGGCGAATTCCTAG
>m840462070719242s11106186/cs11711203/1-573
ATGTGTGTATGTATGTATTTATTTATGTATTTATTTTTGAGACGGAGTTTCGCTCTTGTTGCTCAGACTGGA
GTGCGATGGCGCAATCTCGGCTCACTGCAACCTCCGCTTCCCAGGTTCAAGCGATTCTCCTGCCTCAGCCTT
CCTAGCAGCTGGGATTATAGGCATGTGCCACCGCGCCCGGCTAGTTTTGTATTTTCAATTGAGACGGGATTT
CTCCATGTTGGTCGGGCTTGTCTCCAACTCCCGACTTCAGGTGATGCGTCCACCTCGGCATCCCAAAGTGAC
GGGATGACAGGCATGAGCCACCGCGCCCGGCGTATTGTATTGTATTGTATTGTATTGTATTGTATTGTATTG
TATTGTATTGTATTGTATCGTATCGTATTGTATTGTATCCTATCGTATCCTATCGCATCCTATCGTATCGTA
TCTTATTGTATTGTAATGGGTTGTATTGACTTATTTTATTTAGTTAGTTACTTTTGTGTTATTTTATTTATT
TATCTGTTTGTTCGTTTTTGCCTGATCAAAGGTCAATCAGACCCGGTCGTCAAAGTGGCGATTTCCTAG
>m54329U0012900128/544406ccs902-44/1-573
ATGTATGTATGTATGTATTTATTTATGTATTTATTTTTGAGACGGAGTTTCGCTCTTGTTGCTCAGACTGGA
GTGCGATGGCGCAATCTCGGCTCACTGCACCCTCCGCTTCCCAGGTTCAAGCGATTCTCCTGCCTCAGCCTT
CCTAGCAGCTGGGATTATAGGCATGTGCCACCGCGCCCGGCTAGTTTTGTATTTTCAATTGAGACGGGATTT
CTCCATGTTGGTCGGGCTTGTCTCCAACTCCCGACTTCAGGTGATGCGTCCACCTCGGCATCCCAAAGTGAC
GGGATGACAGGCATGAGCCACCGCGCCCGGCGTATTGTATTGTATTGTATTGTATTGTATTGTATTGTATTG
TATTGTATTGTATTGTATCGTATCGTATTGTATTGTATCCTATCGTATCCTATCGCATCCTATCGTATCGTA
TCTTATTGTATTGTAATGGGTTGTATTGACTTATTTTATTTAGTTAGTTACTTTTGTGTTATTTTATTTATT
TATCTGTTTGTTCGTTTTTGCCTGATCAAAGGTCAATCAGACCCGGTCGTCAAAGTGGCGATTTCCTAG
>m54329U0013006439/052941ccs4291186/1-573
ATGTATGTATGTATGTATTTATTTATGTATTTATTTTTGAGACGGAGTTTCGCTCTTGTTGCTCAGACTGGA
GTGCGATGGCGCAATCTCGGCTCACTGCAACCTCCGCTTCCCAGGTTCAAGCGATTCTCCTGCCTCAGCCTT
CCTAGCAGCTGGGATTATAGGCATGTGCCACCGCGCCCGGCTAGTTTTGTATTTTCAATTGAGACGGGATTT
CTCCATGTTGGTCGGGCTTGTCTCCAACTCCCGACTTCAGGTGATGCGTCCACCTCGGCATCCCAAAGTGAC
GGGATGACAGGCATGAGCCACCGCGCCCGGCGTATTGTATTGTATTGTATTGTATTGTATTGTATTGTATTG
TATTGTATTGTATTGTATCGTATCGTATTGTATTGTATCCTATCGTATCCTATCGCATCCTATCGTATCGTA
TCTTATTGTATTGTAATGGGTTGTATTGACTTATTTTATTTAGTTAGTTACTTTTGGGTTATTTTATTTATT
TATCTGTTTGTTCGTTTTTGCCTGATCAAAGGTCAATCAGACCCGGTCGTCAAAGTGGCGATTTCCTAG
>m54329U0013006439/633893ccs0709128/1-572
-TGTATGTATGTATGTATTTATTTATGTATTTATTTTTGAGACGGAGTTTCGCTCTTGTTGCTCAGACTGGA
GTGCGATGGCGCAATCTCGGCTCACTGCAACCTCCGCTTCCCAGGTTCAAGCGATTCTCCTGCCTCAGCCTT
CCTAGCAGCTGGGATTATAGGCATGTGCCACCGCGCCCGGCTATTTTTGTATTTTCAATTGAGACGGGATTT
CTCCATGTTGGTCGGGCTTGTCTCCAACTCCCGACTTCAGGTGATGCGTCCACCTCGGCATCCCAAAGTGAC
GGGATGACAGGCATGAGCCACCGCGCCCGGCGTATTGTATTGTATTGTATTGTATTGTATTGTATTGTATTG
TATTGTATTGTATTGTATCGTATCGTATTGTATTGTATCCTATCGTATCCTATCGCATCCTATCGTATCGTA
TCTTATTGTATTGTAATGGGTTGTATTGACTTATTTTATTTAGTTAGTTACTTTTGTGTTATTTTATTTATT
TATCTGTTTGTTCGTTTTTGCCTGATCAAAGGTCAATCAGACCCGGTCGTCAAAGTGGCGATTTCCTAG
>m54329U0013006439/337613/cc1659231/1-573
ATGTATGTATGTATGTATTTATTTATGTATTTATTTTTGAGACGGAGTTTCGCTCTTGTTGCTCAGACTGGA
GTGCGATGGCGCAATCTCGGCTCACTGCAACCTCCGCTTCCCAGGTTCAAGCGATTCTCCTGCCTCAGCCTT
CCTAGCAGCTGGGATTATAGGCATGTGCCACCGCGCCCGGCTAGTTTTGTATTTTCAATTGAGACGGGATTT
CTCCATGTTGGTCGGGCTTGTCTCCAACTCCCGACTTCAGGTGATGCGTCCACCTCGGCTTCCCAAAGTGAC
GGGATGACAGGCATGAGCCACCGCGCCCGGCGTATTGTATTGTATTGTATTGTATTGTATTGTATTGTATTG
TATTGTATTGTATTGTATCGTATCGTATTGTATTGTATCCTATCGTATCCTATCGCATCCTATCGTATCGTA
TCTTATTGTATTGTAATGGGTTGTATTGACTTATTTTATTTAGTTAGTTACTTTTGTGTTATTTTATTTATT
TATCTGTTTGTTCGTTTTTGCCTGATCAAAGGTCAATCAGACCCGGTCGTCAAAGTGGCGATTTCCTAG
>m840462071222466s1803437/cc1070-124/1-572
-TGTATGTATGTATGTATTTATTTATGTATTTATTTTTGAGACGGAGTTTCGCTCTTGTTGCTCAGACTGGA
GTGCGATGGCGCAATCTCGGCTCACTGCAACCTCCGCTTCCCAGGTTCAAGCGATTCTCCTGCCTCAGCCTT
CCTAGCAGCTGGGATTATAGGCATGTGCCACCGCGCCCGGCTAGTTTTGTATTTTCAATTGAGACGGGATTT
CTCCATGTTGGTCGGGCTTGTCTCCAACTCCCGACTTCAGGTGATGCGTCCACCTCGGCATCCCAAAGTGAC
GGGATGACAGGCATGAGCCACCGCGCCCGGCGTATTGTATTGTATTGTATTGTATTGTATTGTATTGTATTG
TATTGTATTGTATTGTATCGTATCGTATTGTATTGTATCCTATCGTATCCTATCGCATCCTATCGTATCGTA
TCTTATTGTATTGTAATGGGTTGTATTGACTTATTTTATTTAGTTAGTTACTTTTGTGTTATTTTATTTATT
TATCTGTTTGTTCGTTTTTGCCTGATCAAAGGTCAATCAGACCCGGTCGTCAAAGTGGCGATTTACTAG
>m640432071623022/17086/cs332-394/1-573
ATGTATGTATGTATGTATTTATTTATGTATTTATTTTTGAGACGGAGTTTCGCTCTTGTTGCTCAGACTGGA
GTGCGATGGCGCAATCTCGGCTCACTGCAACCTCCGCTTCCCAGGTTCAAGCGATTCTCCTGCCTCAGCCTT
CCTAGCAGCTGGGATTATAGGCATGTGCCACCGCGCCCGGCTAGTTTTGTATTTTCAATTGAGACGGGATTT
CTCCATGTTGGTCGGGCTTGTCTCCAACTCCCGACTTCAGGTGATGCGTCCACCTCGGCATCCCAAAGTGAC
GGGATGACAGGCATGAGCCACCGCACCCGGCGTATTGTATTGTATTGTATTGTATTGTATTGTATTGTATTG
TATTGTATTGTATTGTATCGTATCGTATTGTATTGTATCCTATCGTATCCTATCGCATCCTATCGTATCGTA
TCTTATTGTATTGTAATGGGTTGTATTGACTTATTTTATTTAGTTAGTTACTTTTGTGTTATTTTATTTATT
TATCTGTTTGTTCGTTTTTGCCTGATCAAAGGTCAATCAGACCCGGTCGTCAAAGTGGCGATTTCCTAG
>m640432071623022/30798/cs1155-197/1-572
-TGTATGTATGTATGTATTTATTTATGTATTTATTTTTGAGACGGAGTTTCGCTCTTGTTGCTCAGACTGGA
GTGCGATGGCGCAATCTCGGCTCACTGCAACCTCCGCTTCCCAGGTTCAAGCGATTCTCCTGCCTCAGCCTT
CCTAGCAGCTGGGATTATAGGCATGTGCCACCGCGCCCGGCTAGTTTTGTATTTTCAATTGAGACGGGATTT
CTCCATGTTGGTCGGGCTTGTCTCCAACTCCCGACTTCAGGTGATGCGTCCACCTCGGCATCCCAAAGTGAC
GGGATGACAGGCATGAGCCACCGCACCCGGCGTATTGTATTGTATTGTATTGTATTGTATTGTATTGTATTG
TATTGTATTGTATTGTATCGTATCGTATTGTATTGTATCCTATCGTATCCTATCGCATCCTATCGTATCGTA
TCTTATTGTATTGTAATGGGTTGTATTGACTTATTTTATTTAGTTAGTTACTTTTGTGTTATTTTATTTATT
TATCTGTTTGTTCGTTTTTGCCTGATCAAAGGTCAATCAGACCCGGTCGTCAAAGTGGCGATTTCCTAG
>m640432071810009/192395/cs516-68/1-573
ATGTATGTATGTATGTATTTATTTATGTATTTATTTTTGAGACGGAGTTTCGCTCTTGTTGCTCAGACTGGA
GTGCGATGGCGCAATCTCGGCTCACTGCAACCTCCGCTTCCCAGGTTCAAGCGATTCTCCTGCCTCAGCCTT
CCTAGCAGCTGGGATTATAGGCATGTGCCACCGCGCCCGGCTAGTTTTGTATTTTCAATTGAGACGGGATTT
CTCCATGTTGGTCGGGCTTGTCTCCAACTCCCGACTTCAGGTGATGCGTCCACCTCGGCATCCCAAAGTGAC
GGGATGACAGGCATGAGCCACCGCGCCCGGCGTATTGTATTGTATTGTATTGTATTGTATTGTATTGTATTG
TATTGTATTGTATTGTATCGTATCCTATTGTATTGTATCCTATCGTATCCTATCGCATCCTATCGTATCGTA
TCTTATTGTATTGTAATGGGTTGTATTGACTTATTTATTTTAGTTAGTTACTTTTGTGTTATTTTATTTATT
TATCTGTTTGTTCGTTTTTGCCTGATCAAAGGTCAATCAGACCCGGTCGTCAAAGTGGCGATTTCCTAG
>m840812112221038s41070052/cs19041996/1-572
-TGTATGTATGTATGTATTTATTTATGTATTTATTTTTGAGACGGAGTTTCGCTCTTGTTGCTCAGACTGGA
GTGCGATGGCGCAATCTCGGCTCACTGCAACCTCCGCTTCCCAGGTTCAAGCGATTCTCCTGCCTCAGCCTT
CCTAGCAGCTGGGATTATAGGCATGTGCCACCGCGCCCGGCTAGTTTTGTATTTTCAATTGAGACGGGATTT
CTCCATGTTGGTCGGGCATGTCTCCAACTCCCGACTTCAGGTGATGCGTCCACCTCGGCATCCCAAAGTGAC
GGGATGACAGGCATGAGCCACCGCGCCCGGCGTATTGTATTGTATTGTATTGTATTGTATTGTATTGTATTG
TATTGTATTGTATCGTATCGTATCCTATTGTATTGTATCCTATCGTATCCTATCGCATCCTATCGTATCGTA
TCTTATTGTATTGTAATGGGTTGTATTGACTTATTTTATTTAGTTAGTTACTTTTGTGTTATTTTATTTATT
TATCTGTTTGTTCGTTTTTGCCTGATCAAAGGTCAATCAGACCCGGTCGTCAAAGTGGCGATTTCCTAG
>m840812112221038s42630454/cs734-92/1-573
ATGTATGTATGTATGTATTTATTTATGTATTTATTTTTGAGACGGAGTTTCGCTCTTGTTGCTCAGACTGGA
GTGCGATGGCGCAATCTCGGCTCACTGCAACCTCCGCTTCCCAGGTTCAAGCGATTCTCCTGCCTCAGCCTT
CCTAGCAGCTGGGATTATAGGCATGTGCCACCGCGCCCGGCTAGTTTTGTATTTTCAATTGAGACGGGATTT
CTCCATGTTGGTCGGGCTTGTCTCCAACTCCCGACTTCAGGTGATGCGTCCACCTCGGCATCCCAAAGTGAC
GGGATGACAGGCATGAGCCACCGCGCCCGGCGTATTGTATTGTATTGTATTGTATTGTATTGTATTGTATTG
TATTGTATTGTATTGATTCGTATCCTATTGTATTGTATCCTATCGTATCCTATCGCATCCTATCGTATCGTA
TCTTATTGTATTGTAATGGGTTGTATTGACTTATTTTATTTAGTTAGTTACTTTTGTGTTATTTTATTTATT
TATCTGTTTGTTCGTTTTTGCCTGATCAAAGGTCAATCAGACCCGGTCGTCAAAGTGGCGATTTCCTAG
>m641362061220103/839579/cs1300-472/1-572
-TGTATGTATGTATGTATTTATTTATGTATTTATTTTTGAGACGGAGTTTCGCTCTTGTTGCTCAGACTGGA
GTGCGATGGCGCAATCTCGGCTCACTGCAACCTCCGCTTCCCAGGTTCAAGCGATTCTCCTGCCTCAGCCTT
CCTAGCAGCTGGGATTATAGGCATGTGCCACCGCGCCCGGCTAGTTTTGTATTTTCAATTGAGACGGGATTT
CTCCATGTTGGTCGGGCTTGTCTCCAACTCCCGACTTCAGGTGATGCGTCCACCTCGGCATCCCAAAGTGAC
GGGATGACAGGCATGAGCCACCGCGCCCGGCGTATTGTATTGTATTGTATTGTATTGTATTGTATTGTATTG
TATTGTATTGTATTGTATCGTATCGTATTGTATTGTATCCTATCGTATCCTATCGCATCCTATCGTATCGTA
TCTTATTGTATTGTAATGGGTTGTATTGACTTATTTTGTTTAGTTAGTTACTTTTGTGTTATTTTATTTATT
TATCTGTTTGTTCGTTTTTGCCTGATCAAAGGTCAATCAGACCCGGTCGTCAAAGTGGCGATTTCCTAG
>m641362061220103/939094/cs892-96/1-572
-TGTATGTATGTATGTATTTATTTATGTATTTATTTTTGAGACGGAGTTTCGCTCTTGTTGCTCAGACTGGA
GTGCGATGGCGCAATCTCGGCTCACTGCAACCTCCGCTTCCCAGGTTCAAGCGATTCTCCTGCCTCAGCCTT
CCTAGCAGCTGGGATTATAGGCATGTGCCACCGCGCCCGGCTAGTTTTGTATTTTCAATTGAGACGGGATTT
CTCCATGTTGGTCGGGCTTGTCTCCAACTCCCGACTTCAGGTGATGCGTCCACCTCGGCATCCCAAAGTGAC
GGGATGACAGGCATGAGCCACCGCGCCCGGCGTATTGTATTGTATTCTATTGTATTGTATTGTATTGTATTG
TATTGTATTGTATTGTATCGTATCGTATTGTATTGTATCCTATCGTATCCTATCGCATCCTATCGTATCGTA
TCTTATTGTATTGTAATGGGTTGTATTGACTTATTTTATTTAGTTAGTTACTTTTGTGTTATTTTATTTATT
TATCTGTTTGTTCGTTTTTGCCTGATCAAAGGTCAATCAGACCCGGTCGTCAAAGTGGCGATTTCCTAG
>m641362061220103/1215938ccs775-37/1-573
ATGTATGTATGTATGTATTTATTTATGTATTTATTTTTGAGACGGAGTTTCGCTCTTGTTGCTCAGACTGGA
GTGCGATGGCGCAATCTCGGCTCACTGCAACCTCCGCTTCCCAGGTTCAAGCGATTCTCCTGCCTCAGCCTT
CCTAGCAGCTGGGATTATAGGCATGTGCCACCGCGCCCGGCTAGTTTTGTATTTTCAATTGAGACGGGATTT
CTCCATGTTGGTCGGGCTTGTCTCCAACTCCCGACTTCAGGTGATGCGTCCACCTCGGCATCCCAAAGTGAC
GGGATGACAGGCATGAGCCACCGCGCCCGGCGTATTGTATTGTATTGTATTGTATTGTATTGTATTGTATTG
TATTGTATTGTATTGTATCGTATCCTATTGTATTGTATCCTATCGTATCCTATCGCATCCTATCGTATCGTA
TCTTATTGTATTGTAATGGGTTGTATTGACTTATTTTATTTAGTTAGTTACTTTTGTGTTATTTTATTTTAT
TATCTGTTTGTTCGTTTTTGCCTGATCAAAGGTCAATCAGACCCGGTCGTCAAAGTGGCGATTTCCTAG
>m640432070218326/440459/cs207-27/1-572
-TGTATGTATGTATGTATTTATTTATGTATTTATTTTTGAGACGGAGTTTCGCTCTTGTTGCTCAGACTGGA
GTGCGATGGCGCAATCTCGGCTCACTGCAACCTCCGCTTCCCAGGGTCAAGCGATTCTCCTGCCTCAGCCTT
CCTAGCAGCTGGGATTATAGGCATGTGCCACCGCGCCCGGCTAGTTTTGTATTTTCAATTGAGACGGGATTT
CTCCATGTTGGTCGGGCTTGTCTCCAACTCCCGACTTCAGGTGATGCGTCCACCTCGGCATCCCAAAGTGAC
GGGATGACAGGCATGAGCCACCGCGCCCGGCGTATTGTATTGTATTGTATTGTATTGTATTGTATTGTATTG
TATTGTATTGTATTGTATCGTATCGTATTGTATTGTATCCTATCGTATCCTATCGCATCCTATCGTATCGTA
TCTTATTGTATTGTAATGGGTTGTATTGACTTATTTTATTTAGTTAGTTACTTTTGTGTTATTTTATTTATT
TATCTGTTTGTTCGTTTTTGCCTGATCAAAGGTCAATCAGACCCGGTCGTCAAAGTGGCGATTTCCTAG
>m641362061419214/544628/cs218-29/1-573
ATGTATGTATGTATGTATTTATTTATGTATTTATTTTTGAGACGGAGTTTCGCTCTTGTTGCTCAGACTGGA
GTGCGATGGCGCAATCTCGGCTCACTGCAACCTCCGCTTCCCAGGTTCAAGCGATTCTCCTGCCTCAGCCTT
CCTAGCAGCTGGGATTATAGGCATGTGCCACCGCGCCCGGCTAGTTTTGTATTTTCAATTGAGACGGGATTT
CTCCATGTTGGTCGGGCTTGTCTCCAACTCCCGACTTCAGGTGATGCGTCCACCTCGGCATCCCAAAGTGAC
GGGATGACAGGCATGAGCCACCGCGCCCGGCGTATTGTATTGTATTGTATTGTATTGTATTGTATTGTATTG
TATTGTATTGTATTGTATCGTATCGTATTGTATTGTATCCTATCGTATCCTATCGCATCCTATCGTATCGTA
TCTTATTGTATTGTAATGGGTTGTATTGACTTATTTTGTTTAGTTAGTTACTTTTGTGTTATTTTATTTATT
TATCTGTTTGTTCGTTTTTGCCTGATCAAAGGTCAATCAGACCCGGTCGTCAAAGTGGCGATTTCCTAG
>m641362061419214/585357/cs1383-955/1-573
ATGTATGTATGTATGTATTTATTTATGTATTTATTTTTGAGACGGAGTTTCGCTCTTGTTGCTCAGACTGGA
GTGCGATGGCGCAATCTCGGCTCACTGCAACCTCCGCTTCCCAGGTTCAAGCGATTCTCCTGCCTCAGCCTT
CCTAGCAGCTGGGATTATAGGCATGTGCCACCGCGCCCGGCTAGTTTTGTATTTTCAATTGAGACGGGATTT
CTCCATGTTGGTCGGGCTTGTCTCCAACTCCCGACTTCAGGTGATGCGTCCACCTCGGCATCCCAAAGTGAC
GGGATGACAGGCATGAGCCACCGCGCCCGGCGTATTGTATTGTATTCTATTGTATTGTATTGTATTGTATTG
TATTGTATTGTATTGTATCGTATCGTATTGTATTGTATCCTATCGTATCCTATCGCATCCTATCGTATCGTA
TCTTATTGTATTGTAATGGGTTGTATTGACTTATTTTATTTAGTTAGTTACTTTTGTGTTATTTTATTTATT
TATCTGTTTGTTCGTTTTTGCCTGATCAAAGGTCAATCAGACCCGGTCGTCAAAGTGGCGATTTCCTAG
>m640432070218326/1066381ccs661-23/1-573
ATGTATGTATGTATGTATTTATTTATGTATTTATTTTTGAGACGGAGTTTCGCTCTTGTTGCTCAGACTGGA
GTGCGATGGCGCAATCTCGGCTCACTGCAACCTCCGCTTCCCAGGTTCAAGCGATTCTCCTGCCTCAGCCTT
CCTAGCAGCTGGGATTATAGGCATGTGCCACCGCGCCCGGCTAGTTTTGTATTTTCAATTGAGACGGGATTT
CTCCATGTTGGTCGGGCTTGTCTCCAACTCCCGACTTCAGGTGATGCGTCCACCTCGGCATCCCAAAGTGAC
GGGATGACAGGCATGAGCCACCGCGCCCGGCGTATTGTATTGTATTGTATTGTATTGTATTGTATTGTATTG
TATTGTATTGTATTGTATGGTATCGTATTGTATTGTATCCTATCGTATCCTATCGCATCCTATCGTATCGTA
TCTTATTGTATTGTAATGGGTTGTATTGACTTATTTTATTTAGTTAGTTACTTTTGTGTTATTTTATTTATT
TATCTGTTTGTTCGTTTTTGCCTGATCAAAGGTCAATCAGACCCGGTCGTCAAAGTGGCGATTTCCTAG
>m641362061419214/1604323ccs731-33/1-573
ATGTATGTATGTATGTATTTATTTATGTATTTATTTTTGAGACGGAGTTTCGCTCTTGTTGCTCAGACTGGA
GTGCGATGGCGCAATCTCGGCTCACTGCAACCTCCGCTTCCCAGGTTCAAGCGATTCTCCTGCCTCAGCCTT
CCTAGCAGCTGGGATTATAGGCATGTGCCACCGCGCCCGGCTAGTTTTGTATTTTCAATTGAGACGGGATTT
CTCCATGTTGGTCGGGCTTGTCTCCAACTCCCGACTTCAGGTGATGCGTCCACCTCGGCATCCCAAAGTGAC
GGGATGACAGGCATGAGCCACCGCGCCCGGCGTATTGTATTGTATTGTATTGTATTGTATTGTATTGTATTG
TATTGTATTGTATTGTATCGTATCGTATTGTATTGTATCCTATCGTATCCTATCGCATCCTATCCTATCGTA
TCTTATTGTATTGTAATGGGTTGTATTGACTTATTTTATTTAGTTAGTTACTTTTGTGTTATTTTATTTATT
TATCTGTTTGTTCGTTTTTGCCTGATCAAAGGTCAATCAGACCCGGTCGTCAAAGTGGCGATTTCCTAG
>m641362061601346/956858/cs810-88/1-573
ATGTATGTATGTATGTATTTATTTATGTATTTATTTTTGAGACGGAGTTTCGCTCTTGTTGCTCAGACTGGA
GTGCGATGGCGCAATCTCGGCTCACTGCAACCTCCGCCTTCCAGGTTCAAGCGATTCTCCTGCCTCAGCCTT
CCTAGCAGCTGGGATTATAGGCATGTGCCACCGCGCCCGGCTAGTTTTGTATTTTCAATTGAGACGGGATTT
CTCCATGTTGGTCGGGCTTGTCTCCAACTCCCGACTTCAGGTGATGCGTCCACCTCGGCATCCCAAAGTGAC
GGGATGACAGGCATGAGCCACCGCGCCCGGCGTATTGTATTGTATTGTATTGTATTGTATTGTATTGTATTG
TATTGTATTGTATTGTATCGTATCCTATTGTATTGTATCCTATCGTATCCTATCGCATCCTATCGTATCGTA
TCTTATTGTATTGTAATGGGTTGTATTGACTTATTTTATTTAGTTAGTTACTTTTGTGTTATTTTATTTATT
TATCTGTTTGTTCGTTTTTGCCTGATCAAAGGTCAATCAGACCCGGTCGTCAAAGTGGCGATTTCCTAG
>m641362061601346/1703752ccs1335190/1-572
-TGTATGTATGTATGTATTTATTTATGTATTTATTTTTGAGACGGAGTTTCGCTCTTGTTGCTCAGACTGGA
GTGCGATGGCGCAATCTCGGCTCACTGCAACCTCCGCTTCCCAGGTTCAAGCGATTCTCCTGCCTCAGCCTT
CCTAGCAGCTGGGATTATAGGCATGTGCCACCGCGCCCGGCTAGTTTTGTATTTTCAATTGAGACGGGATTT
CTCCATGTTGGTCGGGCTTGTCTCCAACTCCCGACTTCAGGTGATGCGTCCACCTCGGCATCCCAAAGTGAC
GGGATGACAGGCATGAGCCACCGCGCCCGGCGTATTGTATTGTATTGTATTGTATTGTATTGTATTGTATTG
TATTGTATTGTATTGTATCGTATCCTATTGTATTGTATCCTATCGTATCCTATCGCATCCTATCGTATCGTA
TCTTATTGTATTGTAATGGGTTGTATTGACTTATTTTATTTAGTTAGTTACTTTTGTGTTTATTTATTTATT
TATCTGTTTGTTCGTTTTTGCCTGATCAAAGGTCAATCAGACCCGGTCGTCAAAGTGGCGATTTCCTAG
>m641362061708009/21985/cs1252-134/1-573
ATGTATGTATGTATGTATTTATTTATGTATTTATTTTTGAGACGGAGTTTCGCTCTTGTTGCTCAGGACTGG
ATGCGATGGCGCAATCTCGGCTCACTGCAACCTCCGCTTCCCAGGTTCAAGCGATTCTCCTGCCTCAGCCTT
CCTAGCAGCTGGGATTATAGGCATGTGCCACCGCGCCCGGCTAGTTTTGTATTTTCAATTGAGACGGGATTT
CTCCATGTTGGTCGGGCTTGTCTCCAACTCCCGACTTCAGGTGATGCGTCCACCTCGGCATCCCAAAGTGAC
GGGATGACAGGCATGAGCCACCGCGCCCGGCGTATTGTATTGTATTGTATTGTATTGTATTGTATTGTATTG
TATTGTATTGTATTGTATCGTATCCTATTGTATTGTATCCTATCGTATCCTATCGCATCCTATCGTATCGTA
TCTTATTGTATTGTAATGGGTTGTATTGACTTATTTTATTTAGTTAGTTACTTTTGTGTTATTTTATTTATT
TATCTGTTTGTTCGTTTTTGCCTGATCAAAGGTCAATCAGACCCGGTCGTCAAAGTGGCGATTTCCTAG
>m641362061708009/673195/cs2367-339/1-572
-TGTATGTATGTATGTATTTATTTATGTATTTATTTTTGAGACGGAGTTTCGCTCTTGTTGCTCAGACTGGA
GTGCGATGGCGCAATCTCGGCTCACTGCAACCTCCGCTTCCCAGGTTCAAGCGATTCTCCTGCCTCAGCCTT
CCTAGCAGCTGGGATTATAGGCATGTGCCACCGCGCCCGGCTAGTTTTGTATTTTCAATTGAGACGGGATTT
CTCCATGTTGGTCGGGCTTGTCTCCAACTCCCGACTTCAGGTGATGCGTCCACCTCGGCATCCCAAAGTGAC
GGGATGACAGGCATGAGCCACCGCGCCCGGCGTATTGTATTTGTATGTATTGTATTGTATTGTATTGTATTG
TATTGTATTGTATTGTATCGTATCCTATTGTATTGTATCCTATCGTATCCTATCGCATCCTATCGTATCGTA
TCTTATTGTATTGTAATGGGTTGTATTGACTTATTTTATTTAGTTAGTTACTTTTGTGTTATTTTATTTATT
TATCTGTTTGTTCGTTTTTGCCTGATCAAAGGTCAATCAGACCCGGTCGTCAAAGTGGCGATTTCCTAG
>m641362052018043/1720699ccs889-41/1-573
ATGTATGTATGTATGTATTTATTTATGTATTTATTTTTGAGACGGAGTTTCGCTCTTGTTGCTCAGACTGGA
GTGCGATGGCGCAATCTCGGCTCACTGCAACCTCCGCTTCCCAGGTTCAAGCGATTCTCCTGCCTCAGCCTT
CCTAGCAGCTGGGATTATAGGCATGTGCCACCGCGCCCGGCTAGTTTTGTATTTTCAATTGAGACGGGATTT
CTCCATGTTGGTCGGGCTTGTCTCCAACTCCCGACTTCAGGTGATGCGTCCACCTCGGCATCCCAAAGTGAC
GGGATGACAGGCATGAGCCACCGCGCCCGGCGTATTGTATTGTATTGTATTGTATTGTATTGTATTGTATTG
TATTGTATTGTATTGTATCGTATCGTATTGTATTGTATCCTATCGTATCCTATCGCATCCTATCGTATCGTA
TCTTATTGTATTGTAATGGGTTGTATTGACTTATTTTATTTAGTTAGTTACTTTTGTGTTATTTTATTTATT
TATCTGTTTGTTCGTTTTTGCCTGATCAAAGGGCAATCAGACCCGGTCGTCAAAGTGGCGATTTCCTAG
>m641362061708009/1053758ccs6393196/1-572
-TGTATGTATGTATGTATTTATTTATGTATTTATTTTTGAGACGGAGTTTCGCTCTTGTTGCTCAGACTGGA
GTGCGATGGCGCAATCTCGGCTCACTGCAACCTCCGCTTCCCAGGTTCAAGCGATTCTCCTGCCTCAGCCTT
CCTAGCAGCTGGGATTATAGGCATGTGCCACCGCGCCCGGCTAGTTTTGTATTTTCAATTGAGACGGGATTT
CTCCATGTTGGTCGGGCTTGTCTCCAACTCCCGACTTCAGGTGATGCGTCCACCTCGGCATCCCAAAGTGAC
GGGATGACAGGCATGAGCCACCGCGCCCGGCGTATAGTATTGTATTGTATTGTATTGTATTGTATTGTATTG
TATTGTATTGTATTGTATCGTATCGTATTGTATTGTATCCTATCGTATCCTATCGCATCCTATCGTATCGTA
TCTTATTGTATTGTAATGGGTTGTATTGACTTATTTTATTTAGTTAGTTACTTTTGTGTTATTTTATTTATT
TATCTGTTTGTTCGTTTTTGCCTGATCAAAGGTCAATCAGACCCGGTCGTCAAAGTGGCGATTTCCTAG
>m641362052018043/1106321ccs083-65/1-572
-TGTATGTATGTATGTATTTATTTATGTATTTTATTTTGAGACGGAGTTTCGCTCTTGTTGCTCAGACTGGA
GTGCGATGGCGCAATCTCGGCTCACTGCAACCTCCGCTTCCCAGGTTCAAGCGATTCTCCTGCCTCAGCCTT
CCTAGCAGCTGGGATTATAGGCATGTGCCACCGCGCCCGGCTAGTTTTGTATTTTCAATTGAGACGGGATTT
CTCCATGTTGGTCGGGCTTGTCTCCAACTCCCGACTTCAGGTGATGCGTCCACCTCGGCATCCCAAAGTGAC
GGGATGACAGGCATGAGCCACCGCGCCCGGCGTATTGTATTGTATTGTATTGTATTGTATTGTATTGTATTG
TATTGTATTGTATTGTATCGTATCCTATTGTATTGTATCCTATCGTATCCTATCGCATCCTATCGTATCGTA
TCTTATTGTATTGTAATGGGTTGTATTGACTTATTTTATTTAGTTAGTTACTTTTGTGTTATTTTATTTATT
TATCTGTTTGTTCGTTTTTGCCTGATCAAAGGTCAATCAGACCCGGTCGTCAAAGTGGCGATTTCCTAG
>m641362062518471/182599/cs1315-587/1-573
ATGTATGTATGTATGTATTTATTTATGTATTTATTTTTGAGACGGAGTTTCGCTCTTGTTGCTCAGACTGGA
GTGCGATGGCGCAATCTCGGCTCACTGCAACCTCCGCTTCCCAGGTTCAAGCGATTCTCCTGCCTCAGCCTT
CCTAGCAGCTGGGATTATAGGCATGTGCCACCGCGCCCGGCTAGTTTTGCATTTTCAATTGAGACGGGATTT
CTCCATGTTGGTCGGGCTTGTCTCCAACTCCCGACTTCAGGTGATGCGTCCACCTCGGCATCCCAAAGTGAC
GGGATGACAGGCATGAGCCACCGCGCCCGGCGTATTGTATTGTATTGTATTGTATTGTATTGTATTGTATTG
TATTGTATTGTATTGTATCGTATCGTATTGTATTGTATCCTATCGTATCCTATCGCATCCTATCGTATCGTA
TCTTATTGTATTGTAATGGGTTGTATTGACTTATTTTATTTAGTTAGTTACTTTTGTGTTATTTTATTTATT
TATCTGTTTGTTCGTTTTTGCCTGATCAAAGGTCAATCAGACCCGGTCGTCAAAGTGGCGATTTCCTAG
>m641362062518471/361808/cs1511-083/1-572
-TGTATGTATGTATGTATTTATTTATGTATTTATTTTTGAGACGGAGTTTCGCTCTTGTTGCTCAGACTGGA
GTGCGATGGCGCAATCTCGGCTCACTGCAACCTCCGCTTCCCAGGTTCAAGCGATTCTCCTGCCTCAGCCTT
CCTAGCAGCTGGGATTATAGGCATGTGCCACCGCGCCCGGCTAGTTTTGCATTTTCAATTGAGACGGGATTT
CTCCATGTTGGTCGGGCTTGTCTCCAACTCCCGACTTCAGGTGATGCGTCCACCTCGGCATCCCAAAGTGAC
GGGATGACAGGCATGAGCCACCGCGCCCGGCGTATTGTATTGTATTGTATTGTATTGTATTGTATTGTATTG
TATTGTATTGTATTGTATCGTATCGTATTGTATTGTATCCTATCGTATCCTATCGCATCCTATCGTATCGTA
TCTTATTGTATTGTAATGGGTTGTATTGACTTATTTTATTTAGTTAGTTACTTTTGTGTTATTTTATTTATT
TATCTGTTTGTTCGTTTTTGCCTGATCAAAGGTCAATCAGACCCGGTCGTCAAAGTGGCGATTTCCTAG
>m641362062518471/497733/cs1621-693/1-573
ATGTATGTATGTATGTATTTATTTATGTATTCATTTTTGAGACGGAGTTTCGCTCTTGTTGCTCAGACTGGA
GTGCGATGGCGCAATCTCGGCTCACTGCAACCTCCGCTTCCCAGGTTCAAGCGATTCTCCTGCCTCAGCCTT
CCTAGCAGCTGGGATTATAGGCATGTGCCACCGCGCCCGGCTAGTTTTGTATTTTCAATTGAGACGGGATTT
CTCCATGTTGGTCGGGCTTGTCTCCAACTCCCGACTTCAGGTGATGCGTCCACCTCGGCATCCCAAAGTGAC
GGGATGACAGGCATGAGCCACCGCGCCCGGCGTATTGTATTGTATTGTATTGTATTGTATTGTATTGTATTG
TATTGTATTGTATTGTATCGTATCGTATTGTATTGTATCCTATCGTATCCTATCGCATCCTATCGTATCGTA
TCTTATTGTATTGTAATGGGTTGTATTGACTTATTTTATTTAGTTAGTTACTTTTGTGTTATTTTATTTATT
TATCTGTTTGTTCGTTTTTGCCTGATCAAAGGTCAATCAGACCCGGTCGTCAAAGTGGCGATTTCCTAG
>m641362062518471/487402/cs370-34/1-573
ATGTATGTATGTATGTATTTATTTATGTATTTATTTTTGAGACGGAGTTTCGCTCTTGTTGCTCAGACTGGA
GTGCGATGGCGCAATCTCGGCTCACTGCAACCTCCGCTTCCCAGGTTCAAGCGATTCTCCTGCCTCAGCCTT
CCTAGCAGCTGGGATTATAGGCATGTGCCACCGCGCCCGGCTAGTTTTGTATTTTCAATTGAGACGGGATTT
CTCCATGTTGGTCGGGCTTGTCTCCAACTCCCGACTTCAGGTGATGCGTCCACCTCGGCATCCCAAAGTGAC
GGGATGACAGGCATGAGCCACCGCGCCCGGCGTATTGTATTGTATTGTATTGTATTGTATTGTATTGTATTG
TATTGTATTGCATTGTATCGTATCGTATTGTATTGTATCCTATCGTATCCTATCGCATCCTATCGTATCGTA
TCTTATTGTATTGTAATGGGTTGTATTGACTTATTTTATTTAGTTAGTTACTTTTGTGTTATTTTATTTATT
TATCTGTTTGTTCGTTTTTGCCTGATCAAAGGTCAATCAGACCCGGTCGTCAAAGTGGCGATTTCCTAG
>m641362062518471/917358/cs731-80/1-573
ATGTATGTATGTATGTATTTATTTATGTATTATTTTTTGAGACGGAGTTTCGCTCTTGTTGCTCAGACTGGA
GTGCGATGGCGCAATCTCGGCTCACTGCAACCTCCGCTTCCCAGGTTCAAGCGATTCTCCTGCCTCAGCCTT
CCTAGCAGCTGGGATTATAGGCATGTGCCACCGCGCCCGGCTAGTTTTGTATTTTCAATTGAGACGGGATTT
CTCCATGTTGGTCGGGCTTGTCTCCAACTCCCGACTTCAGGTGATGCGTCCACCTCGGCATCCCAAAGTGAC
GGGATGACAGGCATGAGCCACCGCGCCCGGCGTATTGTATTGTATTGTATTGTATTGTATTGTATTGTATTG
TATTGTATTGTATTGTATCGTATCCTATTGTATTGTATCCTATCGTATCCTATCGCATCCTATCGTATCGTA
TCTTATTGTATTGTAATGGGTTGTATTGACTTATTTTATTTAGTTAGTTACTTTTGTGTTATTTTATTTATT
TATCTGTTTGTTCGTTTTTGCCTGATCAAAGGTCAATCAGACCCGGTCGTCAAAGTGGCGATTTCCTAG
>m641362062518471/1698289ccs1229180/1-572
-TGTATGTATGTATGTATTTATTTATGTATTTATTTTTGAGACGGAGTTTCGCTCTTGTTGCTCAGACTGGA
GTGCGATGGCGCAATCTCGGCTCACTGCAACCTCCGCTTCCCAGGTTCAAGCGATTCTCCTGCCTCAGCCTT
CCTAGCAGCTGGGATTATAGGCATGTGCCACCGCGCCCGGCTAGTTTTGTATTTTCAATTGAGACGGGATTT
CTCCATGTTGGTCGGGCTTGTCTCCAACTCCCGACTTCAGGTGATGCGTCCACCTCGGCATCCCAAAGTGAC
GGGATGACAGGCATGAGCCACCGCGCCCGGCGTATTGTATTGTATTGTATTGTATTGTATTGTATTGTATTG
TATTGTATTGCATTGTATCGTATCGTATTGTATTGTATCCTATCGTATCCTATCGCATCCTATCGTATCGTA
TCTTATTGTATTGTAATGGGTTGTATTGACTTATTTTATTTAGTTAGTTACTTTTGTGTTATTTTATTTATT
TATCTGTTTGTTCGTTTTTGCCTGATCAAAGGTCAATCAGACCCGGTCGTCAAAGTGGCGATTTCCTAG
>m641362062518471/1117773ccs0882145/1-572
-TGTATGTATGTATGTATTTATTTATGTATTTATTTTTGAGACGGAGTTTCGCTCTTGTTGCTCAGACTGGA
GTGCGATGGCGCAATCTCGGCTCACTGCAACCTCCGCTTCCCAGGTTCAAGCGATTCTCCTGCCTCAGCCTT
CCTAGCAGCTGGGATTATAGGCATGTGCCACCGCGCCCGGCTAGTTTTGTATTTTCAATTGAGACGGGATTT
CTCCATGTTGGTCGGGCTTGTCTCCAACTCCCGACTTCAGGTGATGCGTCCACCTCGGCATCCCAAAGTGAC
GGGATGACAGGCATGAGCCACCCGCCCCGGCGTATTGTATTGTATTGTATTGTATTGTATTGTATTGTATTG
TATTGTATTGTATTGTATCGTATCCTATTGTATTGTATCCTATCGTATCCTATCGCATCCTATCGTATCGTA
TCTTATTGTATTGTAATGGGTTGTATTGACTTATTTTATTTAGTTAGTTACTTTTGTGTTATTTTATTTATT
TATCTGTTTGTTCGTTTTTGCCTGATCAAAGGTCAATCAGACCCGGTCGTCAAAGTGGCGATTTCCTAG
>m641362062705426/481055/cs1816-488/1-572
-TGTATGTATGTATGTATTTATTTATGTATTCATTTTTGAGACGGAGTTTCGCTCTTGTTGCTCAGACTGGA
GTGCGATGGCGCAATCTCGGCTCACTGCAACCTCCGCTTCCCAGGTTCAAGCGATTCTCCTGCCTCAGCCTT
CCTAGCAGCTGGGATTATAGGCATGTGCCACCGCGCCCGGCTAGTTTTGTATTTTCAATTGAGACGGGATTT
CTCCATGTTGGTCGGGCTTGTCTCCAACTCCCGACTTCAGGTGATGCGTCCACCTCGGCATCCCAAAGTGAC
GGGATGACAGGCATGAGCCACCGCGCCCGGCGTATTGTATTGTATTGTATTGTATTGTATTGTATTGTATTG
TATTGTATTGTATTGTATCGTATCGTATTGTATTGTATCCTATCGTATCCTATCGCATCCTATCGTATCGTA
TCTTATTGTATTGTAATGGGTTGTATTGACTTATTTTATTTAGTTAGTTACTTTTGTGTTATTTTATTTATT
TATCTGTTTGTTCGTTTTTGCCTGATCAAAGGTCAATCAGACCCGGTCGTCAAAGTGGCGATTTCCTAG
>m641362062705426/1335211ccs3356192/1-573
ATGTATGTATGTATGTATTTATTTATGTATTTATTTTTGAGACGGAGTTTCGCTCTTGTTGCTCAGACTGGA
GTGCGATGGCGCAATCTCGGCTCACTGCAACCTCCGCTTCCCAGGTTCAAGCGATTCCCTTGCCTCAGCCTT
CCTAGCAGCTGGGATTATAGGCATGTGCCACCGCGCCCGGCTAGTTTTGTATTTTCAATTGAGACGGGATTT
CTCCATGTTGGTCGGGCTTGTCTCCAACTCCCGACTTCAGGTGATGCGTCCACCTCGGCATCCCAAAGTGAC
GGGATGACAGGCATGAGCCACCGCGCCCGGCGTATTGTATTGTATTGTATTGTATTGTATTGTATTGTATTG
TATTGTATTGTATTGTATCGTATCCTATTGTATTGTATCCTATCGTATCCTATCGCATCCTATCGTATCGTA
TCTTATTGTATTGTAATGGGTTGTATTGACTTATTTTATTTAGTTAGTTACTTTTGTGTTATTTTATTTATT
TATCTGTTTGTTCGTTTTTGCCTGATCAAAGGTCAATCAGACCCGGTCGTCAAAGTGGCGATTTCCTAG
>m641362062705426/1235691ccs884-46/1-572
ATGTATGTATGTATGTATTTATTTATGTATTTATTTTTGAGACGGAGTTTCGCTCTTGTTGCTCAGACTGGA
GTGCGATGGCGCAATCTCGGCTCACTGCAACCTCCGCTTCCCAGGTTCAAGCGATTCTCCTGCCTCAGCCTT
CCTAGCAGCTGGGATTATAGGCATGTGCCACCGCGCCCGGCTAGTTTTGTATTTTCAATTGAGACGGGATTT
CTCCATGTTGGTCGGGCTTGTCTCCAACTCCCGACTTCAGGTGATGCGTCCACCTCGGCATCCCAAAGTGAC
GGGATGACAGGCATGAGCCACCGCGCCCGGCGTATTGTATTGTATTGTATTGTATTGTATTGTATTGTATTG
TATTGTATTGTATTGTATCGTATCCTATTGTATTGTATCCTATCGTATCCTATCGCATCCTATCGTATCGTA
TCTTATTGTATTGTAATGGGTTGTATTGACTTATTTTATTTAGTTAGTTACTTTTGTGTTATTTTTATTATT
TATCTGTTTGTTCGT-TTTGCCTGATCAAAGGTCAATCAGACCCGGTCGTCAAAGTGGCGATTTCCTAG
>m641362062816393/1103376ccs964-56/1-572
-TGTATGTATGTATGTATTTATTTATGTATTTATTTTTGAGACGGAGTTTCGCTCTTGTTGCTCAGACTGGA
GTGCGATGGCGCAATCTCGGCTCACTGCAACCTCCGCTTCCCAGGTTCAAGCGATTCTCCTGCCTCAGCCTT
CCTAGCAGCTGGGATTATAGGCATGTGCCACCGCGCCCGGCTAGTTTTGTATTTTCAATTGAGACGGGATTT
CTCCATGTTGGTCGGGCTTGTCTCCAACTCCGACTGTCAGGTGATGCGTCCACCTCGGCATCCCAAAGTGAC
GGGATGACAGGCATGAGCCACCGCGCCCGGCGTATTGTATTGTATTGTATTGTATTGTATTGTATTGTATTG
TATTGTATTGTATTGTATCGTATCCTATTGTATTGTATCCTATCGTATCCTATCGCATCCTATCGTATCGTA
TCTTATTGTATTGTAATGGGTTGTATTGACTTATTTTATTTAGTTAGTTACTTTTGTGTTATTTTATTTATT
TATCTGTTTGTTCGTTTTTGCCTGATCAAAGGTCAATCAGACCCGGTCGTCAAAGTGGCGATTTCCTAG
>m840812112401415s11395693/cs16011613/1-572
-TGTATGTATGTATGTATTTATTTATGTATTTATTTTTGAGACGGAGTTTCGCTCTTGTTGCTCAGACTGGA
GTGCGATGGCGCAATCTCGGCTCACTGCAACCTCCGCTTCCCAGGTTCAAGCGATTCTCCTGCCTCAGCCTT
CCTAGCAGCTGGGATTATAGGCATGTGCCACCGCGCCCGGCTAGTTTTGTATTTTCAATTGAGACGGGATTT
CTCCATGTTGGTCGGGCTTGTCTCCAACTCCGGACTTTAGGTGATGCGTCCACCTCGGCATCCCAAAGTGAC
GGGATGACAGGCATGAGCCACCGCGCCCGGCGTATTGTATTGTATTGTATTGTATTGTATTGTATTGTATTG
TATTGTATTGTATTGTATCGTATCCTATTGTATTGTATCCTATCGTATCCTATCGCATCCTATCGTATCGTA
TCTTATTGTATTGTAATGGGTTGTATTGACTTATTTTATTTAGTTAGTTACTTTTGTGTTATTTTATTTATT
TATCTGTTTGTTCGTTTTTGCCTGATCAAAGGTCAATCAGACCCGGTCGTCAAAGTGGCGATTTCCTAG
>m840812112401415s11087561/cs639111/1-572
-TGTATGTATGTATGTATTTATTTATGTATTTATTTTTGAGACGGAGTTTCGCTCTTGTTGCTCAGACTGGA
GTGCGATGGCGCAATCTCGGCTCACTGCAACCTCCGCTTCCCAGGTTCAAGCGATTCTCCTGCCTCAGCCTT
CCTAGCAGCTGGGATTATAGGCATGTGCCACCGCGCCCGGCTAGTTTTGTATTTTCAATTGAGACGGGATTT
CTCCATGTTGGTCGGGCTTGTCTCCAACTCCCGACTTCAGGTGATGCGTCCACCTCGGCATCCCAAAGTGAC
GGGATGACAGGCATGAGCCACCGCGCCCGGCGTATTGTATTGTATTGTATTGTATTGTATTGTATTGTATTG
TATTGTATTGTATTGTATCGTATCCTATTGTATTGTATCCTATCGTATCCTATCGCATCCTATCGTATCGTA
TCTTATTGTATTGTAATGGGTTGTATTGACTTATTTTATTTAGTTAGTTACTTTTGTGTTATTTTATTTATT
TATCTGTTTGTTTCGTTTTGCCTGATCAAAGGTCAATCAGACCCGGTCGTCAAAGTGGCGATTTCCTAG
>m840812112401415s11384341/cs42698/1-571
-TGTATGTATGTATGTATTTATTTATGTATTTATTTTTGAGACGGAGTTTCGCTCT-GTTGCTCAGACTGGA
GTGCGATGGCGCAATCTCGGCTCACTGCAACCTCCGCTTCCCAGGTTCAAGCGATTCTCCTGCCTCAGCCTT
CCTAGCAGCTGGGATTATAGGCATGTGCCACCGCGCCCGGCTAGTTTTGTATTTTCAATTGAGACGGGATTT
CTCCATGTTGGTCGGGCTTGTCTCCAACTCCCGACTTCAGGTGATGCGTCCACCTCGGCATCCCAAAGTGAC
GGGATGACAGGCATGAGCCACCGCGCCCGGCGTATTGTATTGTATTGTATTGTATTGTATTGTATTGTATTG
TATTGTATTGTATTGTATCGTATCCTATTGTATTGTATCCTATCGTATCCTATCGCATCCTATCGTATCGTA
TCTTATTGTATTGTAATGGGTTGTATTGACTTATTTTATTTAGTTAGTTACTTTGTGTTTATTTTATTTATT
TATCTGTTTGTTCGTTTTTGCCTGATCAAAGGTCAATCAGACCCGGTCGTCAAAGTGGCGATTTCCTAG
>m840812112402121s22376827/cs18111863/1-573
ATGTATGTATGTATGTATTTATTTATGTATTTATTTTTGAGACGGAGTTTCGCTCTTGTTGCTCAGACTGGA
GTGCGATGGCGCAATCTCGGCTCACTGCAACCTCCGCTTCCCAGGTTCAAGCGATTCTCCTGCCTCAGCCTT
CCTAGCAGCTGGGATTATAGGCATGTGCCACCGCGCCCGGCTAGTTTTGTATTTTCAATTGAGACGGGATTT
CTCCATGTTGGTCGGGCTTGTCTCCAACTCCCGACTTCAGGTGATGCGTCCACCTCGGCATCCCAAAGTGAC
GGGATGACAGGCATGAGCCACCGCGCCCGGCGTATTGTATTGTATTGTATTGTATTGTATTGTATTGTATTG
TATTGTATTGTATTGTATCGTATCCTATTGTATTGTATCCTATCCGTATCTATCGCATCCTATCGTATCGTA
TCTTATTGTATTGTAATGGGTTGTATTGACTTATTTTATTTAGTTAGTTACTTTTGTGTTATTTTATTTATT
TATCTGTTTGTTCGTTTTTGCCTGATCAAAGGTCAATCAGACCCGGTCGTCAAAGTGGCGATTTCCTAG
>m840812112402121s21665773/cs883-40/1-572
-TGTATGTATGTATGTATTTATTTATGTATTTATTTTTGAGACGGAGTTTCGCTCTTGTTGCTCAGACTGGA
GTGCGATGGCGCAATCTCGGCTCACTGCAACCTCCGCTTCCCAGGTTCAAGCGATTCTCCTGCCTCAGCCTT
CCTAGCAGCTGGGATTATAGGCATGTGCCACCGCGCCCGGCTAGTTTTGTATTTTCAATTGAGACGGGATTT
CTCCATGTTGGTCGGGCTTGTCTCCAACTCCCGACTTCAGGTGATGCGTCCACCTCGGCATCCCAAAGTGAC
GGGAGGACAGGCATGAGCCACCGCGCCCGGCGTATTGTATTGTATTGTATTGTATTGTATTGTATTGTATTG
TATTGTATTGTATTGTATCGTATCCTATTGTATTGTATCCTATCGTATCCTATCGCATCCTATCGTATCGTA
TCTTATTGTATTGTAATGGGTTGTATTGACTTATTTTATTTAGTTAGTTACTTTTGTGTTATTTTATTTATT
TATCTGTTTGTTCGTTTTTGCCTGATCAAAGGTCAATCAGACCCGGTCGTCAAGGTGGCGATTTCCTAG
>m641362052310037/1696013ccs199-71/1-572
-TGTATGTATGTATGTATTTATTTATGTATTTATTTTTGAGACGGAGTTTCGCTCTTGTTGCTCAGACTGGA
GTGCGATGGCGCAATCTCGGCTCACTGCAACCTCCGCTTCCCAGGTTCAAGCGATTCTCCTGCCTCAGCCTT
CCTAGCAGCTGGGATTATAGGCATGTGCCACCGCGCCCGGCTAGTTTTGTATTTTCAATTGAGACGGGATTT
CTCCATGTTGGTCGGGCTTGTCTCCAACTCCCGACTTCAGGTGATGCGTCCACCTCGGCATCCCAAAGTGAC
GGGATGACAGGCATGAGCCACCGCGCCCGGCGTATTGTATTGTATTGTAATGTATTGTATTGTATTGTATTG
TATTGTATTGTATTGTATCGTATCGTATTGTATTGTATCCTATCGTATCCTATCGCATCCTATCGTATCGTA
TCTTATTGTATTGTAATGGGTTGTATTGACTTATTTTATTTAGTTAGTTACTTTTGTGTTATTTTATTTATT
TATCTGTTTGTTCGTTTTTGCCTGATCAAAGGTCAATCAGACCCGGTCGTCAAAGTGGCGATTTCCTAG
>m840812112402437s3275260/cc1634-696/1-572
-TGTATGTATGTATGTATTTATTTATGTATTTATTTTTGAGACGGAGTTTCGCTCTTGTTGCTCAGACTGGA
GTGCGATGGCGCAATCTCGGCTCACTGCAACCTCCGCTTCCCAGGTTCAAGCGATTCTCCTGCCTCAGCCTT
CCTAGCAGCTGGGATTATAGGCATGTGCCACCGCGCCCGGCTAGTTTTGTATTTTCAATTGAGACGGGATTT
CTCCATGTTGGTCGGGCTTGTCTCCAAACTCCGACTTCAGGTGATGCGTCCACCTCGGCATCCCAAAGTGAC
GGGATGACAGGCATGAGCCACCGCGCCCGGCGTATTGTATTGTATTGTATTGTATTGTATTGTATTGTATTG
TATTGTATTGTATTGTATCGTATCCTATTGTATTGTATCCTATCGTATCCTATCGCATCCTATCGTATCGTA
TCTTATTGTATTGTAATGGGTTGTATTGACTTATTTTATTTAGTTAGTTACTTTTGTGTTATTTTATTTATT
TATCTGTTTGTTCGTTTTTGCCTGATCAAAGGTCAATCAGACCCGGTCGTCAAAGTGGCGATTTCCTAG
>m840812112402437s31864235/cs625-82/1-572
-TGTATTTATTTATGTATTTATTTATGTATTTATTTTTGAGACGGAGTTTCGCTCTTGTTGCTCAGACTGGA
GTGCGATGGCGCAATCTCGGCTCACTGCAACCTCCGCTTCCCAGGTTCAAGCGATTCTCCTGCCTCAGCCTT
CCTAGCAGCTGGGATTATAGGCATGTGCCACCGCGCCCGGCTAGTTTTGTATTTTCAATTGAGACGGGATTT
CTCCATGTTGGTCGGGCTTGTCTCCAACTCCCGACTTCAGGTGATGCGTCCACCTCGGCATCCCAAAGTGAC
GGGATGACAGGCATGAGCCACCGCGCCCGGCGTATTGTATTGTATTGTATTGTATTGTATTGTATTGTATTG
TATTGTATTGTATTGTATCGTATCCTATTGTATTGTATCCTATCGTATCCTATCGCATCCTATCGTATCGTA
TCTTATTGTATTGTAATGGGTTGTATTGACTTATTTTATTTAGTTAGTTACTTTTGTGTTATTTTATTTATT
TATCTGTTTGTTCGTTTTTGCCTGATCAAAGGTCAATCAGACCCGGTCGTCAAAGTGGCGATTTCCTAG
>m640432062004171/435593/cs991-96/1-571
-TGTATGTATGTATGTATTTATTTATGTATTTATTTTTGAGACGGAGTTTCGCTCTTGTTGCTCAGACTGGA
GTGCGATGGCGCAATCTCGGCTCACTGCAACCTCCGCTTCCCAGGTTCAAGCGATTCTCCTGCCTCAGCCTT
CCTAGCAGCTGGGATTATAGGCATGTGCCACCGCGCCCGGCTAGTTTTGTATTTTC-ATTGAGACGGGATTT
CTCCATGTTGGTCGGGCTTGTCTCCAACTCCCGACTTCAGGTGATGCGTCCACCTCGGCATCCCAAAGTGAC
GGGATGACAGGCATGAGCCACCGCGCCCGGCGTATTGTATTGTATTGTATTGTATTGTATTGTATTGTATTG
TATTGTATTGTATTGTATCGTATCCTATTGTATTGTATCCTATCGTATCCTATCGCATCCTATCGTATCGTA
TCTTATTGTATTGTAATGGGTTGTATTGACTTATTTTATTTAGTTAGTTACTTTTGTGTTATTTTATTTATT
TATCTGTTTGTTCGTTTTTGCCTGATCAAAGGTCAATCAGACCCGGTCGTCAAAGTGGCGATTTCCTAG
>m640432062004171/400709/cs76-138/1-573
ATGTATGTATGTATGTATTTATTTATGTATTTATTTTTGAGACGGAGTTTCGCTCTTGTTGCTCAGACTGGA
GTGCGATGGCGCATTCTCGGCTCACTGCAACCTCCGCTTCCCAGGTTCAAGCGATTCTCCTGCCTCAGCCTT
CCTAGCAGCTGGGATTATAGGCATGTGCCACCGCGCCCGGCTAGTTTTGTATTTTCAATTGAGACGGGATTT
CTCCATGTTGGTCGGGCTTGTCTCCAACTCCCGACTTCAGGTGATGCGTCCACCTCGGCATCCCAAAGTGAC
GGGATGACAGGCATGAGCCACCGCGCCCGGCGTATTGTATTGTATTGTATTGTATTGTATTGTATTGTATTG
TATTGTATTGTATTGTATCGTATCGTATTGTATTGTATCCTATCGTATCCTATCGCATCCTATCGTATCGTA
TCTTATTGTATTGTAATGGGTTGTATTGACTTATTTTATTTAGTTAGTTACTTTTGTGTTATTTTATTTATT
TATCTGTTTGTTCGTTTTTGCCTGATCAAAGGTCAATCAGACCCGGTCGTCAAAGTGGCGATTTCCTAG
>m640432062004171/821858/cs1922-594/1-573
ATGTATGTATGTATGTATTTATTTATGTATTTATTTTTGAGACGGAGTTTCGCTCTTGTTGCTCAGACTGGA
GTGCGATGGCGCAATCTCGGCTCACTGCAACCTCCGCTTCCCAGGTTCAAGCGATTCTCCTGCCTCAGCCTT
CCTAGCAGCTGGGATTATAGGCATGTGCCACCGCGCCCGGCTAGTTTTGTATTTTCAATTGAGACGGGATTC
TCCCATGTTGGTCGGGCTTGTCTCCAACTCCCGACTTCAGGTGATGCGTCCACCTCGGCATCCCAAAGTGAC
GGGATGACAGGCATGAGCCACCGCGCCCGGCGTATTGTATTGTATTGTATTGTATTGTATTGTATTGTATTG
TATTGTATTGTATTGTATCGTATCCTATTGTATTGTATCCTATCGTATCCTATCGCATCCTATCGTATCGTA
TCTTATTGTATTGTAATGGGTTGTATTGACTTATTTTATTTAGTTAGTTACTTTTGTGTTATTTTATTTATT
TATCTGTTTGTTCGTTTTTGCCTGATCAAAGGTCAATCAGACCCGGTCGTCAAAGTGGCGATTTCCTAG
>m640432062004171/1951741ccs927-49/1-572
-TGTATGTATGTATGTATTTATTTATGTATTTATTTTTGAGACGGAGTTTCGCTCTTGTTGCTCAGACTGGA
GTGCGATGGCGCAATCTCGGCTCACTGCAACCTCCGCTTCCCAGGTTCAAGCGATTCTCCTGCCTCAGCCTT
CCTAGCAGCTGGGATTATAGGCATGTGCCACCGCGCCCGGCTAGTTTTGTATTTTCAATTGAGACGGGATTT
CTCCATGTTGGTCGGGCTTGTCTCCAACTCCCGACTTCAGGTGATGCGTCCACCTCGGCATCCCAAAGTGAC
GGGATGACAGGCATGAGCCACCGCGCCCGGCGTATTGTATTGTATTGTATTGTATTGTATTGTATTGTATTG
TATTGTATTGTATTGTATCGTATCGTATTGTATTGTATCCTATCGTATCCTATCGCATCCTATCGTATCGTA
TCTTATTGTATTGTAATGGGTTGTATTGACTTATTTTATTTAGTTAGTTACTTTTGTGTTATTTTATTTATT
TATCTGTTTGTTCGTTTTTGCCTGATCAAAGGTCAATCAGACCCGGTCGTCAAAGTGGTGATTTCCTAG
>m640432062004171/1262431ccs552-14/1-572
-TGTATGTATGTATGTATTTATTTATGTATTTATTTTTGAGACGGAGTTTCGCTCTTGTTGCTCAGACTGGA
GTGCGATGGCGCAATCTCGGCTCACTGCAACCTCCGCTTCCCAGGTTCAAGCGATTCTCCTGCCTCAGCCTT
CCTAGCAGCTGGGATTATAGGCATGTGCCACCGCGCCCGGCTAGTTTTGTATTTTCAATTGAGACGGGATTT
CTCCATGTTGGTCGGGCTTGTCTCCAACTCCCGACTTCAGGTGATGCGTCCACCACGGCATCCCAAAGTGAC
GGGATGACAGGCATGAGCCACCGCGCCCGGCGTATTGTATTGTATTGTATTGTATTGTATTGTATTGTATTG
TATTGTATTGTATTGTATCGTATCGTATTGTATTGTATCCTATCGTATCCTATCGCATCCTATCGTATCGTA
TCTTATTGTATTGTAATGGGTTGTATTGACTTATTTTATTTAGTTAGTTACTTTTGTGTTATTTTATTTATT
TATCTGTTTGTTCGTTTTTGCCTGATCAAAGGTCAATCAGACCCGGTCGTCAAAGTGGCGATTTCCTAG
>m640432062216331/264277/cs551-62/1-573
ATGTATGTATGTATGTATTTATTTATGTATTTATTTTTGAGACGGAGTTTCGCTCTTGTTGCTCAGACTGGA
GTGCGATGGCGCAATCTCGGCTCACTGCAACCTCCGCTTCCCAGGTTCAAGCGATTCTCCTGCCTCAGCCTT
CCTAGCAGCTGGGATTATAGGCATGTGCCACCGCGCCCGGCTAGTTTTGTATTTTCAATTGAGACGGGATTT
CTCCATGTTGGTCGGGCTTGTCTCCAACTCCCGACTTCAGGTGATGCGTCCACCTCGGCATCCCAAAGTGAC
GGGATGACAGGCATGAGCCACCGCGCCCGGCGTATTGTATTGTATTGTATTGTATTGTATTGTATTGTATTG
TATTGTATTGTATTGTATCGTATCCTATTGTATTGTATCCTATCGTATCCTATCGCATCCTATCGTATCGTA
TCTTATTGTATTGTAATGGGTTGTATTGACTTATTTTATTTAGTTAGTTACTTTTGTGTTATTTTATTTATT
TATCTGTTTGTTCGTTTTTGCCTGATCAAAGGTCATCAGACCCCGGTCGTCAAAGTGGCGATTTCCTAG
>m640432062216331/838080/cs484-55/1-573
ATGTATGTATGTATGTATTTATTTATGTATTTATTTTTGAGACGGAGTTTCGCTCTTGTTGCTCAGACTGGA
GTGCGATGGCGCAATCTCGGCTCACTGCAACCTCCGCTTCCCAGGTTCAAGCGATTCTCCTGCCTCAGCCTT
CCTAGCAGCTGGGATTATAGGCATGTGCCACGCCGCCCGGCTAGTTTTGTATTTTCAATTGAGACGGGATTT
CTCCATGTTGGTCGGGCTTGTCTCCAACTCCCGACTTCAGGTGATGCGTCCACCTCGGCATCCCAAAGTGAC
GGGATGACAGGCATGAGCCACCGCGCCCGGCGTATTGTATTGTATTGTATTGTATTGTATTGTATTGTATTG
TATTGTATTGTATTGTATCGTATCCTATTGTATTGTATCCTATCGTATCCTATCGCATCCTATCGTATCGTA
TCTTATTGTATTGTAATGGGTTGTATTGACTTATTTTATTTAGTTAGTTACTTTTGTGTTATTTTATTTATT
TATCTGTTTGTTCGTTTTTGCCTGATCAAAGGTCAATCAGACCCGGTCGTCAAAGTGGCGATTTCCTAG
>m640432062216331/1338080ccs364-96/1-573
ATGTATGTATGTATGTATTTATTTATGTATTTATTTTTGAGACGGAGTTTCGCTCTTGTTGCTCAGACTGGA
GTGCGATGGCGCAATCTCGGCTCACTGCAACCTCCGCTTCCCAGGTTCAAGCGATTCTCCTGCCTCAGCCTT
CCTAGCAGCTGGGATTATAGGCATGTGCCACCGCGCCCGGCTAGTTTTGTATTTTCAATTGAGACGGGATTT
CTCCATGTTGGTCGGGCTTGTCTCCAACTCCCGACTTCAGGTGATGCGTCCACCTCGGCATCCCAAAGTGAC
GGGATGACAGGCATGAGCCACCGCGCCCGGCGTATTGTATTGTATTGTATTGTATTGTATTGTATTGTATTG
TATTGTATTGTATTGTATCGTATCGTATTGTATTGTATCCTATCGTATCCTATCGCATCCTATCGTATCGTA
TCTTATTGTATTGTAATGGGTTGTATTGACTTATTTTATTTAGTTAGTTACTTTTGTGTTATTTTATTTATT
TATCTGTTTGTTCGTTTTTGCCTGATCAATGGTCAATCAGACCCGGTCGTCAAAGTGGCGATTTCCTAG
>m640432062216331/1483632ccs6377194/1-573
ATGTATGTATGTATGTATTTATTTATGTATTTATTTTTGAGACGGAGTTTCGCTCTTGTTGCTCAGACTGGA
GTGCGATGGCGCAATCTCGGCTCACTGCAACCTCCGCTTCCCAGGTTCAAGCGATTCTCCTGCCTCAGCCTT
CCTAGCAGCTGGGATTATAGGCATGTGCCACCGCGCCCGGCTAGTTTTGTATTTTCAATTGAGACGGGATTT
CTCCATGTTGGTCGGGCTTGTCTCCAACTCCCGACTTCAGGTGATGCGTCCACCTCGGCATCCCAAAGTGAC
GGGATGACAGGCATGAGCCACCGCGCCCGGCGTATTGTATTGTATTGTATTGTATTGTATTGTATTGTATTG
TATTGTATTGTATTGTATCGTATCGTATTGTATTGTATCCTATCGTATCCTATCGCATCCTATCGTATCGTA
TCTTATTGTATTGTAATGGGTTGTATTGACTTATTTTATTTAGTTAGTTACTTTTGTGTTATTTTATTTATT
TATCTGTTTGTTCGTTTTTGCCTGATCAAAGGTCAATCAGACCCGGTCGTCAAAGTGGTGATTTCCTAG
>m640432062403287/156815/cs153-12/1-573
ATGTATGTATGTATGTATTTATTTATGTATTTATTTTTGAGACGGAGTTTCGCTCTTGTTGCTCAGACTGGA
GTGCGATGGCGCAATCTCGGCTCACTGCAACCTCCGCTTCCCAGGTTCAAGCGATTCTCCTGCCTCAGCCTT
CCTAGCAGCTGGGATTATAGGCATGTGCCACCGCGCCCGGCTAGTTTTGTATTTTCAATTGAGACGGGATTT
CTCCATGTTGGTCGGGCTTGTCTCCAACTCCCGACTTCAGGTGATGCGTCCACCTCGGCATCCCAAAGTGAC
GGGATGACAGGCATGAGCCACCGCGCCCGGCGTATTGTATTGTATTGTATTGTATTGTATTGTATTGTATTG
TATTGTATTGTATTGTATCGTATCCTATTGTATTGTATCCTATCGTATCCTATCGCATCCTATCGTATCGTA
TCTTATTGTATTGTAATGGGTTGTATTGACTTATTTTATTTAGTTAGTTACTTTTGTGTTATTTTATTTATT
TATCTGTTGTTCGTTTTTTGCCTGATCAAAGGTCAATCAGACCCGGTCGTCAAAGTGGCGATTTCCTAG
>m640432062403287/231642/cs2216-088/1-573
ATGTATGTATGTATGTATTTATTTATGTATTTATTTTTGAGACGGAGTTTCGCTCTTGTTGCTCAGACTGGA
GTGCGATGGCGCAATCTCGGCTCACTGCAACCTCCGCTTCCCAGGTTCAAGCGATTCTCCTGCCTCAGCCTT
CCTAGCAGCTGGGATTATAGGCATGTGCCACCGCGCCCGGCTAGTTTTGTATTTTCAATTGAGACGGGATTT
CTCCATGTTGGTCGGGCTTGTCTCCAACTCCCGACTTCAGGTGATGCGTCCACCTCGGCATCCCAAAGTGAC
GGGATGACAGGCATGAGCCACCGCGCCCGGCGTATTTGTATGTATTGTATTGTATTGTATTGTATTGTATTG
TATTGTATTGTATTGTATCGTATCCTATTGTATTGTATCCTATCGTATCCTATCGCATCCTATCGTATCGTA
TCTTATTGTATTGTAATGGGTTGTATTGACTTATTTTATTTAGTTAGTTACTTTTGTGTTATTTTATTTATT
TATCTGTTTGTTCGTTTTTGCCTGATCAAAGGTCAATCAGACCCGGTCGTCAAAGTGGCGATTTCCTAG
>m640432062403287/1688378ccs3168174/1-573
ATGTATGTATGTATGTATTTATTTATGTATTTATTTTTGAGACGGAGTTTCGCTCTTGTTGCTCAGACTGGA
GTGCGATGGCGCAATCTCGGCTCACTGCAACCTCCGCTTCCCAGGTTCAAGCGATTCTCCTGCCTCAGCCTT
CCTAGCAGCTGGGATTATAGGCATGTGCCACCGCGCCCGGCTAGTTTTGTATTTTCAATTGAGACGGGATTT
CTCCATGTTGGTCGGGCTTGTCTCCAACTCCCGACTTCAGGTGATGCGTCCACCTCGGCATCCCAAAGTGAC
GGGATGACAGGCATGAGCCACCGCGCCCGAGGTATTGTATTGTATTGTATTGTATTGTATTGTATTGTATTG
TATTGTATTGTATTGTATCGTATCCTATTGTATTGTATCCTATCGTATCCTATCGCATCCTATCGTATCGTA
TCTTATTGTATTGTAATGGGTTGTATTGACTTATTTTATTTAGTTAGTTACTTTTGTGTTATTTTATTTATT
TATCTGTTTGTTCGTTTTTGCCTGATCAAAGGTCAATCAGACCCGGTCGTCAAAGTGGCGATTTCCTAG
>m840812111901509s1381417/cc1444-509/1-573
ATGTATGTATGTATGTATTTATTTATGTATTTATTTTTGAGACGGAGTTTCGCTCTTGTTGCTCAGACTGGA
GTGCGATGGCGCAATCTCGGCTCACTGCAACCTCCGCTTCCCAGGTTCAAGCGATTCTCCTGCCTCAGCCTT
CCTAGCAGCTGGGATTATAGGCATGTGCCACCGCGCCCGGCTAGTTTTGTATTTTCAATTGAGACGGGATTT
CTCCATGTTGGTCGGGCTTGTCTCCAACTCCCGACTTCAGGTGATGCGTCCACCTCGGCATCCCAAAGTGAC
GGGATGACAGGCATGAGCCACCGCGCCCGGCGTATTGTATTGTATTGTATTGTATTGTATTGTATTGTATTG
TATTGTATTGTATTGTATCGTATCCTATTGTATTGTATCCTATCGTATCCTATCGCATCCTATCGTATCGTA
TCTTATTGTATTGTAATGGGTTGTATTGACTTATTTTATTTAGTTAGTTACTTTTGTGTTATTTTATTTATT
TATCTGTTTTGTCGTTTTTGCCTGATCAAAGGTCAATCAGACCCGGTCGTCAAAGTGGCGATTTCCTAG
>m840812111902215s22614287/cs932-90/1-573
ATGTATGTATGTATGTATTTATTTATGTATTTATTTTTGAGACGGAGTTTCGCTCTTGTTGCTCAGACTGGA
GTGCGATGGCGCAATCTCGGCTCACTGCAACCTCCGCTTCCCAGGTTCAAGCGATTCTCCTGCCTCAGCCTT
CCTAGCAGCTGGGATTATAGGCATGTGCCACCGCGCCCGGCTAGTTTTGTATTTTCAATTGAGACGGGATTT
CTCCATGTTGGTCGGGCTTGTCTCCAACTCCCGACTTCAGGTGATGCGTCCACCTCGGCATCCCAAAGTGAC
GGGATGACAGGCATGAGCCACCGCGCCCGGCGTATTGTATTGTATTGTATTGTATTGTATTGTATTGTATTG
TATTGTATTGTATTGTATCGTATCGTATTGTATTGTATCCTATCGTATCCTATCGCATCCTATCGTATCGTA
TCTTATTGTATTGTAATGGGTTGTATTGACTTATTTTATTTAGTTAGTTACTTTTGTGTTATTTTATTTATT
TATCTGTTTGTTCGTTTTTGCCTGATCAAAGGTCAATCAGACCCGGTCATCAAAGTGGCGATTTCCTAG
>m840812111902215s21178802/cs12381260/1-572
-TGTATGTATGTATGTATTTATTTATGTATTTATTTTTGAGACGGAGTTTCGCTCTTGTTGCTCAGACTGGA
GTGCGATGGCGCAATCTCGGCTCACTGCAACCTCCGCTTCCCAGGTTCAAGCGATTCTCCTGCCTCAGCCTT
CCTAGCAGCTGGGATTATAGGCATGTGCCACCGCGCCCGGCTAGTTTTGTATTTTCAATTGAGACGGGATTT
CTCCATGTTGGTCGGGCTTGTCTCCAACTCCCGACTTCAGGTGATGCGTCCACCTCGGCATCCCAAAGTGAC
GGGATGACAGGCATGAGCCACCGCGCCCGGCGTATTGTATTGTATTGTATTGTATTGTATTGTATTGTATTG
TATTGTATTGTATTGTATCGTATCCTATTGTATTGTATCCTATCGTATCCTATCGCATCCTATCGTATCGTA
TCTTATTGTATTGTAATGGGTTGTATTGACTTATTTTATTTAGTTAGTTACTTTTGTGTTATTTTATTTATT
TATCTGTTTGTTTCGTTTTTGCTGATCAAAGGTCAATCAGACCCGGTCGTCAAAGTGGCGATTTCCTAG
>m840812111902531s3178363/cc2163-228/1-572
-TGTATGTATGTATGTATTTATTTATGTATTTATTTTTGAGACGGAGTTTCGCTCTTGTTGCTCAGACTGGA
GTGCGATGGCGCAATCTCGGCTCACTGCAACCTCCGCTTCCCAGGTTCAAGCGATTCTCCTGCCTCAGCCTT
CCTAGCAGCTGGGATTATAGGCATGTGCCACCGCGCCCGGCTAGTTTTGTATTTTCAATTGAGACGGGATTT
CTCCATGTTGGTCGGGCTTGTCTCCAACTCCCGACTTCAGGTGATGCGTCCACCTCGGCATCCCAAAGTGAC
GGGATGACAGGCATGAGCCACCGCGCCCGGCGTATTGTATTGTATTGTATTGTATTGTATTGTATTGTATTG
TATTGTATTGTATTGTATCGTCTCCTATTGTATTGTATCCTATCGTATCCTATCGCATCCTATCGTATCGTA
TCTTATTGTATTGTAATGGGTTGTATTGACTTATTTTATTTAGTTAGTTACTTTTGTGTTATTTTATTTATT
TACCTGTTTGTTCGTTTTTGCCTGATCAAAGGTCAATCAGACCCGGTCGTCAAAGTGGCGATTTCCTAG
>m840812111902531s32167820/cs42698/1-573
ATGTATGTATGTATGTATTTATTTATGTATTTATTTTTTAGACGGAGTTTCGCTCTTGTTGCTCAGACTGGA
GTGCGATGGCGCAATCTCGGCTCACTGCAACCTCCGCTTCCCAGGTTCAAGCGATTCTCCTGCCTCAGCCTT
CCTAGCAGCTGGGATTATAGGCATGTGCCACCGCGCCCGGCTAGTTTTGTATTTTCAATTGAGACGGGATTT
CTCCATGTTGGTCGGGCTTGTCTCCAACTCCCGACTTCAGGTGATGCGTCCACCTCGGCATCCCAAAGTGAC
GGGATGACAGGCATGAGCCACCGCGCCCGGCGTATTGTATTGTATTGTATTGTATTGTATTGTATTGTATTG
TATTGTATTGTATTGTATCGTATCGTATTGTATTGTATCCTATCGTATCCTATCGCATCCTATCGTATCGTA
TCTTATTGTATTGTAATGGGTTGTATTGACTTATTTTATTTAGTTAGTTACTTTTGTGTTATTTTATTTATT
TATCTGTTTGTTCGTTTTTGCCTGATCAAAGGTCAATCAGACCCGGTCGTCAAAGTGGCGATTTCCTAG
>m640432070920564/29562/cs558-610/1-573
ATGTATGTATGTATGTATTTATTTATGTATTTATTTTTGAGACGGAGTTTCGCTCTTGTTGCTCAGACTGGA
GTGCGATGGCGCAATCTCGGCTCACTGCAACCTCCGCTTCCCAGGTTCAAGCGATTCTCCTGCCTCAGCCTT
CCTAGCAGCTGGGATTATAGGCATGTGCCACCGCGCCCGGCTAGTTTTGTATTTTCAATTGAGACGGGATTT
CTCCATGTTGGTCGGGCTTGTCTCCAACTCCCGACTTCAGGTGATGCGTCCACCTCGGCATCCCAAAGTGAC
GGGATGACAGGCATGAGCCACCGCGCCCGGCGTATTGTATTGTATTGTATTGTATTGTATTGTATTGTATTG
TATTGTATTGTATTGTATCGTATCGTATTGTATTGTATCCTATCGTATCCTATCGCATCCTATCGTATCGTA
TCTTATTGTATTGTAATGGGTTGTATTGACTTATTTTATTTAGTTAGTTACTTTTGTGTTATTTTATTTATT
TATCTGTTTGTTCGTTTTTGCCTGATCAAAGGTCATTCAGACCCGGTCGTCAAAGTGGCGATTTCCTAG
>m641362070405301/669894/cs1995-567/1-573
ATGTATGTATGTATGTATTTATTTATGTATTTATTTTTGAGACGGAGTTTCGCTCTTGTTGCTCAGACTGGA
GTGCGATGGCGCAATCTCGGCTCACTGCAACCTCCGCTTCCCAGGTTCAAGCGATTCTCCTGCCTCAGCCTT
CCTAGCAGCTGGGATTATAGGCATGTGCCACCGCGCCCGGCTAGTTTTGTATTTTCAATTGAGACGGATTTC
TCCCATGTTGGTCGGGCTTGTCTCCAACTCCCGACTTCAGGTGATGCGTCCACCTCGGCATCCCAAAGTGAC
GGGATGACAGGCATGAGCCACCGCGCCCGGCGTATTGTATTGTATTGTATTGTATTGTATTGTATTGTATTG
TATTGTATTGTATTGTATCGTATCCTATTGTATTGTATCCTATCGTATCCTATCGCATCCTATCGTATCGTA
TCTTATTGTATTGTAATGGGTTGTATTGACTTATTTTATTTAGTTAGTTACTTTTGTGTTATTTTATTTATT
TATCTGTTTGTTCGTTTTTGCCTGATCAAAGGTCAATCAGACCCGGTCGTCAAAGTGGCGATTTCCTAG
>m641362070405301/872159/cs1595-367/1-572
-TGTATGTATGTATGTATTTATTTATGTATTTATTTTTGAGACGGAGTTTCGCTCTTGTTGCTCAGACTGGA
GTGCGATGGCGCAATCTCGGCTCACTGCAACCTCCGCTTCCCAGGTTCAAGCGATTCTCCTGCCTCAGCCTT
CCTAGCAGCTGGGATTATAGGCATGTGCCACCGGCCCCGGCTAGTTTTGTATTTTCAATTGAGACGGGATTT
CTCCATGTTGGTCGGGCTTGTCTCCAACTCCCGACTTCAGGTGATGCGTCCACCTCGGCATCCCAAAGTGAC
GGGATGACAGGCATGAGCCACCGCGCCCGGCGTATTGTATTGTATTGTATTGTATTGTATTGTATTGTATTG
TATTGTATTGTATTGTATCGTATCCTATTGTATTGTATCCTATCGTATCCTATCGCATCCTATCGTATCGTA
TCTTATTGTATTGTAATGGGTTGTATTGACTTATTTTATTTAGTTAGTTACTTTTGTGTTATTTTATTTATT
TATCTGTTTGTTCGTTTTTGCCTGATCAAAGGTCAATCAGACCCGGTCGTCAAAGTGGCGATTTCCTAG
>m840812111903247s41607184/cs13801412/1-573
ATGTATGTATGTATGTATTTATTTATGTATTTATTTTTGAGACGGAGTTTCGCTCTTGTTGCTCAGACTGGA
GTGCGATGGCGCAATCTCGGCTCACTGCAACCTCCGCTTCCCAGGTTCAAGCGATTCTCCTGCCTCAGCCTT
CCTAGCAGCTGGGATTATAGGCATGTGCCACCGCGCCCGGCTAGTTTTGTATTTTCAATTGAGACGGGATTT
CTCCATGTTGGTCGGGCTTGTCTCCAACTCCCGACTTCAGGTGATGCGTCCACCTCGGCATCCCAAAGTGAC
GGGATGACAGGCATGAGCCACCGCGCCCGGCGTATTGTATTGTATTGTATTGTATTGTATTGTATTGTATTG
TATTGTATTGTATTGTATCGTATCGTATTGTATTGTATCCTATCGTATCCTATCGCATCCTATCGTATCGTA
TCTTATTGTATTGTAATGGGTTGTATTGATTTATTTTATTTAGTTAGTTACTTTTGTGTTATTTTATTTATT
TATCTGTTTGTTCGTTTTTGCCTGATCAAAGGTCAATCAGACCCGGTCGTCAAAGTGGCGATTTCCTAG
>m840812102903075s42176670/cs222-80/1-572
-TGTATGTATGTATGTATTTATTTATGTATTTATTTTTGAGACGGAGTTTCGCTCTTGTTGCTCAGACTGGA
GTGCGATGGCGCAATCTCGGCTCACTGCAACCTCCGCTTCCCAGGTTCAAGCGATTCTCCTGCCTCAGCCTT
CCTAGCAGCTGGGATTATAGGCATGTGCCACCGCGCCCGGCTAGTTTTGTATTTTCAATTGAGACGGGATTT
CTCCATGTTGGTCGGGCTTGTCTCCAACTCCCGACTTCAGGTGATGCGTCCACCTCGGCATCCCAAAGTGAC
GGGATGACAGGCATGAGCCACCGCGCCCGGCGTATTGTATTGTATTGTATTGTATTGTATTGTATTGTATTG
TATTGTATTGTATTGTATCGTATCGTATTGTATTGTATCCTATCGTATCCTATCGCATCCTATCGTATCGTA
TCTTATTGTATTGTAATGGGTTGTATTGACTTATTTTATTTAGTTAGTTACTTTTGTGTTATTTTATTTATT
TATCTGTTTGGTCGTTTTTGCCTGATCAAAGGTCAATCAGACCCGGTCGTCAAAGTGGCGATTTCCTAG
>m840812102903075s4602910ccs1072164/1-572
-TGTATGTATGTATGTATTTATTTATGTATTTATTTTTGAGACGGAGTTTCGCTCTTGTTGCTCAGACTGGA
GTGCGATGGCGCAATCTCGGCTCACTGCAACCTCCGCTTCCCAGGTTCAAGCGATTCTCCTGCCTCAGCCTT
CCTAGCAGCTGGGATTATAGGCATGTGCCACCGCGCCCGGCTAGTTTTGTATTTTCAATTGAGACGGGATTT
CTCCATGTTGGTCGGGCTTGTCTCCAACTCCCGACTTCAGGTGATGCGTCCACCTCGGCATCCCAAAGTGAC
GGGATGACAGGCATGAGCCACCGCGCCCGGCGTATTGTATTGTATTGTATTGTATTGTATTGTATTGTATTG
TATTGTATTGTATTGTATCGTATCGTATTGTATTGTATCCTATCGTATCCTATCGCATCCTATCGTAACGTA
TCTTATTGTATTGTAATGGGTTGTATTGACTTATTTTATTTAGTTAGTTACTTTTGTGTTATTTTATTTATT
TATCTGTTTGTTCGTTTTTGCCTGATCAAAGGTCAATCAGACCCGGTCGTCAAAGTGGCGATTTCCTAG
>m54329U1062717030/115947ccs0068164/1-572
-TGTATGTATGTATGTATTTATTTATGTATTTATTTTTGAGACGGAGTTTCGCTCTTGTTGCTCAGACTGGA
GTGCGATGGCGCAATCTCAGCTCACTGCAACCTCCGCTTCCCAGGTTCAAGCGATTCTCCTGCCTCAGCCTT
CCTAGCAGCTGGGATTATAGGCATGTGCCACCGCGCCCGGCTAGTTTTGTATTTTCAATTGAGACGGGATTT
CTCCATGTTGGTCGGGCTTGTCTCCAACTCCCGACTTCAGGTGATGCGTCCACCTCGGCATCCCAAAGTGAC
GGGATGACAGGCATGAGCCACCGCGCCCGGCGTATTGTATTGTATTGTATTGTATTGTATTGTATTGTATTG
TATTGTATTGTATTGTATCGTATCGTATTGTATTGTATCCTATCGTATCCTATCGCATCCTATCGTATCGTA
TCTTATTGTATTGTAATGGGTTGTATTGACTTATTTTATTTAGTTAGTTACTTTTGTGTTATTTTATTTATT
TATCTGTTTGTTCGTTTTTGCCTGATCAAAGGTCAATCAGACCCGGTCGTCAAAGTGGCGATTTCCTAG
>m54329U1062717030/522041ccs652-24/1-573
ATGTATGTATGTATGTATTTATTTATGTATTTATTTTTGAGACGGAGTTTCGCTCTTGTTGCTCAGACTGGA
GTGCGATGGCGCAATCTCGGCTCACTGCAACCTCCGCTTCCCAGGTTCAAGCGATTCTCCTGCCTCAGCCTT
CCTAGCAGCTGGGATTATAGGCATGTGCCACCGCGCCCGGCTAGTTTTGTATTTTCAATTGAGACGGGATTT
CTCCATGTTGGTCGGGCTTGTCTCCAACTCCCGACTTCAGGTGATGCGTCCACCTCGGCATCCCAAAGTGAC
GGGATGACAGGCATGAGCCACCGCGCCCGGCGTATTGTATTGTATTGTATTGTATTGTATTGTATTGTATTG
TATTGTATTGTATTGTATCGTATCGTATTGTATTGTATCCTATCGTATCCTATCGCATCCTATCGTATCGTA
TCTTATTGTATTGTAATGGGTTGTATTGACTTATTTTATGTAGTTAGTTACTTTTGTGTTATTTTATTTATT
TATCTGTTTGTTCGTTTTTGCCTGATCAAAGGTCAATCAGACCCGGTCGTCAAAGTGGCGATTTCCTAG
>m54329U1062717030/262628ccs061-63/1-573
ATGTATGTATGTATGTATTTATTTATGTATTTATTTTTGAGACGGAGTTTCGCTCTTGTTGCTCAGACTGGA
GTGCGATGGCGCAATCTCAGCTCACTGCAACCTCCGCTTCCCAGGTTCAAGCGATTCTCCTGCCTCAGCCTT
CCTAGCAGCTGGGATTATAGGCATGTGCCACCGCGCCCGGCTAGTTTTGTATTTTCAATTGAGACGGGATTT
CTCCATGTTGGTCGGGCTTGTCTCCAACTCCCGACTTCAGGTGATGCGTCCACCTCGGCATCCCAAAGTGAC
GGGATGACAGGCATGAGCCACCGCGCCCGGCGTATTGTATTGTATTGTATTGTATTGTATTGTATTGTATTG
TATTGTATTGTATTGTATCGTATCGTATTGTATTGTATCCTATCGTATCCTATCGCATCCTATCGTATCGTA
TCTTATTGTATTGTAATGGGTTGTATTGACTTATTTTATTTAGTTAGTTACTTTTGTGTTATTTTATTTATT
TATCTGTTTGTTCGTTTTTGCCTGATCAAAGGTCAATCAGACCCGGTCGTCAAAGTGGCGATTTCCTAG
>m54329U1062717030/161991/cc6851723/1-573
ATGTATGTATGTATGTATTTATTTATGTATTTATTTTTGAGACGGAGTTTCGCTCTTGTTGCTCAGACTGGA
GTGCGATGGCGCAATCTCGGCTCACTGCAACCTCCGCTTCCCAGGTTCAAGCGATTCTCCTGCCTCAGCCTT
CCTAGCAGCTGGGATTATAGGCATGTGCCACCGCGCCCGGCTAGTTTTGTATTTTCAATTGAGACGGGATTT
CTCCATGTTGGTCGGGCTTGTCTCCAACTCCCGACTTCAGGTGATGCGTCCACCTCGGCATCCCAAAGTGAC
GGGATGACAGGCATGAGCCACCGCGCCCGGCTTATTGTATTGTATTGTATTGTATTGTATTGTATTGTATTG
TATTGTATTGTATTGTATCGTATCGTATTGTATTGTATCCTATCGTATCCTATCGCATCCTATCGTATCGTA
TCTTATTGTATTGTAATGGGTTGTATTGACTTATTTTATTTAGTTAGTTACTTTTGTGTTATTTTATTTATT
TATCTGTTTGTTCGTTTTTGCCTGATCAAAGGTCAATCAGACCCGGTCGTCAAAGTGGCGATTTCCTAG
>m54329U1062717030/714423/cc1198-251/1-573
ATGTATGTATGTATGTATTTATTTATGTATTTATTTTTGAGACGGAGTTTCGCTCTTGTTGCTCAGACTGGA
GTGCGATGGCGCAATCTCGGCTCACTGCAACCTCCGCTTCCCAGGTTCAAGCGATTCTCCTGCCTCAGCCTT
CCTAGCAGCTGGGATTATAGGCATGTGCCACCGCGCCCGGCTAGTTTTGTATTTTCAATTGAGACGGGATTT
CTCCATGTTGGTCGGGCTTGTCTCCACCTCCCGACTTCAGGTGATGCGTCCACCTCGGCATCCCAAAGTGAC
GGGATGACAGGCATGAGCCACCGCGCCCGGCGTATTGTATTGTATTGTATTGTATTGTATTGTATTGTATTG
TATTGTATTGTATTGTATCGTATCGTATTGTATTGTATCCTATCGTATCCTATCGCATCCTATCGTATCGTA
TCTTATTGTATTGTAATGGGTTGTATTGACTTATTTTATTTAGTTAGTTACTTTTGTGTTATTTTATTTATT
TATCTGTTTGTTCGTTTTTGCCTGATCAAAGGTCAATCAGACCCGGTCGTCAAAGTGGCGATTTCCTAG
>m54329U1070404010/803854ccs0176174/1-572
-TGTATGTATGTATGTATTTATTTATGTATTTATTTTTGAGACGGAGTTTCGCTCTTGTTGCTCAGACTGGA
GTGCGATGGCGCAATCTCGGCTCACTGCAACCTCCGCTTCCCAGGTTCAAGCGATTCTCCTGCCTCAGCCTT
CCTAGCAGCTGGGATTATAGGCATGTGCCACCGCGCCCGGCTAGTTTTGTATTTTCAATTGAGACGGGATTT
CTCCATGTTGGTCGGGCTTGTCTCCAACTCCCGACTTCAGGTGATGCGTCCACCTCGGCATCCCAAAGTGAC
GGGATGACAGGCATGAGCCACCGCGCCCGGCGTATTGTATTGTATTGTATTGTATTGTATTGTATTGTATTG
TATTGTATTGTATTGTATCGTATCGTATTGTATTGTATCCTATCGTATCCTATCGCATCCTATCGTATCGTA
TCTTATTGTATTGTAATGGGTTGTATTGACTTATTTTATTTAGTTAGTTACTTTTGTGTTATTTTATTTATT
TATCTGTTTGTTCGTTTTTGCCTGATCAAAGGTCAATCAGACCAGGTCGTCAAAGTGGCGATTTCCTAG
>m54329U1070404010/745235/cc1121-173/1-573
ATGTATGTATGTATGTATTTATTTATGTATTTATTTTTGAGACGGAGTTTCGCTCTTGTTGCTCAGACTGGA
GTGCGATGGCGCAATCTCGGCTCACTGCAACCTCCGCTTCCCAGGTTCAAGCGATTCTCCTGCCTCAGCCTT
CCTAGCAGCTGGGATTATAGGCATGTGCCACCGCGCCCGGCTAGTTTTGTATTTTCAATTGAGACGGGATTT
CTCCATGTTGGTCGGGCTTGTCTCCAACTCCCGACTTCAGGTGATGCGTCCACCTCGGCATCCCAAAGTGAC
GGGATGACAGGCATGAGCCACCGCGCCCGGCGTATTGTATTGTATTGTATTGTATTGTATTGTATTGTATTG
TATTGTATTGTATTGTATCGTATCCTATTGTATTGTATCCTATCGTATCCTATCGCATCCTATCGTATCGTA
TCTTATTGTATTGTAATGGTTGTAATTGACTTATTTTATTTAGTTAGTTACTTTTGTGTTATTTTATTTATT
TATCTGTTTGTTCGTTTTTGCCTGATCAAAGGTCAATCAGACCCGGTCGTCAAAGTGGCGATTTCCTAG
>m840462060320412s42579497/cs16661718/1-572
-TGTATGTATGTATGTATTTATTTATGTATTTATTTTTGAGACGGAGTTTCGCTCTTGTTGCTCAGACTGGA
GTGCGATGGCGCAATCTCGGCTCACTGCAACCTCCGCTTCCCAGGTTCAAGCGATTCTCCTGCCTCAGCCTT
CCTAGCAGCTGGGATTATAGGCATGTGCCACCGCGCCCGGCTAGTTTTGTATTTTCAATTGAGACGGGATTT
CTCCATGTTGGTCGGGCTTGTCTCCAACTCCCGACTTCAGGTGATGCGTCCACCTCGGCATCCCAAAGTGAC
GGGATGACAGGCATGAGCCACCGCGCCCGGCGTATTGTATTGTATTGTATTGTATTGTATTGTATTGTATTG
TATTGTATTGTATTGTATCGTATCCTATTGTATTGTATCCTATCGTATCCTATCGCATCCTATCGTACTGTA
TCTTATTGTATTGTAATGGGTTGTATTGACTTATTTTATTTAGTTAGTTACTTTTGTGTTATTTTATTTATT
TATCTGTTTGTTCGTTTTTGCCTGATCAAAGGTCAATCAGACCCGGTCGTCAAAGTGGCGATTTCCTAG
>m840462060320412s4344069/cc1967-029/1-573
ATGTATGTATGTATGTATTTATTTATGTATTTATTTTTGAGACGGAGTTTCGCTCTTGTTGCTCAGACTGGA
GTGCGATGGCGCAATCTCGGCTCACTGCAACCTCCGCTTCCCAGGTTCAAGCGATTCTTCTGCCTCAGCCTT
CCTAGCAGCTGGGATTATAGGCATGTGCCACCGCGCCCGGCTAGTTTTGTATTTTCAATTGAGACGGGATTT
CTCCATGTTGGTCGGGCTTGTCTCCAACTCCCGACTTCAGGTGATGCGTCCACCTCGGCATCCCAAAGTGAC
GGGATGACAGGCATGAGCCACCGCGCCCGGCGTATTGTATTGTATTGTATTGTATTGTATTGTATTGTATTG
TATTGTATTGTATTGTATCGTATCGTATTGTATTGTATCCTATCGTATCCTATCGCATCCTATCGTATCGTA
TCTTATTGTATTGTAATGGGTTGTATTGACTTATTTTATTTAGTTAGTTACTTTTGTGTTATTTTATTTATT
TATCTGTTTGTTCGTTTTTGCCTGATCAAAGGTCAATCAGACCCGGTCGTCAAAGTGGCGATTTCCTAG
>m641362061820203/292107/cs639-61/1-572
-TGTATGTATGTATGTATTTATTTATGTATTTATTTTTGAGACGGAGTTTCGCTCTTGTTGCTCAGACTGGA
GTGCGATGGCGCAATCTCGGCTCACTGCAACCTCCGCTTCCCAGGTTCAAGCGATTCTCCTGCCTCAGCCTT
CCTAGCAGCTGGGATTATAGGCATGTGCCACCGCGCCCGGCTAGTTTTGTATTTTCAATTGAGACGGGATTT
CTCCATGTTGGTCGGGCTTGTCTCCAACTCCCGACTTCAGGTGATGCGTCCACCTCGGCATCCCAAAGTGAC
GGGATGACAGGCATGAGCCACCGCGCCCGGCGTATTGTATTGTATTGTATTGTATTGTATTGTATTGTATTG
TATTGTATTGTATTGTATCGTATCCTATTGTATTGTATCCTATCGTATCCTATCGCATCCTATCGTATCGTA
TCTTATTGTATTGTAATGGGTTGTATTGACTTATTTTATTTAGTTAGTTACTTTTGTTTATTTTTATTTATT
TATCTGTTTGTTCGTTTTTGCCTGATCAAAGGTCAATCAGACCCGGTCGTCAAAGTGGCGATTTCCTAG
>m641362061820203/903129/cs2821-493/1-573
ATGTATGTATGTATGTATTTATTTATGTATTTATTTTTGAGACGGAGTTTCGCTCTTGTTGCTCAGACTGGA
GTGCGATGGCGCAATCTCGGCTCACTGCAACCTCCGCTTCCCAGGTTCAAGCGATTCTCCTGCCTCAGCCTT
CCTAGCAGCTGGGATTATAGGCATGTGCCACCGCGCCCGGCTAGTTTTGTATTTTCAATTGAGACGGGATTT
CTCCATGTTGGTCGGGCTTGTCTCCAACTCCCGACTTCAGGTGATGCGTCCACCTCGGCATCCCAAAGTGAC
GGGATGACAGGCATGAGCCACCGCGCCCGGCGTATTGTATTGTATTGTATTGTATTGTATTGTATTGTATTG
TATTGTATTGTATTGTATCGTATCCTATTGTATTGTATCCTATCGTATCCTATCGCATCCTATCGTATCGTA
TCTTATTGTATTGTAATGGGTTGTATTGACTTATTTTATTTAGTTAGTTACTTTTGTTGTATTTTATTTATT
TATCTGTTTGTTCGTTTTTGCCTGATCAAAGGTCAATCAGACCCGGTCGTCAAAGTGGCGATTTCCTAG
>m641362061820203/1746927ccs061-63/1-573
ATGTATGTATGTATGTATTTATTTATGTATTTATTTTTGAGACGGAGTTTCGCTCTTGTTGCTCAGACTGGA
GTGCGATGGCGCAATCTCGGCTCACTGCAACCTCCGCTTCCCAGGTTCAAGCGATTCTCCTGCCTCAGCCTT
CCTAGCAGCTGGGATTATAGGCATGTGCCACCGCGCCCGGCTAGTTTTGTATTTTCAATTGAGACGGGATTT
CTCCATGTTGGTCGGGCTTGTCTCCAACTCCCGACTTCAGGTGATGCGTCCACCTCGGCATCCCAAAGTGAC
TGGATGACAGGCATGAGCCACCGCGCCCGGCGTATTGTATTGTATTGTATTGTATTGTATTGTATTGTATTG
TATTGTATTGTATTGTATCGTATCGTATTGTATTGTATCCTATCGTATCCTATCGCATCCTATCGTATCGTA
TCTTATTGTATTGTAATGGGTTGTATTGACTTATTTTATTTAGTTAGTTACTTTTGTGTTATTTTATTTATT
TATCTGTTTGTTCGTTTTTGCCTGATCAAAGGTCAATCAGACCCGGTCGTCAAAGTGGCGATTTCCTAG
>m641362061820203/1790555ccs128-70/1-573
ATGTATGTATGTATGTATTTATTTATGTATTTATTTTTGAGACGGAGTTTCGCTCTTGTTGCTCAGACTGGA
GTGCGATGGCGCAATCTCGGCTCACTGCAACCTCCGCTTCCCAGGTTCAAGCGATTCTCCTGCCTCAGCCTT
CCTAGCAGCTGGGATTATAGGCATGTGCCACCGCGCCCGGCTAGTTTTGTATTTTCAATTGAGACGGGATTT
CTCCATGTTGGTCGGGCTTGTCTCCAACTCCCGACTTCAGGTGATGCGTCCACCTCGGCATACCAAAGTGAC
GGGATGACAGGCATGAGCCACCGCGCCCGGCGTATTGTATTGTATTGTATTGTATTGTATTGTATTGTATTG
TATTGTATTGTATTGTATCGTATCGTATTGTATTGTATCCTATCGTATCCTATCGCATCCTATCGTATCGTA
TCTTATTGTATTGTAATGGGTTGTATTGACTTATTTTATTTAGTTAGTTACTTTTGTGTTATTTTATTTATT
TATCTGTTTGTTCGTTTTTGCCTGATCAAAGGTCAATCAGACCCGGTCGTCAAAGTGGCGATTTCCTAG
>m641362062017368/945257/cs1245-417/1-573
ATGTATGTATGTATGTATTTATTTATGTATTTATTTTTGAGACGGAGTTTCGCTCTTGTTGCTCAGACTGGA
GTGCGATGGCGCAATCTCGGCTCACTGCAACCTCCGCTTCCCAGGTTCAAGCGATTCTCCTGCCTCAGCCTT
CCTAGCAGCTGGGATTATAGGCATGTGCCACCGCGCCCGGCTAGTTTTGTATTTTCAATTGAGACGGGATTT
CTCCATGTGGTCGCGGCTTGTCTCCAACTCCCGACTTCAGGTGATGCGTCCACCTCGGCATCCCAAAGTGAC
GGGATGACAGGCATGAGCCACCGCGCCCGGCGTATTGTATTGTATTGTATTGTATTGTATTGTATTGTATTG
TATTGTATTGTATTGTATCGTATCCTATTGTATTGTATCCTATCGTATCCTATCGCATCCTATCGTATCGTA
TCTTATTGTATTGTAATGGGTTGTATTGACTTATTTTATTTAGTTAGTTACTTTTGTGTTATTTTATTTATT
TATCTGTTTGTTCGTTTTTGCCTGATCAAAGGTCAATCAGACCCGGTCGTCAAAGTGGCGATTTCCTAG
>m641362062017368/1505812ccs268-80/1-572
-TGTATGTATGTATGTATTTATTTATGTATTTATTTTTGAGACGGAGTTTCGCTCTTGTTGCTCAGACAGGA
GTGCGATGGCGCAATCTCGGCTCACTGCAACCTCCGCTTCCCAGGTTCAAGCGATTCTCCTGCCTCAGCCTT
CCTAGCAGCTGGGATTATAGGCATGTGCCACCGCGCCCGGCTAGTTTTGTATTTTCAATTGAGACGGGATTT
CTCCATGTTGGTCGGGCTTGTCTCCAACTCCCGACTTCAGGTGATGCGTCCACCTCGGCATCCCAAAGTGAC
GGGATGACAGGCATGAGCCACCGCGCCCGGCGTATTGTATTGTATTGTATTGTATTGTATTGTATTGTATTG
TATTGTATTGTATTGTATCGTATCGTATTGTATTGTATCCTATCGTATCCTATCGCATCCTATCGTATCGTA
TCTTATTGTATTGTAATGGGTTGTATTGACTTATTTTATTTAGTTAGTTACTTTTGTGTTATTTTATTTATT
TATCTGTTTGTTCGTTTTTGCCTGATCAAAGGTCAATCAGACCCGGTCGTCAAAGTGGCGATTTCCTAG
>m641362062123496/394586/cs939-141/1-573
ATGTATGTATGTATGTATTTATTTATGTATTTATTTTTGAGACGGAGTTTCGCTCTTGTTGCTCAGACTGGA
GTGCGATGGCGCAATCTCGGCTCACTGCAACCTCCGCTTCCCAGGTTCAAGCGATTCTCCTGCCTCAGCCTT
CCTAGCAGCTGGGATTATAGGCATGTGCCACCGCGCCCGGCTAGTTTTGTATTTTCAATTGAGACGGGATTT
CTCCATGTTGGTCGGGCTTGTCTCCAACTCCCGACTTCAGGTGATGCGTCCACCTCGGCATCCCAAAGTGAC
GGGATGACAGGCATGAGCCACCGCGCCCGGCGTATTGTATTGTATTGTATTGTATTGTATTGTATTGTATTG
TATTGTATTGTATTGTATCGTATCCTATTGTATTGTATCCTATCGTATCCTATCGCATCCTATCGTATCGTA
TCTTATTGTATTGTAATGGGTTGTATTGACTATTTTTATTTAGTTAGTTACTTTTGTGTTATTTTATTTATT
TATCTGTTTGTTCGTTTTTGCCTGATCAAAGGTCAATCAGACCCGGTCGTCAAAGTGGCGATTTCCTAG
>m641362062306159/1174091ccs667-039/1-573
ATGTATGTATGTATGTATTTATTTATGTATTTATTTTTGAGACGGAGTTTCGCTCTTGTTGCTCAGACTGGA
GTGCGATGGCGCAATCTCGGCTCACTGCAACCTCCGCTTCCCAGGTTCATGCGATTCTCCTGCCTCAGCCTT
CCTAGCAGCTGGGATTATAGGCATGTGCCACCGCGCCCGGCTAGTTTTGTATTTTCAATTGAGACGGGATTT
CTCCATGTTGGTCGGGCTTGTCTCCAACTCCCGACTTCAGGTGATGCGTCCACCTCGGCATCCCAAAGTGAC
GGGATGACAGGCATGAGCCACCGCGCCCGGCGTATTGTATTGTATTGTATTGTATTGTATTGTATTGTATTG
TATTGTATTGTATTGTATCGTATCGTATTGTATTGTATCCTATCGTATCCTATCGCATCCTATCGTATCGTA
TCTTATTGTATTGTAATGGGTTGTATTGACTTATTTTATTTAGTTAGTTACTTTTGTGTTATTTTATTTATT
TATCTGTTTGTTCGTTTTTGCCTGATCAAAGGTCAATCAGACCCGGTCGTCAAAGTGGCGATTTCCTAG
>m641362062306159/1104793ccs401-93/1-571
-TGTATGTATGTATGTATTTATTTATGTATTTTATTTTGAGACGGAGTTTCGCTCTTGTTGCTCAGACTGGA
GTGCGATGGCGCAATCTCGGCTCACTGCAACCTCCGCTTCCCAGGTTCAAGCGATTCTCCTGCCTCAGCCTT
CCTAGCAGCTGGGATTATAGGCATGTGCCACCGCGCCCGGCTAGTTTTGTATTTTCAATTGAGACGGGATTT
CTCCATGTTGGTCGGGCTTGTCTCCAACTCCCGACTTCAGGTGATGCGTCCACCTCGGCATCCCAAAGTGAC
GGGATGACAGGCATGAGCCACCGCGCCCGGCGTATTGTATTGTATTGTATTGTATTGTATTGTATTGTATTG
TATTGTATTGTATTGTATCGTATCCTATTGTATTGTATCCTATCGTATCCTATCGCATCCTATCGTATCGTA
TCTTATTGTATTGTAATGGGTTGTATTGACTTATTTTATTTAGTTAGTTACTTTTGTGTTATTTTATTTATT
TATCTGTTTGTTCGTTTTTGCCTGATCAAAGGTCAATCAGACCCGGTCGTCA-AGTGGCGATTTCCTAG
>m641362071623033/622808/cs1473-945/1-573
ATGTATGTATGTATGTATTTATTTATGTATTTATTTTTGAGACGGAGTTTCGCTCTTGTTGCTCAGACTGGA
GTGCGATGGCGCAATCTCGGCTCACTGCAACCTCCGCTTCCCAGGTTCAAGCGATTCTCCTGCCTCAGCCTT
CCTAGCAGCTGGGATTATAGGCATGTGCCACCGCGCCCGGCTAGTTTTGTATTTTCAATTGAGACGGGATTT
CTCCATGTTGGTCGGGCTTGTCTCCAACTCCCGACTTCAGGTGATGCGTCCACCTCGGCATCCCAAAGTGAC
GGGAGGACAGGCATGAGCCACCGCGCCCGGCGTATTGTATTGTATTGTATTGTATTGTATTGTATTGTATTG
TATTGTATTGTATTGTATCGTATCGTATTGTATTGTATCCTATCGTATCCTATCGCATCCTATCGTATCGTA
TCTTATTGTATTGTAATGGGTTGTATTGACTTATTTTATTTAGTTAGTTACTTTTGTGTTATTTTATTTATT
TATCTGTTTGTTCGTTTTTGCCTGATCAAAGGTCAATCAGACCCGGTCGTCAAAGTGGCGATTTCCTAG
>m641362071623033/1951271ccs1456102/1-572
-TGTATGTATGTATGTATTTATTTATGTATTTATTTTTGAGACGGAGTTTCGCTCTTGTTGCTCAGACTGGA
GTGCGATGGCGCAATCTCGGCTCACTGCAACCTCCGCTTCCCAGGTTCAAGCGATTCTCCTGCCTCAGCCTT
CCTAGCAGCTGGGATTATAGGCATGTGCCACCGCGCCCGGCTAGTTTTGTATTTTCAATTGAGACGGGATTT
CTCCATGTTGGTCGGGCTTGTCTCCAACTCCCGACTTCAGGTGATGCGTCCACCTCGGCATCCCAAAGTGAC
GGGATGACAGGCATGAGCCACCGCGCCCGGCGTATTGTATTGTATTGTATTGTATTGTATTGTATTGTATTG
TATTGTATTGTATTGTATCGTATCGTATTGTATTGTATCCTATCGTATCCTATCGCATCCTATCGTATCGTA
TCTTATTGTATTTTAATGGGTTGTATTGACTTATTTTATTTAGTTAGTTACTTTTGTGTTATTTTATTTATT
TATCTGTTTGTTCGTTTTTGCCTGATCAAAGGTCAATCAGACCCGGTCGTCAAAGTGGCGATTTCCTAG
>m641362071623033/1550722ccs6721129/1-572
-TGTATGTATGTATGTATTTATTTATGTATTTATTTTTGAGACGGAGTTTCGCTCTTGTTGCTCAGACTGGA
GTGCGATGGCGCAATCTCGGCTCACTGCAACCTCCGCTTCCCAGGTTCAAGCGATTCTCCTGCCTCAGCCTT
CCTAGCAGCTGGGATTATAGGCATGTGCCACCGCGCCCGGCTAGTTTTGTATTTTCAATTGAGACGGGATTT
CTCCATGTTGGTCGGGCTTGTCTCCAACTCCCGACTTCAGGTGATGCTTCCACCTCGGCATCCCAAAGTGAC
GGGATGACAGGCATGAGCCACCGCGCCCGGCGTATTGTATTGTATTGTATTGTATTGTATTGTATTGTATTG
TATTGTATTGTATTGTATCGTATCGTATTGTATTGTATCCTATCGTATCCTATCGCATCCTATCGTATCGTA
TCTTATTGTATTGTAATGGGTTGTATTGACTTATTTTATTTAGTTAGTTACTTTTGTGTTATTTTATTTATT
TATCTGTTTGTTCGTTTTTGCCTGATCAAAGGTCAATCAGACCCGGTCGTCAAAGTGGCGATTTCCTAG
>m641362071809161/767965/cs1713-785/1-572
-TGTATGTATGTATGTATTTATTTATGTATTTATTTTTGAGACGGAGTTTCGCTCTTGTTGCTCAGACTGGA
GTGCGATGGCGCAATCTCGGCTCACTGCAACCTCCGCTTCCCAGGTTCAAGCGATTCTCCTGCCTCAGCCTT
CCTAGCAGCTGGGATTATAGGCATGTGCCACCGCGCCCGGCTAGTTTTGTATTTTCAACTGAGACGGGATTT
CTCCATGTTGGTCGGGCTTGTCTCCAACTCCCGACTTCAGGTGATGCGTCCACCTCGGCATCCCAAAGTGAC
GGGATGACAGGCATGAGCCACCGCGCCCGGCGTATTGTATTGTATTGTATTGTATTGTATTGTATTGTATTG
TATTGTATTGTATTGTATCGTATCGTATTGTATTGTATCCTATCGTATCCTATCGCATCCTATCGTATCGTA
TCTTATTGTATTGTAATGGGTTGTATTGACTTATTTTATTTAGTTAGTTACTTTTGTGTTATTTTATTTATT
TATCTGTTTGTTCGTTTTTGCCTGATCAAAGGTCAATCAGACCCGGTCGTCAAAGTGGCGATTTCCTAG
>m641362071809161/1640977ccs593-15/1-573
ATGTATGTATGTATGTATTTATTTATGTATTTATTTTTGAGACGGAGTTTCGCTCTTGTTGCTCAGACTGGA
GTGCGATGGCGCAATCTCGGCTCACTGCAACCTCCGCTTCCCAGGTTCAAGCGATTCTCCTGCCTCAGCCTT
CCTAGCAGCTGGGATTATAGGCATGTGCCACCGCGCCCGGCTAGTTTTGTATTTTCAATTGAGACGGGATTT
CTCCATGTTGGTCGGGCTTGTCTCCTACTCCCGACTTCAGGTGATGCGTCCACCTCGGCATCCCAAAGTGAC
GGGATGACAGGCATGAGCCACCGCGCCCGGCGTATTGTATTGTATTGTATTGTATTGTATTGTATTGTATTG
TATTGTATTGTATTGTATCGTATCGTATTGTATTGTATCCTATCGTATCCTATCGCATCCTATCGTATCGTA
TCTTATTGTATTGTAATGGGTTGTATTGACTTATTTTATTTAGTTAGTTACTTTTGTGTTATTTTATTTATT
TATCTGTTTGTTCGTTTTTGCCTGATCAAAGGTCAATCAGACCCGGTCGTCAAAGTGGCGATTTCCTAG
>m641362071920155/1006456ccs8343191/1-573
ATGTATGTATGTATGTATTTATTTATGTATTTATTTTTGAGACGGAGTTTCGCTCTTGTTGCTCAAACTGGA
GTGCGATGGCGCAATCTCGGCTCACTGCAACCTCCGCTTCCCAGGTTCAAGCGATTCTCCTGCCTCAGCCTT
CCTAGCAGCTGGGATTATAGGCATGTGCCACCGCGCCCGGCTAGTTTTGTATTTTCAATTGAGACGGGATTT
CTCCATGTTGGTCGGGCTTGTCTCCAACTCCCGACTTCAGGTGATGCGTCCACCTCGGCATCCCAAAGTGAC
GGGATGACAGGCATGAGCCACCGCGCCCGGCGTATTGTATTGTATTGTATTGTATTGTATTGTATTGTATTG
TATTGTATTGTATTGTATCGTATCGTATTGTATTGTATCCTATCGTATCCTATCGCATCCTATCGTATCGTA
TCTTATTGTATTGTAATGGGTTGTATTGACTTATTTTATTTAGTTAGTTACTTTTGTGTTATTTTATTTATT
TATCTGTTTGTTCGTTTTTGCCTGATCAAAGGTCAATCAGACCCGGTCGTCAAAGTGGCGATTTCCTAG
>m641362071920155/1774570ccs458-030/1-573
ATGTATGTATGTATGTATTTATTTATGTATTTATTTTTGAGACGGAGTTTCGCTCTTGTTGCTCAGACTGGA
GGGCGATGGCGCAATCTCGGCTCACTGCAACCTCCGCTTCCCAGGTTCAAGCGATTCTCCTGCCTCAGCCTT
CCTAGCAGCTGGGATTATAGGCATGTGCCACCGCGCCCGGCTAGTTTTGTATTTTCAATTGAGACGGGATTT
CTCCATGTTGGTCGGGCTTGTCTCCAACTCCCGACTTCAGGTGATGCGTCCACCTCGGCATCCCAAAGTGAC
GGGATGACAGGCATGAGCCACCGCGCCCGGCGTATTGTATTGTATTGTATTGTATTGTATTGTATTGTATTG
TATTGTATTGTATTGTATCGTATCGTATTGTATTGTATCCTATCGTATCCTATCGCATCCTATCGTATCGTA
TCTTATTGTATTGTAATGGGTTGTATTGACTTATTTTATTTAGTTAGTTACTTTTGTGTTATTTTATTTATT
TATCTGTTTGTTCGTTTTTGCCTGATCAAAGGTCAATCAGACCCGGTCGTCAAAGTGGCGATTTCCTAG
>m840812111721138s42512460/cs738-95/1-573
ATGTATGTATGTATGTATTTATTTATGTATTTATTTTTGAGACGGAGTTTCGCTCTTGTTGCTCAGACTGGA
GTGCGATGGCGCAATCTCGGCTCACTGCAACCTCCGCTTCCCAGGTTCAAGCGATTCTCCTGCCTCAGCCTT
CCTAGCAGCTGGGATTATAGGCATGTGCCACCGCGCCCGGCTAGTTTTGTATTTTCAATTGAGACGGGATTT
CTCCATGTTGGTCGGGCTTGTCTCCAACTCCCGACTTCAGGTGATGCGTCCACCTCGGCATCCCAAAGTGAC
GGGATGACAGGCATGAGCCACCGCGCCCGCCGTATTGTATTGTATTGTATTGTATTGTATTGTATTGTATTG
TATTGTATTGTATTGTATCGTATCGTATTGTATTGTATCCTATCGTATCCTATCGCATCCTATCGTATCGTA
TCTTATTGTATTGTAATGGGTTGTATTGACTTATTTTATTTAGTTAGTTACTTTTGTGTTATTTTATTTATT
TATCTGTTTGTTCGTTTTTGCCTGATCAAAGGTCAATCAGACCCGGTCGTCAAAGTGGCGATTTCCTAG
>m840812111721138s42015799/cs14661508/1-572
-TGTATGTATGTATGTATTTATTTATGTATTTATTTTTGAGACGGAGTTTCGCTCTTGTTGCTCAGACTGGA
GTGCGATGGCGCAATCTCGGCTCACTGCAACCTCCGCTTCCCAGGTTCAAGCGATTCTCCTGCCTCAGCCTT
CCTAGCAGCTGGGATTATAGGCATGTGCCACCGCGCCCGGCTAGTTTTGTATTTTCAATTGAGACGGGATTT
CTCCATGTTGGTCGGGCTTGTCTCCAACTCCCGACTTCAGGTGATGCGTCCACCTCGGCATCCCAAAGTGAC
GGGATGACAGGCATGAGCCACCGCGCCGGGCGTATTGTATTGTATTGTATTGTATTGTATTGTATTGTATTG
TATTGTATTGTATTGTATCGTATCGTATTGTATTGTATCCTATCGTATCCTATCGCATCCTATCGTATCGTA
TCTTATTGTATTGTAATGGGTTGTATTGACTTATTTTATTTAGTTAGTTACTTTTGTGTTATTTTATTTATT
TATCTGTTTGTTCGTTTTTGCCTGATCAAAGGTCAATCAGACCCGGTCGTCAAAGTGGCGATTTCCTAG
>m840812111721138s42612770/cs618-75/1-573
ATGTATGTATGTATGTATTTATTTATGTATTTATTTTTGAGACGGAGTTTCGCTCTTGTTGCTCAGACTGGA
GTGCGATGGCGCAATCTCGGCTCACTGCAACCTCCGCTTCCCAGGTTCAAGCGATTCTCCTGCCTCAGCCTT
CCTAGCAGCTGGGATTATAGGCATGTGCCACCGCGCCCGGCTAGTTTTGTATTTTCAATTGAGACGGGATTT
CTCCATGTTGGTCGGGCTTGTCTCCAACTCCCGACTTCAGGTGATGCGTCCACCTCGGCATCCCAAAGTGAC
GGGATGACAGGCATGAGCCACCGCGCCCGGCGTATTGTATTGTATTGTATTGTATTGTATTGTATTGTATTG
TATTGTATTGTAGTGTATCGTATCGTATTGTATTGTATCCTATCGTATCCTATCGCATCCTATCGTATCGTA
TCTTATTGTATTGTAATGGGTTGTATTGACTTATTTTATTTAGTTAGTTACTTTTGTGTTATTTTATTTATT
TATCTGTTTGTTCGTTTTTGCCTGATCAAAGGTCAATCAGACCCGGTCGTCAAAGTGGCGATTTCCTAG
>m840812111721138s4220288/cc1280-332/1-572
-TGTATGTATGTATGTATTTATTTATGTATTTATTTTTGAGACGGAGTTTCGCTCTTGTTGCTCAGACTGGA
GTGCGATGGCGCAATCTCGGCTCACTGCAACCTCCGCTTCCCAGGTTCAAGCGATTCTCCTGCCTCAGCCTT
CCTAGCAGCTGGGATTATAGGCATGTGCCACCGCGCCCGGCTAGTTTTGTATTTTCAATTGAGACGGGATTT
CTCCATGTTGGTCGGGCTTGTCTCCAACTCCCGACTTCAGGTGATGCGTCCACCTCGGCATCCCAAAGTGAC
GGGATGACAGGCATGAGCCACCGCGCCCGGCGTATTGTATTGTATTGTATTGTATTGTATTGTATTGTATTG
TATTGTATTGTATTGTATCGTATCGTATTGTATTGTATCCTATCGTATCCTATCGCATCCTATCGTATCGTA
TCTTATTGTATTGTAATGGGTTGTATTGACTTATTTTATTTAGTTAGTTACTTTTGTGTTATTTTATTTATT
TATCTGTTTGTTCGTTTTTGCCTGATCAAAGGTCACTCAGACCCGGTCGTCAAAGTGGCGATTTCCTAG
>m840812111721138s4877595/cc1877-935/1-572
-TGTATGTATGTATGTATTTATTTATGTATTTATTTTTGAGACGGAGTTTCGCTCTTGTTGCTCAGACTGGA
GTGCGATGGCGCAATCTCGGCTCACTGCAACCTCCGCTTCCCAGGTTCAAGCGGTTCTCCTGCCTCAGCCTT
CCTAGCAGCTGGGATTATAGGCATGTGCCACCGCGCCCGGCTAGTTTTGTATTTTCAATTGAGACGGGATTT
CTCCATGTTGGTCGGGCTTGTCTCCAACTCCCGACTTCAGGTGATGCGTCCACCTCGGCATCCCAAAGTGAC
GGGATGACAGGCATGAGCCACCGCGCCCGGCGTATTGTATTGTATTGTATTGTATTGTATTGTATTGTATTG
TATTGTATTGTATTGTATCGTATCGTATTGTATTGTATCCTATCGTATCCTATCGCATCCTATCGTATCGTA
TCTTATTGTATTGTAATGGGTTGTATTGACTTATTTTATTTAGTTAGTTACTTTTGTGTTATTTTATTTATT
TATCTGTTTGTTCGTTTTTGCCTGATCAAAGGTCAATCAGACCCGGTCGTCAAAGTGGCGATTTCCTAG
>m641362062005437/808257/cs1054-426/1-572
-TGTATGTATGTATGTATTTATTTATGTATTTATTTTTGAGACGGAGTTTCGCTCTTGTTGCTCAGACTGGA
GTGCGATGGCGCAATCTCGGCTCACTGCAACCTCCGCTTCCCAAGTTCAAGCGATTCTCCTGCCTCAGCCTT
CCTAGCAGCTGGGATTATAGGCATGTGCCACCGCGCCCGGCTAGTTTTGTATTTTCAATTGAGACGGGATTT
CTCCATGTTGGTCGGGCTTGTCTCCAACTCCCGACTTCAGGTGATGCGTCCACCTCGGCATCCCAAAGTGAC
GGGATGACAGGCATGAGCCACCGCGCCCGGCGTATTGTATTGTATTGTATTGTATTGTATTGTATTGTATTG
TATTGTATTGTATTGTATCGTATCGTATTGTATTGTATCCTATCGTATCCTATCGCATCCTATCGTATCGTA
TCTTATTGTATTGTAATGGGTTGTATTGACTTATTTTATTTAGTTAGTTACTTTTGTGTTATTTTATTTATT
TATCTGTTTGTTCGTTTTTGCCTGATCAAAGGTCAATCAGACCCGGTCGTCAAAGTGGCGATTTCCTAG
>m54329U1071922242/298197ccs839-41/1-573
ATGTATGTATGTATGTATTTATTTATGTATTTATTTTTGAGACGGAGTTTCGCTCTTGTTGCTCAGACTGGA
GTGCGATGGCGCAATCTCGGCTCACTGCAACCTCCGCTTCCCAGGTTCAAGCGATTCTCCTGCCTCAGCCTT
CCTAGCAGCTGGGATTATAGGCATGTGCCACCGCGCCCGGCTAGTTTTGTATTTTCAATTGAGACGGGATTT
CTCCATGTTGGTCGGGCTTGTCTCCAACTCCCGACTTCAGGTGATGCGTCCACCTCGGCATCCCAAAGTGAC
GGGGTGACAGGCATGAGCCACCGCGCCCGGCGTATTGTATTGTATTGTATTGTATTGTATTGTATTGTATTG
TATTGTATTGTATTGTATCGTATCGTATTGTATTGTATCCTATCGTATCCTATCGCATCCTATCGTATCGTA
TCTTATTGTATTGTAATGGGTTGTATTGACTTATTTTATTTAGTTAGTTACTTTTGTGTTATTTTATTTATT
TATCTGTTTGTTCGTTTTTGCCTGATCAAAGGTCAATCAGACCCGGTCGTCAAAGTGGCGATTTCCTAG
>m54329U1071922242/044068/cc3277349/1-572
ATGTATGTATGTATGTATTTATTTATGTATTTATTTTTGAGACGGAGTTTCGCTCTTGTTGCTCAGACTGGA
GTGCGATGGCGCAATCTCGGCTCACTGCAACCTCCGCTTCCCAGGTTCAAGCGATTCTCCTGCCTCAGCCTT
CCTAGCAGCTGGGATTATAGGCATGTGCCACCGCGCCCGGCTAGTTTTGTATTTTCAATTGAGACGGGATTT
CTCCATGTTGGTCGGGCTTGTCTCCAACTCCCGACTTCAGGTGATGCGTCCACCTCGGCATCCCAAAGTGAC
GGGATGACAGGCATGAGCCACCGCGCCCGGCGTATTGTATTGTATTGTATTGTATTGTATTGTATTGTATTG
TATTGTATTGTATTGTATCGTATCCTATTGTATTGTATCCTATCGTATCCTATCGCATCCTATCGTATCGTA
TCTTATTGTATTGTAATGGGTTGTATTGACTTATTTTATTTAGTTAGTTACTTTTGTGTTATTTTATTTATT
TATCTGTTTGTTCGTTTTTGCCTGATCAA-AGTCAATCAGACCCGGTCGTCAAAGTGGCGATTTCCTAG
>m641362062005437/1105036ccs8464103/1-573
ATGTATGTATGTAATTATTTATTTATGTATTTATTTTTGAGACGGAGTTTCGCTCTTGTTGCTCAGACTGGA
GTGCGATGGCGCAATCTCGGCTCACTGCAACCTCCGCTTCCCAGGTTCAAGCGATTCTCCTGCCTCAGCCTT
CCTAGCAGCTGGGATTATAGGCATGTGCCACCGCGCCCGGCTAGTTTTGTATTTTCAATTGAGACGGGATTT
CTCCATGTTGGTCGGGCTTGTCTCCAACTCCCGACTTCAGGTGATGCGTCCACCTCGGCATCCCAAAGTGAC
GGGATGACAGGCATGAGCCACCGCGCCCGGCGTATTGTATTGTATTGTATTGTATTGTATTGTATTGTATTG
TATTGTATTGTATTGTATCGTATCCTATTGTATTGTATCCTATCGTATCCTATCGCATCCTATCGTATCGTA
TCTTATTGTATTGTAATGGGTTGTATTGACTTATTTTATTTAGTTAGTTACTTTTGTGTTATTTTATTTATT
TATCTGTTTGTTCGTTTTTGCCTGATCAAAGGTCAATCAGACCCGGTCGTCAAAGTGGCGATTTCCTAG
>m54329U1072109210/043990/cc1724-781/1-573
ATGTATGTATGTATGTATTTATTTATGTATTTATTTTTGAGACGGAGTTTCGCTCTTGTTGCTCAGACTGGA
GTGCGATGGCGCAATCTCGGCTCACTGCAACCTCCGCTTCCCAGGTTCAAGCGATTCTCCTGCCTCAGCCTT
CCTAGCAGCTGGGATTATAGGCATGTGCCACCGCGCCCGGCTAGTTTTGTATTTTCAATTGAGACGGGATTT
CTCCATGTTGGTCGGGCTTGTCTCCAACTCCCGACTTCAGGTGATGCGTCCACCTCGGCATCCCAAAGTGAC
GGGATGACAGGCATGAGCCACCGGCGCCGGCGTATTGTATTGTATTGTATTGTATTGTATTGTATTGTATTG
TATTGTATTGTATTGTATCGTATCCTATTGTATTGTATCCTATCGTATCCTATCGCATCCTATCGTATCGTA
TCTTATTGTATTGTAATGGGTTGTATTGACTTATTTTATTTAGTTAGTTACTTTTGTGTTATTTTATTTATT
TATCTGTTTGTTCGTTTTTGCCTGATCAAAGGTCAATCAGACCCGGTCGTCAAAGTGGCGATTTCCTAG
>m641362062216367/334158/cs1474-546/1-571
-TGTATGTATGTATGTATTTATTTATGTATTTATTTTTGAGACGGAGTTTCGCTCTTGTTGCTCAGACTGGA
GTGCGATGGCGCAATCTCGGCTCACTGCAACCTCCGCTTCCCAGGTTCAAGCGATTCTCCTGCCTCAGCCTT
CCTAGCAGCTGGGATTATAGGCATGTGCCACCGCGCCCGGCTAGTTTTGTATTTTCAATTGAGACGGGATTT
CTCCATGTTGGTCGGGCTTGTCTCCAACTCCCGACTTCAGGTGATGCGTCCACCTCGGCATCCCAAAGTGAC
GGGATGACAGGCATGAGCCACCGCGCCCGGCGTATTGTATTGTATTGTATTGTATTGTATTGTATTGTATTG
TATTGTATTGTATTGTATCGTATCCTATTGTATTGTATCCTATCGTATCCTATCGCATCCTATCGTATCGTA
TCTTATTGTATTGTAATGGGTTGTATTGACTTATTTTATTTAGTTAGTTACTTTTGTGTTATT-TTATTATT
TATCTGTTTGTTTCGTTTTGCCTGATCAAAGGTCAATCAGACCCGGTCGTCAAAGTGGCGATTTCCTAG
>m840462070720576s41591899/cs12701372/1-573
ATGTATGTATGTATGTATTTATTTATGTATTTATTTTTGAGACGGAGTTTCGCTCTTGTTGCTCAGACTGGA
GTGCGATGGCGCAATCTCGGCTCACTGCAACCTCCGCTTCCCAGGTTCAAGCGATTCTCCTGCCTCAGCCTT
CCTAGCAGCTGGGATTATAGGCATGTGCCACCGCGCCCGGCTAGTTTTGTATTTTCAATTGAGACGGGATTT
CTCCATGTTGGTCGGGCTTGTCTCCAACTCCCGACTTCAGGTGATGCGTCCACCTCGGCATCCCAAAGTGAC
GGGATGACAGGCATGAGCCACCGCGCCCGGGCTATTGTATTGTATTGTATTGTATTGTATTGTATTGTATTG
TATTGTATTGTATTGTATCGTATCCTATTGTATTGTATCCTATCGTATCCTATCGCATCCTATCGTATCGTA
TCTTATTGTATTGTAATGGGTTGTATTGACTTATTTTATTTAGTTAGTTACTTTTGTGTTATTTTATTTATT
TATCTGTTTGTTCGTTTTTGCCTGATCAAAGGTCAATCAGACCCGGTCGTCAAAGTGGCGATTTCCTAG
>m840462072420339s4386024/cc3087359/1-573
ATGTATGTATGTATGTATTTATTTATGTATTTATTTTTGAGACGGAGTTTCGCTCTTGTTGCTCAGACTGGA
GTGCGATGGCGCAATCTCGGCTCACTGCAACCTCCGCTTCCCAGGTTCAAGCGATTCTCCTGCCTCAGCCTT
CCTAGCAGCTGGGATTATAGGCATGTGCCACCGCGCCCGGCTAGTTTTGTATTTTCAATTGAGACGGGATTT
CTCCATGTTGGTCGGGCTTGTCTCCAACTCCCGACTTCAGGTGATGCGTCCACCTCGGCATCCCAAAGTGAC
GGGATGACAGGCATGAGCCACCGCGCCCGGCGTATTGTATTGTATTGTATTGTATTGTATTGTATTGTATTG
TATTGTATTGTATTGTATCGTATCCTATTGTATTGTATCCTATCGTATCCTATCGCATCCTATCGTATCGTA
TCTTATTGTATTGTAATGGGTTGTATTGACTTATTTTATTTAGTTAGTTACTTTGTGGTTATTTTATTTATT
TATCTGTTTGTTCGTTTTTGCCTGATCAAAGGTCAATCAGACCCGGTCGTCAAAGTGGCGATTTCCTAG
>m54329U1070218225/594448/cc1665-721/1-572
-TGTATGTATGTATGTATTTATTTATGTATTTATTTTTGAGACGGAGTTTCGCTCTTGTTGCTCAGACTGGA
GTGCGATGGCGCAATCTCGGCTCACTGCAACCTCCGCTTCCCAGGTTCAAGCGATTCTCCTGCCTCAGCCTT
CCTAGCAGCTGGGATTATAGGCATGTGCCACCGCGCCCGGCTAGTTTTGTATTTTCAATTGAGACGGGATTT
CTCCATGTTGGTCGGGCTTGTCTCCAACTCCCGACTTCAGGTGATGCGTCCACCTCGGCATCCCAAAGTGAC
GGGATGACAGGCATGAGCCACCGCGCCCGGCGTATTGTATTGTATTGTATTGTATTGTATTGTTTTGTATTG
TATTGTATTGTATTGTATCGTATCGTATTGTATTGTATCCTATCGTATCCTATCGCATCCTATCGTATCGTA
TCTTATTGTATTGTAATGGGTTGTATTGACTTATTTTATTTAGTTAGTTACTTTTGTGTTATTTTATTTATT
TATCTGTTTGTTCGTTTTTGCCTGATCAAAGGTCAATCAGACCCGGTCGTCAAAGTGGCGATTTCCTAG
>m54329U1071012304/291299ccs1674224/1-572
-TGTATGTATGTATGTATTTATTTATGTATTTATTTTTGAGACGGAGTTTCGCTCTTGTTGCTCAGACTGGA
GTGCGATGGCGCAATCTCGGCTCACTGCAACCTCCGCTTCCCAGGTTCAAGCGATTCTCCTGCCTCAGCCTT
CCTAGCAGCTGGGATTATAGGCATGTGCCACCGCGCCCGGCTAGTTTTGTATTTTCAATTGAGACGGGATTT
CTCCATGTTGGTCGGGCTTGTCTCCAACTCCCGACTTCAGGTGATGCGTCCACCTCGGCATCCCAAAGTGAC
GGGATGACAGGCATGAGCCACCGCGCCCGGCGTATTGTATTGTATTGTATTGTATTGTATTGTATTGTATTG
TATTGTATTGTATTGTATCGTATCCTATTGTATTGTATCCTATCGTATCCTATCGCATCCTATCGTATCGTA
TCTTATTGTATTGTAATGGGTTGTATTGACTTATTTTATTTAGTTAGTTACTTTTGTGTTATTTTATTTATT
TATCTGTTTGTTCGTTTTTGCCTGATCAAAGGTCAATCAGACCCGGTCGTCAAAGTGGGCGATTCCTAG
>m840462061704018s2730028/cc3496468/1-573
ATGTATGTATGTATGTATTTATTTATGTATTTATTTTTGAGACGGAGTTTCGCTCTTGTTGCTCAGACTGGA
GTGCGATGGCGCAATCTCGGCTCACTGCAACCTCCGCTTCCCAGGTTCAAGCGATTCTCCTGCCTCAGCCTT
CCTAGCAGCTGGGATTATAGGCATGTGCCACCGCGCCCGGCTAGTTTTGTATTTTCAATTGAGACGGGATTT
CTCCATGTTGGTCGGGCTTGTCTCCAACTCCCGACTTCAGGTGATGCGTCCACCTCGGCATCCCAAAGTGAC
GGGATGACAGGCATGAGCCACCGCGCCCGGCGTATTGTATTGTATTGTATTGTATTGTATTGTATTGTATTG
TATTGTATTGTATTGTATCGTATCGTATTGTATTGTATCCTATCGTATCCTATCGCATCCTATCGTATCGTA
TCTTATTGTCTTGTAATGGGTTGTATTGACTTATTTTATTTAGTTAGTTACTTTTGTGTTATTTTATTTATT
TATCTGTTTGTTCGTTTTTGCCTGATCAAAGGTCAATCAGACCCGGTCGTCAAAGTGGCGATTTCCTAG
>m840462062821010s12422042/cs195-52/1-572
-TGTATGTATGTATGTATTTATTTATGTATTTATTTTTGAGACGGAGTTTCGCTCTTGTTGCTCAGACTGGA
GTGCGATGGCGCAATCTCGGCTCACTGCAACCTCCGCTTCCCAGGTTCAAGCGATTCTCCTGCCTCAGCCTT
CCTAGCAGCTGGGATTATAGGCATGTGCCACCGCGCCCGGCTAGTTTTGTATTTTCAATTGAGACGGGATTT
CTCCATGTTGGTCGGGCTTGTCTCCAACTCCCGACTTCAGGTGATGCGTCCACCTCGGCATCCCAAAGTGAC
GGGATGACAGGCATGAGCCACCGCGCCCGGCGTATTGTATTGTATTGTATTGTATTGTATTGTATTGTATTG
TATTGTATTGTATTGTATCGTATCCTATTGTATTGTATCCATTCGTATCCTATCGCATCCTATCGTATCGTA
TCTTATTGTATTGTAATGGGTTGTATTGACTTATTTTATTTAGTTAGTTACTTTTGTGTTATTTTATTTATT
TATCTGTTTGTTCGTTTTTGCCTGATCAAAGGTCAATCAGACCCGGTCGTCAAAGTGGCGATTTCCTAG
>m54329U0031316138/446264ccs965-57/1-572
-TGTATGTATGTATGTATTTATTTATGTATTTATTTTTGAGACGGAGTTTCGCTCTTGTTGCTCAGACTGGA
GTGCGATGGCGCAATCTCGGCTCACTGCAACCTCCGCTTCCCAGGTTCAAGCGATTCTCCTGCCTCAGCCTT
CCTAGCAGCTGGGATTATAGGCATGTGCCACCGCGCCCGGCTAGTTTTGTATTTTCAATTGAGACGGGATTT
CTCCATGTTGGTAGGGCTTGTCTCCAACTCCCGACTTCAGGTGATGCGTCCACCTCGGCATCCCAAAGTGAC
GGGATGACAGGCATGAGCCACCGCGCCCGGCGTATTGTATTGTATTGTATTGTATTGTATTGTATTGTATTG
TATTGTATTGTATTGTATCGTATCGTATTGTATTGTATCCTATCGTATCCTATCGCATCCTATCGTATCGTA
TCTTATTGTATTGTAATGGGTTGTATTGACTTATTTTATTTAGTTAGTTACTTTTGTGTTATTTTATTTATT
TATCTGTTTGTTCGTTTTTGCCTGATCAAAGGTCAATCAGACCCGGTCGTCAAAGTGGCGATTTCCTAG
>m54329U0032021310/392334ccs237-89/1-573
ATGTATGTATGTATGTATTTATTTATGTATTTATTTTTGAGACGGAGTTTCGCTCTTGTTGCTCAGACTGGA
GTGCGATGGCGCAATCTCGGCTCACTGCAACCTCCGCTTCCCAGGTTCAAGCGATTCTCCTGCCTCAGCCTT
CCTAGCAGCTGGGATTATAGGCATGTGCCACCGCGCCCGGCTAGTTTTGTATTTTCAATTGAGACGGGATTT
CTCCATGTTGGTCGGGCTTGTCTCCAACTCCCGACTTCAGGTGATGCGTCCACCTCGGCATCCCAAAGTGAC
GGGATGACAGGCATGAGCCACCGCGCCCGGCGTATTGTATTGTATTGTATTGTATTGTATTGTATTGTATTG
TATTGTATTGTATTGTATCGTATCGTATTGTATTGTATCCTATCGTATCCTATCGCATCCTATCGTATCGTA
TCTTATTGTATTGTAATGGGTTGTATTGACTTATTTTATTTAGTTAGTTACTTTTGTGTTATTTTATTTATT
TATATGTTTGTTCGTTTTTGCCTGATCAAAGGTCAATCAGACCCGGTCGTCAAAGTGGCGATTTCCTAG
>m54329U0032021310/826373ccs983-55/1-572
-TGTATGTATGTATGTATTTATTTATGTATTTATTTTTGAGACGGAGTTTCGCTCTTGTTGCTCAGACTGGA
GTGCGATGGCGCAATCTCGGCTCACTGCAACCTCCGCTTCCCAGGTTCAAGCGATTCTCCTGCCTCAGCCTT
CCTAGCAGCTGGGATTATAGGCATGTGCCACCGCGCCCGGCTAGTTTTGTATTTTCAATTGAGACGGGATTT
[truncated: 9,765,124 more chars]
