# Supplementary material for: Analysis of a Novel Human Protein, ORF3, Encoded by Spacer rDNA
Source: J Mol Evol. 2025 Sep 19;93(5):650–64. doi: 10.1007/s00239-025-10269-1 (PMC12579671; doi:10.1007/s00239-025-10269-1)
Supplement: Supplementary file 3 — Supplementary file3 (TXT 8102 KB) [file 239_2025_10269_MOESM3_ESM.txt]

>64076211201/1681/c173-71
-TGTATGTATGTATGTATTTATTTATGTATTTATTTTTGAGACGGAGTTTCGCTCTTGTTGCTCAGACTGGAGTGCGATGGCGCAATCTCGGCTCACTGCAACCTCCGCTTCCCAGGTTCAAGCGATTCTCCTGCCTCAGCCTTCCTAGCAGCTGGGATTATAGGCATGTGCCACCGCGCCCGGCTAGTTTTGTATTTTCAATTGAGACGGGATTTCTCCATGTTGGTCGGGCTTGTCTCCAACTCCCGACTTCAGGTGATGCGTCCACCTCGGCATCCCAAAGTGACGGGATGACAGGCATGAGCCACCGCGCCCGGCCTATTGTATTGTATTGTATTGTATTGTTGTATATTGTATTGTATTGTATTGTATTGTATCGTATCGTATTGTATTGTATCCTATCGTATCCTATCGCATCCTATCGTATCGTATCTTATTGTATTGTAATGGGTTGTATTGACTTATTTTATTTAGTTAGTTACTTTTGTGTTATTTTATTTATTTATCTGTTTGTTCGTTTTTGCCTGATCAAAGGTCAATCAGACCCGGTCGTCAAAGTGGCGATTTCCTAG
>84046230256s41832/cs36-339
-TGTATGTATGTATGTATTTATTTATGTATTTATTTTTGAGACGGAGTTTCGCTCTTGTTGCTCAGACTGGAGTGCGATGGCGCAATCTCGGCTCACTGCAACCTCCGCTTCCCAGGTTCAAGCGATTCTCCTGCCTCAGCCTTCCTAGCAGCTGGGATTATAGGCATGTGCCACCGCGCCCGGCTAGTTTTGTATTTTCAATTGAGACGGGATTTCTCCATGTTGGTCGGGCTTGTCTCCAACTCCCGACTTCAGGTGATGCGTCCACCTCGGCATCCCAAAGTGACGGGATGACAGGCATGAGCCACCGCGCCCGGCGTATTGTATTGTATTGTATTGTATTGTATTGTATTGTATTGTATTGTATTGTATCGTATCGTATCGTATTGTATTGTATCCTATCGTATCCTATCGCATCCTATCGTATCGTATCTTATTGTATTGTAATGGGTTGTATTGACTTATTTTATTTAGTTAGTTACTTTTGTGTTATT-TATTTATTTATCTGTTTGTTCGTT-TTGCCTGATCAAAGGTCAATCAGACCCGGTCGTCAAAGTGGCGATTTCCTAG
>54329U210639/178/c91494
-TGTATGTATGTATGTATTTATTTATGTATTTATTTTTGAGACGGAGTTTCGCTCTTGTTGCTCAGACTGGAGTGCGATGGCGCAATCTCGGCTCACTGCAACCTCCGCTTCCCAGGTTCAAGCGATTCTCCTGCCTCAGCCTTCCTAGCAGCTG-GATTATAGGCATGTGCCACCGCGCCCGGCTAGTTTTGTATTTTCAATTGAGACGGGATTTCTCCATGTTGGTCGGGCTTGTCTCCAACTCCCGACTTCAGGTGATGCGTCCACCTCGGCATCCCAAAGTGACGGGATGACAGGCATGAGCCACCGCGCCCGGCGTATTGTATTGTATTGTATTGTATTGTATTGTATTGTATTGTATTGTATTGTATTGTATCGTATCGTATTGTATTGTATCCTATCGTATCCTATCGCATCCTATCGTATCGTATCTTATTGTATTGTAATGGGTTGTATTGACTTATTTTATTTAGTTAGTTACTTTTGTGTTATTTTATTTATTTATCTGTTTGTTCGTTTTTGCCTGATCAAAGGTCAATCAGACCCGGTCGTCAAAGTGGCGATTTCCTAG
>64136210136/1934/c131-39
-TGTATGTATGTATGTATTTATTTATGTATTTATTTTTGAGACGGAGTTTCGCTCTTGTTGCTCAGACTGGAGTGCGATGGCGCAATCTCGGCTCACTGCAACCTCCGCTTCCCAGGTTCAAGCGATTCTCCTGCCTCAGCCTTCCTAGCAGCTGGGATTATAGGCATGTGCCACCGCGCCCGGCTAGTTTTGTATTTTCAATTGAGACGGGATTTCTCCATGTTGGTCGGGCTTGTCTCCAACTCCCGACTTCAGGTGATGCGTCCACCTCGGCATCCCAAAGTGACGGGATGACAGGCATGAGCCACCGCGCCCGGCCTATTGTATTGTATTGTATTGTATTGTATTGTATTGTATTGTATTGTATTGTATTGTATCGTATCGTATTGTATTGTATCCTATCGTATCCTATCGCATCCTATCGTATCGTATCTTATTGTATTGTAATGGGTTGTATTGACTTATTTTATTTAGTTAGTTACTTTTGTGTTATTTTATTTATTTATCTGTTTGTTCGTTTTTGCCTGATCAAAGGTCAATCAGACCCGGTCGTCAA-GTGGCGATTTCCTAG
>64136201009/28/cc191-58
-TGTATGTATGTATGTATTTATTTATGTATTTATTTTTGAGACGGAGTTTCGCTCTTGTTGCTCAGACTGGAGTGCGATGGCGCAATCTCGGCTCACTGCAACCTCCGCTTCCCAGGTTCAAGCGATTCTCCTGCCTCAGCCTTCCTAGCAGCTGGGATTATAGGCATGTGCCACCGCGCCCGGCTAGTTTTGTATTTTCAATTGAGACGGGATTTCTCCATGTTGGTCGGGCTTGTCTCCAACTCCCGACTTCAGGTGATGCGTCCACCTCGGCATCCCAAAGTGACGGGATGACAGGCATGAGCCACCGCGCCCGGCCTATTGTATTGTATTGTATTGTATTGTATTGTATTGTATTGTATTGTATTGTATTGTATCGTATCGTATTGTATTGTATCCTATCGTATCCTATCGCATCCTATCGTAACGTATCTTATTGTATTGTAATGGGTTGTATTGACTTATTTTATTTAGTTAGTTACTTTTGTGTTATTTTATTTATTTATCTGTTTGTTCGTTTTTGCCTGATCAAAGGTCAATCAGACCCGGTCGTCAAAGTGGCGATTTCCTAG
>84081232256s42629/cs22-397
-TGTATGTATGTATGTATTTATTTATGTATTTATTTTTGAGACGGAGTTTCGCTCTTGTTGCTCAGACTGGAGTGCGATGGCGCAATCTCGGCTCACTGCAACCTCCGCTTCCCAGGTTCAAGCGATTCTCCTGCCTCAGCCTTCCTAGCAGCTGGGATTATAGGCATGTGCCACCGCGCCCGGCTAGTTTTGTATTTTCAATTGAGACGGGATTTCTCCATGTTGGTCGGGCTTGTCTCCAACTCCCGACTTCAGGTGATGCGTCCACCTCGGCATCCCAAAGTGACGGGATGACAGGCATGAGCCACCGCGCCCGGCCTATTGTATTGTATTGTATTGTATTGTATTGTATTGTATTGTATTGTATTGTATTGTATCGTATCGTATTGTATTGTATCCTATCGTAT-CTATCGCATCCTATCGTATCGTATCTTATTGTATTGTAATGGGTTGTATTGACTTATTTTATTTAGTTAGTTACTTTTGTGTTATTTTATTTATTTATCTGTTTGTTCGTTTTTGCCTGATCAAAGGTCAATCAGACCCGGTCGTCAAAGTGGCGATTTCCTAG
>84081231218s49375cs110162
-TGTATGTATGTATGTATTTATTTATGTATTTATTTTTGAGACGGAGTTTCGCTCTTGTTGCTCAGACTGGAGTGCGATGGCGCAATCTCGGCTCACTGCAACCTCCGCTTCCCAGGTTCAAGCGATTCTCCTGCCTCAGCCTTCCTAGCAGCTGGGATTATAGGCATGTGCCACCGCGCCCGGCTAGTTTTGTATTTTCAATTGAGACGGGATTTCTCCATGTTGGTCGGGCTTGTCTCCAACTCCCGACTTCAGGTGATGCGTCCACCTCGGCATCCCAAAGTGACGGGATGACAGGCATGAGCCACCGCGCCCGGCGTATTGTATTGTATTGTATTGTATTGTATTGTATTGTATTGTATTGTATTGTATTGTATCGTATCGTATTGTATTGTATCCTATCGTATCCTATCGCATCCTATCGTATCGTATCT-ATTGTATTGTAATGGGTTGTATTGACTTATTTTATTTAGTTAGTTACTTTTGTGTTATTTTATTTATTTATCTGTTTGTTCGTTTTTGCCTGATCAAAGGTCAATCAGACCCAGTCGTCAAAGTGGCGATTTCCTAG
>64076201059/780/cs55-16
-TGTATGTATGTATGTATTT-ATTATGTATTTATTTTTGAGACGGAGTTTCGCTCTTGTTGCTCAGACTGGAGTGCGATGGCGCAATCTCGGCTCACTGCAACCTCCGCTTCCCAGGTTCAAGCGATTCTCCTGCCTCAGCCTTCCTAGCAGCTGGGATTATAGGCATGTGCCACCGCGCCCGGCTAGTTTTGTATTTTCAATTGAGACGGGATTTCTCCATGTTGGTCGGGCTTGTCTCCAACTCCCGACTTCAGGTGATGCGTCCACCTCGGCATCCCAAAGTGACGGGATGACAGGCATGAGCCACCGCGCCCGGCGTATTGTATTGTATTGTATTGTATTGTATTGTATTGTATTGTATTGTATTGTATTGTATCGTATCGTATTGTATTGTATCCTATCGTATCCTATCGCATCCTATCGTATCGTATCTTATTGTATTGTAATGGGTTGTATTGACTTATTTTATTTAGTTAGTTACTTTTGTGTTATTTTATTTATTTATCTGTTTGTTCGTTTTTGCCTGATCAAAGGTCAATCAGACCCAGTCGTCAAAGTGGCGATTTCCTAG
>64136210031/1368/c30-7
-TGTATGTATGTATGTATTTATTTATGTATTTATTTTTGAGACGGAGTTTCGCTCTTGTTGCTCAGACTGGAGTGCGATGGCGCAATCTCGGCTCACTGCAACCTCCGCTTCCCAGGTTCAAGCGATTCTCCTGCCTCAGCCTTCCTAGCAGCTGGGATTATAGGCATGTGCCACCGCGCCCGGCTAGTTTTGTATTTTCAATTGAGACGGGATTTCTCCATGTTGGTCGGGCTTGTCTCCAACTCCCGACTTCAGGTGATGCGTCCACCTCGGCATCCCAAAGTGACGGGATGACAGGCATGAGCCACCGCGCCCGGCCTATTGTATTGTATTGTATTGTATTGTATTGTATTGTATTGTATTGTATTGTATTGTATCGTATCGTATTGTATTGTATCCTATCGTATCCTATCGCATCCTATCGTATCGTATCTTATTGTATTGTAATG-GTTGTATTGACTTATTTTATTTAGTTAGTTACTTTTGTGTTATTTTATTTATTTATCTGTTTGTTCGTTTTTGCCTGATCAAAGGTCAATCAGACCCGGTCGTCAAAGTGGCGATTTCCTAG
>64043210104/550/cs594156
-TGTATGTATGTATGTATTTATTTATGTATTTATTTTTGAGACGGAGTTTCGCTCTAGTTGCTCAGACTGGAGTGCGATGGCGCAATCTCGGCTCACTGCAACCTCCGCTTCCCAGGTTCAAGCGATTCTCCTGCCTCAGCCTTCCTAGCAGCTGGGATTATAGGCATGTGCCACCGCGCCCGGCTAGTTTTGTATTTTCAATTGAGACGGGATTTCTCCATGTTGGTCGGGCTTGTCTCCAACTCCCGACTTCAGGTGATGCGTCCACCTCGGCATCCCAAAGTGACGGGATGACAGGCATGAGCCACCGCGCCCGGCGTATTGTATTGTATTGTATTGTATTGTATTGTATTGTATTGTATTGTATTGTATCGTATCGTATCGTATTGTATTGTATCCTATCGTATCCTATCGCATCCTATCGTATCGTATCTTATTGTATTGTAATGGGTTGTATTGACTTATTTTATTTAGTTAGTTACTTTTGTGTTATTTTATTTATTTATCTGTTTGTTCGTTTTTGCCTGATCAAAGGTCAATCAGACCCGGTCGTCAAAGTGGCGATTTCCTAG
>64136211215/1439/c226-33
-TGTATGTATGTATGTATTTATTTATGTATTTATTTTTGAGACGGAGTTTCGCTCTTGTTGCTCAGACTGGAGTGCGATGGCGCAATCTCGGCTCACTGCAACCTCCGCTTCCCAGGTTCAAGCGATTCTCCTGCCTCAGCCTTCCTAGCAGCTGGGATTATAGGCATGTGCCACCGCGCCCGGCTAGTTTTGTATTTTCAATTGAGACGGGATTTCTCCATGTTGGTCGGGCTTGTCTCCAACTCCCGACTTCAGG-GATGCGTCCACCTCGGCATCCCAAAGTGACGGGATGACAGGCATGAGCCACCGCGCCCGGCGTATTGTATTGTATTGTATTGTATTGTATTGTATTGTATTGTATTGTATTGTATTGTATCGTATCGTATTGTATTGTATCCTATCGTATCCTATCGCATCCTATCGTATCGTATCTTATTGTATTGTAATGGGTTGTATTGACTTATTTTATTTAGTTAGTTACTTTTGTGTTATTTTATTTATTTATCTGTTTGTTCGTTTTTGCCTGATCAAAGGTCAATCAGACCCGGTCGTCAAAGTGGCGATTTCCTAG
>64076211201/923/cs96-57
-TGTATGTATGTATGTAT-TATTTATGTATTTATTTTTGAGACGGAGTTTCGCTCTTGTTGCTCAGACTGGAGTGCGATGGCGCAATCTCGGCTCACTGCAACCTCCGCTTCCCAGGTTCAAGCGATTCTCCTGCCTCAGCCTTCCTAGCAGCTGGGATTATAGGCATGTGCCACCGCGCCCGGCTAGTTTTGTATTTTCAATTGAGACGGGATTTCTCCATGTTGGTCGGGCTTGTCTCCAACTCCCGACTTCAGGTGATGCGTCCACCTCGGCATCCCAAAGTGACGGGATGACAGGCATGAGCCACCGCGCCCGGCCTATTGTATTGTATTGTATTGTATTGTATTGTATTGTATTGTATTGTATTGTATTGTATCGTATCGTATTGTATTGTATCCTATCGTATCCTATCGCATCCTATCGTATCGTATCTTATTGTATTGTAATGGGTTGTATTGACTTATTTTATTTAGTTAGTTACTTTTGTGTTATTTTATTTATTTATCTGTTTGTTCGTTTTTGCCTGATCAAGGGTCAATCAGACCCGGTCGTCAAAGTGGCGATTTCCTAG
>84046230242s41705/cs7185
-TGTATGTATGTATGTATTTATTTATGTATTTATTTTTGAGACGGAGTTTCGCTCTTGTTGCTCAGACTGGAGTGCGATGGCGCAATCTCGGCTCACTGCAACCTCCGCTTCCCAGGTTCAAGCGATTCTCCTGCCTCAGCCTTCCTAGCAGCTGGGATTATAGGCATGTGCCACCGCGCCCGGCTAGTTTTGTATTTTCAATTGAGACGGGATTTCTCCATGTTGGTCGGGCTTGTCTCCAACTCCCGACTTCAGGTGATGCGTCCACCTCGGCATCCCAAAGTGACGGGATGACAGGCATGAGCCACCGCGCCCGGCGTATTGTAT-GTATTGTATTGTATTGTATTGTATTGTATTGTATTGTATTGTATTGTATCGTATCCTATTGTATTGTATCCTATCGTATCCTATCGCATCCTATCGTATCGTATCTTATTGTATTGTAATGGGTTGTATTGACTTATTTTATTTAGTTAGTTACTTTTGTGTTATTTTATTTATTTATCTGTTTGTTCGTTTTTGCCTGATCAAAGGTCAATCAGACCCGGTCGTCAAAGTGGCGATTTCCTAG
>84046231215s21320/cs5-00
-TGTATGTATGTATGTATTTATTTATGTATTTATTTTTGAGACGGAGTTTCGCTCTTGTTGCTCAGACTGGAGTGCGATGGCGCAATCTCGGCTCACTGCAACCTCCGCTTCCCAGGTTCAAGCGATTCTCCTGCCTCAGCCTTCCTAGCAGCTGGGATTATAGGCATGTGCCACCGCGCCCGGCTAGTTTTGTATTTTCAATTGAGACGGGATTTCTCCATGTTGGTCGGGCTTGTCTCCAACTCCCGACTTCAGGTGATGCGTCCACCTCGGCATCCCAAAGTGACGGGATGACAGGCATGAGCCACCGCGCCCGGCGTATTGTATTGTATTGTATTGTATTGTATTGTATTGTATTGTATTGTATTGTATTGTATCGTATCCTATTGTATTGTATCCTATCGTATCCTATCGCATCCT-----ATCGTATCTTATTGTATTGTAATGGGTTGTATTGACTTATTTTATTTAGTTAGTTACTTTTGTGTTATTTTATTTATTTATCTGTTTGTTCGTTTTTGCCTGATCAAAGGTCAATCAGACCCGGTCGTCAAAGTGGCGATTTCCTAG
>84081232111s32176/cs4123
-TGTATGTATGTATGTATTTATTTATGTATTTATTTTTGAGACGGAGTTTCGCTCTTGTTGCTCAGACTGGAGTGCGATGGCGCAATCTCGGCTCACTGCAACCTCCGCTTCCCAGGTTCAAGCGATTCTCCTGCCTCAGCCTTCCTAGCAGCTGGGATTATAGGCATGTGCCACCGCGCCCGGCTAGTTTTGTATTTTCAATTGAGACGGGATTTCTCCATGTTGGTCGGGCTTGTCTCCAACTCCCGACTTCAGGTGATGCGTCCACCTCGGCATCCCAAAGTGACGGGATGACAGGCATGAGCCACCGCGCCCGGCCTATTGTATTGTATTGTATTGTATTGTATTGTATTGTATTGTATTGTATTGTATTGTATCGTATCGTATTGTATTGTATCCTATCGTATCCTATCGCATCCTATCGTATCGGATCTTATTGTATTGTAATGGGTTGTATTGACTTATTTTATTTAGTTAGTTACTTTTGTGTTATTTTATTTATTTATCTGTTTGTTCGTTTTTGCCTGATCAAAGGTCAATCAGACCCGGTCGTCAAAGTGGCGATTTCCTAG
>64043200058/591/cs051213
-TGTATGTATGTATGTATTTATTTATGTATTTATTTTTGAGACGGAGTTTCGCTCTTGTTGCTCAGACTGGAGTGCGATGGCGCAATCTCGGCTCACTGCAACCTCCGCTTCCCAGGTTCAAGCGATTCTCCTGCCTCAGCCTTCCTAGCAGCTGGGATTATAGGCATGTGCCACCGCGCCCGGCTAGTTTTGTATTTTCAATTGAGACGGGATTTCTCCATGTTGGTCGGGCTTGTCTCCAACTCCCGACTTCAGGTGATGCGTCCACCTCGGCATCCCAAAGTGACGGGATGACAGGCATGAGCCACCGCGCCCGGCGTATTGTATTGTATTGTATTGTATTGTATTGTATTGTATTGTATTGTATTGTATTGTATCGTATCGTATTGTATTGTATCCTATCGTATCCTATCGCATCCTATCGTATCGTATCTTATTGTATTGTAATGGGTTGTATTGACTTATTTTATTTAGTTAGTTACTTTTGTGTTATTTTATTTATTTATCTGTTTGTTCGTTTTTGCCTGATCAAAGGTCAATCAGACC-GGTCGTCAAAGTGGCGATTTCCTAG
>64043200058/1257/c130-37
-TGTATGTATGTATGTATTTATTTATGTATTTATTTTTGAGACGGAGTTTCGCTCTTGTTGCTCAGACTGGAGTGCGATGGCGCAATCTCGGCTCACTGCAACCTCCGCTTCCCAGGTTCAAGCGATTCTCCTGCCTCAGCCTTCCTAGCAGCTGGGATTATAGGCATGTGCCACCGCGCCCGGCTAGTTTTGTATTTTCAATTGAGACGGGATTTCTCCATGTTGGTCGGGCTTGTCTCCAACTCCCGACTTCAGGTGATGCGTCCACCTCGGCATCCCAAAGTGACGGGATGACAGGCATGAGCCACCGCGCCCGGCGTATTGTATTGTATTGTATTGTATTGTA-TGTATTGTATTGTATTGTATTGTATCGTATCGTATCGTATTGTATTGTATCCTATCGTATCCTATCGCATCCTATCGTATCGTATCTTATTGTATTGTAATGGGTTGTATTGACTTATTTTATTTAGTTAGTTACTTTTGTGTTATTTTATTTATTTATCTGTTTGTTCGTTTTTGCCTGATCAAAGGTCAATCAGACCCGGTCGTCAAAGTGGCGATTTCCTAG
>64043211202/1030/c37249
-TGTATGTATGTATGTATTTATTTATGTATTTATT-TTTAGACGGAGTTTCGCTCTTGTTGCTCAGACTGGAGTGCGATGGCGCAATCTCGGCTCACTGCAACCTCCGCTTCCCAGGTTCAAGCGATTCTCCTGCCTCAGCCTTCCTAGCAGCTGGGATTATAGGCATGTGCCACCGCGCCCGGCTAGTTTTGTATTTTCAATTGAGACGGGATTTCTCCATGTTGGTCGGGCTTGTCTCCAACTCCCGACTTCAGGTGATGCGTCCACCTCGGCATCCCAAAGTGACGGGATGACAGGCATGAGCCACCGCGCCCGGCGTATTGTATTGTATTGTATTGTATTGTATTGTATTGTATTGTATTGTATTGTATCGTATCGTATCCTATTGTATTGTATCCTATCGTATCCTATCGCATCCTATCGTATCGTATCTTATTGTATTGTAATGGGTTGTATTGACTTATTTTATTTAGTTAGTTACTTTTGTGTTATTTTATTTATTTATCTGTTTGTTCGTTTTTGCCTGATCAAAGGTCAATCAGACCCGGTCGTCAAAGTGGCGATTTCCTAG
>84046230256s41967/cs8151
-TGTATGTATGTATGTATTTATTTATGTATTTATTTTTGAGACGGAGTTTCGCTCTTGTTGCTCAGACTGGAGTGCGATGGCGCAATCTCGGCTCACTGCAACCTCCGCTTCCCAGGTTCAAGCGATTCTCCTGCCTCAGCCTTCCTAGCAGCTGGGATTATAGGCATGTGCCACCGCGCCCGGCTAGTTTTGTATTTTCAATTGAGACGGGATTTCTCCATGTTGGTCGGGCTGGTCTCCAACTCCCGACTTCAGGTGATGCGTCCACCTCGGCATCCCAAAGTGACGGGATGACAGGCATGAGCCACCGCGCCCGGCCTATTGTATTGTATTGTATTGTATTGTATTGTATTGTATTGTATTGTATTGTATTGTATCGTATCGTATCGTATTGTATCCTATCGTATCCTATCGCATCCTATCGTATCGTATCTTATTGTATTGTAATGGGTTGTATTGACTTATTTTATTTAGTTAGTTACTTTTGTGTTATTTTATTTATTTATCTGCTTGTTCGTTTTTGCCTGATCAAAGGTCAATCAGACCCAGTCGTCAAAGTGGCGATTTCCTAG
>64076211201/1365/c48952
-TGTATGTATGTATGTATTTATTTATGTATTTATTTTTGAGACGGAGTTTCGCTCTTGTTGCTCAGACTGGAGTGCGATGGCGCAATCTCGGCTCACTGCAACCTCCGCTTCCCAGGTTCAAGCGATTCTCCTGCCTCAGCCTTCCTAGCAGCTGGGATTATAGGCATGTGCCACCGCGCCCGGCTAGTTTTGTATTTTCAATTGAGACGGGATTTCTCCATGTTGGTCGGGCTTGTCTCCAACTCCCGACTTCAGGTGATGCGTCCACCTCGGCATCCCAAAGTGACGGGATGACAGGCATGAGCCACCGCGCCCGGCGTATTGTATTGTATTGTATTGTATTGTATTGTATTGTATTGTATTGTATTGTATCGTATCGTATCGTATTGTATTGTATCCTATCGTATCCTATCGCATCCTATCGTATCGTATCTTATTGTATTGTAATGGGTTGTATTGACATATTTTATTTAGTTAGTTACTT-TGTGTTATTTTATTTATTTATCTGTTTGTTCGTTTTTGCCTGATCAAAGGTCAATCAGACCCGGTCGTCAAAGTGGCGATTTCCTAG
>84081230018s21362/cs5650
-TGTATGTATGTATGTATTTATTTATGTATTTTATTTTGAGACGGAGTTTCGCTCTTGTTGCTCAGACTGGAGTGCGATGGCGCAATCTCGGCTCACTGCAACCTCCGCTTCCCAGGTTCAAGCGATTCTCCTGCCTCAGCCTTCCTAGCAGCTGGGATTATAGGCATGTGCCACCGCGCCCGGCTAGTTTTGTATTTTCAATTGAGACGGGATTTCTCCATGTTGGTCGGGCTTGTCTCCAACTCCCGACTTCAGGTGATGCGTCCACCTCGGCATCCCAAAGTGACGGGATGACAGGCATGAGCCACCGCGCCCGGCGTATTGTATTGTATTGTATTGTATTGTATTGTATTGTATTGTATTGTATTGTATTGTATCGTATCGTATTGTATTGTATCCTATCGTATCCTATCGCATCCTATCGTATCGTATCTTATTGTATTGTAATGGGTTGTATTGACTTATTTTATTTAGTTAGTTACTTTTGTGTTATTTTATTTATTTATCTGTTTGTTCGTTTTTGCCTGATCAAAGGTCAATCAGAC-CGGTCGTCAAAGTGGCGATTTCCTAG
>64136201253/1247/c93592
-TGTATGTATGTATGTATTTATTTATGTATTTATTTTTGAGACGGAGTTTCGCTCTTGTTGCTCAGACTGGAGTGCGATGGCGCAATCTCGGCTCACTGCAACCTCCGCTTCCCAGGTTCAAGCGATTCTCCTGCCTCAGCCTTCCTAGCAGCTGGGATTATAGGCATGTGCCACCGCGCCCGGCTAGTTTTGTATTTTCAATTGAGACGGGATTTCTCCATGTTGGTCGGGCTTGTCTCCAACTCCCGACTTCAGGTGATGCGTCCACCTCGGCATCCCAAAGTGACGGGATGACAGGCATGAGCCACCGCGCCCGGCGTATTGTATTGTATTGTATTGTATTGTATTGTATTGTATTGTATTGTATTGTATTGTATCGTATCGTATTGTATTGTATCCTATCGTATCCTATCGCATC-TATCGTATCGTATCTTATTGTATTGTAATGGGTTGTATTGACTTATTTTATTTAGTTAGTTACTTTTGTGTTATTTTATTTATTTATCTGTTTGTTCGTTTTTGCCTGATCAAAGGTCAATCAGACCCGGTCGTCAAAGTGGCGATTTCCTAG
>84081231027s41874/cs51-683
-TGTATGTATGTATGTATTTATTTATGTATTTATTTTTGAGACGGAGTTTCGCTCTTGTTGCTCAGACTGGAGTGCGATGGCGCAATCTCGGCTCACTGCAACCTCCGCTTCCCAGGTTCAAGCGATTCTCCTGCCTCAGCCTTCCTAGCAGCTGGGATTATAGGCATGTGCCACCGCGCCCGGCTAGTTTTGTATTTTCAATTGAGACGGGATTTCTCCATGTTGGTCGGGCTTGTCTCCAACTCCCGACTTCAGGTGATGCGTCCACCTCGGCATCCCAAAGTGACGGGATGACAGGCATGAGCCACCGCGCCCGGCGTATTGTATTGTATTGTATTGTATTGTATTGTATTGTATTGTATTGTATTGTATTGTATCGTATCGTATTGTATTGTATCCTATCGTATCCTATCGCATCCTATCGTATCGTATCTTATTGTATTGTAATG-GTTGTATTGACTTATTTTATTTAGTTAGTTACTTTTGTGTTATTTTATTTATTTATCTGTTTGTTCGTTTTTGCCTGATCAAAGGTCAATCAGACCCGGTCGTCAAAGTGGCGATTTCCTAG
>54329U219028/32/cs011163
-TGTATGTATGTATGTATTTATTTATGTATTTATTTTTGAGACGGAGTTTCGCTCTTGTTGCTCAGACTGGAGTGCGATGGCGCAATCTCGGCTCACTGCAACCTCCGCTTCCCAGGTTCAAGCGATTCTCCTGCCTCAGCCTTCCTAGCAGCTGGGATTATAGGCATGTGCCACCGCGCCCGGCTAGTTTTGTATTTTCAATTGAGACGGGATTTCTCCATGTTGGTCGGGCTTGTCTCCAACTCCCGACTTCAGGTGATGCGTCCACCTCGGCATCCCAAAGTGACGGGCTGACAGGCATGAGCCACCGCGCCCGGCCTATTGTATTGTATTGTATTGTATTGTATTGTATTGTATTGTATTGTATTGTATTGTATCGTATCGTATTGTATTGTATCCTATCGTATCCTATCGCATCCTATCGTATCGTATCTTATTGTATTGTAATGGGTTGTATTGACTTATTTTATTTAGTTAGTTACTTTTGTGTTATTTTATTTATTTATCTGTTTGTTCGTTTTTGCCTGATCAAAGGTCAATCAGACCCAGTCGTCAAAGTGGCGATTTCCTAG
>64043210104/1022/c152-59
-TGTATGTATGTATGTATTTATTTATGTATTTTTTTTTGAGACGGAGTTTCGCTCTTGTTGCTCAGACTGGAGTGCGATGGCGCAATCTCGGCTCACTGCAACCTCCGCTTCCCAGGTTCAAGCGATTCTCCTGCCTCAGCCTTCCTAGCAGCTGGGATTATAGGCATGTGCCACCGCGCCCGGCTAGTTTTGTATTTTCAATTGAGACGGGATTTCTCCATGTTGGTCGGGCTTGTCTCCAACTCCCGACTTCAGGTGATGCGTCCACCTCGGCATCCCAAAGTGACGGGATGACAGGCATGAGCCACCGCGCCCGGCGTATTGTATTGTATTGTATTGTATTGTATTGTATTGTATTGTATTGTATTGTATTGTATTGTATCGTATCGTATTGTATCCTATCGTATCCTATCGCATCCTATCGTATCGTATCTTATTGTATTGTAATGGGTTGTATTGACTTATTTTATTTAGTTAGTTACTTTTGTGTTATTTTATTTATTTATCTGTTTGTTCGTTTTTGCCTGATCAAAGGTCAATCAGACCCGGTCGTCAAAGTGGCGATTTCCTAG
>64043211056/1174/c144-41
-TGTATGTATGTATGTATTTATTTATGTATTTATTTTTGAGACGGAGTTTCGCTCTTGTTGCTCAGACTGGAGTGCGATGGCGCAATCTCGGCTCACTGCAACCTCCGCTTCCCAGGTTCAAGCGATTCTCCTGCCTCAGCCTTCCTAGCAGCTGGGATTATAGGCATGTGCCACCGCGCCCGGCTAGTTTTGTATTTTCAATTGAGACGGGATTTCTCCATGTTGGTCGGGCTTGTCTCCAACTCCCGACTTCAGGTGATGCGTCCACCTCGGCATCCCAAAGTGACGGGATGACAGGCATGAGCCACCGCGCCC-GCGTATTGTATTGTATTGTATTGTATTGTATTGTATTGTATTGTATTGTATTGTATTGTATTGTATCGTATCGTATTGTATCCTATCGTATCCTATCGCATCCTATCGTATCGTATCTTATTGTATTGTAATGGGTTGTATTGACTTATTTTATTTAGTTAGTTACTTTTGTGTTATTTTATTTATTTATCTGTTTGTTCGTTTTTGCCTGATCAAAGGTCAATCAGACCCGGTCGTCAAAGTGGCGATTTCCTAG
>64043210136/1230/c63761
-TGTATGTATGTATGTATTTATTTATGTATTTATTTTTGAGACGGAGTTTCGCTCTTGTTGCTCAGACTGGAGTGCGATGGCGCAATCTCGGCTCACTGCAACCTCCGCTTCCCAGGTTCAAGCGATTCTCCTGCCTCAGCCTTCCTAGCAGCTGGGATTATAGGCATGTGCCACCGCGCCCGGCTAGTTTTGTATTTTCAATTGAGACGGGATTTCTCCATGTTGGTCGGGCTTGTCTCCAACTCCCGACTTCAGGTGATGCGTCCACCTCGGCATCCCAAAGTGACGGGATGACAGGCATGAGCCACCGCGCCCGGCGTATTGTATTGTATTGTATTGTATTGTATTGTATTGTATTGTATTGTATTGTAT-GTATCGTATCCTATTGTATTGTATCCTATCGTATCCTATCGCATCCTATCGTATCGTATCTTATTGTATTGTAATGGGTTGTATTGACTTATTTTATTTAGTTAGTTACTTTG-TGTTATTTATTTTATTTATCTGTTTGTTCGTTTTTGCCTGATCAAAGGTCAATCAGACCCGGTCGTCAAAGTGGCGATTTCCTAG
>64043210136/1983/c143-50
-TGTATGTATGTATGTATTTATTTATGTATTTATTTTTGAGACGGAGTTTCGCTCTTGTTGCTCAGACTGGAGTGCGATGGCGCAATCTCGGCTCACTGCAACCTCCGCTTCCCAGGTTCAAGCGATTCTCCTGCCTCAGCCTTCCTAGCAGCTGGGATTATAGGCATGTGCCACCGCGCCCGGCTAGTTTTGTATTTTCAATTGAGACG-GATTTCTCCATGTTGGTCGGGCTTGTCTCCAACTCCCGACTTCAGGTGATGCGTCCACCTCGGCATCCCAAAGTGACGGGATGACAGGCATGAGCCACCGCGCCCGGCGTATTGTATTGTATTGTATTGTATTGTATTGTATTGTATTGTATTGTATTGTATTGTATCGTATCGTATTGTATTGTATCCTATCGTATCCTATCGCATCCTATCGTATCGTATCTTA-TGTATTGTAATGGGTTGTATTGACTTATTTTATTTAGTTAGTTACTTTTGTGTTATTTTATTTATTTATCTGTTTGTTCGTTTTTGCCTGATCAAAGGTC-ATCAGACCCGGTCGTCAAAGTGGCGATTTTCCAG
>84046230256s41943/cs75-823
-TGTATGTATGTATGTATTTATTTATGTATTTATTTTTGAGACGGAGTTTCGCTCTTGTTGCTCAGACTGGAGTGCGATGGCGCAATCTCGGCTCACTGCAACCTCCGCTTCCCAGGTTCAAGCGATTCTCCTGCCTCAGCCTTCCTAGCAGCTGGGATTATAGGCATGTGCCACCGCGCCCGGCTAGTTTTGTATTTTCAATTGAGACGGGATTTCTCCATGTTGGTCGGGCTTGTCTCCAACTCCCGACTTCAGGTGATGCGTCCACCTCGGCATCCCAAAGTGACGGGATGACAGGCATGAGCCACCGCGCCCGGCCTATTGTATTGTATTGTATTGTATTGTTGTGTATTGTATTGTATTGTATTGTATCGTATG--ATCCGATTGTATTGTATCCTATCGTATCCTATCGCATCCTATCGTATCGTATCTTATTGTATTGTAATGGGTTGTATTGACTTATTTTATTTAGTTAGTTACTTTTGTGTTATTTTATTTATTTATCTGTTTGTTCGTTTTTGCCTGATCAAAGGTCAATCAGACCCGGTCGTCAAAGTGGCGATTTCCTAG
>64076211125/902/cs4597
-TGTATGTATGTATGTATTTATTTATGTATTTATTTTTGAGACGGAGTTTCGCTCTTGTTGCTCAGACTGGAGTGCGATGGCGCAATCTCGGCTCACTGCAACCTCCGCTTCCCAGGTTCAAGCGATTCTCCTGCCTCAGCCTTCCTAGCAGCTGGGATTATAGGCATGTGCCACCGCGCCCGGCTAGTTTTGTATTTTCAATTGAGACGGGATTTCTCCATGTTGGTCGGGCTTGTCTCCAACTCCCGACTTCAGGTGATGCGTCCACCTCGGCATCCCAAAGTGACGGGATGACAGGCATGAGCCACCGCGCCCGGCGTATTGTATTGTATTGTATTGTATTGTATTGTATTGTATTGTATTGTATTGATTTGTATCGTATCGTATTGTATTGTATCCTAT-GTATCCTATCGCATCCTATCGTATCGTATCTTATTGTATTGTAATGGGTTGTATTGACTTATTTTATTTAGTTAGTTACTTTTGTGTTATTTTATTTATTTATCTGTTTGTTCGTTTTTGCCTGATCAAAGGTCAATCAGACCCGGTCGTCAAAGTGGCGATTTCCTAG
>64043211030/1507/c68-28
-TGTATGTATGTATGTATTTATTTATGTATTTATTTTTGAGACGGAGTTTCGCTCTTGTTGCTCAGACTGGAGTGCGATGGCGCAATCTCGGCTCACTGCAACCTCCGCTTCCCAGGTTCAAGCGATTCTCCTGCCTCAGCCTTCCTAGCAGCTGGGATTATAGGCATGTGCCACCGCGCCCGGCTAGTTTTGTATTTTCAATTGAGACGGGATTTCTCCATGTTGGTCGGGCTTGTCTCCAACTCCCGACTTCAGGTGATGCGTCCACCTCGGCATCCCAAAGTGACGGGATGACAGGCATGAGCCACCGCGCCCGGCCTATTGTATTGTATTGTATTGTATTGTATTGTATTGTATTGTATTGTATTGTATTGTATCGTATCGTATTGTATTGTATCCTATCGTATCCTATCGCATCCTATCGTATCGTATCTTATTGTATTGTAATGGGTTGTATTGACTTATTTTATTTAGTTAGTTACTTTTGTGTTATTTTATTTATTTATCTGCTTGTTCGTTTTTGCCTGATCAAAGGTCAATCAGACCCAGTCGTCAAGT-GGCGATTTCCTAG
>84081232047s31791/cs6633
-TGTATGTATGTATGTATTTATTTATGTATTTATTTTTGAGACGGAGTTTCGCTCTTGTTGCTCAGACTGGAGTGCGATGGCGCAATCTCGGCTCACTGCAACCTCCGCTTCCCAGGTTCAAGCGATTCTCCTGCCTCAGCCTTCCTAGCAGCTGGGATTATAGGCATGTGCCACCGCGCCCGGCTAGTTTTGTATTTTCAA-TGAGACGGGATTTCTCCATGTTGGTCGGGCTTGTCTCCAACTCCCGACTTCAGGTGATGCGTCCACCTCGGCATCCCAAAGTGACGGGATGACAGGCATGAGCCACCGCGCCCGGCGTATTGTATTGTATTGTATTGTATTGTATTGTATTGTATTGTATTGTATTGTATTGTATCGTATCGTATTGTATTGTATCCTATCGTATCCTATCGCATCCTATCGTATCGTATCTTATTGTATTGTAATGGGTTGTATTGACTTATTTTATTTAGTTAGTTACTTTTGTGTTATTTTATTTATTTATCTGTTTGTTCGTTTTTGCCTGATCAAAGGTCAATCAGACCCGGTCGTCAAAGTGGCGATTTCCTAG
>64043200111/1154/c63769
-TGTATGTATGTATGTATTTATTTATGTATTTATTTTTGAGACGGAGTTTCGCTCTTGTTGCTCAGACTGGAGTGCGATGGCGCAATCTCGGCTCACTGCAACCTCCGCTTCCCAGGTTCAAGCGATTCTCCTGCCTCAGCCTTCCTAGCAGCTGGGATTATAGGCATGTGCCACCGCGCCCGGCTAGTTTTGTATTTTCAATTGAGACGGGATTTCTCCATGTTGGTCGGGCTTGTCTCCAACTCCCGACTTCAGGTGATGCGTCCACCTCGGCATCCCAAAGTGACGGGATGACAGGCATGAGCCACCGCGCCCGGCGTATTGTATTGTATTGTATTGTATTGTATTGTATTGTATTGTATTGTATTGTATTGTATCGTATCGTATTGTATTGTATCCTATCGTATCCTATCGCATCCTATCGTATCGTATCTTATTGTATTGTAATGGGTTGTATTGACTTATTTTATTTAGTTAGTTACTTTTGTGTTATTTTATTTATTTATCTGTTTGTTCGTTTTTGCCTGATCAAAGGTCAATCAGACCCGGTCGTCAAAGTGGCGATTCCTAGG
>84081231027s42385/cs9520
-TGTATGTATGTATGTATTTATTTATGTATTTATTTTTGAGACGGAGTTTCGCTCTTGTTGCTCAGACTGGAGTGCGATGGCGCAATCTCGGCTCACTGCAACCTCCGCTTCCCAGGTTCAAGCGATTCTCCTGCCTCAGCCTTCCTAGCAGCTGGGATTATAGGCATGTGCCACCGCGCCG-GCTAGTTTTGTATTTTCAATTGAGACGGGATTTCTCCATGTTGGTCGGGCTTGTCTCCAACTCCCGACTTCAGGTGATGCGTCCACCTCGGCATCCCAAAGTGACGGGATGACAGGCATGAGCCACCGCGCCCGGCGTATTGTATTGTATTGTATTGTATTGTATTGTATTGTATTGTATTGTATTGTATTGTATCGTATCGTATTGTATTGTATCCTATCGTATCCTATCGCATCCTATCGTATCGTATCTTATTGTATTGTAATGGGTTGTATTGACTTATTTTATTTAGTTAGTTACTTTTGTGTTATTTTATTTATTTATCTGTTTGTTCGTTTTTGCCTGATCAAAGGTCAATCAGACCCGGTCGTCAAAGTGGCGATTTCCTAG
>54329U279242/2778cs249201
-TGTATGTATGTATGTATTTATTTATGTATTATTT-TTGAGACGGAGTTTCGCTCTTGTTGCTCAGACTGGAGTGCGATGGCGCAATCTCGGCTCACTGCAACCTCCGCTTCCCAGGTTCAAGCGATTCTCCTGCCTCAGCCTTCCTAGCAGCTGGGATTATAGGCATGTGCCACCGCGCCCGGCTAGTTTTGTATTTTCAATTGAGACGGGATTTCTCCATGTTGGTCGGGCTTGTCTCCAACTCCCGACTTCAGGTGATGCGTCCACCTCGGCATCCCAAAGTGACGGGATGACAGGCATGAGCCACCGCCGCCGGCCTATTGTATTGTATTGTATTGTATTGTATTGTATTGTATTGTATTGTATTGTATTGTATCGTATCGTATCGTATTGTATCCTATCGTATCCTATCGCATCCTATCGTATCGTATCTTATTGTATTGTAATGGGTTGTATTGACTTATTTTATTTAGTTAGTTACTTTTGTGTTATTTTATTTATTTATCTGCTTGTTCGTTTTTGCCTGATCAAAGGTCAATCAGACCCAGTCGTCAAAGTGGCGATTTCCTAG
>84046230242s42199/cs39-463
-TGTATGTATGTATGTATTTATTTATGTATTTATTTTTGAGACGGAGTTTCGCTCTTGTTGCTCAGACTGGAGTGCGATGGCGCAATCTCGGCTCACTGCAACCTCCGCTTCCCAGGTTCAAGCGATTCTCCTGCCTCAGCCTTCCTAGCAGCTGGGATTATAGGCATGTGCCACCGCGCCCGGCTAGTTTTGTATTTTCAATTGAGACGGGATTTCTCCATGTTGGTCGGGCTTGTCTCCAACTCCCGACTTCAGGTGATGCGTCCACCTCGGCATCCCAAAGTGACGGGATGACAGGCATGAGCCACCGCGCCCGGCGTATTGTA-TGTATTGTATTGTATTGTATTGTATTGTATTGTATTGTATTGTATTGTATCGTATCGTATTGTATTGTATCCTATCGTATCCTATCGCATCCTATCGTATCGTATCTTATTGTATTGTAATGGGTTGTATTGACTTATTTTATTTAGTTAGTTACTTTTGTGTTATTTTATTTATTTATCTGTTTGTTCGTTTTTGCCTGATCAAAGGTCAATCAGACCCGGTCGTCAAAGTGGCGATTTCCTAG
>64136213047/1850/c159-67
-TGTATGTATGTATGTATTT-ATTATGTATTTATTTTTGAGACGGAGTTTCGCTCTTGTTGCTCAGACTGGAGTGCGATGGCGCAATCTCGGCTCACTGCAACCTCCGCTTCCCAGGTTCAAGCGATTCTCCTGCCTCAGCCTTCCTAGCAGCTGGGATTATAGGCCTGTGCCACCGCGCCCGGCTAGTTTTGTATTTTCAATTGAGACGGGATTTCTCCATGTTGGTCGGGCTTGTCTCCAACTCCCGACTTCAGGTGATGCGTCCACCTCGGCATCCCAAAGTGACGGGATGACAGGCATGAGCCACCGCGCCCGGCCTATTGTATTGTATTGTATTGTATTGTATTGTATTGTATTGTATTGTATTGTATTGTATCGTATCGTATCGTATTGTATCCTATCGTATCCTATCGCATCCTATCGTATCGTATCTTATTGTATTGTAATGGGTTGTATTGACTTATTTTATTTAGTTAGTTACTTTTGTGTTATTTTATTTATTTATCTGTTTGTTCGTTTTTGCCTGATCAAAGGTCAATCAGACCCAGTCGTCAAAGTGGCGATTTCCTAG
>64043210141/1201/c52950
-TGTATGTATGTATGTATTTATTTATGTATTTATTTTTGAGACGGAGTTTCGCTCTTGTTGCTCAGACTGGAGTGCGATGGCGCAATCTCGGCTCACTGCAACCTCCGCTTCCCAGGTTCAAGCGATTCT-CTGCCTCAGCCTTCCTAGCAGCTGGGATTATAGGCATGTGCCACCGCGCCCGGCTAGTTTTGTATTTTCAATTGAGACGGGATTTCTCCATGTTGGTCGGGCTTGTCTCCAACTCCCGACTTCAGGTGATGCGTCCACCTCGGCATCCCAAAGTGACGGGATGACAGGCATGAGCCACCGCGCCCGGCGTATTGTATTGTATTGTATTGTATTGTATTGTATTGTATTGTATTGTATTGTATCGTATCGTATCGTATTGTATTGTATCCTATCGTATCCTATCGCATCCTATCGTATCGTATCTTATTGTATTGTAATGGGTTGTATTGACTTATTTTATTTAGTTAGTTACTTTTGTGTTATTTTATTTATTTATCTGTTTGTTCGTTTTTGCCTGATCAAAGGTCAATCAGACCCGGTCGTCAAAGTGGCGATTTCCTAG
>64136210124/411/cs358100
-TGTATGTATGTATGTATTTATTTATGTATTTATTTTTGAGACGGAGTTTCGCTCTTGTTGCTCAGACTGGAGTGCGATGGCGCAATCTCGGCTCACTGCAACCTCCGCTTCCCAGGTTCAAGCGATTCTCCTGCCTCAGCCTTCCTAGCAGCTGGGATTATAGGCATGTGCCACCGCGCCCGGCTAGTTTTGTATTTTCAATTGAGACGGGATTTCTCCATGTTGGTCGGGCTTGTCTCCAACACCCGACTTCAGGTGATGCGTCCACCTCGGCATCCCAAAGTGACGGGATGACAGGCATGAGCCACCGCGCCCGGCCTATTGTATTGTATTGTATTGTATTGTATTGTATTGTATTGTATTGTATTGTATTGTATCGTATCGTATTGTATTGTATCCTATCGTATCCTATCGCATCCTATCGTATCGTATCTTATTGTATTGTAATGGGTTGTATTGACTTATTTTATTTAGTTAGTTACTTTTGTGTTATTTTATTTATTTATCTGTTTGTTCGTTTTTGCCTGATCAAAGGTCAATCAGAC-CGGTCGTCAAAGTGGCGATTTCCTAG
>64043200111/351/cs38-94
-TGTATGTATGTATGTATTTATTTATGTATTTATTTTTGAGACGGAGTTTCGCTCTTGTTGCTCAGACTGGAGTGCGATGGCGCAATCTCGGCTCACTGCAACCTCCGCTTCCCAGGTTCAAGCGATTCTCCTGCCTCAGCCTTCCTAGCAGCTGGGATTATAGGCATGTGCCACCGCGCCCGGCTAGTTTTGTATTTTCAATTGAGACGGGATTTCTCCATGTTGGTCGGGCTTGTCTCCAACTCCCGACTTCAGGTGATGCGTCCACCTCGGCATCCCAAAGTGACGGGATGACAGGCATGAGCCACCGCGCCCGGCGTATTGTATTGTATTGTATTGTATTGTATTGTATTGTATTGTATTGTATTGTATTGTATCGTATCGTATTGTATTGTATCCTATCGTATCCTATCGCATCCTATCGTATCGTATCTTATTGTATTGTAAT-GGTTGTATTGACTTATTTTATTTAGTTAGTTACTTTTGTGTTATTTTATTTATTTATCTGTTTGTTCGTTTTTGCCTGATCAAAGGTCAATCAGACCCGGTCGTCAAAGTGGCGATTTCCTAG
>54329U230110/701/c40747
-TGTATGTATGTATGTATTTATTTATGTATTTATTTTTGAGACGGAGTTTCGCTCTTGTTGCTCAGACTGGAGTGCGATGGCGCAATCTCGGCTCACTGCAACCTCCGCTTCCCAGGTTCAAGCGATTCTCCTGCCTCAGCCT-TCTAGCAGCTGGGATTATAGGCCTGTGCCACCGCGCCCGGCTAGTTTTGTATTTTCAATTGAGACGGGATTTCTCCATGTTGGTCGGGCTTGTCTCCAACTCCCGACTTCAGGTGATGCGTCCACCTCGGCATCCCAAAGTGACGGGATGACAGGCATGAGCCACCGCGCCCGGCCTATTGTATTGTATTGTATTGTATTGTATTGTATTGTATTGTATTGTATTGTATCGTATCGTATCGTATCGTATTGTATCCTATCGTATCCTATCGCATCCTATCGTATCGTATCTTATTGTATTGTAATGGGTTGTATTGACTTATTTTATTTAGTTAGTTACTTTTGTGTTATTTTATTGATTTATCTGTTTGTTCGTTTTTGCCTGATCAAAGGTCAATCAGACCCAGTCGTCAAAGTGGCGATTTCCTAG
>84081230018s27809cs194146
-TGTATGTATGTATGTATTTATTTATGTATTTATTTTTGAGACGGAGTTTCGCTCTTGTTGCTCAGACTGGAGTGCGATGGCGCAATCTCGGCTCACTGCAACCTCCGCTTCCCAGGTTCAAGCGATTCTCCTGCCTCAGCCTTCCTAGCAGCTGGGATTATAGGCATGTGCCACCGCGCCCGGCTAGTTTTGTATTTTCAATTGAGACGGGATTTCTCCATGTTGGTCGGGCTTGTCTCCAACTCCCGACTTCAGGTGATGCGTCCACCTCGGCATCCCAAAGTGACGGGATGACAGGCATGAGCCACCGCGCCGGGCTAACTGTATTGTATTGTATTGTATTGTATTGTATTGTATTGTATTGTATTGTAT-GTATTGTATCGTATTGTATTGTATCCTATCGTATCCTATCGCATCCTATCGTATCGTATCTTATTGTATTGTAATGGGTTGTATTGACTTATTTTATTTAGTTAGTTACTTTTGTGTTATTTTATTTATTTATCTGTTTGTTCGTTTTTGCCTGATCAAAGGTCAATCAGACCCGGTCGTCAAAGTGGCGATTTCCTAG
>64043211209/526/cs26-80
-TGTATGTATGTATGTATTTATTTATGTATTTATTTTTGAGACGGAGTTTCGCTCTTGTTGCTCAGACTGGAGTGCGATGGCGCAATCTCGGCTCACTGCAACCTCCGCTTCCCAGGTTCAAGCGATTCTCCTGCCTCAGCCTTCCTAGCAGCTGGGATTATAGGCATGTGCCACCGCGCCCGGCTAGTTTTGTATTTTCAATTGAGACGGGATTTCTCCATGTTGGTCGGGCTTGTCTCCAACTCCCGACTTCAGGTGATGCGTCCACCTCGGCATCCCAAAGTGACGGGATGACAGGCATGAGCCACCGCGCCCGGCCTATTGTATTGTATTGTATTGTATTGTATTGTATTGTATTGTATTGTATTGTATCGTATCGTATCGTATTGTATTGTATCCTATCGTATCCTATCGCATCCTATCGTATCGTATCTTATTGTATTGTAATGGGTTGTATTGACTTATTTTATTTAGTTAGGTACTTTTGTGTTATTTTATTTATTTATCTGTTTGTTCGTTTTTGCCTGATCAAAGGTCAATCAGACCCGGTCGTCAAAGTGGCGATTTCCTAG
>64043211209/377/cs183145
-TGTATGTATGTATGTATTTATTTATGTATTTATTTTTGAGACGGAGTTTCGCTCTTGTTGCTCAGACTGGAGTGCGATGGCGCAATCTCGGCTCACTGCAACCTCCGCTTCCCT-GTTCAAGCGATTCTCCTGCCTCAGCCTTCCTAGCAGCTGGGATTATAGGCATGTGCCACCGCGCCCGGCTAGTTTTGTATTTTCAATTGAGACGGGATTTCTCCATGTTGGTCGGGCTTGTCTCCAACTCCCGACTTCAGGTGATGCGTCCACCTCGGCATCCCAAAGTGACGGGATGACAGGCATGAGCCACCGCGCCCGGCGTATTGTATTGTATTGTATTGTATTGTATTGTATTGTATTGTATTGTATTGTATTGTATCGTATCCTATTGTATTGTATCCTATCGTATCCTATCGCATCCTATCGTATCGTATCTTATTGTATGTTAATGGGTTGTATTGACTTATTTTATTTAGTTAGTTACTTTTGTGTTATTTTATTTATTTATCTGTTTGTTCGTTTTTGCCTGATCAAAGGTCAATCAGACCCGGTCGTCAAAGTGGCGATTTCCTAG
>64043211153/946/cs467129
-TGTATGTATGTATGTATTTATTTATGTATTTATTTTTGAGACGGAGTTTCGCTCTTGTTGCTCAGACTGGAGTGCGATGGCGCAATCTC-GCTCACTGCAACCTCCGCTTCCCAGGTTCAAGCGATTCTCCTGCCTCAGCCTTCCTAGCAGCTGGGATTATAGGCATGTGCCACCGCGCCCGGCTAGTTTTGTATTTTCAATTGAGACGGGATTTCTCCATGTTGGTCGGGCTTGTCTCCAACTCCCGACTTCAGGTGATGCGTCCACCTCGGCATCCCAAAGTGACGGGATGACAGGCATGAGCCACCGCGCCCGGCGTATTGTATTGTATTGTATTGTATTGTATTGTATTGTATTGTATTGTATTGTATTGTATCGTATCGTATTGTATTGTATCCTATCGTATCCTATCGCATCCTATCGTATCGTATCTTATTGTATTGTAATGGGTTGTATTGACTTATTTTATTTAGTTAGTTACTTTTGTGTTATTTTATTTATTTATCTGTTTGTTCGTTTTTGCCTGATCAAAGGTCAATCAGACCCGGTCGTCAAAGTGGCGATTTCCTAG
>84081232256s41530/cs6927
-TGTATGTATGTATGTATTTATTTATGTATTTATTTTTGAGACGGAGTTTCGCTCTTGTTGCTCAGACTGGAGTGCGATGGCGCAATCTCGGCTCACTGCAACCTCCGCTTCCCAGGTTCAAGCGATTCTCCTGCCTCAGCCTTCCTAGCAGCTGGGATTATAGGCATGTGCCACCGCGCCCGGCTAGTTTTGTATTTTCCATTGAGACGGGATTTCTCCATGTTGGTCGGGCTTGTCTCCAACTCCCGACTTCAGGTGATGCGTCCACCTCGGCATCCCAAAGTGACGGGATGACAGGCATGAGCCACCGCGCCCGGCCTATTGTATTGTATTGTATTGTATTGTATTGTATTGTATTGTATTGTATTGTATTGTATCGTATCGTATTGTATTGTATCCTATCGTATCCTATCGCATCCTATCGTATCGTATCTTATTGTATTGTAATGGGTTGTATTGACTTATTTTATTTAGTTAGTTACTTTTGTGTTATTTTATTTATTTATCTGTTTGTTCGTTTTTGCCTGATCAAAGGTCAATCAGACCCGGTCGTCAAAGTGGCGATTTCCTAG
>84081231051s31572/cs53-611
-TGTATGTATGTATGTATTTATTTATGTATTTATTTTTGAGACGGAGTTTCGCTCTTGTTGCTCAGACTGGAGTGCGATGGCGCAATCTCGGCTCACTGCAACCTCCGCTTCCCAGGTTCAAGCGATTCTCCTGCCTCAGCCTTCCTAGCAGCTGGGATTATAGGCATGTGCCACCGCGCCCGGCTAGTTTTGTATTTTCAATTGAGACGGGATTTCTCCATGTTGGTCGGGCTTGTCTCCAACTCCCGACTTCAGGTGATGCGTCCACCTCGGCATCCCAAAGTGACGGGATGACAGGCATGAGCCACCGCGCCCGGCCTATTGTATTGTATTGTATTGTA-TGTATTGTATTGTATTGTATTGTATTGTAT-GTATCGTATCGTATTGTATTGTATCCTATCGTATCCTATCGCATCCTATCGTATCGTATCTTATTGTATTGTAATGGGTTGTATTGACTTATTTTATTTAGTTAGTTACTTTTGTGTTATTTTATTTATTTATCTGCTTGTTCGTTTTTGCCTGATCAAAGGTCAATCAGACCCAGTCGTCAAAGTGGCGATTTCCTAG
>64043200231/168/cs49-03
-TGTATGTATGTATGTATTTATTTATGTATTTATTTTTGAGACGGAGTTTCGCTCTTGTTGCTCAGACTGGAGTGCGATGGCGCAATCTCGGCTCACTGCAACCTCCGCTTCCCAGGTTCAAGCGATTCTCCTGCCTCAGCCT-TCTAGCAGCTGGGATTATAGGCATGTGCCACCGCGCCCAGCTAGTTTTGTATTTTCAATTGAGACGGGATTTCTCCATGTTGGTCGGGCTTGTCTCCAACTCCCGACTTCAGGTGATGCGTCCACCTCGGCATCCCAAAGTGACGGGATGACAGGCATGAGCCACCGCGCCCGGCGTATTGTATTGTATTGTATTGTATTGTATTGTATTGTATTGTATTGTATTGTATTGTATCGTATCGTATTGTATTGTATCCTATCGTATCCTATCGCATCCTATCGTATCGTATCTTATTGTATTGTAATGGGTTGTATTGACTTATTTTATTTAGTTAGTTACTTTTGTGTTATTTTATTTATTTATCTGTTTGTTCGTTTTTGCCTGATCAAAGGTCAATCAGACCCGGTCGTCAAAGTGGCGATTTCCTAG
>64043200128/786/cs609261
-TGTATGTATGTATGTATTTATTTATGTATTTATTTTTGAGACGGAGTTTCGCTCTTGTTGCTCAGACTGGAGTGCGATGGCGCAATCTCGGCTCACTGCAACCTCCGCTTCCCAGGTTCAAGCGATTCTCCTGCCTCAGCCTTCCTAGCAGCTGGGATTATAGGCATGTGCCACCGCGCCCGGCTAGGTTTTGTATTTCAATTGAGACGGGATTTCTCCATGTTGGTCGGGCTTGTCTCCAACTCCCGACTTCAGGTGATGCGTCCACCTCGGCATCCCAAAGTGACGGGATGACAGGCATGAGCCACCGCGCCCGGCCTATTGTATTGTATTGTATTGTATTGTATTGTATTGTATTGTATTGTATTGTATTGTATCGTATCGTATTGTATTGTATCCTATCGTATCCTATCGCATCCTATCGTATCGTATCTTATTGTATTGTAATGGGTTGTATTGACTTATTTTATTTAGTTAGTTACTTTTGTGTTATTTTATTTATTTATCTGTTTGTTCGTTTTTGCCTGATCAAAGGTCAATCAGACCCGGTCGTCAAAGTGGCGATTTCCTAG
>84046232242s21859/cs3158
-TGTATGTATGTATGTATTTATTTATGTATTTATTTTTGAGACGGAGTTTCGCTCTTGTTGCTCAGACTGGAGTGCGATGGCGCAATCTCGGCTCACTGCAACCTCCGCTTCCCAGGTTCAAGCGATTCTCCTGCCTCAGCCTTCCTAGC-GCTGGGATTATAGGCATGTGCCACCGCGCCCGGCTAGTTTTGTATTTTCAATTGAGACGGGATTTCACCATGTTGGTCGGGCTTGTCTCCAACTCCCGACTTCAGGTGATGCGTCCACCTCGGCATCCCAAAGTGACGGGATGACAGGCATGAGCCACCGCGCCCGGCGTATTGTATTGTATTGTATTGTATTGTATTGTATTGTATTGTATTGTATTGTATTGTATCGTATCGTATTGTATTGTATCCTATCGTATCCTATCGCATCCTATCGTATCGTATCTTATTGTATTGTAATGGGTTGTAATGACTTATTTTATTTAGTTAGTTACTTTTGTGTTATTTTATTTATTTATCTGTTTGTTCGTTTTTGCCTGATCAAAGGTCAATCAGACCCGGTCGTCAAAGTGGCGATTTCCTAG
>64076201019/1934/c34538
-TGTATGTATGTATGTATTTATTTATGTATTTATTTTTGAGACGGAGTTTCGCTCTTGTTGCTCAGACTGGAGTGCGATGGCGCAATCTCGGCTCACTGCAACCTCCGCTTCCCAGGTTCAAGCGATTCTCCTGCCTCAGCCTTCCTAGCAGCTGGGATTATAGGCATGTGCCACCGCGCCCGGCTAGTTTTGTATTTTCAATTGAGACGGGATTTCTCCATGTTGGTCGGGCTTGTCTCCAACTCCCGACTTCAGGTGATGCGTCCACCTCGGCATCCCAAAGTGACGGGATGACAGGCATGAGCCACCGCCCCCGGCCTATTGTATTGTATTGTATTGTATTGTATTGTATTGTATTGTATTGTATTGTATCGTATCGTATCGTATTGTATTGTATCCTATCGTATCCTATCGCATCCTATCGTATCGTATCTTATTGTATTGTAATGGGTTGTATTGACTTATTTTATTTAGTTAGTTACTTTTGTGTTATTTTATTTATTTATCTGTTTGTTCGTTTTTGCCTGATCAAAGGTCAATCAGACCCAGTCGTCAAAGTGGCGATTTCCTAG
>64076201019/162/cs85-47
-TGTATGTATGTATGTATTTATTTATGTATTTATTTTTGAGACGGAGTTTCGCTCTTGTTGCTCAGACTGGAGTGCGATGGCGCAATCTCGGCTCACTGCAACCTCCGCTTCCCAGGTTCAAGCGATTCTCCTGCCTCAGCCTTCCTAGCAGCTGTGATTATAGGCATGTGCCACCGCGCCCGGCTAGTTTTGTATTTTCAATTGAGACGGGATTTCTCCATGTTGGTCGGGCTTGTCTCCAACTCCCGACTTCAGGTGATGCGTCCACCTCGGCATCCCAAAGTGACGGGATGACAGGCATGAGCCACCGCGCCCGGCCTATTGTATTGTATTGTATTGTATTGTATTGTATTGTATTGTATTGTATTGTATCGTATCGTATCGTATTGTATTGTATCCTATCGTATCCTATCGCATCCTATCGTATCGTATCTTATTGTATTGTAATGGGTTGTATTGACTTATTTTATTTAGTTAGTTACTTTTGTGTTATTTTATTTATTTATCTGTTTGTTCGTTTTTGCCTGATCAAAGGTCAATCAGACCCAGTCGTCAAAGTGGCGATTTCCTAG
>64076201019/847/cs47-05
-TGTATGTATGTATGTATTTATTTATGTATTTATTTTTGAGACGGAGTTTCGCTCTTGTTGCTCAGACTGGAGTGCGATGGCGCAATCTCGGCTCACTGCAACCTCCGCTTCCCAGGTTCAAGCGATTCTCCTGCCTCAGCTT-CCTAGCAGCTGGGATTATAGGCATGTGCCACCGCGCCCGGCTAGTTTTGTATTTTCAATTGAGACGGGATTTCTCCATGTTGGTCGGGCTTGTCTCCAACTCCCGACTTCAGGTGATGCGTCCACCTCGGCATCCCAAAGTGACGGGATGACAGGCATGAGCCACCGCGCCCGGCCTATTGTATTGTATTGTATTGTATTGTATTGTATTGTATTGTATTGTATTGTATCGTATCGTATCGTATTGTATTGTATCCTATCGTATCCTATCGCATCCTATCGTATCGTATCTTATTGTATTGTAATGGGTTGTATTGACTTATTTTATTTAGTTAGTTACTTTTGTGTTATTTTATTTATTTATCTGTTTGTTCGTTTTTGCCTGATCAAAGGTCAATCAGACCCAGTCGTCAAAGTGGCGATTTCCTAG
>64136202138/1168/c34044
-TGTATGTATGTATGTATTTATTTATGTATTTATT-TTGAGACGGAGTTTCGCTCTTGTTGCTCAGACTGGAGTGCGATGGCGCAATCTCGGCTCACTGCAACCTCCGCTTCCCAGGTTCAAGCGATTCTCCTGCCTCAGCCTTCCTAGCAGCTGGGATTATAGGCATGTGCCACCGCGCCCGGCTAGTTTTGTATTTTCAATTGAGACGGGATTTCTCCATGTTGGTCGGGCTTGTCTCCAACTCCCGACTTCAGGTGATGCGTCCACCTCGGCATCCCAAAGTGACGGGATGACAGGCATGAGCCACCGCGCCCGGCGTATTGTATTGTATTGTATTGTATTGTATTGTATTGTATTGTATTGTATTGTATTGTATCGTATCCTATTGTATTGTATCCTATCGTATCCTATCGCATCCTATCGTATCGTATCTTATTGTATGGTAATGGGTTGTATTGACTTATTTTATTTAGTTAGTTACTTTTGTGTTATTTTATTTATTTATCTGTTTGTTCGTTTTTGCCTGATCAAAGGTCAATCAGACCCGGTCGTCAAAGTGGCGATTTCCTAG
>64136211030/1010/c101-18
-TGTATGTATGTATGTATTTATTTATGTATTTATTTTTGAGACGGAGTTTCGCTCTTGTTGCTCAGACTGGAGTGCGATGGCGCAATCTCGGCTCACTGCAACCTCCGCTTCCCAGGTTCAAGCGATTCTCCTGCCTCAGCCTTCCTAGCAGCTGGGATTATAGGCATGTGCCACCGCGCCCGGCTAGTTTTGTATTTTCAATTGAGACGGGATTTCTCCATGTTGGTCGGGCTTGTCTCCAACTCCCGACTTCAGGTGATGCGTCCACCTCGGCATCCCAAAGTGACGGGATGACAGGCATGAGCCACCGCGCCCGGCCTATTGTATTGTATTGTATTGTATTGTATTGTATTGTATTGTATTGTATTGTATTGTATCGTATCGTATTGTATTGTATCCTATCGTATCCTATCGCATCCTATCGTATCGTATCTTATTGTATTGTAATGGGTTGTATTGACTTATTTTATTTAGTTAGTTACTTTTGTGTTATTTTATTTATTTATCTGTTTGTTCGTTT-TTGCTGATCAAAGGTCAATCAGACCCGGTCGTCAAAGTGGCGATTTCCTAG
>84081231218s41590/cs2357
-TGTATGTATGTATGTATTTATTTATGTATTTATTTTTGAGACGGAGTTTCGCTCTTGTTGCTCAGACTGGAGTGCGATGGCGCAATCTCGGCTCACTGCAACCTCCGCTTCCCAGGTTCAAGCGATTCTCCTGCCTCAGCCTTCCTAGCAGCTGGGATTATAGGCATGTGCCACCGCGCCCGGCTAGTTTTGTATTTTCAATTGAGACGGGATTTCTCCATGTTGGTCGGGCTTGTCTCCAACTCCCGACTTCAGGTGATGCGTCCACCTCGGCATCCCAAAGTGACGGGATGACAGGCATGAGCCACCGCGCCCGGCGTATTGTATTGTATTGTATTGTATTGTATTGTATTGTATTGTATTGTATTGTATCGTATCTGTATTTTGTATGTTGTATCCTATCGTATCCTATCGCATCCTATCGTATCGTATCTTATTGTATTGTAATGGGTTGTATTGACTTATTTTATTTAGTTAGTTACTTTTGTGTTATTTTATTTATTTATCTGTTTGTTCGTTTTTGCCTGATCAAAGGTCAATCAGACCCGGTCGTCAAAGTGGCGATTTCCTAG
>64136212046/163/cs17-79
-TGTATGTATGTATGTATTTATTTATGTATTTATTTTTGAGACGGAGTTTCGCTCTTGTTGCTCAGACTGGAGTGCGATGGCGCAATCTCGGCTCACTGCAA-CTCCGCTTCCCAGGTTCAAGCGATTCTCCTGCCTCAGCCTTCCTAGCAGCTGGGATTATAGGCATGTGCCACCGCGCCCGGCTAGTTTTGTATTTTCAATTGAGACGGGATTTCTCCATGTTGGTCGGGCTTGTCTCCAACTCCCGACTTCAGGTGATGCGTCCACCTCGGCATCCCAAAGTGACGGGATGACAGGCATGAGCCACCGCGCCCGGCGTATTGTATTGTATTGTATTGTATTGTATTGTATTGTATTGTATTGTATTGTATTGTATCGTATCGTATTGTATTGTATCCTATCGTATCCTATCGCATCCTATCGTATCGTATCTTATTGTATTGTAATGGGTTGTATTGACTTATTTTATTTAGTTAGTTACTTTTGTGTTATTTTATTTATTTATCTGTTTGTTCGTTTTTGCCTGATCAAAGGTCAATCAGACCCGGTCGTCAAAGTGGCGATTTTCCTG
>54329U264042/4444cs101163
-TGTATGTATGTATGTATTTATTTATGTATTTATTTTTGAGACGGAGTTTCGCTCTTGTTGCTCAGACTGGAGTGCGATGGCGCAATCTCGGCTCACTGCAACCTCCGCTTCCCAGGTTCAAGCGATTCTCCTGCCTCAGCCTTCCTAGCAGCTGGGATTATAGGCATGTGCCACCGCGCCCGGCTAGTTTTGTATTTTCAATTGAGACGGGATTTCTCCATGTTGGTCGGGCTTGTCTCCAACTCCCGACTTCAGGTGATGCGTCCACCTCGGCATCCCAAAGTGACGGGATGACAGGCATGAGCCACCGCGCCCGGCCTATTGTATTGTATTGTATTGTATTGTATTGTATTGTATTGTATTGTATTGTAT-TTATCGTATCGTATTGTATTGTATCCTATCGTATCCTATCGCATCCTATCGTATCGTATCTTATTGTATTGTAATGGGTTGTATTGACTTATTTTATTTAGTTAGTTACTTTTGTGTTATTTTATTTATTTATCTGCTTGTTCGTTTTTGCCTGATCAAAGGTCAATCAGACCCGGTCGTCAAAGTGGCGATTTCCTAG
>54329U229823/0161cs18-85
-TGTATGTATGTATGTATTTATTTATGTATTTATTTTTGAGACGGAGTTTCGCTCTTGTTGCTCAGACTGGAGTGCGATGGCGCAATCTCGGCTCACTGCAACCTCCGCTTCCCAGGTTCAAGCGATTCTCCTGCCTCAGCCTTCCTAGCAGCTGGGATTATAGGCATGTGCCACCGCGCCCGGCTAGTTTTGTATTTTCAATTGAGACGGGATTTCTCCATGTTGGTCGGGCTTGTCTCCAACTCCCGACTTCAGGTGATGCGTCCACCTCGGCATCCCAAAGTGACGGGATGACAGGCATGAGCCAC-GCGCCCGGCGTATTGTATTGTATTGTATTGTATTGTATTGTATTGTATTGTATTGTATTGTATCGTATCGTATCGTATTGTATTGTATCCTATCGTATCCTATCGCATCCTATCGTATCGTATCTTATTGTATTGTAATGGGTTGTATTGACTTATTTTATTTAGTTAGTTACTTTTGTGTTATTTTATTTATTTATCTGTTTGTTCGTTTTTGCCTGATCAAAGGTCAATCAGACCCGGTCGTCAAAGTGGCGATTTCCTAG
>54329U279338/3498cs280242
-TGTATGTATGTATGTATTTATTTATGTATTTATTTTTGAGACGGAGTTTCGCTCTTGTTGCTCAGACTGGAGTGCGATGGCGCAATCTCGGCTCACTGCAACCTCCGCTTCCCAGGTTCAAGCGATTCTCCTGCCTCAGCCTTCCTAGCAGCTGGGATTATAGGCATGTGCCACCGCGCCCGGCTAGTTTTGTATTTTCAATTGAGACGGGATTTCTCCATGTTGGTCGGGCTTGTCTCCAACTCCCGACTTCAGGTGATGCGTCCACCTCGGCATCCCAAAGTGACGGGATGACAGGCATGAGCCACCCGGCCCGGCGTATTGTATTGTATTGTATTGTATTGTATTGTATTGTATTGTATTGTATTGTATTGTATCGTATCGTATTGTATTGTATCCTATCGTATCCTATCGCATC-TATCGTATCGTATCTTATTGTAT-GTAATGGGTTGTATTGACTTATTTTATTTAGTTAGTTACTTTTGTGTTATTTTATTTATTTATCTGTTTGTTCGTTTTTGCCTGATCAAAGGTCAATCAGACCCGGTCGTCAAAGTGGCGATTTCCTAG
>84081232013s49824cs292254
-TGTATGTATGTATGTATTTATTTATGTATTTATTTTTGAGACGGAGTTTCGCTCTTGTTGCTCAGACTGGAGTGCGATGGCGCAATCTCGGCTCACTGCAACCTCCGCTTCCCAGGTTCAAGCGATTCTCCTGCCTCAGCCTTCCTAGCAGCTGGGATTATAGGCATGTGCCACCGCGCCCGGCTAGTTTTGTATTTTCAATTGAGACGGGATTTCTCCATGTTGGTCGGGCTTGTCTCCAACTCCCGACTTCAGGTGATGCGTCCACCTCGGCATCCCAAAGTGACGGGATGACAGGCATGAGCCACCGCGCCCGGCGTATTGTATTGTATTGTATTGTATTGTATTGTATTGTATTGTATTGTATTGTATTGTCTCTTATCGTATTGTATTGTATCCTATCGTATCCTATCGCATCCTATCGTATCGTATCTTATTGTATTGTAATGGGTTGTATTGACTTATTTTATTTAGTTAGTTACTTTTGTGTTATTTTATTTATTTATCTGTTTGTTCGTTTTTGCCTGATCAAAGGTCAATCAGACCCGGTCGTCAAAGTGGCGATTTCCTAG
>64136201124/711/cs92-44
-TGTATGTATGTATGTATTTATTTATGTATTTATTTTTGAGACGGAGTTTCGCTCTTGTTGCTCAGACTGGAGTGCGATGGCGCAATCTCGGCTCACTGCAACCTCCGCTTCCCAGGTTCAAGCGATTCTCCTGCCTCAGCCTTCCTAGCAGCTGGGATTATAGGCATGTGCCACCGCGCCCGGCTAGTTTTGTATTTTCAATTGAGACG-GATTTCTCCATGTTGGTCGGGCTTGTCTCCCACTCCCGACTTCAGGTGATGCGTCCACCTCGGCATCCCAAAGTGACGGGATGACAGGCATGAGCCACCGCGCCCGGCGTATTGTATTGTATTGTATTGTATTGTATTGTATTGTATTGTATTGTATTGTATCGTATCGTATCGTATTGTATTGTATCCTATCGTATCCTATCGCATCCTATCGTATCGTATCTTATTGTATTGTAATGGGTTGTATTGACTTATTTTATTTAGTTAGTTACTTTTGTGTTATTTTATTTATTTATCTGTTTGTTCGTTTTTGCCTGATCAAAGGTCAATCAGACCCGGTCGTCAAAGTGGCGATTTCCTAG
>64136211143/52ccs67-19
-TGTATGTATGTATGTATTTATTTATGTATTTATT-TTGAGACGGAGTTTCGCTCTTGTTGCTCAGACTGGAGTGCGATGGCGCAATCTCGGCTCACTGCAACCTCCGCTTCCCAGGTTCAAGCGATTCTCCTGCCTCAGCCTTCCTAGCAGCTGGGATTATAGGCATGTGCCACCGCGCCCGGCTAGTTTTGTATTTTCAATTGAGACGGGATTTCTCCATGTTGGTCGGGCTTGTCTCCAACTCCCGACTTCAGGTGATGCGTCCACCTCGGCATCCCAAAGTGACGGGATGACAGGCATGAGCCACCGCGCCCGGCGTATTGTATTGTATTGTATTGTATTGTATTGTATTGTATTGTATTGTATTGTATCGTATCGTATCGTATTGTATTGTATCCTATCGTATCCTATCGCATCCTATCGTATCGTATCTTATTGTATTGTAATGGGTTGTATTGACTTATTTTATTTAGTTAGTTACTTTTGTGTTATTTTATTTATTTATCTGTTTGTCTGTTTTTGCCTGATCAAAGGTCAATCAGACCCGGTCGTCAAAGTGGCGATTTCCTAG
>64076211203/486/cs56-15
-TGTATGTATGTATGTATTTATTTATGTATTTATTTTTGAGACGGAGTTTCGCTCTTGTTGCTCAGACTGGAGTGCGATGGCGCAATCTCGGCTCACTGCAACCTCCGCTTCCCAGGTTCAAGCGATTCTCCTGCCTCAGCCTTCCTAGCAGCTGGGATTATAGGCATGTGCCACCGCGCCCGGCTAGTTTTGTATTTTCAATTGAGACGGGATTTCTCCATGTTGGTCGGGCTTGTCTCCAACTCCCGACTTCAGGTGATGCGTCCACCTCGGCATCCCAAAGTGACGGGATGACAGGCATGAGCCACCGCGCC-GGCGTATTGTATTGTATTGTATTGTATTGTATTGTATTGTATTGTATTGTATTGTATTGTATCGTATCGTATTGTATTGTATCCTATCGTATCCTATCGCATCCTATCGTATCGTATCTTATTGTATTGTAATGGGTTGTATTGACTTATTTTATTTAGTTAGTTACTTTTGTGTTATTTTATTTATTTATCTGTTTGTTCGTTTTTGCCTGATCAAAGGTCAATCAGACCCGGTCGTCAAAGTGGCGATTTCCTAG
>64043201246/960/cs86-48
-TGTATGTATGTATGTATTTATTTATGTATTTATTTTTGAGACGGAGTTTCGCTCTTGTTGCTCAGACTGGAGTGCGATGGCGCAATCTCGGCTCACTGCAACCTCCGCTTCCCAGGTTCAAGCGATTCTCCTGCCTCAGCCTTCCTAGCAGCTGGGATTATAGGCATGTGCCACCGCGCCCGGCTAGTTTTTGTATTTCAATTGAGACGGGATTTCTCCATGTTGGTCGGGCTTGTCTCCAACTCCCGACTTCAGGTGATGCGTCCACCTCGGCATCCCAAAGTGACGGGATGACAGGCATGAGCCACCGCGCCCGGCGTATTGTATTGTATTGTATTGTATTGTATTGTATTGTATTGTATTGTATTGTATTGTATCGTATCGTATTGTATTGTATCCTATCGTATCCTATCGCATCCTATCGTATCGTATCTTATTGTATTGTAATGGGTTGTATTGACTTATTTTATTTAGTTAGTTACTTTTGTGTTATTTTATTTATTTATCTGTTTGTTCGTTTTTGCCTGATCAAAGGTCAATCAGACCCGGTCGTCAAAGTGGCGATTTCCTAG
>84081231027s45355cs95-65
-TGTATGTATGTATGTATTTATTTATGTATTTATTTTTGAGACGGAGTTTCGCTCTTGTTGCTCAGACTGGAGTGCGATGGCGCAATCTCGGCTCACTGCAACCTCCGCTTCCCAGGTTCAAGCGATTCTCCTGCCTCAGCCTTCCTAGCAGCTGGGATTATAGGCATGTGCCACCGCGCCCGGCTAGTTTTGTATTTTCAATTGAGACGGGATTTCTCCATGTTGGTCGGGCTTGTCTCCAACTCCCGACTTCAGGTGATGCGTCCACCTCGGCATCCCAAAGTGACGGGATGACAGGCATGAGCCACCGCGCCCGGCGTATTGTATTGTATTGTATTGTATTGTATTGTATTGTATTGTATTGTATTGTATTGTATCGTATCGTATTGTATTGTATCCTATCGTATCCTATCGCATCCTATCGTATCGTATCTTATTGTATTGTATGG-GTTGTATTGACTTATTTTATTTAGTTAGTTACTTTTGTGTTATTTTATTTATTTATCTGTTTGTTCGTTTTTGCCTGATCAAAGGTCAATCAGACCCGGTCGTCAAAGTGGCGATTTCCTAG
>64136202138/152/cs363115
-TGTATGTATGTATGTATTTATTTATGTATTTATTTTTGAGACGGAGTTTCGCTCTTGTTGCTCAGACTGGAGTGCGATGGCGCAATCTCGGCTCACTGCAACCTCCGCTTCCCAGGTTCAAGCGATTCTCCTGCCTCAGCCTTCCTAGCAGCTGGGATTATAGGCATGTGCCACCGCGCCCGGCTAGTTTTGTATTTTCAATTGAGACGGGATTTCTCCATGTTGGTCGGGCTTGTCTCCAACTCCCGACTTCAGGTGATGCGTCCACCTCGGCATCCCAAAGTGACGGGATGACAGGCATGAGCCACCGCGCCCGGCGTATTGTATTGTATTGTATTGTATTGTATTGTATTGTATTGTATTGTATTGTAT-GTATCGTATCGTATTGTATTGTATCCTATCGTATCCTATCGCATCCTATCGTATCGTATCTTATTGTATTGTAATGGGTTGTATTGACTTATTTTATTTAGTTAGTTACTTTTGTGTTATTTTATTTATTTATCTGTTTGTTCGTTTTTGCCTGATCAAAGGTCAATCAGACCCGGTCGTCAAAGTGGCGATTTCCTAG
>84046230256s46514cs66-75
-TGTATGTATGTATGTATTTATTTATGTATTTATTTTTGAGACGGAGTTTCGCTCTTGTTGCTCAGACTGGAGTGCGATGGCGCAATCTCGGCTCACTGCAACCTCCGCTTCCCAGGTTCAAGCGATTCTCCTGCCTCAGCCTTCCTAGCAGCTGGGATTATAGGCATGTGCCACCGCGCCCGGCTAGTTTTGTATTTTCAATTGAGACGGGATTTCTCCATGTTGGTCGGGCTTGTCTCCAACTCCCGACTTCAGGTGATGCGTCCACCTCGGCATCCCAAAGTGACGGGATGACAGGCATGAGCCACCGCGCCCGGCCTATTGTATTGTATTGTATTGTATTGTATTGTATTGTATTGTATTGTATTGTATTGTATCGTATCGTATCGTATTGTATCCTATCGTATCCTATCGCATCCTATCGTATCGTATCTTATTGTATTGTAATGGGTTGTATTGACTTATTTTATTTAGTTAGTTACTTTTGTGTTATTTTATTTATTTATCTGCTTGTTCGTTTTTGCCTGATCAAAGGTCAATCAAGCCCAGTCGTCAAAGTGGCGATTTCCTAG
>54329U227545/0117cs131193
-TGTATGTATGTATGTATTTATTTATGTATTTATT-TTGAGACGGAGTTTCGCTCTTGTTGCTCAGACTGGAGTGCGATGGCGCAATCTCGGCTCACTGCAACCTCCGCTTCCCAGGTTCAAGCGATTCTCCTGCCTCAGCCTTCCTAGCAGCTGGGATTATAGGCATGTGCCACCGCGCCCGGCTAGTTTTGTATTTTCAATTGAGACGGGATTTCTCCATGTTGGTCGGGCTTGTCTCCAACTCCCGACATCAGGTGATGCGTCCACCTCGGCATCCCAAAGTGACGGGATGACAGGCATGAGCCACCGCGCCCGGCCTATTGTATTGTATTGTATTGTATTGTATTGTATTGTATTGTATTGTATTGTATCGTATCGTATCGTATTGTATTGTATCCTATCGTATCCTATCGCATCCTATCGTATCGTATCTTATTGTATTGTAATGGGTTGTATTGACTTATTTTATTTAGTTAGTTACTTTTGTGTTATTTTATTTATTTATCTGTTTGTTCGTTTTTGCCTGATCAAAGGTCAATCAGACCCAGTCGTCAAAGTGGCGATTTCCTAG
>84081232111s34901cs40-22
-TGTATGTATGTATGTATTTATGTATGTATTTATT-TTGAGACGGAGTTTCGCTCTTGTTGCTCAGACTGGAGTGCGATGGCGCAATCTCGGCTCACTGCAACCTCCGCTTCCCAGGTTCAAGCGATTCTCCTGCCTCAGCCTTCCTAGCAGCTGGGATTATAGGCATGTGCCACCGCGCCCGGCTAGTTTTGTATTTTCAATTGAGACGGGATTTCTCCATGTTGGTCGGGCTTGTCTCCAACTCCCGACTTCAGGTGATGCGTCCACCTCGGCATCCCAAAGTGACGGGATGACAGGCATGAGCCACCGCGCCCGGCCTATTGTATTGTATTGTATTGTATTGTATTGTATTGTATTGTATTGTATTGTATTGTATCGTATCGTATCGTATTGTATCCTATCGTATCCTATCGCATCCTATCGTATCGTATCTTATTGTATTGTAATGGGTTGTATTGACTTATTTTATTTAGTTAGTTACTTTTGTGTTATTTTATTTATTTATCTGTTTGTTCGTTTTTGCCTGATCAAAGGTCAATCAGACCCGGTCGTCAAAGTGGCGATTTCCTAG
>64076211125/1741/c188-85
-TGTATGTATGTATGTATTTATTTATGTATTTATTTTTGAGACGGAGTTTCGCTCTTGTTGCTCAGACTGGAGTGCGATGGCGCAATCTCGGCTCACTGCAACCTCCGCTTCCCAGGTT-AAGCGATTCTCCTGCCTCAGCCTTCCTAGCAGCTGGGATTATAGGCATGTGCCACCGCGCCCGGCTAGTTTTGTATTTTCAATTGAGACGGGATTTCTCCATGTTGGTCGGGCTTGTCTCCAACTCCCGACTTCAGGTGATGCGTCCACCTCGGCATCCCAAAGTGACGGGATGACAGGCATGAGCCACCGCGCCCGGCCTATTGTATTGTATTGTATTGTATTGTATTGTATTGTATTGTATTGTATTGTATTGTATCGTATCGTATTGTATTGTATCCTATCGTATCCTATCGCATCCTATCGTATCGTATCTTATTGTATTGTAATGGGTTGTATTGACTTATTTTATTTAGTTAGTTACTTTTGTGTTATTTTATTTATTTATCTGTTTGTTCGTTTTTGCCTGATCAAAGGTCAATCAGACCCGGTCGTCAAAGTGGCGATTTCCTAG
>64043210104/152/cs134196
-TGTATGTATGTATGTATTTATTTATGTATTTATTTTTGAGACGGAGTTTCGCTCTAGTTGCTCAGACTGGAGTGCGATGGCGCAATCTCGGCTCACTGCAACCTCCGCTTCCCAGGTTCAAGCGATTCTCCTGCCTCAGCCTTCCTAGCAGCTGGGATTATAGGCATGTGCCACCGCGCCCGGCTAGTTTTGTATTTTCAATTGAGACGGGATTTCTCCATGTTGGTCGGGCTTGTCTCCAACTCCCGACTTCAGGTGATGCGTCCACCTCGGCATCCCAAAGTGACGGGATGACAGGCATGAGCCACCGCGCCCGGCGTATTGTATTGTATTGTATTGTATTGTATTGTATTGTATTGTATTGTATTGTATTGTATTGTATCGTATCGTATTGTATCCTATCGTATCCTATCGCATCCTATCGTATCGTATCTTATTGTATTGTAATGGGTTGTATTGACTTATTTTATTTAGTTAGTTACTTTTGTGTTATTTTATTTATTTATCTGTTTGTTCGTTTTTGCCTGATCAAAGGTCAATCAGACCCGGTCGTCAAAGTGGCGATTTCCTAG
>64136213047/1202/c50656
-TGTATGTATGTATGTATTTATTTATGTATTTATTTTTGAGACGGAGTTTCGCTCTTGTTGCTCAGACTGGAGTGCGATGGCGCAATCTCGGCTCACTGCAACCTCCGCTTCCCAGGTTCAAGCGATTCTCCTGCCTCAGCCTTCCTAGCAGCTGGGATTATAGGCATGTGCCACCGCGCCCGGCTAGTTTTGTATTTTCAATTGAGACGGGATTTCTCCATGTTGGTCGGGCTTGTCTCCAACTCCCGACTTCAGGTGATGCGTCCACCTCGGCATCCCAAAGTGACGGGATGACAGGCATGAGCCACCGCGCCCGGCCTATTGTATTGTATTGTATTGTATTGTATTGTATTGTAATGTATTGTATTGTATTGTATCGTATCGTATTGTATTGTATCCTATCGTATCCTATCGCATCCTATCGTATCGTATCTTATTGTATTGTAATGGGTTGTATTGACTTATTTTATTTAGTTAGTTACTTTTGTGTTATTTTATTTATTTATCTGTTTGTTCGTTTTTGCCTGATCAAAGGTCAATCAGACCCAGTCGTCAAAGTGGCGATTTCCTAG
>84081232047s35769cs45-82
-TGTATGTATGTATGTATTTATTTATGTATTTATTTTTGAGACGGAGTTTCGCTCTTGTTGCTCAGAC-GGAGTGCGATGGCGCAATCTCGGCTCACTGCAACCTCCGCTTCCCAGGTTCAAGCGATTCTCCTGCCTCAGCCTTCCTAGCAGCTGGGATTATAGGCATGTGCCACCGCGCCCGGCTAGTTTTGTATTTTCAATTGAGACGGGATTTCTCCATGTTGGTCGGGCTTGTCTCCAACTCCCGACTTCAGGTGATGCGTCCACCTCGGCATCCCAAAGTGACGGGATGACAGGCATGAGCCACCGCGCCCGGCGTATTGTATTGTATTGTATTGTATTGTATTGTATTGTATTGTATTGTATTGTATTGTATCGTATCCTATTGTATTGTATCCTATCGTATCCTATCGCATCCTATCGTATCGTATCTTATTGTATTGTAATGGGTTGTATTGACTTATTTTATTTAGTTAGTTACTTTTGTGTTATTTTATTTATTTATCTGTTTGTTCGTTTTTGCCTGATCA-AGGTCAATCAGACCCGGTCGTCAAAGTGGCGATTTTCCTG
>84081232045s11563/cs33-406
-TGTATGTATGTATGTATTTATTTATGTATTTATTTTTGAGACGGAGTTTCGCTCTTGTTGCTCAGACTGGAGTGCGATGGCGCAATCTCGGCTCACTGCAACCTCCGCTTCCCAGGTTCAAGCGATTCTCCTGCCTCAGCCTTCCTAGCAGCTGGGATTATAGGCATGTGCCACCGCGCCCGGCTAGTTTTGTATTTTCAATTGAGACGGGATTTCTCCATGTTGGTCGGGCTTGTCTCCAACTCCCGACTTCAGGTGATGCGTCCACCTCGGCATCCCAAAGTGACGGGATGACAGGCATGAGCCACCGCGCCCGGCGTATTGTATTGTATTGTATTGTATTGTATTGTATTGTATTGTATTGTATTGTATCGTATCGTATCGTATTGTATTGTATCCTATCGTATCCTATCGCATCCTATCGTATCGTATCTTATTGTATTGTAATGGGTTGTATTGACTTATGTTATTTAGTTAGTTACTTTTGTGTTATTTTATTTATTTATCTGTTTGTTCGTTTTTGGCTGATCAAAGGTCAATCAGACCCGGTCGTCAAAGTGGCGATTTCCTAG
>64043200111/1794/c64075
-TGTATGTATGTATGTATTTATTTATGTATTTATTTTTGAGACGGAGTTTCGCTCTTGTTGCTCAGACTGGAGTGCGATGGCGCAATCTCGGCTCACTGCAACCTCCGCTTCCCAGGTTCAAGCGATTCTCCTGCCTCAGCCTTCCTAGCAGCTGGGATTATAGGCATGTGCCACCGCGCCCGGCTAGTTTTGTATTTTCAATTGAGACGGGATTTCTCCATGTTGGTCGGGCTTGTCTCCAACTCCCGACTTCAGGTGATGCGTCCACCTCGGCATCCCAAAGTGACGGGATGACAGGCATGAGCCACCGCGCCCGGCGTATTGTATTGTATTGTATTGTATTGTATTGTATTGTA-TGTATTGTATTGTATTGTATCGTATCGTATTGTATTGTATCCTATCGTATCCTATCGCATCCTATCGTATCGTATCTTATTGTATTGTAATGGGTTGTATTGACTTATTTTATTTAGTTAGTTACTTTTGTGTTATTTTATTTATTTATCTGTTTGTTCGTTTTTGCCTGATCAAAGGTCAATCAGACCCGGTCGTCAAAGTGGCGATTTCCTAG
>84081232047s32053/cs6935
-TGTATGTATGTATGTATTTATTTATGTATTTATTTTTGAGACGGAGTTTCGCTCTTGTTGCTCAGACTGGAGTGCGATGGCGCAATCTCGGCTCACTGCAACCTCCGCTTCCCAGGTTCAAGCGATTCTCCTGCCTCAGCCTTCCTAGCAGCTGGGATTATAGGCATGTGCCACCGCGCCCGGCTAGTTTTGTATTTTCAATTGAGACGGGATTTCTCCATGTTGGTCGGGCTTGTCTCCAACTCCCGACTTCAGGTGATGCGTCCACCTCGGCATCCCAAAGTGACGGGATGACAGGCATGAGCCACCGCGCCCGGCGTATTGTATTGTATTGTATTGTATTGTATTGTATTGTATTGTATTGTATTGTATTGTATCGTATCGTATTGTATTGTATCCTATCGTATCCTATCGCATCCTATC-TATCGTATCTTATTGTATTGTAATGGGTTGTATTGACTTATTTTATTTAGTTAGTTACTTTTGTGTTATTTTATTTATTTATCTGTTTGTTCGTTTTTGCCTGATCAAAGGTCAATCAGACCCGGTCGTCAAAGTGGCGATTTCCTAG
>64076201019/296/cs09-68
-TGTATGTATGTATGTATTTATTTATGTATTTATTTTTGAGACGGAGTTTCGCTCTTGTTGCTCAGACTGGAGTGCGATGGCGCAATCTCGGCTCACTGCAACCTCCGCTTCCCAGGTTCAAGCGATTCTCCTGCCTCAGCCTTCCTAGCAGCTGGGATTATAGGCATGTGCCACCGCGCCCGGCTAGTTTTGTATTTTCAATTGAGACGGGATTTCTCCATGTTGGTCGGGCTTGTCTCCAACTCCCGACTTCAGGTGATGCGTCCACCTCGGCATCCCAAAGTGACGGGATGACAGGCATGAGCCACCGCGCCCGGCGTATTGTATTGTATTGTATTGTATTGTATTGTATTGTATTGTATT-TATTGTATCGTATCGTATCGTATTGTATTGTATCCTATCGTATCCTATCGCATCCTATCGTATCGTATCTTATTGTATTGTAATGGGTTGTATTGACTTATTTTATTTAGTTAGTTACTTTTGTGTTATTTTATTTATTTATCTGTTTGTTCGTTTTTGCCTGATCAAAGGTCAATCAGACCCGGTCGTCAAAGTGGCGATTTCCTAG
>64043210254/1297/c35741
-TGTATGTATGTATGTATTTATTTATGTATTTATTTTTGAGACGGAG-TTCGCTCTTGTTGCTCAGACTGGAGTGCGATGGCGCAATCTCGGCTCACTGCAACCTCCGCTTCCCAGGTTCAAGCGATTCTCCTGCCTCAGCCTTCCTAGCAGCTGGGATTATAGGCATGTGCCACCGCGCCCGGCTAGTTTTGTATTTTCAATTGAGACGGGATTTCTCCATGTTGGTCGGGCTTGTCTCCAACTCCCGACTTCAGGTGATGCGTCCACCTCGGCATCCCAAAGTGACGGGATGACAGGCATGAGCCACCGCGCCCGGCGTATTGTATTGTATTGTATTGTATTGTATTGTATTGTATTGTATTGTATTGTATTGTATCGTATCGTATTGTATTGTATCCTATCGTATCCTATCGCATCCTATCGTATCGTATCTTATTGTATTGTAATGGGTTGTATTGACTTATTTTATTTAGTTAGTTACTTTTGTGTTATTTTATTTATTTATCTGTTTGTTCGTTTTTGCCTGATCAAAGGTCAATCAGACCCGGTCGTCAAAGTGGCGATTTCCTAG
>64012192135/1228/c85991
-TGTATGTATGTATGTATTTATTTATGTATTTATTTTTGAGACGGAGTTTCGCTCTTGTTGCTCAGACTGGAGTGCGATGGCGCAATCTCGGCTCACTGCAACCTCCGCTTCCCAGGTTCAAGCGATTCTCCTGCCTCAGCCTTCCTAGCAGCTGGGATTATAGGCATGTGCCACCGCGCCCGGCTAGTTTTGTATTTTCAATTGAGACGGGATTTCTCCATGTTGGTCGGGCTTGTCTCCAACTCCCGACTTCAGGTGATGCGTCCACCTCGGCATCCCAAAGTGACGGGATGACAGGCATGAGCCACCGCGCCCGGCGTATTGTATTGTATTGTATTGTAATGTATTGTATTGTATTGTATTGTATTGTATCGTATCGTATCGTATTGTATTGTATCCTATCGTATCCTATCGCATCCTATCGTATCGTATCTTATTGTATTGTAATGGGTTGTATTGACTTATTTTATTTAGTTAGTTACTTTTGTGTTATTTTATTTATTTATCTGTTTGTTCGTTTTTGCCTGATCAAAGGTCAATCAGACCCGGTCGTCAAAGTGGCGATTTCCTAG
>54329U227545/4067cs91-79
-TGTATGTATGTATGTATTTATTTATGTATATATT-TTGAGACGGAGTTTCGCTCTTGTTGCTCAGACTGGAGTGCGATGGCGCAATCTCGGCTCACTGCAACCTCCGCTTCCCAGGTTCAAGCGATTCTCCTGCCTCAGCCTTCCTAGCAGCTGGGATTATAGGCATGTGCCACCGCGCCCGGCTAGTTTTGTATTTTCAATTGAGACGGGATTTCTCCATGTTGGTCGGGCTTGTCTCCAACT-CCGACTTCAGGTGATGCGTCCACCTCGGCATCCCAAAGTGACGGGATGACAGGCATGAGCCACCGCGCCCGGCCTATTGTATTGTATTGTATTGTATTGTATTGTATTGTATTGTATTGTATTGTATCGTATCGTATCGTATTGTATTGTATCCTATCGTATCCTATCGCATCCTATCGTATCGTATCTTATTGTATTGTAATGGGTTGTATTGACTTATTTTATTTAGTTAGTTACTTTTGTGTTATTTTATTTATTTATCTGTTTGTTCGTTTTTGCCTGATCAAAGGTCAATCAGACCCAGTCGTCAAAGTGGCGATTTCCTAG
>64043201246/874/cs679131
-TGTATGTATGTATGTATTTATTTATGTATTTATTTTTGAGACGGAGTTTCGCTCTTGTTGCTCAGACTGGAGTGCGATGGCGCAATCTCGGCTCACTGCAACCTCCGCTTCCCAGGTTCAAGCGATTCTCCTGCCTCAGCCTTCCTAGCAGCTGGGATTATAGGCATGTGCCACCGCGCCCGGCTAGTTTTGTATTTTCAATTGAGACGGGATTTCTCCATGTTGGTCGGGCTTGTCTCCAACTCCCGACTTCAGGTGATGCGTCCACCTCGGCATCCCAAAGTGACGGGATGACAGGCATGAGCCACCGCGCCCGGCGTATTGTATTGTATTGTATTGTATTGTATTGTTTTGTATTGTATTGTATTGTATTGTATCGTATCGTATTGTATTGTATCCTATCGTATCCTATCGCATCCTATCGTATCGTATCTTATTGTATTGTAATGGGTTGTATTGACTTATTTTATTTAGTTAGTTACTTTTGTGTTATTTTATTTATTTATCTGTTTGTTCGTTTTTGCCTGATCAAAGGTCAATCAGACCCGGTCGTCAAAGTGGCGATT-CCTAG
>64076211059/1361/c21328
-TGTATGTATGTATGTATTTAATTTATGTTTTATTTTTGAGACGGAGTTTCGCTCTTGTTGCTCAGACTGGAGTGCGATGGCGCAATCTCGGCTCACTGCAACCTCCGCTTCCCAGGTTCAAGCGATTCTCCTGCCTCAGCCTTCCTAGCAGCTGGGATTATAGGCATGTGCCACCGCGCCCGGCTAGTTTTGTATTTTCAATTGAGACGGGATTTCTCCATGTTGGTCGGGCTTGTCTCCAACTCCCGACTTCAGGTGATGCGTCCACCTCGGCATCCCAAAGTGACGGGATGACAGGCATGAGCCACCGCGCCCGGCGTATTGTATTGTATTGTATTGTATTGTATT-TATTGTATTGTATTGTATTGTATTGTATCGTATCGTATTGTATTGTATCCTATCGTATCCTATCGCATCCTATCGTATCGTATCTTATTGTATTGTAATGGGTTGTATTGACTTATTTTATTTAGTTAGTTACTTTTGTGTTATTTTATTTATTTATCTGTTTGTTCGTTTTTGCCTGATCAAAGGTCAATCAGACCCGGTCGTCAAAGTGGCGATTTCCTAG
>84081232045s18530cs8813
-TGTATGTATGTATGTATTTATTTATGTATTTATT-TTGAGACGGAGTTTCGCTCTTGTTGCTCAGACTGGAGTGCGATGGCGCAATCTCGGCTCACTGCAACCTCCGCTTCCCAGGTTCAAGCGATTCTCCTGCCTCAGCCTTCCTAGCAGCTGGGATTATAGGCATGTGCCACCGCGCCCGGCTAGTTTTGTATTTTCAATTGAGACGGGATTTCTCCATGTTGGTCGGGCTTGTCTCCAACTCCCGACTTCAGGTGATGCGTCCACCTCGGCATCCCAAAGTGACGGGATGACAGGCATGAGCCACCGCGCCCGGCGTATTGTATTGTATTGTATTGTATTGTATTGTATTGTATTGTATTGTATTGTATCGTATCGTATCGTATTGTATTGTATCCTATCGTATCCTATCGCATCCTATCGTATCGTATCTTATTGTATTGTAATGGGTTGTATTGACTTATTTTATTTAGTTAGTTACTTTTGTGTTATTTTATTTATTTATCTGTTTGTTCGTTTTTGCCTGATCAAAGGTCAATCAGACCCGGTCGTCAAAGTGGCGATTTCCTAG
>84081230018s21953/cs92-993
-TGTATGTATGTATGTATTTATTTATGTATTTATTTTTGAGACGGAGTTTCGCTCTTGTTGCTCAGACTGGAGTGCGATGGCGCAATCTCCGCTCACTGCAACCTCCGCTTCCCAGGTTCAAGCGATTCTCCTGCCTCAGCCT-CCTAGCAGCTGGGATTATAGGCATGTGCCACCGCGCCCGGCTAGTTTTGTATTTTCAATTGAGACGGGATTTCTCCATGTTGGTCGGGCTTGTCTCCAACTCCCGACTTCAGGTGATGCGTCCACCTCGGCATCCCAAAGTGACGGGATGACAGGCATGAGCCACCGCGCCCGGCGTATTGTATTGTATTGTATTGTATTGTATTGTATTGTATTGTATTGTATTGTATTGTATCGTATCGTATTGTATTGTATCCTATCGTATCCTATCGCATCCTATCGTATCGTATCTTATTGTATTGTAATGGGTTGTATTGACTTATTTTATTTAGTTAGTTACTTTTGTGTTATTTTATTTATTTATCTGTTTGTTCGTTTTTGCCTGATCAAAGGTCAATCAGACCCGGTCGTCAAAGTGGCGATTTCCTAG
>84081231059s14481cs3-0
-TGTATG-ATGTATGTATTTATTTATGTATTTATTTTTGAGACGGAGTTTCGCTCTTGTTGCTCAGACTGGAGTGCGATGGCGCAATCTCGGCTCACTGCAACCTCCGCTTCCCAGGTTCAAGCGATTCTCCTGCCTCAGCCTTCCTAGCAGCTGGGATTATAGGCATGTGCCACCGCGCCCGGCTAGTTTTGTATTTTCAATTGAGACGGGATTTCTCCATGTTGGTCGGGCTTGTCTCCAACTCCCGACTTCAGGTGATGCGTCCACCTCGGCATCCCAAAGTGACGGGATGACAGGCATGAGCCACCGCGCCCGGCGTATTGTATTGTATTGTATTGTATTGTATTGTATTGTATTGTATTGTATTGTATTGTATCGTATCGTATTGTATTGTATCCTATCGTATCCTATCGCATCCTATCGTATCGTATCTTATTGTATTGTAATGGGTTGTATTGACTTATTTTATTTAGTTAGTTACTTTTGTGTTATTTTATTTATTTATCTGTTTGTTCGTTTTTGCCTGATCAAAGGTCAATCAGACCCGGTCGTCAAAGTGGCGATTTCCTAG
>64043212131/257/cs71-20
-TGTATGTATGTATGTATTTATTTATGTATTTATTTTTGAGACGGAGTTTCGCTCTTGTTGCTCAGACTGGAGTGCGATGGCGCAATCTCGGCTCACTGCAACCTCCGCTTCCCAGGTTCAAGCGATTCTCCTGCCTCAGCCTTCCTAGCAGCTGGGATTATAGGCATGTGCCACCGCGCCCGGCTAGTTTTGTATTTTCAATTGAGACGGGATTTCTCCATGTTGGTCGGGCTTGTCTCCAACTCCCGACTTCAGGTGATGCGTCCACCTCGGCATCCCAAAGTGACGGGATGACAGGCATGAGCCAGCCCGGCCTATGTATTGTATTGTATTGTATTGTATTGTATTGTATTGTATTGTATTGTATTGTATCGTATCGTATCGTATCGTATTGTATCCTATCGTATCCTATCGCATCCTATCGTATCGTATCTTATTGTATTGTAATGGGTTGTATTGACTTATTTTATTTAGTTAGTTACTTTTGTGTTATTTTATTTATTTATCTGCTTGTTCGTTTTTGCCTGATCAAAGGTCAATCAGACCCAGTCGTCAAAGTGGCGATTTCCTAG
>64012192135/754/cs43-08
-TGTATGTATGTATGTATTTATTTATGTATTTATTTTTGAGACGGAGTTTCGCTCTTGTTGCTCAGACTGGAGTGCGATGGCGCAATCTCGGCTCACTGCAACCTCCGCTTCCCAGGTTCAAGCGATTCTCCTGCCTCAGCCTTCCTAGCAGCTGGGATTATAGGCATGTGCCACCGCGCCCGGCTAGTTTTGTATTTTCAATTGAGACGGGATTTCTCCATGTTGGTCGGGCTTGTCTCCAACTCCCGACTTCAGGTGATGCGTCCACCTCGGCATCCCAAAGTGACGGGATGACAGGCATGAGCCACCGCGCCCGGCGTATTGTATTGTATTGTATTGTATTGTATTGTATTGTATTGTATTGTATTGTATTGTATCGTATCGTATTGTATTGTATCCTATCGTATCCTATCGCATCCTATCGTATCGTATCTTATTGTATTGTAATGGGTTGTATTGACTTATTTTATTTAGTTAGTTACTTTTGTGTTATTTTATTTATTTATCTGTTTGTTCGTTTTTGCCTGATCAAAGGTCAATCAGACCCGGTCGTCA-AGTGGCGATTTCCTAG
>84081232208s42202/cs4353
-TGTATGTATGTATGTATTTATTTATGTATTTATTTTTGAGACGGAGTTTCGCTCTTGTTGCTCAGACTGGAGTGCGATGGCGCAATCTCGGCTCACTGCAACCTCCGCTTCCCAGGTTCAAGCGATTCTCCTGCCTCAGCCTTCCTAGCAGCTGGGATTATAGGCATGTGCCACCGCGC-CGGCTAGTTTTGTATTTTCAATTGAGACGGGATTTCCCCATGTTGGTCGGGCTTGTCTCCAACTCCCGACTTCAGGTGATGCGTCCACCTCGGCATCCCAAAGTGACGGGATGACAGGCATGAGCCACCGCGCCCGGCGTATTGTATTGTATTGTATTGTATTGTATTGTATTGTATTGTATTGTATTGTATTGTATCGTATCCTATTGTATTGTATCCTATCGTATCCTATCGCATCCTATCGTATCGTATCTTATTGTATTGTAATGGGTTGTATTGACTTATTTTATTTAGTTAGTTACTTTTGTGTTATTTTATTTATTTATCTGTTTGTTCGTTTTTGCCTGATCAAAGGTCAATCAGACCCGGTCGTCAAAGTGGCGATTTCCTAG
>84046232156s31183/cs13-209
-TGTATGTATGTATGTATTTATTTATGTATTTATT-TTGAGACGGAGTTTCGCTCTTGTTGCTCAGACTGGAGTGCGATGGCGCAATCTCGGCTCACTGCAACCTCCGCTTCCCAGGTTCAAGCGATTCTCCTGCCTCAGCCTTCCTAGCAGCTGGGATTATAGGCATGTGCCACCGCGCCCGGCTAGTTTTGTATTTTCAATTGAGACGGGATTTCTCCATGTTGGTCGGGCTTGTCTCCAACTCCCGACTTCAGGTGATGCGTCCACCTCGGCATCCCAAAGTGACGGGATGACAGGCATGAGCCACCGCGCCCGGCGTATTGTATTGTATTGTATTGTATTGTATTGTATTGTATTGTATTGTATTGTATCGTATCGTATCGTATTGTATTGTATCCTATCGTATCCTATCGCATCCTATCGTATCGTATCTTATTGTATTGTAATGGGTTGTATTGACTTATTTTATTTAGTTAGTTACCTTTGTGTTATTTTATTTATTTATCTGTTTGTTCGTTTTTGCCTGATCAAAGGTCAATCAGACCCGGTCGTCAAAGTGGCGATTTCCTAG
>54329U278831/2617cs99-06
-TGTATGTATGTATGTATTTATTTATGTATTTATT-TTGAGACGGAGTTTCGCTCTTGTTGCTCAGACTGGAGTGCGATGGCGCAATCTCGGCTCACTGCAACCTCCGCTTCCCAGGTTCAAGCGATTCTCCTGCCTCAGCCTTCCTAGCAGCTGGGATTATAGGCATGTGCCACCGCGCCCGGCTAGTTTTGTATTTTCAATTGAGACGGGATTTCTCCATGTTGGTCGGGCTTGTCTCCAACTCCCGACTTCAGGTGATGCGTCCACCTCGGCATCCCAAAGTGACGGGATGACAGGCATGAGCCACCGCGCCCGGCCTATTGTATTGTATTGTATTGTATTGTATTGTATTGTATTGTATTGTATTGTATTGTATCGTATCCTATTGTATTGTATCCTATCGTATCCTATCGCATCCTATCGTATCGTATCTTATTGTATTGTAATGGGTTGTATTGACTTATTTTATTTAGTTAGTTACTTTTGTGTTATTTTATTTATTTATCTGTTTGTTCGTTTTTGCCTGATCAAAGGTCAATCAGACCCAGTCGTCAAAGTGGCGATTTCCTAG
>84046231246s11132/cs0861
-TGTATGT-TGTATGTATTTATTTATGTATTTATTTTTGAGACGGAGTTTCGCTCTTGTTGCTCAGACTGGAGTGCGATGGCGCAATCTCGGCTCACTGCAACCTCCGCTTCCCAGGTTCAAGCGATTCTCCTGCCTCAGCCTTCCTAGCAGCTGGGATTATAGGCATGTGCCACCGCGCCCGGCTAGTTTTGTATTTTCAATTGAGACGGGATTTCTCCATGTTGGTCGGGCTTGTCTCCAACTCCCGACTTCAGGTGATGCGTCCACCTCGGCATCCCAAAGTGACGGGATGACAGGCATGAGCCACCGCGCCCGGCGTATTGTATTGTATTGTATTGTATTGTATTGTATTGTATTGTATTGTATTGTATTGTATCGTATCGTATTGTATTGTATCCTATCGTATCCTATCGCATCCTATCGTATCGTATCTTATTGTATTGTAATGGGTTGTATTGACTTATTTTATTTAGTTAGTTACTTTTGTGTTATTTTATTTATTTATCTGTTTGTTCGTTTTTGCCTGATCAAAGGTCAATCAGACCCGTTCGTCAAAGTGGCGATTTCCTAG
>84046232156s32591cs21-68
-TGTATGTATGTATGTATTTATTTATGTATTTATTTTTGAGACGGAGTTTCGCTCTTGTTGCTCAGACTGGAGTGCGATGGCGCAATCTCGGCTCACTGCAACCTCCGCTTCCCAGGTTCAAGCGATTCTCCTGCCTCAGCCTTCCTAGCAGCTGGGATTATAGGCATGTGCCACCGCGCCCGGCTAGTTTTGTATTTTCAATTGAGACGGGATTTCTCCATGTTGGTCGGGCTTGTCTCCAACTCCCGACTTCAGGTGATGCGTCCACCTCGGCATCCCAAAGTGACGGGATGACAGGCATGAGCCACCGCGCCCGGCCTATTGTATTGTATTGTATTGTATTGTATTGTATTGTATTGTATTGTATTGTATCGTATCGTATCGTATTGTATTGTATCCTATCGTATCCTATCGCATCCTATCGTATCGTATCTTATTGTATTGTAATG-GTTGTATTGACTTATTTTATTTAGTTAGTTACTTTTGTGTTATTTTATTTATTTATCTGTTTGTTCGTTTTTGCCTGATCAAAGGTCAATCAGACCCAGTCGTCAAAGTGGCGATTTCCTAG
>54329U227545/2909cs190142
-TGTATGTATGTATGTATTTATTTATGTATTTATTTTTGAGACGGAGTTTCGCTCTTGTTGCTCAGACTGGAGTGCGATGGCGCAATCTCGGCTCACTGCAACCTCCGCTTCCCAGGTTCAAGCGATTCTCCTGCCTCAGCCTTCCTAGCAGCTGGGATTATAGGCATGTGCCACCGCGCCCGGCTAGTTTTGTATTTTCAATTGAGACGGGATTTCTCCATGTTGGTCGGGCTTGTCTCCAACTCCCGACTTCAGGTGATGCGTCCACCTCGGCATCCCAAAGTGACGGGATGACAGGCATGAGCCACCGCGCCCGGCCTATTGTATTGTATTGTATTGTATTGTATTGTATTGTATTGTATTGTATTGTATCGTATCGTATCGTATTGTATTGTATCCTATCGTATCCTATCGCATCCTATCGTATCGTATCTTATTGTATGTA-ATGGGTTGTATTGACTTATTTTATTTAGTTAGTTACTTTTGTGTTATTTTATTTATTTATCTGTTTGTTCGTTTTTGCCTGATCAAAGGTCAATCAGACCCAGTCGTCAAAGTGGCGATTTCCTAG
>84081231218s41221/cs57-546
-TGTATGTATGTATGTATTTATTTATGTATTTATT-TTGAGACGGAGTTTCGCTCTTGTTGCTCAGACTGGAGTGCGATGGCGCAATCTCGGCTCACTGCAACCTCCGCTTCCCAGGTTCAAGCGATTCTCCTGCCTCAGCCTTCCTAGCAGCTGGGATTATAGGCATGTGCCACCGCGCCCGGCTAGTTTTGTATTTTCAATTGAGACGGGATTTCTCCATGTTGGTCGGGCTTGTCTCCAACTCCCGACTTCAGGTGATGCGTCCACCTCGGCATCCCAAAGTGACGGGATGACAGGCATGAGCCACCGCGCCCGGCGTATTGTATTGTATTGTATTGTATTGTATTGTATTGTATTGTATTGTATTGTATTGTATCGTATCGTATTGTATTGTATCCTATCGTATCCTATCGCATCCTATCGTATCGTATCTTATTGTATTGTAATGGGTTGTATTGACTTATTTTATTTAGTTAGTTACTTTTGTGTTATTTTATTATTTTATCTGTTTGTTCGTTTTTGCCTGATCAAAGGTCAATCAGACCCGGTCGTCAAAGTGGCGATTTCCTAG
>84081230010s41966/cs5336
-TGTATGTATGTATGTATTTATTTATGTATTTATTTTTGAGACGGAGTTTCGCTCTTGTTGCTCAGACTGGAGTGCGATGGCGCAATCTCGGCTCACTGCAACCTCCGCTTCCCAGGTTCAAGCGATTCTCCTGCCTCAGCCTTCCTAGCAGCTGGGATTATAGGCATGTGCCACCGCGCCCGGCTAGTTTTGTATTTTCAATTGAGACGGGATTTCTCCATGTTGGTCGGGCTTGTCTCCAACTCCCGACTTCAGGTGATGCGTCCACCTCGGCATCCCAAAGTGACGGGATGACAGGCATGAGCCACCGCGCCCGGCGTATTGTATTGTATTGTATTGTATTGTATTGTATTGTATTGTATTGTATTGTATTGTATCGTATCGTATTGTATTGTAT-CTATCGTATCCTATCGCATCCTATCGTATAGTATCT-TATGTATTGTAATGGGTTGTATTGACTTATTTTATTTAGTTAGTTACTTTTGTGTTATTTTATTTATTTATCTGTTTGTTCGTTTTTGCCTGATCAAAGGTCAATCAGACCCGGTCGTCAAAGTGGCGATTTCCTAG
>84081232047s38180cs16-89
-TGTATGTATGTATGTATTTATTTATGTATTTATTTTTGAGACGGAGTTTCGCTCTTGTTGCTCAGACTGGAGTGCGATGGCGCAATCTCGGCTCACTGCAACCTCCGCTTCCCAGGTTCAAGCGATTCTCCTGCCTCAGCCTTCCTAGCAGCTGGGATTATAGGCATGTGCCACCGCGCCCGGCTAGTTTTGTATTTTCAATTGAGACGGGATTTCTCCATGTTGGTCGGGCTTGTCTCCAACTCCCGACTTCAGGTGATGCGTCCACCTCGGCATCCCAAAGTGACGGGATGACAGGCATGAGCCACCGCGCCCGGCGTATTGTATTGTATTGTATTGTATTGTATTGTATTGTATTGTATTGTATTGTATCGTATCGTATCGTATTGTATTGTATCCTATCGTATCCTATCGCATCCTATCGTATCGTATCTTATTGTATTGTAATGGGTTGTATTGACTTATTTTATTTAGTTAGTTACTTTTGTGTTTATTTATTTATTTATCTGTTTGTTCGTTTTTGCCTGATCAAAGGTCAATCAGACCCGGTCGTCAAAGTGCCGATTTCCTAG
>84046233219s32733/cs37-349
-TGTATGTATGTATGTATTTATTTATGTATTTATTTTTGAGACGGAGTTTCGCTCTTGTTGCTCAGACTGGAGTGCGATGGCGCAATCTCGGCTCACTGCAACCTCCGCTTCCCAGGTTCAAGCGATTCTCCTGCCTCAGCCTTCCTAGCAGCTGGGATTATAGGCATGTGCCACCGCGCCCGGCTAGTTTTGTATTTTCAATTGAGACGGGATTTCTCCATGTTGGTCGGGCTTGTCTCCAACTCCCGACTTCAGGTGATGCGTCCACCTCGGCATCCCAAAGTGACGGGATGACAGGCATGAGCCACCGCGCCCGGCGTATTGTATTGTATTGTATTGTATTGTATTGTATTGTATTGTAT-GTATTGTATTGTATCGTATCGTATTGTATTGTATCCTATCGTATCCTATCGCATCCTATCGTATCGTATCTTATTGTATTGTAATGGGTTGTATTGACTTATTTTATTTAGTTAGTTACTTTTGTGTTATTTTATTTATTTATCTGTTTGTTCGTTTTTGCCTGATCAAAGGTCAATCAGACCCGGTCGTCAAAGTGGCGATTTCCTAG
>64043212131/878/cs9779
-TGTATGTATGTATGTATTTATTTATGTATTTATT-TTGAGACGGAGTTTCGCTCTTGTTGCTCAGACTGGAGTGCGATGGCGCAATCTCGGCTCACTGCAACCTCCGCTTCCCAGGTTCAAGCGATTCTCCTGCCTCAGCCTTCCTAGCAGCTGGGATTATAGGCATGTGCCACCGCGCCCGGCTAGTTTTGTATTTTCAATTGAGACGGGATTTCTCCATGTTGGTCGGGCTTGTCTCCAACTCCCGACTTCAGGTGATGCGTCCACCTCGGCATCCCAAAGTGACGGGATGACAGGCATGAGCCACCGCGCCCGGCGTATTGTATTGTATTGTATTGTATTGTATTGTATTGTATTGTATTGTATTGTATTGTATCGTATCGTATTGTATTGTATCCTATCGTATCCTATCGCATCCTATCGTATCGTATCTTATTGTATTGTAATGGGTTGTATTGACTTATTTTATTTAGTTAGTTACTTTTGTGTTATTTTATTTATTTATCTGTTTGTTCGTTTTGGCCTGATCAAAGGTCAATCAGACCCGGTCGTCAAAGTGGCGATTTCCTAG
>64076211203/152/cs547209
-TGTATGTATGTATGTATTTATTTATGTATTTATTTTTGAGACGGAGTTTCGCTCTTGTTGCTCAGACTGGAGTGCGATGGCGCAATCTCGGCTCACTGCAACCTCCGCTTCCCAGGTTCAAGCGATTCTCCTGCCTCAGCCTTCCTAGCAGCTGGGATTATAGGCATGTGCCACCGCGCCCGGCTAGTTTTGTATTTTCAATTGAGACGGGATTTCTCCATGTTGGTCGGGCTTGTCTCCAACTCCCGACTTCAGGTGATGCGTCCACCTCGGCATCCCAAAGTGACGGGATGACAGGCATGAGCCACCGCGCCCGGCGTA-TGTATTGTATTGTATTGTATTGTATTGTATTGTATTGTATTGTATTGTATTGTATCGTATCGTATTGTATTGTATCCTATCGTATCCTATCGCATCCTATCGTATCGTATCTTATTGTATTGTAATGGGTTGTATTGACTTATTTTATTTAGTTAGTTACTTTTGTGTTATTTTATTTATTTATCTGTTTGTTCGTTTTTGCCTGATCAAAGGTCAATCAGACCCGGTCGTCAAAGTGGCGATTTCCTAG
>84081232111s31222/cs28-356
-TGTATGTATGTATGTATTTATTTATGTATTTATTTTTGAGACGGAGTTTCGCTCTTGTTGCTCAGACTGGAGTGCGATGGCGCAATCTCGGCTCACTGCAACCTCCGCTTCCCAGGTTCAAGCGATTCTCCTGCCTCAGCCTTCCTAGCAGCTGGGATTATAGGCATGTGCCACCGCGCCCGGCTAGTTTTGTATTTTCAATTGAGACGGGATTTCTCCATGTTGGTCGGGCTTGTCTCCAACTCCCGACTTCAGGTGATGCGTCCACCTCGGCATCCCAAAGTGACGGGATGACAGGCATGAGCCACCGCGCCCGGCGTATTGTATTGTATTGTATTGTATTGTATTGT-TTGTATTGTATTGTATTGTATCGTATCGTATCGTATTGTATTGTATCCTATCGTATCCTATCGCATCCTATCGTATCGTATCTTATTGTATTGTAATGGGTTGTATTGACTTATTTTATTTAGTTAGTTACTTTTGTGTTATTTTATTTATTTATCTGTTTGTTCGTTTTTGCCTGATCAAAGGTCAATCAGACCCGGTCGTCAAAGTGGCGATTTCCTAG
>84081231002s31017/cs61-782
-TGTATGTATGTATGTATTTATTTATGTATTTATTTTTGAGACGGAGTTTCGCTCTTGTTGCTCAGACTGGAGTGCGATGGCGCAATCTCGGCTCACTGCAACCTCCGCTTCCCAGGTTCAAGCGATTCTCCTGCCTCAGCCTTCCTAGCAGCTGGGATTATAGGCATGTGCCACCGCGCCCGGCTAGTTTTGTATTTTCAATTGAGACG-GATTTCTCCATGTTGGTCGGGCTTGTCTCCAACTCCCGACTTCAGGTGATGCGTCCACCTCGGCATCCCAAAGTGACGGGATGACAGGCATGAGCCACCGCGCCCGGCGTATTGTATTGTATTGTATTGTATTGTATTGTATTGTATTGTATTGTATTGTATTGTATCGTATCCTATTGTATTGTATCCTATCGTATCCTATCGCATCCTATCGTATCGTATCTTATTGTATTGTAATGGGTTGTATTGACTTATTTATATTAGTTAGTTACTTTTGTGTTATTTTATTTATTTATCTGTTTGTTCGTTTTTGCCTGATCAAAGGTCAATCAGACCCGGTCGTCAAAGTGGCGATTTCCTAG
>64076211125/551/cs52-11
-TGTATGTATGTATGTATTTATTTATGTATTTATTTTTGAGACGGAGTTTCGCTCTTGTTGCTCAGACTGGAGTGCGATGGCGCAATCTCGGCTCACTGCAACCTCCGCTTCCCAGGTTCAAGCGATTCTCCTGCCTCAGCCTTCCTAGCAGCTGGGATTATAGGCATGTGCCACCGCGCCCGGCTAGTTTTGTATTTTCAATTGAGACGGGATTTCTCCATGTTGGTCGGGCTTGTCTCCAACTCCCGACTTCAGGTGATGCGTCCACCTCGGCATCCCAAAGTGACGGGATGACAGGCATGAGCCACCGCGCCCGGCGTATTGTATTGTATTGTATTGTATTGTATTGTATTGTATTGTATTGTATTGTATTGTATCGTATCGTATTGTATTGTATCCTATCGTATCCTATCGCATCCTATCGTATCGTATCTTATTGTATTGTAATG-GTTGTATTGACTTATTTTATTTAGTTAGTTACTTTTGTGTTATTTTATTTATTTATCTGTTTGTTCGTTTTTGCCTGATCAAAGGTCAATCAGACCCGGTCGTCAAAGTGGCGATTTCCTAG
>64043201004/49/cc139-56
-TGTATGTATGTATGTATTCATTTATGTATTTATTTTTGAGACGGAGTTTCGCTCTTGTTGCTCAGACTGGAGTGCGATGGCGCAATCTCGGCTCACTGCAACCTCCGCTTCCCAGGTTCAAGCGATTCTCCTGCCTCAGCCTTCCTAGCAGCTGGGATTATAGGCATGTGCCACCGCGCCCGGCTAGTTTTGTATTTTCAATTGAGACGGGATTTCTCCATGTTGGTCGGGCTTGTCTCCAACTCCCGACTTCAGGTGATGCGTCCACCTCGGCATCCCAAAGTGACGGGATGACAGGCATGAGCCACCGCGCCCGGCGTATTGTATTGTATTGTATTGTATTGTATTGTATTGTATTGTATTGTATTGTATTGTATCGTATCGTATTGTATTGTATCCTATCGTATCCTATCGCATCCTATCGTATCGTATCTTATTGTATTGTAATGGGTTGTATTGACTTATTTTATTTAGTTAGTTACTTTTGTGTTATTTTATTTATTTATCTGTTTGTTCGTTTTTGCCTGATCAAAGGTC-ATCAGACCCGGTCGTCAAAGTGGCGATTTCCTAG
>84081232111s31043/cs658
-TGTATGTATGTATGTATTTATTTATGTATTTATTTTTGAGACGGAGTTTCGCTCTTGTTGCTCAGACTGGAGTGCGATGGCGCAATCTCGGCTCACTGCAACCTCCGCTTCCCAGGTTCAAGCGATTCTCCTGCCTCAGCCTTCCTAGCAGCTGGGATTATAGGCATGTGCCACCGCGCCCGGCTAGTTTTGTATTTTCAATTGAGACGGGATTTCTCCATGTTGGTCGGGCTTGTCTCCAACTCCCGACTTCAGGTGATGCGTCCACCTCGGCATCCCAAAGTGACGGGATGACAGGCATGAGCCACCGCGCCCGGCGTATTGTATTGTATTGTATTGTAATGTATTGT-TTGTATTGTATTGTATTGTATTGTATCGTATCGTATTGTATTGTATCCTATCGTATCCTATCGCATCCTATCGTATCGTATCTTATTGTATTGTAATGGGTTGTATTGACTTATTTTATTTAGTTAGTTACTTTTGTGTTATTTTATTTATTTATCTGTTTGTTCGTTTTTGCCTGATCAAAGGTCAATCAGACCCGGTCGTCAAAGTGGCGATTTCCTAG
>64076210013/818/cs128180
-TGTATGTATGTATGTAATTATTTATGTATTTATTTTTGAGACGGAGTTTCGCTCTTGTTGCTCAGACTGGAGTGCGATGGCGCAATCTCGGCTCACTGCAACCTCCGCTTCCCAGGTTCAAGCGATTCTCCTGCCTCAGCCTTCCTAGCAGCTGGGATTATAGGCATGTGCCACCGCGCCCAGCTAGTTTTGTATTTTCAATTGAGACGGGATTTCTCCATGTTGGTCGGGCTTGTCTCCAACTCCCGACTTCAGGTGATGCGTCCACCTCGGCATCCCAAAGTGACGGGATGACAGGCATGAGCCACCGCGCCCGGCGTATTGTATTGTATTGTATTGTATTGTATTGTATTGTATTGTATTGTATTGTATTGTATCGTATCGTATTGTATTGTATCCTATCGTATCCTATCGCATCCTATCGTATCGTATCTTATTGTATTGTAATGGGTTGTATTGACTTATTTTATTTAGTTAGTTACTTTTGTGTTATTTTATTTATTTATCTGTTTGTTCGTTTTTGCCTGATCAAAGGTCAATCAGACCCGGTCGTCAAAGTGGCGATTTCCTAG
>64136201124/571/cs220172
-TGTATGTATGTATGTATTTATTTATGTATTTATTTTTGAGACGGAGTTTCGCTCTTGTTGCTCAGACTGGAGTGCGATGGCGCAATCTCGGCTCACTGCAACCTCCGCTTCCCAGGTTCAAGCGATTCTCCTGCCTCAGCTT-CCTAGCAGCTGGGATTATAGGCATGTGCCACCGCGCCCGGCTAGTTTTGTATTTTCAATTGAGACGGGATTTCTCCATGTTGGTCGGGCTTGTCTCCAACTCCCGACTTCAGGTGATGCGTCCACCTCGGCATCCCAAAGTGACGGGATGACAGGCATGAGCCACCGCGCCCGGCCTATTGTATTGTATTGTATTGTATTGTATTGTATTGTATTGTATTGTATTGTATTGTATCGTATCGTATTGTATTGTATCCTATCGTATCCTATCGCATCCTATCGTATCGTATCTTATTGTATTGTAATGGGTTGTATTGACTTATTTTATTTAGTTAGTTACTTTTGTGTTATTTTATTTATTTATCTGTTTGTTCGTTTTTGCCTGATCAAAGGTCAATCAGACCCGGTCGTCAAAGTGGCGATTTCCTAG
>64136201009/748/cs260222
-TGTATGTATGTATGTATTTATTTATGTATTTATTTTTGAGACGGAGTTTCGCTCTTGTTGCTCAGACTGGAGTGCGATGGCGCAATCTCGGCTCACTGCAACCTCCGCTTCCCAGGTTCAAGCGATTCTCCTGCCTCAGCCTTCCTAGCAGCTGGGATTATAGGCATGTGCCACCGCGCCCGGCTAGTTTTGTATTTTCAATTGAGACGGGATTTCTCCATGTTGGTCGGGCTTGTCTCCAACTCCCGACTTCAGGTGATGCGTCCACCTCGGCATCCCAAAGTGACGGGATGACAGGCATGAGCCACCGCGCCCGGCCTATTGTATTGTATTGTATTGTATTGTATTGTATTGTATTGTATTGTATTGTATTGTATCGTATCGTATTGTATTGTATCCTATCGTATCCTATCGCATCCTATCGTATCGTATCTTATTGTATTGTAATGGGTTGTATTGACTTATTTTATTTAGTTAGTTACTTTTGTGTTATT-TATTTATTTATCTGTTTGTTCGTTTTTGCCTGATCAAAGGTCAATCAGACCCGGTCGTCAAAGTGGCGATTTCCTAG
>84081232011s22000/cs68-756
-TGTATGTATGTATGTATTTATTTATGTATTTATTTTTGAGACGGAGTTTCGCTCTTGTTGCTCAGACTGGAGTGCGATGGCGCAATCTCGGCTCACTGCAACCTCCGCTTCCCAGGTTCAAGCGATTCTCCTGCCTCAGCCTTCCTAGCAGCTGGGATTATAGGCATGTGCCACCGCGCCCGGCTAGTTTTGTATTTTCAATTGAGACGGGATTTCTCCATGTTGGTCGGGCTTGTCTCCAACTCCCGACTTCAGGTGATGCGTCCACCTCGGCATCCCAAAGTGACGGGATGACAGGCATGAGCCACCGCGCCCGGCGTATTGTATTGTATTGTATTGTATTGTATTGTATTGTATTGTATTGTATTGTATCGTATCGTATCGTATTGTATTGTATCCTATCGTATCCTATCGCATCCTATCGTATCGTATCTTATTGTATTGTAATGGGTTGTATTGACTTATTTTATTTTGTTAGTTACTTTTGTGTTATTTTATTTATTTATCTGTTTGTTCGTTTTTGCCTGATCAAAGGTCAATCAGACCCGGTCGTCAAAGTGGCGATTTCCTAG
>64043211030/957/cs84-46
-TGTATGTATGTATGTATTTATTTATGTATTTATT-TTGAGACGGAGTTTCGCTCTTGTTGCTCAGACTGGAGTGCGATGGCGCAATCTCGGCTCACTGCAACCTCCGCTTCCCAGGTTCAAGCGATTCTCCTGCCTCAGCCTTCCTAGCAGCTGGGATTATAGGCATGTGCCACCGCGCCCGGCTAGTTTTGTATTTTCAATTGAGACGGGATTTCTCCATGTTGGTCGGGCTTGTCTCCAACTCCCGACTTCAGGTGATGCGTCCACCTCGGCATCCCAAAGTGACGGGATGACAGGCATGAGCCACCGCGCCCGGCGTATTGTATTGTATTGTATTGTATTGTATTGTATTGTATTGTATTGTATTGTATCGTATCGTATCGTATTGTATTGTATCCTATCGTATCCTATCGCATCCTATCGTATCGTATCTTATTGTATTGTAATGGGTTGTATTGACTTATTTTATTTAGTTAGTTACTTTTGTGTTATTTTATTGATTTATCTGTTTGTTCTGTTTTGCCTGATCAAAGGTCAATCAGACCCGGTCGTCAAAGTGGCGATTTCCTAG
>84081232011s21955/cs7126
-TGTAT-TATGTATGTATGTAATTATGTATTTATTTTTGAGACGGAGTTTCGCTCTTGTTGCTCAGACTGGAGTGCGATGGCGCAATCTCGGCTCACTGCAACCTCCGCTTCCCAGGTTCAAGCGATTCTCCTGCCTCAGCCTTCCTAGCAGCTGGGATTATAGGCATGTGCCACCGCGCCCGGCTAGTTTTGTATTTTCAATTGAGACGGGATTTCTCCATGTTGGTCGGGCTTGTCTCCAACTCCCGACTTCAGGTGATGCGTCCACCTCGGCATCCCAAAGTGACGGGATGACAGGCATGAGCCACCGCGCCCGGCGTATTGTATTGTATTGTATTGTATTGTATTGTATTGTATTGTATTGTATTGTATTGTATCGTATCCTATTGTATTGTATCCTATCGTATCCTATCGCATCCTATCGTATCGTATCTTATTGTATTGTAATGGGTTGTATTGACTTATTTTATTTAGTTAGTTACTTTTGTGTTATTTTATTTATTTATCTGTTTGTTCGTTTTTGCCTGATCAAAGGTCAATCAGACCCGGTCGTCAAAGTGGCGATTTCCTAG
>84046230035s17127cs107169
-TGTATGTATGTATGTATTTATTTATGTATTTATTTTTGAGACGGAGTTTCGCTCTTGTTGCTCAGACTGGAGTGCGATGGCGCAATCTCGGCTCACTGCAACCTCCGCTTCCCAGGTTCAAGCGATTCTCCTGCCTCAGCCTTCCTAGCAGCTGGGATTATAGGCATGTGCCACCGCGCCCGGCTAGTTTTGTATTTTCAATTGAGACGGGATTTCTCCATGTTGGTCGGGCTTGTCTCCAACTCCCGACTTCAGGTGATGCGTCCACCTCGGCATCCCAAAGTGACGGGATGACAGGCATGAGCCACCGCGCCCGGCGTATTGTATTGTATTGTATTGTATTGTATTGTATTGTATTGTATTGTATTGTATTGTATCGTATCGTATTGTATTGTATCCTATCGTATCCTATCGCATCCTATCGTATCGTATCTTATTGTATTGTACTGGGTTGTATTGACTTATTTTATTTAGTTAGTTACTTTTGTGTTATTTTATTTATTTATCTGTTTGTTCGTTTTTGCCTGATCAAAGGTCAATCAGACCCAGTCGTCAAAGTGGCGATTTCCTAG
>54329U227545/5438cs148100
-TGTATGTATGTATGTATTTATTTATGTATTTATTTTTGAGACGGAGTTTCGCTCTTGTTGCTCAGACTGGAGTGCGATGGCGCAATCTCGGCTCACTGCAACCTCCGCTTCCCAGGTTCAAGCGATTCTCCTGCCTCAGCCTTCCTAGCAGCTGGGATTATAGGCATGTGCCACCGCGCCCGGCTAGTTTTGTATTTTCAATTGAGACGGGATTTCTCCATGTTGGTCGGGCTTGTCTCCAACTCCCGACTTCAGGTGATGCGTCCACCTCGGCATCCCAAAGTGACGGGATGACAGGCATGAGACAC-GCGCCCGGCGTATTGTATTGTATTGTATTGTATTGTATTGTATTGTATTGTATTGTATTGTATCGTATCGTATCGTATTGTATTGTATCCTATCGTATCCTATCGCATCCTATCGTATCGTATCTTATTGTATTGTAATGGGTTGTATTGACTTATTTTATTTAGTTAGTTACTTTTGTGTTATTTTATTTATTTATCTGTTTGTTCGTTTTTGCCTGATCAAAGGTCAATCAGACCCGGTCGTCAAAGTGGCGATTTCCTAG
>64043211001/710/cs03-63
-TGTATGTATGTATGTATTTATTTATGTATTTATTTTTGAGACGGAGTTTCGCTCTTGTTGCTCAGACTGGAGTGCGATGGCGCAATCTCGGCTCACTGCAACCTCCGCTTCCCAGGTTCAAGCGATTCTCCTGCCTCAGCCTTCCTAGCAGCTGGGATTATAGGCATGTGCCACCGCGCCCGGCTAGTTTTGTATTTTCAATTGAGACGGGATTTCTCCATGTTGGTCGGGCTTGTCTCCAACTCCCGACTTCAGGTGATGCGTCCACCTCGGCATCCCAAAGTGACGGGATGACAGGCATGAGCCACCGCGCCCGGCGTATTGTATTGTATTGTATTGTATTGTATTGTATTGTATTGTATTGTATTGTATTGTATCGTATCGTATTGTATTGTATCCTATCGTATCCTATCGCATCCTATCGTATCGTATCTTATTGTATTGTAATGGGTTGTATTGACTTATTTTATTTAGTTAGTTACTTTTGTGTGATTTTATTTATTTATCTGTTTGTTCGTTT-TGCCTGATCAAAGGTCAATCAGACCCGGTCGTCAAAGTGGCGATTTCCTAG
>84081231027s42253/cs6275
-TGTATGTATGTATGTATTTATTTATGTATTTATTTTTGAGACGGAGTTTCGCTCTTGTTGCTCAGACTGGAGTGCGATGGCGCAATCTCGGCTCACTGCAACCTCCGCTTCCCAGGTTCAAGCGATTCTCCTGCCTCAGCCTTCCTAGCAGCTGGGATTATAGGCATGTGCCACCGCGCCCGGCTAGTTTTGTATTTTCAATTGAGACGGGATTTCTCCATGTTGGTCGGGCTTGTCTCCAACTCCCGACTTCAGGTGATGCGTCCACCTCGGCATCCCAAAGTGACGGGATGACAGGCATGAGCCACCGCGCCCGGCGTATTGTATTGTATTGTATTGTATTGTATTGTATTGTATTGTATTGTATTGTATTGTATCGTATCGTATTGTATTGTATCCTATCGTATCCTATCGCATCCTATCGTATCGTATCTTATTGTATTGTAATGGGTTGTATTGACTTATTTTATTTAGTTAGTTACTT-TGTGTTATTTTATTTATTTATCTGTTTGTTCGTTTTTGCCTGATCAAAGGTCAATCAGACCCGGTCGTCAAAGTGGCGATTTCCTAG
>64043210010/65/cc65762
-TGTATGTATGTATGTATTTATTTATGTATTTATTTTTGAGACGGAGTTTCGCTCTTGTTGCTCAGACTGGAGTGCGATGGCGCAATCTCGGCTCACTGCAACCTCCGCTTCCCAGGTTCAAGCGATTCTCCTGCCTCAGCCTTCCTAGCAGCTGGGATTATAGGCATGTGCCACCGCGCCCGGCTAGTTTTGTATTTTCAATTGAGCCGGGATTTCTCCATGTTGGTCGGGCTTGTCTCCAACTCCCGACTTCAGGTGATGCGTCCACCTCGGCATCCCAAAGTGACGGGATGACAGGCATGAGCCACCGCGCCCGGCGTATTGTATTGTATTGTATTGTATTGTATTGTATTGTATTGTATTGTATTGTATCGTATCGTATCGTATTGTATTGTATCCTATCGTATCCTATCGCATCCTATCGTATCGTATCTTATTGTATTGTAATGGGTTGTATTGACTTATTTTATTTAGTTAGTTACTTTTGTGTTATTTTATTTATTTATCTGTTTGTTCGTTTTTGCCTGATCAAAGGTCAATCAGACCCGGTCGTCAAAGTGGCGATTTCCTAG
>64043201246/1211/c76483
-TGTATGTATGTATGTATTTATTTATGTATTTATTTTTGAGACGGAGTTTCGCTCTTGTTGCTCAGACTGGAGTGCGATGGCGCAATCTCGGCTCACTGCAACCTCCGCTTCCCAGGTTCAAGCGATTCTCCTGCCTCAGCCTTCCTAGCAGCTGGGATTATAGGCATGTGCCACCGCGCCCGGCTAGTTTTGTATTTTCAATTGAGACGGGATTTCTCCATGTTGGTCGGGCTTGTCTCCAACTCCCGACTTCAGGTGATGCGTCCACCTCGGCATCCCAAAGTGACGGGATGACAGGCATGAGCCACCGCGCCCGGCGTATTGTATTGTATTGTATTGTATTGTATTGTATTGTATTGTATTGTAGTTTATTGTATCGTATCGTATCGTATTGTATCCTATCGTATCCTATCGCATC-TATCGTATCGTATCTTATTGTATTGTAATGGGTTGTATTGACTTATTTTATTTAGTTAGTTACTTTTGTGTTATTTTATTTATTTATCTGTTTGTTCGTTTTTGCCTGATCAAAGGTCAATCAGACCCAGTCGTCAAAGTGGCGATTTCCTAG
>64043200111/1008/c297-04
-TGTATGTATGTATGTATTTATTTATGTATTTATT-TTGAGACGGAGTTTCGCTCTTGTTGCTCAGACTGGAGTGCGATGGCGCAATCTCGGCTCACTGCAACCTCCGCTTCCCAGGTTCAAGCGATTCTCCTGCCTCAGCCTTCCTAGCAGCTGGGATTATAGGCATGTGCCACCGCGCCCGGCTAGTTTTGTATTTTCAATTGAGACGGGATTTCTCCATGTTGGTCGGGCTTGTCTCCAACTCCCGACTTCAGGTGATGCGTCCACCTCGGCATCCCAAAGTGACGGGATGACAGGCATGAGCCACCGCGCCCGGCGTATTGTATTGTATTGTATTGTATTGTATTGTATTGTATTGTATTGTATTGTATTGTATCGTATCGTATTGTATTGTATCCTATCGTATCCTATCGCATCCTATCGTATCGTATCTTATTGTATTGTAATGGGTTGTATTGACTTATTTTATTTAGTTAGTTACTTTTGTGTTATTTTTTTTATTTATCTGTTTGTTCGTTTTTGCCTGATCAAAGGTCAATCAGACCCGGTCGTCAAAGTGGCGATTTCCTAG
>64136201124/25/cc96293
-TGTATGTATGTATGTATTTATTTATGTATTTATTTTTGAGACGGAGTTTCGCTCTTGTTGCTCAGACTGGAGTGCGATGGCGCAATCTCGGCTCACTGCAACCTCCGCTTCCCAGGTTCAAGCGATTCTCCTGCCTCAGCCTTCCTAGCAGCTGGGATTATAGGCATGTGCCACCGCGCCCGGCTAGTTTTGTATTTTCAATTGAGACGGGATTTCTCCATGTTGGTCGGGCTTGTCTCCAACTCCCGACTTCAGGTGATGCGTCCACCTCGGCATCCCAAAGTGACGGGATGACAGGCATGAGCCACCGCGCCCGGCCTATTGTATTGTATTGTATTGTATTGTATTGTTTTGTATTGTATTGTATTGTATTGTATCGTATCGTATTGTATTGTATCCTATCGTATCCTATCGCATCCTATCGTATCGTATCTTATTGTATTGTAATGGGTTGTATTGACTTATTTTATTTAGTTAGTTACTTTTGTGTTATTTTATTTATTTATCTGTTTGTTCGTTTTTGCCTGATCAAAGGTCAATCAGACCCGGTCGTCAAAGTGGCGATTTCCTAG
>84046231246s11793/cs18-261
-TGTATGTATGTATGTATTTATTTATGTATTTATTTTTGAGACGGAGTTTCGCTCTTGTTGCTCAGACTGGAGTGCGATGGCGCAATCTCGGCTCACTGCAACCTCCGCTTCCCAGGTTCAAGCGATTCTCCTGCCTCAGCCTTCCTAGCAGCTGGGATTATAGGCATGTGCCACCGCGCCCGGCTAGTTTTGTATTTTCAATTGAGACGGGATTTCTCCATGTTGGTCGGGCTTGTCTCCAACTCCCGACTTCAGGTGATGCGTCCACCTCGGCATCCCAAAGTGACGGGATGACAGGCATGAGCCACCGCGCCCGGCGTATTGTATTGTATTGTATTGTATTGTATTGTATTGTATTGTATTGTATTGATTTGTATCGTATCGTATTGTATTGTATCCTATCGTATCCTATCGCATCCTATCGTATCGTATCTTATTGTATTGTAATGGGTTGTATTGACTTATTTTATTTAGTTAGTTACTTTTGTGTTATTTTATTTATTTATCTGTTTGTTCGTTTTTGCCTGATCAAAGGTCAATCAGACCCGGTCGTCAAAGTGGCGATTTCCTAG
>54329U279242/0749cs195157
-TGTATGTATGTATGTATTTATTTATGTATTTATTTTTGAGACGGAGTTTCGCTCTTGTTGCTCAGACTGGAGTGCGATGGCGCAATCTCGGCTCACTGCAACCTCCGCTTC-CAGGTTCAAGCGATTCTCCTGCCTCAGCCTTCCTAGCAGCTGGGATTATAGGCATGTGCCACCGCGCCCGGCTAGTTTTGTATTTTCAATTGAGACGGGATTTCTCCATGTTGGTCGGGCTTGTCTCCAACTCCCGACTTCAGGTGATGCGTCCACCTCGGCATCCCAAAGTGACGGGATGACAGGCATGAGCCACCGCGCCCGGCGTATTGTATTGTATTGTATTGTATTGTATTGTATTGTATTGTATTGTATTGTATTGTATCGTATCGTATTGTATTGTATCCTATCGTATCCTATCGCATCCTATCGTATCGTATCTTATTGTATTGTAATGGGTTGTATTGACTTATTTTATTTAGTTAGTTACTTTTGTGTTATTTTATTTATTTATCTGTTTGTTCGTTTTTGCCTGATCAAAGGTCAATCAGACCCGGTCGTCAAAGTGGCGATTTCCTAG
>64043210010/570/cs269221
-TGTATGTATGTATGTATTTATTTATGTATTTATTTTTGAGACGGAGTTTCGCTCTTGTTGCTCAGACTGGAGTGCGATGGCGCAATCTCGGCTCACTGCAACCTCCGCTTCCCAGGTTCAAGCGATTCTCCTGCCTCAGCCTTCCTAGCAGCTGGGATTATAGGCATGTGCCACCGCGCCCGGCTAGTTTTGTATTTTCAATTGAGACGGGATTTCTCCATGTTGGTCGGGCTTGTCTCCAACTCCCGACTTCAGGTGATGCGTCCACCTCGGCATCCCAAAGTGACGGGATGACAGGCATGAGCCAC-GCGCCCGGCGTATTGTATTGTATTGTATTGTATTGTATTGTATTGTATTGTATTGTATTGTATCGTATCGTATCGTATTGTATTGTATCCTATCGTATCCTATCGCATCCTATCGTATCGTATCTTATTGTATTGTAATGGGTTGTATTGACTTATTTTATTTAGTTAGTTACTTTTGTGTTATTTTATTTATTTATCTGTTTGTTCGTTTTTGCCTGATCAAAGGTCAATCAGACCCGGTCGTCAAAGTGGCGATTTCCTAG
>64043201246/668/cs81-31
-TGTATGTATGTATGTATTTATTTATGTATTTATTTTTGAGACGGAGTTTCGCTCTTGTTGCTCAGACTGGAGTGCGATGGCGCAATCTCGGCTCACTGCAACCTCCGCTTCCCAGGTTCAAGCGATTCTCCTGCCTCAGCCTTCCTAGCAGCTGGGATTATAGGCATGTGCCACCGCGCCCGGCTAGTTTTGTATT-TCAATTGAGACGGGATTTCTCCATGTTGGTCGGGCTTGTCTCCAACTCCCGACTTCAGGTGATGCGTCCACCTCGGCATCCCAAAGTGACGGGATGACAGGCATGAGCCACCGCGCCCGGCGTATTGTATTGTATTGTATTGTATTGTATTGTATTGTATTGTATTGTATTGTATTGTATCGTATCGTATTGTATTGTATCCTATCGTATCCTATCGCATCCTATCGTATCGTATCTTATTGTATTGTAATGGGTTGTATTGACTTATTTTATTTAGTTAGTTACTTTTGTGTTATTTTATTTATTTATCTGCTTGTTCGTTTTTCCCTGATCAAAGGTCAATCAGACCCGGTCGTCAAAGTGGCGATTTCCTAG
>84081230018s22740/cs6944
-TGTATGTATGTATGTATTTATTTATGTATTTATTTTTGAGACGGAGTTTCGCTCTTGTTGCTCAGACTGGAGTGCGATGGCGCAATCTCGGCTCACTGCAACCTCCGCTTCCCAGGTTCAAGCGATTCTCCTGCCTCAGCCT-TCTAGCAGCTGGGATTATAGGCATGTGCCACCGCGCCCGGCTAGTTTTGTATTTTCAATTGAGACGGGTTTTCTCCATGTTGGTCGGGCTTGTCTCCAACTCCCGACTTCAGGTGATGCGTCCACCTCGGCATCCCAAAGTGACGGGATGACAGGCATGAGCCACCGCGCCCGGCGTATTGTATTGTATTGTATTGTATTGTATTGTATTGTATTGTATTGTATTGTATTGTATCGTATCGTATTGTATTGTATCCTATCGTATCCTATCGCATCCTATCGTATCGTATCTTATTGTATTGTAATGGGTTGTATTGACTTATTTTATTTAGTTAGTTACTTTTGTGTTATTTTATTTATTTATCTGTTTGTTCGTTTTTGCCTGATCAAAGGTCAATCAGACCCGGTCGTCAAAGTGGCGATTTCCTAG
>64043200058/743/cs271133
-TGTATGTATGTATGTATTTATTTATGTATTTATTTTTGAGACGGAGTTTCGCTCTTGTTGCTCAGACTGGAGTGCGATGGCGCAATCTCGGCTCACTGCAACCTCCGCTTCCCAGGTTCAAGCGATTCTCCTGCCTCAGCCTTCCTAGCAGCTGGGATTATAGGCATGTGCCACCGCGCCCGGCTAGTTTTGTATTTTCAATTGAGACGGGATTTCTCCATGTTGGTCGGGCTTGTCTCCAACTCCCGACTTCAGGTGATGCGTCCACCTCGGCATCCCAAAGTGACGGGATGACAGGCATGAGCCACCGCGCCCGGCGTATTGTATTGTATTGTATTGTATTGTATTGTATTGTATTGTATTGTATTGTATTGTATTGTATCGTATCGTATTGTATCCTATCGTATCCTATCGCATCCTATCGTATCGTATCTTATTGTATTGTAATGGGTTGTATTGACTTATTTTATTTAGTTAGTTACTTTTGTGTTATTTTATTTATTTATCTGTTTGTTCGTTTTTGCCTGATCAAAGGTCAATCAGACCCCGTCGTCAAAGTGGCGATTTCCTAG
>54329U219028/3661cs51-10
-TGTATGTATGTATGTATTTATTTATGTATTTATTTTTGAGACGGAGTTTCGCTCTTGTTGCTCAGACTGGAGTGCGATGGCGCAATCTCGGCTCACTGCAACCTCCGCTTCCCAGGTTCAAGCGATTCTCCTGCCTCAGCCTTCCTAGCAGCTGGGATTATAGGCATGTGCCACCGCGCCCGGCTAGTTTTGTATTTTCAATTGAGACGGGATTTCTCCATGTTGGTCGGGCTTGTCTCCAACTCCCGACTTCAGGTGATGCGTCCACCTCGGCATCCCAAAGTGACGGGATGACAGGCATGAGCCACCGCGCCCGGCCTATTGTATTGTATTGTATTGTATTGTATTGTATTGTATTGTATTGTATTGTATTGTATCGTATCGTATTGTATTGTATCCTATCGTATCCTATCGCATCCTATCGTATCGTATCTTATTGTATTGTAATGGGTTGTATTGACTTATTTTATTTAGTTAGTTACTTTTGTGTTATTTTATTTATTTATCTGTTTGTTCGTTT-TGCCTGATCAAAGGTCAATCAGACCCAGTCGTCAAAGTGGCGATTTCCTAG
>64136211011/980/cs97-55
-TGTATGTATGTATGTATTTATTTATGTATTTATTTTTGAGACGGAGTTTCGCTCTTGTTGCTCAGACTGGAGTGCGATGGCGCAATCTCGGCTCACTGCAACCTCCGCTTCCCAGGTTCAAGCGATTCTCCTGCCTCAGCCTTCCTAGCAGCTGGGATTATAGGCATGTGCCACCGCGCCCGGCTAGTTTTGTATTTTCAATTGAGACGGGATTTCTCCATGTTGGTCG-GCTTGTCTCCAACTCCCGACTTCAGGTGATGCGTCCACCTCGGCATCCCAAAGTGACGGGATGACAGGCATGAGCCACCGCGCCCGGCGTATTGTATTGTATTGTATTGTATTGTATTGTATTGTATTGTATTGTATTGTATTGTATCGTATCGTATTGTATTGTATCCTATCGTATCCTATCGCATCCTATCGTATCGTATCTTATTGTATTGTAATGGGTTGTATTGACTTATTTTATTTAGTTAGTTACTTTTGTGTTATTTTATTTATTTATCTGTTTGTTCGTTTTTGCCTGATCAAAGGTCAATCAGACCCGGTCGTCAAAGTGGCGATTTCCTAG
>64076201059/365/cs206168
-TGTATGTATGTATGTATTTATTTATGTATTTATTTTTGAGACGGAGTTTCGCTCTTGTTGCTCAGACTGGAGTGCGATGGCGCAATCTCGGCTCACTGCAACCTCCGCTTCCCAGGTTCAAGCGATTCTCCTGCCTCAGCCTTCCTAGCAGCTGGGATTATAGGCATGTGCCACCGCGCCCGGCTAGTTTTGTATTTTCAATTGAGACGGGATTTCTCCATGTTGGTCGGGCTTGTCTCCAACTCCCGACT-CAGGTGATGCGTCCACCTCGGCATCCCAAAGTGACGGGATGACAGGCATGAGCCACCGCGCCCGGCCTATTGTATTGTATTGTATTGTATTGTATTGTATTGTATTGTATTGTATTGTATCGTATCGTATCGTATTGTATTGTATCCTATCGTATCCTATCGCATCCTATCGTATCGTATCTTATTGTATTGTAATGGGTTGTATTGACTTTATTTTATTAGTTAGTTACTTTTGTGTTATTTTATTTATTTATCTGTTTGTTCGTTTTTGCCTGATCAAAGGTCAATCAGACCCAGTCGTCAAAGTGGCGATTTCCTAG
>64043200058/773/cs427189
-TGTATGTATGTATGTATTTATTTATGTATTTATTTTTGAGACGGAGTTTCGCTCTTGTTGCTCAGACTGGAGTGCGATGGCGCAATCTCGGCTCACTGCAACCTCCGCTTCCCAGGTTCAAGCGATTCTCCTGCCTCAGCCTTCCTAGCAGCTGGGATTATAGGCATGTGCCACCGCGCCCGGCTAGTTTTGTATTTTCAATTGAGACGGGATTTCTCCATGTTGGTCGGGCTTGTCTCCAACTCCCGACTTCAGGTGATGCGTCCACCTCGGCATCCCAAAGTGACGGGATGACAGGCATGAGCCACCGCGCCCGGCGTATTGTATTGTATTGTATTGTATTGTATTGTATTGTATTGTATTGTATTGTATCGTATCGTATCGTATTGTATTGTATCCTATCGTAT-CTATCGCATCCTATCGTATCGTATCTTATTGTATTGTAATGGGTTGTATTGACTTATTTTATTTAGTTAGTTACTTTTGTGTTATTTTATTTATTTATCTGTTTGTTCGTTTTTGCCTGATCAAAGGTCAATCAGACCCGGTCGTCAAAGTGGCGATTTCCTAG
>54329U227545/7736cs2183
-TGTATGTATGTATGTATTTATTTATGTATTTATTTTTGAGACGGAGTTTCGCTCTTGTTGCTCAGACTGGAGTGCGATGGCGCAATCTCGGCTCACTGCAACCTCCGCTTCCCAGGTTCAAGCGATTCTCCTGCCTCAGCCTTCCTAGCAGCTGGGATTATAGGCATGTGCCACCGCGCCCGGCTAGTTTTGTATTTTCAATTGAGACGGGATTTCTCCATGTTGGTCGGGCTTGTCTCCAACTCCCGACTTCAGGTGATGCGTCCACCTCGGCATCCCAAAGTGACGGGATGACAGGCATGAGCCACCGCGCCCGGCCTATTGTATTGTATTGTATTGTATTGTATTGTATTGTATTGTATTGTATTGTATTGTATCGTATC-TATTGTATTGTATCCTATCGTATCCTATCGCATCCTATCGTATCGTATCTTATTGTATTGTAATGGGTTGTATTGACTTATTTTATTTAGTTAGTTACTTTTGTGTTATTTTATTTATTTATCTGTTTGTTCGTTTTTGCCTGATCAAAGGTCAATCAGACCCAGTCGTCAAAGTGGCGATTTCCTAG
>84081232111s31125/cs57-644
-TGTATGTATGTATGTATTTATTTATGTATTTATTTTTGAGACGGAGTTTCGCTCTTGTTGCTCAGACTGGAGTGCGATGGCGCAATCTCGGCTCACTGCAACCTCCGCTTCCCAGGTTCAAGCGATTCTCCTGCCTCAGCCTTCCTAGCAGCTGGGATTATAGGCATGTGCCACCGCGCCCGGCTAGTTTTGTATTTTCAATTGAGACGGGATTTCTCCATGTTGGTCGGGCTTGTCTCCAACTCCCGACTTCAGGTGATGCGTCCACCTCGGCATCCCAAAGTGACGGGATGACAGGCATGAGCCACCGCGCCCGGCGTAT-GTATTGTATTGTATTGTATTGTATTGTATTGTATTGTATTTTATTGTATTGTATCGTATCGTATTGTATTGTATCCTATCGTAT-CTATCGCATCCTATCGTATCGTATCTTATTGTATTGTAATGGGTTGTATTGACTTATTTTATTTAGTTAGTTACTTTTGTGTTATTTTATTTATTTATCTGTTTGTTCGTTTTTGCCTGATCAAAGGTCAATCAGACCCGGTCGTCAAAGTGGCGATTTCCTAG
>64043200231/663/cs33-90
-TGTATGTATGTATGTATTTATTTATGTATTTATTTTTGAGACGGAGTTTCGCTCTTGTTGCTCAGACTGGAGTGCGATGGCGCAATCTCGGCTCACTGCAACCTCCGCTTCCCAGGTTCAAGCGATTCTCCTGCCTCAGCCTTCCTAGCAGCTGGGATTATAGGCATGTGCCACCGCGCCCGGCTAGTTTTGTATTTTCAATTGAGACGGGATTTCTCCATGTTGGTCGGGCTTGTCTCCAACTCCCGACTTCAGGTGATGCGTCCACCTCGGCATCCCAAAGTGACGGGATGACAGGCATGAGCCACCGCGCCCGGCCTATTGTATTGTATTGTATTGTATTGTATTGTATTGTATTGTATTGTATTGTATCGTATCGTATGT-ATTGTATTGTATCCTATCGTATCCTATCGCATCCTATCGTATCGTATCTTATTGTATTGTAATGGGTTGTATTGACTTATTTTATTTAGTTAGTTACTTTTGTGTTATTTTATTTATTTATCTGTTTGTTCGTTTTTGCCTGATCAAAGGTCAATCAGACCCGGTCGTCAAAGTGGCGATTTCCTAG
>64076201059/195/cs2476
-TGTATGTATGTATGTATTTATTTATGTATTTATTTTTGAGACGGAGTTTCGCTCTTGTTGCTCAGACTGGAGTGCGATGGCGCAATCTCGGCTCACTGCAACCTCCGCTTCCCAGGTTCAAGCGATTCTCCTGCCTCAGCCTTCCTAGCAGCTGGGATTATAGGCATGTGCCACCGCGCCCGGCTAGTTTTGTATTTTCAATTGAGACGGGATTTCTCCATGTTGGTCGGGCTTGTCTCCAACTCCCGACTTCAGGTGATGCGTCCACCTCGGCATCCCAAAGTGACGGGATGACAGGCATGAGCCACCGCGCCCGGCCTATTGTATTGTATTGTATTGTATTGTATTGTATTGTATTGTATTGTATTGTATCGTATCGTATCGTATTGTATTGTATCCTATCGTATCCTATCGCATCCTATCGTATCGTATCTTATTGTATTGTAATGGGTTGTATTGACTTATTTTATTTAGTTAGTTACTTTTGTGTTATTT-TATTATTTATCTGTTTGTTCGTTTTTGCCTGATCAAAGGTCAATCAGACCCAGTCGTCAAAGTGGCGATTTCCTAG
>64076210013/1281/c24035
-TGTATGTATGTATGTATTTATTTATGTATTTATTTTTGAGACGGAGTTTCGCTCTTGTTGCTCAGACTGGAGTGCGATGGCGCAATCTCGGCTCACTGCAACCTCCGCTTCCCAGGTTCAAGCGATTCTCCTGCCTCAGCCTTCCTAGCAGCTGGGATTATAGGCATGTGCCACCGCGCCCGGCTAGTTTTGTATTTTCAATTGAGACGGGATTTCTCCATGTTGGTCGGGCTTGTCTCCAACTCCCGACTTCAGGTGATGCGTCCACCTCGGCATCCCAAAGTGACGGGATGACAGGCATGAGCCACCGCGCCCGGCGTATTGTATTGTATTGTATTGTATTGTATTGTATTGTATTGTATTGTATTGTAT-GTATCGTATCGTATTGTATTGTATCCTATCGTATCCTATCGCATCCTATCGTATCGTATCTTATTGTATTGTAATGGGTTGTATTGACTTATTTTATTTAGTTAGTTACTTTTGTGTTATTTTATTTATTTATCTGTTTGTTCGTTTTTGCCTGATCAAAGGTCAATCAGACCCGGTCGTCAAAGTGGCGATTTCCTAG
>64043200058/1028/c56163
-TGTATGTATGTATGTATTTATTTATGTATTTATTTTTGAGACGGAGTTTCGCTCTTGTTGCTCAGACTGGAGTGCGATGGCGCAATCTCGGCTCACTGCAACCTCCGCTTCCCAGGTTCAAGCGATTCTCCTGCCTCAGCCTTCCTAGCAGCTGGGATTATAGGCATGTGCCACCGCGCCCGGCTAGTTTTGTATTTTCAATTGAGACGGGATTTCTCCATGTTGGTCGGGCTTGTCTCCAACTCCCGACTTCAGGTGATGCGTCCACCTCGGCATCCCAAAGTGACGGGTTGACAGGCATGAGCCACCGCGCCCGGCCTATTGTATTGTATTGTATTGTATTGTATTGTATTGTATTGTATTGTATTGTATTGTATCGTATCGTATTGTATTGTATCCTATCGTATCCTATCGCATCCTATCGTATCGTATCTTATTGTATTGTAATGGGTTGTATTGACTTATTTTATTTAGTTAGTTACTTTTGTGTTATTTTATTTATTTATCTGTTTGTTCGTTTTTGCCTGATCAAAGGTCAATCAGACCCAGTCGTCAAAGTGGCGATTTCCTAG
>64043200058/1526/c240-57
-TGTATGTATGTATGTATTTATTTATGTATTTATTTTTGAGACGGAGTTTCGCTCTTGTTGCTCAGACTGGAGTGCGATGGCGCAATCTCGGCTCACTGCAACCTCCGCTTCC-CAGTTCAAGCGATTCTCCTGCCTCAGCCTTCCTAGCAGCTGGGATTATAGGCATGTGCCACCGCGCCCGGCTAGTTTTGTATTTTCAATTGAGACGGGATTTCTCCATGTTGGTCGGGCTTGTCTCCAACTCCCGACTTCAGGTGATGCGTCCACCTCGGCATCCCAAAGTGACGGGATGACAGGCATGAGCCACCGCGCCCGGCGTATTGTATTGTATTGTATTGTATTGTATTGTATTGTATTGTATTGTATTGTATTGTATCGTATCGTATTGTATTGTATCCTATCGTATCCTATCGCATCCTATCGTATCGTATCTTATTGTATTGTAATGGGTTGTATTGACTTATTTTATTTAGTTAGTTACTTTTGTGTTATTTTATTTATTTATCTGTTTGTTCGTTTTTGCCTGATCAAAGGTCAATCAGACCCGGTCGTCAAAGTGGCGATTTCCTAG
>64136212046/271/cs73-37
-TGTATGTATGTATGTATTTATTTATGTATTTATTTTTGAGACGGAGTTTCGCTCTTGTTGCTCAGACTGGAGTGCGATGGCGCAATCTCGGCTCACTGCAACCTCCGCTTCCCAGGTTCAAGCGATTCTCCTGCCTCAGCCTTCCTAGCAGCTGGGATTATAGGCATGTGCCACCGCGCCCGGCTAGTTTTGTATTTTCAATTGAGACGGGATTTCTCCATGTTGGTCGGGCTTGTCTCCAACTCCCGACTTCAGGTGAG-CGTCCACCTCGGCATCCCAAAGTGACGGGATGACAGGCATGAGCCACCGCGCCCGGCGTATTGTATTGTATTGTATTGTATTGTATTGTATTGTATTGTATTGTATTGTATTGTATCGTATCCTATTGTATTGTATCCTATCGTATCCTATCGCATCCTATCGTATCGTATCTTATTGTATTGTAATGGGTTGTATTGACTTATTTTATTTAGTTAGTTACTTTTGTGTTATTTTATTTATTTATCTGTTTGTTCGTTTTTGCCTGATCAAAGGTCAATCAGACCCGGACGTCAAAGTGGCGATTTCCTAG
>64136211143/1969/c43946
-TGTATGTATGTATGTATTTATTTATGTATTTATTTTTGAGACGGAGTTTCGCTCTTGTTGCTCAGACTGGAGTGCGATGGCGCAATCTCGGCTCACTGCAACT-CCGCTTCCCAGGTTCAAGCGATTCTCCTGCCTCAGCCTTCCTAGCAGCTGGGATTATAGGCATGTGCCACCGCGCCCGGCTAGTTTTGTATTTTCAATTGAGACGGGATTTCTCCATGTTGGTCGGGCTTGTCTCCAACTCCCGACTTCAGGTGATGCGTCCACCTCGGCATCCCAAAGTGACGGGATGACAGGCATGAGCCACCGCGCCCGGCGTATTGTATTGTATTGTATTGTATTGTATTGTATTGTATTGTATTGTATTGTATTGTATCGTATCGTATTGTATTGTATCCTATCGTATCCTATCGCATCCTATCGTATCGTATCTTATTGTATTGTAATGGGTTGTATTGACTTATTTTATTTAGTTAGTTACTTTTGTGTTATTTTATTTATTTATCTGTTTGTTCGTTTTTGCCTGATCAAAGGTCAATCAGACCCGGTCGTCAAAGTGGCGATTTCCTAG
>64043210254/732/cs268120
-TGTATGTATGTATGTATTTATTTATGTATTTATT-TTGAGACGGAGTTTCGCTCTTGTTGCTCAGACTGGAGTGCGATGGCGCAATCTCGGCTCACTGCAACCTCCGCTTCCCAGGTTCAAGCGATTCTCCTGCCTCAGCCTTCCTAGCAGCTGGGATTATAGGCATGTGCCACCGCGCCCGGCTAGTTTTGTATTTTCAATTGAGACGGGATTTCTCCATGTTGGTCGGGCTTGTCTCCAACTCCCGACTTCAGGTGATGCGTCCACCTCGGCATCCCAAAGTGACGGGATGACAGGCATGAGCCACCGCGCCCGGCCTATTGTATTGTATTGTATTGTATTGTATTGTATTGTATTGTATTGTATTGTATTGTATCGTATCGTATTGTATTGTATCCTATCGTATCCTATCGCATCCTATCGTATCGTATCTTATTGTATTGTAATGGGTTGTATTGACTTATTTTATTTAGTTAGTTACTTTTGTGTTATTTTATTTATTTATCTGTTTGTTCGTTTTTGCCTGATCAAAGGTCAATCAGACCCGGTCGTCAAAGTGGCGATTTCCTAG
>84046232156s31094/cs9641
-TGTATGTATGTATGTATTTATTTATGTATTTATTTTTGAGACGGAGTTTCGCTCTTGTTGCTCAGACTGGAGTGCGATGGCGCAATCTCGGCTCACTGCAACCTCCGCTTCCCAGGTTCAAGCGATTCTCCTGCCTCAGCCTTCCTAGCAGCTGGGATTATAGGCATGTGCCACCGCGCCCGGCTAGTTTTGTATTTTCAATTGAGACGGGATTTCTCCATGTTGGTCGGGCTTGTCTCCAACTCCCGACTTCAGGTGATGCGTCCACCTCGGCATCCCAAAGTGACGGGATTACAGGCATGAGCCACCGCGCCC-GGCTATTGTATTGTATTGTATTGTATTGTATTGTATTGTATTGTATTGTATTGTATCGTATCGTATCGTATTGTATTGTATCCTATCGTATCCTATCGCATCCTATCGTATCGTATCTTATTGTATTGTAATGGGTTGTATTGACTTATTTTATTTAGTTAGTTACTTTTGTGTTATTTTATTTATTTATCTGTTTGTTCGTTTTTGCCTGATCAAAGGTCAATCAGACCCAGTCGTCAAAGTGGCGATTTCCTAG
>64043200111/1035/c173-80
-TGTATGTATGTATGTATTTATTTATGTATTTATTTTTGAGACGGAGTTTCGCTCTTGTTGCTCAGACTGGAGTGCGATGGCGCAATCTCGGCTCACTGCAACCTCCGT--TCCAGGTTCAAGCGATTCTCCTGCCTCAGC-TTCCTAGCAGCTGGGATTATAGGCATGTGCCACCGCGCCCGGCTAGTTTTGTATTTTCAATTGAGACGGGATTTCTCCATGTTGGTCGGGCTTGTCTCCAACTCCCGACTTCAGGTGATGCGTCCACCTCGGCATCCCAAAGTGACGGGATGACAGGCATGAGCCACCGCGCCCGGCCTATTGTATTGTATTGTATTGTATTGTATTGTATTGTATTGTATTGTATTGTATTGTATCGTATCGTATTGTATTGTATCCTATCGTATCCTATCGCATCCTATCGTATCGTATCTTATTGTATTGTAATGGGTTGTATTGACTTATTTTATTTAGTTAGTTACTTTTGTGTTATTTTATTTATTTATCTGCTTGTTCGTTTTTGCCTGATCAAAGGTCAATCAGACCCAGTCGTCAAAGTGGCGATTTCCTAG
>84081231025s22937/cs37-446
----ATGTATGTATGTATGTATTTATGTATTTATATTTGAGACGGAGTTTCGCTCTTGTTGCTCAGACTGGAGTGCGATGGCGCAATCTCGGCTCACTGCAACCTCCGCTTCCCAGGTTCAAGCGATTCTCCTGCCTCAGCCTTCCTAGCAGCTGGGATTATAGGCATGTGCCACCGCGCCCGGCTAGTTTTGTATTTTCAATTGAGACGGGATTTCTCCATGTTGGTCGGGCTTGTCTCCAACTCCCGACTTCAGGTGATGCGTCCACCTCGGCATCCCAAAGTGACGGGATGACAGGCATGAGCCACCGCGCCCGGCGTATTGTATTGTATTGTATTGTTTTGTATTGTATTGTATTGTATTGTATTGTA-TGTATCGTATCCTATTGTATTGTATCCTATCGTATCCTATCGCATCCTATCGTATCGTATCTTATTGTATTGTAATGGGTTGTATTGACTTATTTTATTTAGTTAGTTACTTTTGTGTTATTTTATTTATTTATCTGTTTGTTCGTTTTTGCCTGATCAAAGGTCAATCAGACCCGGTCGTCAAAGTGGCGATTTCCTAG
>84046233219s32334/cs46108
-TGTATGTATGTATGTATTTATTTATGTATTTATTTTTGAGACGGAGTTTCGCTCTTGTTGCTCAGACTGGAGTGCGATGGCGCAATCTCGGCTCACTGCAACCTCCGCTTCCCAGGTTCAAGCGATTCTCCTGCCTCAGCCTTCCTAGCAGCTGGGATTATAGGCATGTGCCACCGCGCCCGGCTAGTTTTGTATTTTCAATTGAGACGGGATTTCTCCATGTTGGTCGGGCTTGTCTCCAACTCCCGACTTCAGGTGATGCGTCCACCTCGGCATCCCAAAGTGACGGGATGACAGGCATGAGCCACCGCGCCCGGCGTATTGTATTGTATTGTATTGTATTGTATTGTATTGTATTGTATTGTATTGTATTGTATCGTATCGTATTGTATTGTATCCTATCGTATCCTATCGCATCCTATCGTATCGTATCTTATTGTATTGTAATGGGTTGTATTGACTTATTTTATTTAGTTAGTTACTTTTGTGTTATTTTATTTATTTATCTGTTTGTTCGTTT-TGCCTGATCAAAGGTCAATCAGAC-CGGTCGTCAAAGTGGCGATTTCCTAG
>64043212027/688/cs1789
-TGTATGTATGTATGTATTTATTTATGTATTTATTTTTGAGACGGAGTTTCGCTCTTGTTGCTCAGACTGGAGTGCGATGGCGCAATCTCGGCTCACTGCAACCTCCGCTTCCCAGGTTCAAGCGATTCTCCTGCCTCAGCCTTCCTAGCAGCTGGGATTATAGGCATGTGCCACCGCGCCCGGCTAGTTTTGTATTTTCAATTGAGACGGGATTTCTCCATGTTGGTCGGGCTTGTCTCCAACTCCCGACTTCAGGTGATGCGTCCACCTCGGCATCCCAAAGTGACGGGATGACAGGCATGAGCCACCGCGCCCGGCGTATTGTATTGTATTGTATTGTATTGTATTGTATTGTATTGTATTGTATTGTATTGTATCGTATCGTATTGTATTGTATCCTATCGTATCCTATCGCATCCTATCGTATCGTATCTTATTGTATTGTAATGGGTTGTATTGACTTATTTTATTTAGTTAGTTACTTTTGTGTTATTTTATTTATTTATCTGTTTGTTCGTTTTTGCCTGATCAAAGGTCAATCAGACCCGGTCGTCAAGTGGGCGATTTCCTAG
>54329U217854/267/c77089
-TGTATGTATGTATGTATTCATTTATGTATTTATTTTTGAGACGGAGTTTCGCTCTTGTTGCTCAGACTGGAGTGCGATGGCGCAATCTCGGCTCACTGCAACCTCCGCTTC-CAGGTTCAAGCGATTCTCCTGCCTCAGCCTTCCTAGCAGCTGGGATTATAGGCATGTGCCACCGCGCCCGGCTAGTTTTGTATTTTCAATTGAGACGGGATTTCTCCATGTTGGTCGGGCTTGTCTCCAACTCCCGACTTCAGGTGATGCGTCCACCTCGGCATCCCAAAGTGACGGGATGACAGGCATGAGCCACCGCGCCCGGCGTATTGTATTGTATTGTATTGTATTGTATTGTATTGTATTGTATTGTATTGTATTGTATCGTATCGTATTGTATTGTATCCTATCGTATCCTATCGCATCCTATCGTATCGTATCTTATTGTATTGTAATGGGTTGTATTGACTTATTTTATTTAGTTAGTTACTTTTGTGTTATTTTATTTATTTATCTGTTTGTTCGTTTTTGCCTGATCAAAGGTCAATCAGACCCGGTCGTCAAAGTGGCGATTTCCTAG
>64043200128/807/cs06-69
-TGTATGTATGTATGTATTTATTTATGTATTTATTTTTGAGACGGAGTTTCGCTCTTGTTGCTCAGACTGGAGTGCGATGGCGCAATCTCGGCTCACTGCAACCTCCGCTTCCCAGGTTCAAGCGATTCTCCTGCCTCAGCCTTCCTAGCAGCTGGGATTATAGGCATGTGCCACCGCGCCCAGCTAGTTTTGTATTTTCAATTGAGACGGGATTTCTCCATGTTGGTCGGGTTGTCCTCCAACTCCCGACTTCAGGTGATGC---CACCTCGGCATCCCAAAGTGACGGGATGACAGGCATGAGCCACCGCGCCCGGCGTATTGTATTGTATTGTATTGTATTGTATTGTATTGTATTGTATTGTATTGT-TTGTATCGTATCGTATTGTATTGTATCCTATCGTATCCTATCGCATCCTATCGTATCGTATCTTATTGTATTGTAATGGGTTGTATTGACTTATTTTATTTAGTTAGTTACTTTTGTGTTATTTTATTTATTTATCTGTTTGTTCGTTTTTGCCTGATCAAAGGTCAATCAGACCCGGTCGTCAAAGTGGCGATTTCCTAG
>54329U271910/619/c130-47
-TGTATGTATGTATGTATTTATTTATGTATTTATTTTTGAGACGGAGTTTCGCTCTTGTTGCTCAGACTGGAGTGCGATGGCGCAATCTCGGCTCACTGCAACCTCCGCTTCCCAGGTTCAAGCGATTCTCCTGCCTCAGCCTTCCTAGCAGCTGGGATTATAGGCATGTGCCACCGCGCCCGGCTAGTTTTGTATTTTCAATTGAGACGGGATTTCTCCATGTTGGTCGGGCTTGTCTCCAACTCCCGACTTCAGGTGATGCGTCCACCTCGGCATCCCAAAGTGACGGGATGACAGGCATGAGCCACCGCGCCCGGCGTATTGTATTGTATTGTATTGTATTGTATTGTA-TGTATTGTATTGTATTGTATCGTATCGTATCGTATTGTATTGTATCCTATCGTATCCTATCGCATCCTATCGTATCGTATCTTATTGTATTGTAATGGGTTGTATTGACTTATTTTATTTAGTTAGTTACTTTTGTGTTATTTTATTTATTTATCTGTTTGTTCGTTTTTGCCTGATCAAAGGTCAATCAGACCCGGTCGTCAAAGTGGCGATTTCCTAG
>84046230035s12491cs72-42
-TGTATGTATGTATGTATTTATTTATTATGTATTTTTTGAGACGGAGTTTCGCTCTTGTTGCTCAGACTGGAGTGCGATGGCGCAATCTCGGCTCACTGCAACCTCCGCTTCCCAGGTTCAAGCGATTCTCCTGCCTCAGCCTTCCTAGCAGCTGGGATTATAGGCATGTGCCACCGCGCCCGGCTAGTTTTGTATTTTCAATTGAGACGGGATTTCTCCATGTTGGTCGGGCTTGTCTCCAACTCCCGACTTCAGGTGATGCGTCCACCTCGGCATCCCAAAGTGACGGGATGACAGGCATGAGCCACCGCGCCCGGCGTATTGTATTGTATTGTATTGTATTGTATTGTATTGTATTGTATTGTATTGTATTGTATCGTATCGTATTGTATTGTATCCTATCGTATCCTATCGCATCCTATCGTATCGTATCTTATTGTATTGTAATGGGTTGTATTGACTTATTTTATTTAGTTAGTTACTTTTGTGTTATTTTATTTATTTATCTGTTTGTTCGTTTTTGCCTGATCAAAGGTCAATCAGACCCAGTCGTCAAAGTGGCGATTTCCTAG
>64136210124/1610/c149-46
-TGTATGTATGTATGTATTTATTTATGTATTATTT-TTGAGACGGAGTTTCGCTCTTGTTGCTCAGACTGGAGTGCGATGGCGCAATCTCGGCTCACTGCAACCTCCGCTTCCCAGGTTCAAGCGATTCTCCTGCCTCAGCCTTCCTAGCAGCTGGGATTATAGGCATGTGCCACCGCGCCCGGCTAGTTTTGTATTTTCAATTGAGACGGGATTTCTCCATGTTGGTCGGGCTTGTCTCCAACTCCCGACTTCAGGTGATGCGTCCACCTCGGCATCCCAAAGTGACGGGATGACAGGCATGAGCCACCGCGCCCGGCCTATTGTATTGTATTGTATTGTATTGTATTGTATTGTATTGTATTGTATTGTATTGTATCGTATCGTATTGTATTGTATCCTATCGTATCCTATCGCATCCTATCGTATCGTATCTTATTGTATTGTAATGGGTTGTATTGACTTATTTTATTTAGTTAGTTACTTTTGTGTTATTTTATTTATTTATCTGTTTGTTCGTTTTTGCCTGATCAAAGGTCAATCAGACCCGGTCGTCAAAGTGGCGATTTCCTAG
>64136202138/946/cs31-82
-TGTATGTATGTATGTATTTATTTATGTATTTATTTTTGAGACGGAGTTTCGCTCTTGTTGCTCAGACTGGAGTGCGATGGCGCAATCTCGGCTCACTGCAACCTCCGCTTCCCAGGTTCAAGCGATTCTCCTGCCTCAGCCTTCCTAGCAGCTGGGATTATAGGCATGTGCCACCGCGCCCGGCTAGTTTTGTATTTTCAATTGAGACGGGATTTCTCCATGTTGGTCGGGCTTGTCTCCAACTCCCGACTTCAGGTGATGCGTCCACCTCGGCATCCCAAAGTGACGGGATGACAGGCATGAGCCACCGCGCCCGGCGTATTGTATTGTATTGTATTGTATTGTATTGTATTGTATTGTATTGTATTGTATTGTATCGTATCGTATTGTATTGTATCCTATCGTATCCTATCGCATCCTATCGTATCGTATCTTATTGTATTGTAATGGGTTGTATTGACTTATTTTATTTAGTTAGTTACTTTTGTGTTATTTATTTATTTATTCTGTTTGTTCGTTTTTGCCTGATCAAAGGTCAATCAGACCCGGTCGTCAAAGTGGCGATTTCCTAG
>54329U210639/846/c79986
-TGTATGTATGTATGTATTCATTTATGTATTTATTTTTGAGACGGAGTTTCGCTCTTGTTGCTCAGACTGGAGTGCGATGGCGCAATCTCGGCTCACTGCAACCTCCGCTTCCCAGGTTCAAGCGATTCTCCTGCCTCAGCCTTCCTAGCAGCTGGGATTATAGGCATGTGCCACCGCGCCCGGCTAGTTTTGTATTTTCAATTGAGACGGGATTTCTCCATGTTGGTCGGGCTTGTCTCCAACTCCCGACTTCAGGTGATGCGTCCACCTCGGCATCCCAAAGTGACGGGATGACAGGCATGAGCCACCGCGCCCGGCGTATTGTATTGTATTGTATTGTATTGTATTGTATTGTATTGTATTGTATTGTATCGTATCGTATCGTATTGTATGTAATCCTATCGTATCCTATCGCATCCTATCGTATCGTATCTTATTGTATTGTAATGGGTTGTATTGACTTATTTTATTTAGTTAGTTACTTTTGTGTTATTTTATTTATTTATCTGTTTGTTCGTTTTTGCCTGATCAAAGGTC-ATCAGACCCGGTCGTCAAAGTGGCGATTTCCTAG
>64136211215/741/cs604166
-TGTATGTATGTATGTATTTATTTATGTATTTATTTTTGAGACGGAGTTTCGCTCTTGTTGCTCAGACTGGAGTGCGATGGCGCAATCTCGGCTCACTGCAACCTCCGCTTCCCAGGTTCAAGCG-TTCTCCTGCCTCAGCCTTCCTAGCAGCTGGGATTATAGGCATGTGCCACCGCGCCCGGCTAGTTTTGTATTTTCAATTGAGACGGGATTTCTCCATGTTGGTCGGGCTTGTCTCCAACTCCCGACTTCAGGTGATGCGTCCACCTCGGCATCCCAAAGTGACGGGATGACAGGCATGAGCCACCGCGCCCGGCGTATTGTATTGTATTGTATTGTATTGTATTGTATTGTATTGTATTGTATTGTATTGTATCGTATCGTATTGTATTGTATCCTATCGTATCCTATCGCATCCTATCGTATCGTATCTTATTGTATTGTAATGGGTTGTATTGACTTATTTTATTTAGTTAGTTACTTTTGTGTTATTTTATTTATTTATCTGTTTGTTCGTTTTTGCCTGATCAAAGGTCAATCAGACCCGGTCGTCAAAGTGGCGATTTCCTAG
>54329U233638/831/c165-72
-TGTATGTATGTATGTATTTATTTATGTATTTATTTTTGAGACGGAGTTTCGCTCTTGTTGCTCAGACTGGAGTGCGATGGCGCAATCTCGGCTCACTGCAACCTCCGCTTCCCAGGTTCAAGCGATTCTCCTGCCTCAGCCTTCCTAGCAGCTGGGATTATAGGCATGTGCCACCGCGCCCGGCTAGTTTTGTATTTTCAATTGAGACGGGATTTCTCCATGTTGGTCGGGCTTGTCTCCAACTCCCGACTTCAGGTGATGCGTCCACCTCGGCATCCCAAAGTGACGGGATGACAGGCATGAGCCACCGCGCCCGGCGTATTATATTGTATTGTATTGTATTGTATTGTATTGTATTGTATTGTATTGTATTGTATCGTATCGTATTGTATTGTATCCTATCGTATCCTATCGCATCCTATCGTATCGTATCTTATTGTATTGTAAGG-GTTGTATTGACTTATTTTATTTAGTTAGTTACTTTTGTGTTATTTTATTTATTTATCTGTTTGTTCGTTTTTGCCTGATCAAAGGTCAATCAGACCCGGTCGTCAAAGTGGCGATTTCCTAG
>64043212131/463/cs836198
-TGTATGTATGTATGTATTTATTTATGTATTTATTTTTGAGACGGAGTTTCGCTCTTGTTGCTCAGACTGGAGTGCGATGGCGCAATCTCGGCTCACTGCAACCTCCGCTTCCCAGGTTCAAGCGATTCTCCTGCCTCAGCCTTCCTAGCAGCTGGGATTATAGGCATGTGCCACCGGCCCG-GCTAGTTTTGTATTTTCAATTGAGACGGGATTTCTCCATGTTGGTCGGGCTTGTCTCCAACTCCCGACTTCAGGTGATGCGTCCACCTCGGCATCCCAAAGTGACGGGATGACAGGCATGAGCCACCGCGCCCGGCGTATTGTATTGTATTGTATTGTATTTTATTGTATTGTATTGTATTGTATTGTATTGTATCGTATCCTATTGTATTGTATCCTATCGTATCCTATCGCATCCTATCGTATCGTATCTTATTGTATTGTAATGGGTTGTATTGACTTATTTTATTTAGTTAGTTACTTTTGTGTTATTTTATTTATTTATCTGTTTGTTCGTTTTTGCCTGATCAAAGGTCAATCAGACCCGGTCGTCAAAGTGGCGATTTCCTAG
>64136201142/446/cs259111
-TGTATGTATGTATGTATTTATTTATGTATTTATTTTTGAGACGGAGTTTCGCTCTTGTTGCTCAGACTGGAGTGCGATGGCGCAATCTCGGCTCACTGCAACCTCCGCTTCCCAGGTTCAAGCGATTCTCCTGCCTCAGCCTTCCTAGCAGCTGGGATTATAGGCATGTGCCACCGCGCCCGGCTAGTTTTGTATTTTC-ATTGAGACGGGATTTCTCCATGTTGGTCGGGCTTGTCTCCAACTCCCGACTTCAGGTGATGCGTCCACCTCGGCATCCCAAAGTGACGGGATGACAGGCATGAGCCACCGCGCCCGGCGTATTGTATTGTATTGTATTGTATTGTATTGTATTGTATTGTATTGTATTGTATTGTATCGTATCGTATTGTATTGTATCCTATCGTATCCTATCGCATCCTATCGTATCGTATCTTATTGTATTGTAATGGGTTGTATTGACTTATTTTATTTAGTTAGTTACTTTTGTGTTATTTTATTTATTTATCTGTTTGTTCGTTTTTGCCTGATCAAAGGTCAATCAGACCCGGTCGTCAAAGTGGCGATTTCCTAG
>64136210124/449/cs06-65
-TGTATGTATGTATGTATTTATTTATGTATTTATTTTTGAGACGGAGTTTCGCTCTTGTTGCTCAGACTGGAGTGCGATGGCGCAATCTCGGCTCACTGCAACCTCCGCTTCCCAGGTTCAAGCGATTCTCCTGCCTCAGCCTTCCTAGCAGCTGGGATTATAGGCATGTGCCACCGCGCCCGGCTAGTTTTGTATTTTCAATTGAGACGGGATTTCTCCATGTTGGTCGGGCTTGTCTCCAACTCCCGACTTCAGGTGATGCGTCCACCTCGGCATCCCAAAGTGACGGGATGACAGGCATGAGCCACCGCGCCCGCCTATTTGTATTGTATTGTATTGTATTGTATTGTATTGTATTGTATTGTATTGTATTGTATCGTATCGTATTGTATTGTATCCTATCGTATCCTATCGCATCCTATCGTATCGTATCTTATTGTATTGTAATGGGTTGTATTGACTTATTTTATTTAGTTAGTTACTTTTGTGTTATTTTATTTATTTATCTGTTTGTTCGTTTTTGCCTGATCAAAGGTCAATCAGACCCGGTCGTCAAAGTGGCGATTTCCTAG
>64043200111/926/cs786138
-TGTATGTATGTATGTATTTATTTATGTATTTATTTTTGAGACGGAGTTTCGCTCTTGTTGCTCAGACTGGAGTGCGATGGCGCAATCTCGGCTCACTGCAACCTCCGCTTCCCAGGTTCAAGCGATTCTCCTGCCTCAGCCTTCCTAGCAGCTGGGATTATAGGCATGTGCCACCGCGCCCGGCTAGTTTTGTATTTTCAATTGAGACGGGATTTCTCCATGTTGGTCGGGCTTGTCTCCAACTCCCGACTTCAGGTGATGCGTCCACCTCGGCATCCCAAAGTGACGGGATGACAGGCATGAGCCACCGCGCCCGGCCTATTGTATTGTATTGTATTGTAATGTATTGTATTGTATTGTATTGTATTGTATTGTATCGTATCGTATTGTATTGTATCCTATCGTATCCTATCGCATCCTATCGTATCGTATCTTATTGTATTGTAATGGGTTGTATTGACTTATTTTATTTAGTTAGTTACTTTTGTGTTATTTTATTTATTTATCTGTTTGTTCGTTTTTGCCTGATCAAAGGTCAATCAGACCCAGTCGTCAAAGTGGCGATTTCCTAG
>84046232156s37185cs18-01
-TGTATGTATGTATGTATTTATTTATGTATTTATTTTTGAGACGGAGTTTCGCTCTTGTTGCTCAGACTGGAGTGCGATGGCGCAATCTCGGCTCACTGCAACCTCCGCTTCCCAGGTTCAAGCGATTCTCCTGCCTCAGCCTTCCTAGCAGCTGGGATTATAGGCATGTGCCACCGCGCCCGGCTAGTTTTGTATTTTCAATTGAGACGGGATTTCTCCATGTTGGTCGGGCTTGTCTCCAACTCCCGACTTCAGGTGATGCGTCCACCTCGGCATCCCAAAGTGACGGGATGACAGGCATGAGCCACCGCGCCCGGCCTATTGTATTGTATTGTATTGTATTGTATTGTATTGTATTGTATTGTATTGTATCGTATCGTATCGTATTGTATTGTATCCTATCGTATCCTATCGCATCCTATCGTATCGTATCTTATTGTATTGTAATGGGTTGTATTGACTTATTTTATTTAGTTAGTTACTTTTGTGTTATTTTATTTATTTATCTGTTTGTTCGTTTTTGCCTGATCAAAGGTCAATCAGACCCAGTCGTCATAGTGGCGATTTCCTAG
>54329U221935/5384cs156218
-TGTATGTATGTATGTATTTATTTATGTATTTATTTTTGAGACGGAGTTTCGCTCTTGTTGCTCAGACTGGAGTGCGATGGCGCAATCTCGGCTCACTGCAACCTCCGCTTCCCAGGTTCAAGCGATTCTCCTGCCTCAGCCTTCCTAGCAGCTGGGATTATAGGCATGTGCCACCGCGCCCGGCTAGTTTTGTATTTTCAATTGAGACGGGATTTCTCCATGTTGGTCGGGCTTGTCTCCAACTCCCGACTTCAGGTGATGCGTCCACCTCGGCATCCCAAAGTGACGGGATGACAGGCATGAGCCACCGCGCCCGGCGTATTGTATTGTATTGTATTGTAT---GTTGTATTGTATTGTATTGTATTGTATTGGTACGTATCGTATTGTATTGTA-CCTATCGTATCCTATCGCATCCTATCGTATCGTATCTTATTGTATTGTAATGGGTTGTATTGACTTATTTTATTTAGTTAGTTACTTTTGTGTTATTTTATTTATTTATCTGTTTGTTCGTTTTTGCCTGATCAAAGGTCAATCAGACCCGGTCGTCAAAGTGGCGATTTTCCTG
>84081231218s42764/cs40-478
-TGTATGTATGTATGTATTTATTTATGTATTTATT-TTGAGACGGAGTTTCGCTCTTGTTGCTCAGACTGGAGTGCGATGGCGCAATCTCGGCTCACTGCAACCTCCGCTTCCCAGGTTCAAGCGATTCTCCTGCCTCAGCCTTCCTAGCAGCTGGGATTATAGGCATGTGCCACCGCGCCCGGCTAGTTTTGTATTTTCAATTGAGACGGGATTTCTCCATGTTGGTCGGGCTTGTCTCCAACTCCCGACTTCAGGTGATGCGTCCACCTCGGCATCCCAAAGTGACGGGATGACAGGCATGAGCCACCGCGCCCGGCGTATTGTATTGTATTGTATTGTATTGTATTGTATTGTATTGTATTGTA-TGTATTGTATCGTATCCTATTGTATTGTATCCTATCGTATCCTATCGCATCCTATCGTATCGTATCTTATTGTATTGTAATGGGTTGTATTGACTTATTTTATTTAGTTAGTTACTTTTGTGTTATTTTATTTATTTATCTGTTTGTTCGTTTTTGCCTGATCAAAGGTCAATCAGACCC-GTCGTCAAAGTGGCGATTCCTA-G
>84081232013s41434/cs60-677
-TGTATGTATGTATGTATTTATTTATGTATTTATTTTTGAGACGGAGTTTCGCTCTTGTTGCTCAGACTGGAGTGCGATGGCGCAATTCCGGCTCACTGCAACCTCCGCTTCCCAGGTTCAAGCGATTCTCCTGCCTCAGCCTTCCTAGCAGCTGGGATTATAGGCATGTGCCACCGCGCCCGGCTAGTTTTGTATTTTCAATTGAGACGGGATTTCTCCATGTTGGTCGGGCTTGTCTCCAACTCCCGACTTCAGGTGATGCGTCCACCTCGGCATCCCAAAGTGACGGGATGACAGGCATGAGCCACCGCGCCCGGCCTATTGTATTGTATTGTATTGTATTGTATTGTATTGTATTGTATTGTATTGTATCGTATCGTATCGTATTGTATTGTATCCTATCGTATCCTATCGCATCCTATCGTATCGTATCTTATTGTATTGTAATGGGTTGTATTGACTTATTTTATTTAGTTAGTTACTTTTGTGTTATTTTATTTATTTATCTGTTTGTTCGTTTTTGCCTGATCAAAGGTCAATCAGACCCGGTCGTCAAAGTGGCGATTTCCTAG
>64043200128/1970/c148-45
-TGTATGTATGTATGTATTTATTTATGTATTTATTTTTGAGACGGAGTTTCGCTCTTGTTGCTCAGACTGGAGTGCGATGGCGCAATCTCGGCTCACTGCAACCTCCGCTTCCCAGGTTCAAGCGATTCTCCTGCCTCAGCCTTCCTAGCAGCTGGGATTATAGGCATGTGCCACCGCGCCCGGCTAGTTTTGTATTTTCAATTGAGACGGGATTTCTCCATGTTGGTCGGGCTTGTCTCCAACTCCCGACTTCAGGTGATGCGTCCACCTCGGCATCCCAAAGTGACGGGATGACAGGCATGAGCCACCGCGCCCGGCCTATTGTATTGTATTGTATTGTATTGTATTGTATTGTATTGTATTGTATTGTATTGTATCGTATCGTATTGTATTGTATCCTATCGTATCCTATCGCATCCTATCGTATCGTATCTTATTGTATTGTAATGGGTTGTATTGACTTATTTTATTTAGTTAGTTACTTTTGTGTTATTTTATTTATTTATCTGTTTGTTCGTTTTTGCCTGATCAAAGT-CAATCAGACCCGGTCGTCAAAGTGGCGATTTCCTAG
>84046231246s19684cs46-17
-TGTATGTATGTATGTATTTATTTATGTATTTATTTTTGAGACGGAGTTTCGCTCTTGTTGCTCAGACTGGAGTGCGATGGCGCAATCTCGGCTCACTGCAACCTCCGCTTCCCAGGTTCAAGCGATTCTCCTGCCTCAGCCTTCCTAGCAGCTGGGATTATAGGCATGTGCCACCGCGCCCGGCTAGTTTTGTATTTTCAATTGAGACGGGATTTCTCCATGTTGGTCGGGCTTGTCTCCAACTCCCGACTTCAGGTGATGCGTCCACCTCGGCATCCCAAAGTGACGGGAGGACAGGCATGAGCCACCGCGCCCGGCGTATTGTATTGTATTGTATTGTA-----TTGTATTGTATTGTATTGTATTGTATTGTATCGTATCGTATTGTATTGTATCCTATCGTATCCTATCGCATCCTATCGTATCGTATCTTATTGTATTGTAATGGGTTGTATTGACTTATTTTATTTAGTTAGTTACTTTTGTGTTATTTTATTTATTTATCTGTTTGTTCGTTTTTGCCTGATCAAAGGTCAATCAGACCCGGTCGTCAAAGTGGCGATTTCCTAG
>64136211215/310/cs534196
-TGTATGTATGTATGTATTTATTTATGTATTTATTTTTGAGACGGAGTTTCGCTCTTGTTGCTCAGACTGGAGTGCGATGGCGCAATCTCGGCTCACTGCAACCTCCGCTTCCCAGGTTCAAGCGATTCTCCTGCCTCAGCCTTCCTAGCAGCTGGGATTATAGGCATGTGCCACCGCGCCCGGCTAGTTTTGTATTTTCAATTGAGACGGGATTTCTCCATGTTGGTCGGGCTTGTCTCCAACTCCCGACTTCAGGTGATGCGTCCACCTCGGCATCCCAAAGTGACGGGATGACAGGCATGAGCCACCGCGCCCGGCGTATTGTATTGTATTGTATTGTATTGTATTGTATTGTATTGTATTGTATTGTATTGTATCGTATCGTATTGTATTGTATCCTATCGTATCCTATCGCATCCTATCGTATCGTATCTTATTGTATTGTAATG-GTTGTATTGACTTATTTTATTTAGTTAGTTACTTTTGTGTTATTTTATTTATTTATCTGTTTGTTCGTTTTTGCCTGATCAAAGGTCAATCAGACCCGGTCGTCAAAGTGGCGATTTCCTAG
>84081232011s23668cs97-84
-TGTATGTATGTATGTATTTATTTATGTATTTATTTTTGAGACGGAGTTTCGCTCTTGTTGCTCAGACTGGAGTGCGATGGCGCAATCTCGGCTCACTGCAACCTCCGCTTCCCAGGTTCAAGCGATTCTCCTGCCTCAGCCTTCCTAGCAGCTGGGATTATAGGCATGTGCCACCGCGCCCGGCTAGTTTTGTATTTTCAATTGAGACGGGATTTCTCCATGTTGGTCGGGCTTGTCTCCAACTCCCGACTTCAGGTGATGCGTCCACCTCGGCATCCCAAAGTGACGGGATGACAGGCATGAGCCACCGCGCCCGGCGTATTGTATTGTATTGTATTGTATTGTATTGTATTGTATTGTATTGTATTGTATCGTATCGTATCGTATTGTATTGTATCCTATCGTATCCTATCGCATCCTATCGTATCGTATCTTATTGTATTGTAATGGGTTGTATTGACTTATTTTATTTAGTTAGTTACTTTTGTGTTATTTTATTTATTTATCTGTTTGTTCGTTTTTGCCTGATCAAAGGTCAATCAGACCCGGTCGTCAAAGTGGCGATT-CCTAG
>54329U264042/832/c75680
-TGTATGTATGTATGTATTTATTTATGTATTTTATTTTGAGACGGAGTTTCGCTCTTGTTGCTCAGACTGGAGTGCGATGGCGCAATCTCGGCTCACTGCAACCTCCGCTTCCCAGGTTCAAGCGATTCTCCTGCCTCAGCCTTCCTAGCAGCTGGGATTATAGGCATGTGCCACCGCGCCCGGCTAGTTTTGTATTTTCAATTGAGACGGGATTTCTCCATGTTGGTCGGGCTTGTCTCCAACTCCCGACTTCAGGTGATGCGTCCACCTCGGCATCCCAAAGTGACGGGATGACAGGCATGAGCCACCGCGCCCGGCGTATTGTATTGTATTGTATTGTATTGTATTGTATTGTATTGTATTGTATTGTATTGTATCGTATCGTATTGTATTGTATCCTATCGTATCCTATCGCATCCTATCGTATCGTATCTTATTGTATTGTAATGGGTTGTATTGACTTATTTTATTTAGTTAGTTACTTTTGTGTTATTTTATTTATTTATCTGTTTGTTCGTTTTTGCCTGATCAAAGGTCAATCAGACCCGGTCGTCAAAGTGGCGATTTCCTAG
>54329U277722/3299cs30-52
-TGTATGTATGTATGTATTTAT-TATGTATTTATTTTTGAGACGGAGTTTCGCTCTTGTTGCTCAGACTGGAGTGCGATGGCGCAATCTCGGCTCACTGCAACCTCCGCTTCCCAGGTTCAAGCGATTCTCCTGCCTCAGCCTTCCTAGCAGCTGGGATTATAGGCATGTGCCACCGCGCCCGGCTAGTTTTGTATTTTCAATTGAGACGGGATTTCTCCATGTTGGTCGGGCTTGTCTCCAACTCCCGACTTCAGGTGATGCGTCCACCTCGGCATCCCAAAGTGACGGGATGACAGGCATGAGCCACCGCGCCCGGCGTATTGTATTGTATTGTATTGTATTGTATTGTATTGTATTGTATTGTATTGTATTGTATCGTATCGTATTGTATTGTATCCTATCGTATCCTATCGCATCCTATCGTATCGTATCTTATTGTATTGTAATGGGTTGTATTGACTTATTTTATTTAGTTAGTTACTTTTGTGTTATTTTATTTATTTATCTGTTTGTTCGTTTTTGCCTGATCAAAGGTCAATCAGACCCGGTCGTCAAAGTGGCGATT-CCTAG
>64076201115/1636/c36041
-TGTATGTATGTATGTAT-TATTTATGTATTTATTTTTGAGACGGAGTTTCGCTCTTGTTGCTCAGACTGGAGTGCGATGGCGCAATCTCGGCTCACTGCAACCTCCGCTTCCCAGGTTCAAGCGATTCTCCTGCCTCAGCCTTCCTAGCAGCTGGGATTATAGGCATGTGCCACCGCGCCCGGCTAGTTTTGTATTTTCAATTGAGACGGGATTTCTCCATGTTGGTCGGGCTTGTCTCCAACTCCCGACTTCAGGTGATGCGTCCACCTCGGCATCCCAAAGTGACGGGATGACAGGCATGAGCCACCGCGCCCGGCCTATTGTATTGTATTGTATTGTATTGTATTGTATTGTATTGTATTGTATTGTATTGTATCGTATCGTATTGTATTGTATCCTATCGTATCCTATCGCATCCTATCGTATCGTATCTTATTGTATTGTAATGGGTTGTATTGACTTATTTTATTTAGTTAGTTACTTTTGTGTTATTTTATTTATTTATCTGTTTGTTCGTTTTTGCCTGATCAAAGGTCAATCAGACCCAGTCGTCAAAGTGGCGATTTCCTAG
>64043200006/1786/c50959
-TGTATGTATGTATGTATTTATTTATGTATTTATTTTTGAGACGGAGTTTCGCTCTTGTTGCTCAGACTGGAGTGCGATGGCGCAATCTCGGCTCACTGCAACCTCCGCTTCCCAGGTTCAAGCGATTCTCCTGCCTCAGCCTTCCTAGCAGCTGGGATTATAGGCATGTGCCACCGCGCCCGGCTAGTTTTGTATTTTCAATTGAGACGGGATTTCTCCATGTTGGTCGGGCTTGTCTCCAACTCCCGACTTCAGGTGATGCGTCCACCTCGGCATCCCAAAGTGACGGGATGACAGGCATGAGCCACCGCGCCCGGCGTATTGTATTGTATTGTATTGTATTGTATTGTA-TGTATTGTATTGTATTGTATTGTATCGTATCGTATTGTATTGTATCCTATCGTATCCTATCGCATCCTATCGTATCGTATCTTATTGTATTGTAATGGGTTGTATTGACTTATTTTATTTAGTTAGTTACTTTTGTGTTATTTTATTTATTTATCTGTTTGTTCGTTTTTGCCTGATCAAAGGTCAATCAGACCCGGTCGTCAAAGTGGCGATTTCCTAG
>64136201009/1447/c141-58
-TGTATGTATGTATGTATTTATTTATGTATTTATTTTTGAGACGGAGTTTCGCTCTTGTTGCTCAGACTGGAGTGCGATGGCGCAATCTCGGCTCACTGCAACCTCCGCTTCCCAGGTTCAAGCGATTCTCCTGCCTCAGCCTTCCTAGCAGCTGGGATTATAGGCATGTGCCACCGCGCCCGGCTAGTTTTGTATTTTCAATTGAGACGGGATTTCTCCATGTTGGTCGGGCTTGTCTCCAACTCCCGACTTCAGGTGATGCGTCCACCTCGGCATCCCAAAGTGACGGGATGACAGGCATGAGCCACCGCGCCCGGCCTATTGTATTGTATTGTATTGTATTGTATTGTATTGTATTGTATTGTATTGTATTGTATCGTATCGTATTGTATTGTATCCTATCGTATC-TATCGCATCCTATCGTATCGTATCTTATTGTATTGTAATGGGTTGTATTGACTTATTTTATTTAGTTAGTTACTTTTGTGTTATTTTATTTATTTATCTGTTTGTTCGTTTTTGCCTGATCAAAGGTCAATCAGACCCGGTCGTCAAAGTGGCGATTTCCTAG
>84081231218s41163/cs1-04
-TGTATGTATGTATGTATTTATTTATGTATTTATTTTTGAGACGGAGTTTCGCTCTTGTTGCTCAGACTGGAGTGCGATGGCGCAATCTCGGCTCACTGCAACCTCCGCTTCCCAGGTTCAAGCGATTCTCCTGCCTCAGCCT-CCTAGCAGCTGGGATTATAGGCATGTGCCACCGCGCCCGGCTAGTTTTGTATTTTCAATTGAGACGGGATTTCTCCATGTTGGTCGGGCTTGTCTCCAACTCCCGACTTCAGGTGATGCGTCCACCTCGGCATCCCAAAGTGACGGGATGACAGGCATGAGCCACCGCGCCCGGCGTATTGTATTGTATTGTATTGTATTGTATTGTATTGTATTGTATTGTATTGTATTGTATCGTATCGTATTGTATTGTATCCTATCGTATCCTATCGCATCCTATCGTATCGTATCTTATTGTATTGTAATGGGTTGTATTGACTTATTTTATTTAGTTAGTTACTTTTGTGTTATTTTATTTATTTATCTGTTTGTTCGTTTTTGCCTGATCAAAGGTCAATCAGACCCGGTCGTCAAAGTGGCGATTTCCTAG
>84046231215s21399cs141193
-TGTATGTATGTATGTATTTATTTATGTATTTATTTTTGAGACGGAGTTTCGCTCTTGTTGCTCAGACTGGAGTGCGATGGCGCAATCTCGGCTCACTGCAACCTCCGCTTCCCAGGTTCAAGCGATTCTCCTGCCTCAGCCTTCCTAGCAGCTGGGATTATAGGCATGTGCCACCGCGCCCGGCTAGTTTTGTATTTTCAATTGAGACGGGATTTCTCCATGTTGGTCGGGCTTGTCTCCAACTCCCGACTTCAGGTGATGCGTCCACCTCGGCATCCCAAAGTGACGGGATGACAGGCATGAGCCACCGCGCCCGGCGTATTGTATTGTATTGTATTGTATTGTATTGTATTGTATTGTATTGTATTGTATTGTATCGTATCGTATTGTATTGTATCCTATCGTATCCTATCGCATCCTATCGTATCGTATCTTATTGTATTGTAATGGGTTGTATTGACTTATTTTATTTAGTTAGTTACTTTTGTGTTATTTTATTGATTTATCTGTTTGTTCGTTTTTGCCTGATCAAAGGTCAATCAGACC-AGTCGTCAAAGTGGCGATTTCCTAG
>64076201019/1962/c16920
-TGTATGTATGTATGTATTTATTTATGTATTTATTTTTGAGACGGAGTTTCGCTCTTGTTGCTCAGACTGGAGTGCGATGGCGCAATCTCGGCTCACTGCAACCTCCGCTTCCCAGGTTCAAGCGATTCTCCTGCCTCAGCCTTCCTAGCAGCTGGGATTATAGGCATGTGCCACCGCGCCCGGCTAGTTTTGTATTTTCAATTGAGACGGGATTTCTCCATGTTGGTCGGGCTTGTCTCCAAATCCCGACTTCAGGTGATGCGTCCACCTCGGCATCCCAAAGTGACGGGATGACAGGCATGAGCCACCGCGCCCGGCCTATTGTATTGTATTGTATTGTATTGTATTGTATTGTATTGTATTGTATTGTATCGTATCGTATCGTATTGTATTGTATCCTATCGTATCCTATCGCATCCTATCGTATCGTATCTTATTGTATTGTAATGGGTTGTATTGACTTATTTTATTTAGTTAGTTACTTTTGTGTTATTTTATTTATTTATCTGTTTGTTCGTTTTTGCCTGATCAAAGGTCAATCAGACCCAGTCGTCAAAGTGGCGATATCCTAG
>64136201124/1856/c153-50
-TGTATGTATGTATGTATTTATTTATGTATTTATTTTTGAGACGGAGTTTCGCTCTTGTTGCTCAGACTGGAGTGCGATGGCGCAATCTCGGCTCACTGCAACCTCCGCTTCCCAGGTTCAAGCGATTCTCCTGCCTCAGCCTTCCTAGCAGCTGGGATTATAGGCATGTGCCACCGCGCCCGGCTAGTTTTGTATTTTCAATTGAGACGGGATTTCTCCATGTTGGTCGGGCTTGTCTCCAACTCCCGACTTCAGGTGATGCGTCCACCTCGGCATCCCAAAGTGACGGGATGACAGGCATGAGCCACCGCGCCCGGCGTATTGTATTGTATTGTATTGTATTGTATTGTATTGTATTGTATTGTATTGTATCGTATCGTATCGTATTGTATTGTATCCTATCGTATCCTATCGCATCCTATCGTATCGTATCTTATTGTATTGTAATGGGTTGTATTGACTTATTTTATTTAGTTAGTTACTTTTGTGTTATTT-ATTTATTTATCTGTTTGTTCGTTTTTGCCTGATCAAAGGTCAATCAGACCCGGTCGTCAAAGTGGCGATTTCCTAG
>64043210104/738/cs21-75
-TGTATGTATGTATGTATTTATTTATGTATTTATTTTTGAGACGGAGTTTCGCTCTTGTTGCTCAGACTGGAGTGCGATGGCGCAATCTCGGCTCACTGCAACCTCCGCTTCCCAGGTTCAAGCGATTCTCCTGCCTCAGCCTTCCTAGCAGCTGGGATTATAGGCATGTGCCACCGCGCGCGGCTAGTTTTGTATT-TCAATTGAGACGGGATTTCTCCATGTTGGTCGGGCTTGTCTCCAACTCCCGACTTCAGGTGATGCGTCCACCTCGGCATCCCAAAGTGACGGGATGACAGGCATGAGCCACCGCGCCCGGCGTATTGTATTGTATTGTATTGTATTGTATTGTATTGTATTGTATTGTATTGTATCGTATCGTATCGTATTGTATTGTATCCTATCGTATCCTATCGCATCCTATCGTATCGTATCTTATTGTATTGTAATGGGTTGTATTGACTTATTTTATTTAGTTAGTTACTTTTGTGTTATTTTATTTATTTATCTGTTTGTTCGTTTTTGCCTGATCAAAGGTCAATCAGACCCGGTCGTCAAAGTGGCGATTTCCTAG
>64043200058/409/cs12-64
-TGTATGTATGTATGTATTAT-TTATGTATTTATTTTTGAGACGGAGTTTCGCTCTTGTTGCTCAGACTGGAGTGCGATGGCGCAATCTCGGCTCACTGCAACCTCCGCTTCCCAGGTTCAAGCGATTCTCCTGCCTCAGCCTTCCTAGCAGCTGGGATTATAGGCATGTGCCACCGCGCCCGGCTAGTTTTGTATTTTCAATTGAGACGGGATTTCTCCATGTTGGTCGGGCTTGTCTCCAACTCCCGACTTCAGGTGATGCGTCCACCTCGGCATCCCAAAGTGACGGGATGACAGGCATGAGCCACCGCGCCCGGCCTATTGTATTGTATTGTATTGTATTGTATTGTATTGTATTGTATTGTATTGTATTGTATCGTATCGTATTGTATTGTATCCTATCGTATCCTATCGCATCCTATCGTATCGTATCTTATTGTATTGTAATGGGTTGTATTGACTTATTTTATTTAGTTAGTTACTTTTGTGTTATTTTATTTATTTATCTGTTTGTTCGTTTTTGCCTGATCAAAGGTCAATCAGACCCAGTCGTCAAAGTGGCGATTTCCTAG
>84081232047s31194/cs0899
-TGTATGTATGTTATGTATTATTTATGTATTTATTTTTGAGACGGAGTTTCGCTCTTGTTGCTCAGACTGGAGTGCGATGGCGCAATCTCGGCTCACTGCAACCTCCGCTTCCCAGGTTCAAGCGATTCTCCTGCCTCAGCCTTCCTAGCAGCTGGGATTATAGGCATGTGCCACCGCGCCCGGCTAGTTTTGTATTTTCAATTGAGACGGGATTTCTCCATGTTGGTCGGGCTTGTCTCCAACTCCCGACTTCAGGTGATGCGTCCACCTCGGCATCCCAAAGTGACGGGATGACAGGCATGAGCCACCGCGCCCGGCGTATTGTATTGTATTGTATTGTATTGTATTGTATTGTATTGTATTGTATTGTATCGTATCGTATCGTATTGTATTGTATCCTATCGTATCCTATCGCATCCTATCGTATCGTATCTTATTGTATTGTAATGGGTTGTATTGACTTATTTTATTTAGTTAGTTACTTTTGTGTTATTTTATTTATTTATCTGTTTGTTCGTTTTTGCCTGATCAAAGGTCAATCAGACCCGGTCGTCAAAGTGGCGATTTCCTAG
>64076201011/1354/c42944
-TGTATGTATGTATGTATTTATTTATGTATTTATTTTTGAGACGGAGTTTCGCTCTTGTTGCTCAGACTGGAGTGCGATGGCGCAATCTCGGCTCACTGCAACCTCCGCTTCCCAGGTTCAAGCGATTCTCCTGCCTCAGCCTTCCTAGCAGCTGGGATTATAGGCATGTGCCACCGCGCCCGGCTAGTTTTGTATTTTCAATTGAGACGGGATTTCTCCATGTTGGTCGGGCTTGTCTCCAACTCCCGACTTCAGGTGATGCGTCCACCTCGGCATCCCAAAGTGACGGGATGACAGGCATGAGCCACCGCGCCCGGCCTATTGTATTGTATTGTATTGTATTGTATTGTATTGTATTGTATTGTATTGTATTGTATCGTATCGTATTGTATTGTATCCTATCGTATCCTATCGCATCCTATCGTATCGTATCTTATTGTATTGTAATG-GGTGTATTGACTTTTTTTATTTAGTTAGTTACTTTTGTGTTATTTTATTTATTTATCTGTTTGTTCGTTTTTGCCTGATCAAAGGTCAATCAGACCCAGTCGTCAAAGTGGCGATTTCCTAG
>84081231059s11170/cs2-9
-TGTATGTATGTATGTATTTATTTATGTATTTATTTTTGAGACGGAGTTTCGCTCTTGTTGCTCAGACTGGAGTGCGATGGCGCAATCTCGGCTCACTGCAACCTCCGCTTCCCAGGTTCAAGCGATTCTCCTGCCTCAGCCTTCCTAGCAGCTGGGATTATAGGCATGTGCCACCGCGCCCGGCTAGTTTTGTATTTTCAATTGAGACGGGATTTCTCCATGTTGGTCGGGCTTGTCTCCAACTCCCGACTTCAGGTGATGCGTCCACCTCGGCATCCCAAAGTGACGGGATGACAGGCATGAGCCACCGCGCCCGGCGTATTGTATTGTATTGTATTGTATTGTATTGTATTGTATTGTATTGTATTGTATTGTATCGTATCGTATTGTATTGTATCCTATCGTAT-CTATCGCATCCTATCGTATCGTATCTTATTGTATTGTAATGGGTTGTATTGACTTATTTTATTTAGTTAGTTACTTTTGTGTTATTTTATTTATTTATCTGTTTGTTCGTTTTTGCCTGATCAAAGGTCAATCAGACCCGGTCGTCAAAGTGGCGATTTCCTAG
>64043200058/1357/c142-49
-TGTATGTATGTATGTATTTATTTATGTATTTATTTTTGAGACGGAGTTTCGCTCTTGTTGCTCAGACTGGAGTGCGATGGCGCAATCTCGGCTCACTGCAACCTCCGCTTCCCAGGTTCAAGCGATTCTCCTGCCTCAGCCTTCCTAGCAGCTGGGATTATAGGCATGTGCCACCGCGCCCGGCTAGTTTTGTATTTTCAATTGAGACGGGAT-TCTCCATGTTGGTCGGGCTTGTCTCCAACTCCCGACTTCAGGTGATGCGTCCACCTCGGCATCCCAAAGTGACGGGATGACAGGCATGAGCCACCGCGCCCGGCCTATTGTATTGTATTGTATTGTATTGTATTGTATTGTATTGTATTGTATTGTATTGTATCGTATCGTATTGTATTGTATCCTATCGTATCCTATCGCATCCTATCGTATCGTATCTTATTGTATTGTAATGGGTTGTATTGACTTATTTTATTTAGTTAGTTACTTTTGTGTTATTTTATTTATTTATCTGTTTGTTCGTTTTTGCCTGATCAAAGGTCAATCAGACCCAGTCGTCAAAGTGGCGATTTCCTAG
>84081231025s22801/cs8232
-TGTATGTATGTATGTATTTATTTATGTATTTATTTTTGAGACGGAGTTTCGCTCTTGTTGCTCAGACTGGAGTGCGATGGCGCAATCTCGGCTCACTGCAACCTCCGCTTCCCAGGTTCAAGCGATTCTCCTGCCTCAGCCTTCCTAGCAGCTGGGATTATAGGCATGTGCCACCGCGCCCGGCTAGTTTTGTATTTTCAATTGAGACGGGATTTCTCCATGTTGGTCGGGCTTGTCTCCAACTCCCGACTTCAGGTGATGCGTCCACCTCGGCATCCCAAAGTGACGGGATGACAGGCATGAGCCACCGCGCCCGGCGTATTGTATTGTATTGTATTGTATTGTATTGTATTGTATTGTATTGTATTGTATTGTATCGTATCGTATTGTATTGTATCCTATCGTATCCTATCGCATCCTATCGTATCGTATCTTATTGTATTGTAATGGGTTGTATTGACTTATTTTATTTAGTTAGTTACTTTTGTGTTATTTTATTTATTTATCTGTTTGTTCGTTTTTGCCTGATCAAAGGTCAATCAGACCCGGTCGTCAAAGTGGCGATT-CCTAG
>64136201223/260/cs36-92
-TGTATGTATGTATGTATTTATTTATGTATTTATTTTTGAGACGGAGTTTCGCTCTTGTTGCTCAGACTGGAGTGCGATGGCGCAATCTCGGCTCACTGCAACCTCCGCTTCCCAGGTTCAAGCGATTCTCCTGCCTCAGCCTTCCTAGCAGCTGGGATTATAGGCATGTGCCACCGCGCCCGGCTAGTTTTGTATTTTCAATTGAGACGGGATTTCTCCATGTTGGTCGGGCTTGTCTCCAACTCCCGACTTCAGGTGATGCGTCCACCTCGGCATCCCAAAGTGACGGGATGACAGGCATGAGCCACCGCGCCCGGCGTATTGTATTGTATTGTATTGTATTGTATTGTATTGTATTGTATTGTATTGTATTGTATCGTATCGTATTGTATTGTATCCTATCGTATCCTATCGCATCCTATCGTATCGTATCTTATTGCATTGTAATGGGTTGTATTGACTTATTTTATTTAGTTAGTTACTTTTGTGTTATTTTATTTATTTATCTGTTTGTTCGTTTTTGCCTGATCAAAGGTCAATCAGACCCAGTCGTCAAAGTGGCGATTTCCTAG
>54329U267730/680/c14123
-TGTATGTATGTATGTATTTATTTATGTATTTATTTTTGAGACGGAGTTTCGCTCTTGTTGCTCAGACTGGAGTGCGATGGCGCAATCTCGGCTCACTGCAACCTCCGCTTCCCAGGTTCAAGCGATTCTCCTGCCTCAGCCTTCCTAGCAGCTGGGATTATAGGCATGTGCCACCGCGCCCGGCTAGTTTTGTATTTTCAATTGAGACGGGATTTCTCCATGTTGGTCGGGCTTGTCTCCAACTCCCGACTTCAGGTGATGCGTCCACCTCGGCATCCCAAAGTGACGGGATGACAGGCATGAGCCACCGCGCCCGGCGTATTGTATTGTATTGTATTGTATTGTATTGTATTGTATTGTATTGTATTGTATTGTATCGTATCGTATTGTATTGTATCCTATCGTATCCTATCGCATCCTATCGTATCGTATCTTATTGTATTGTAATGGGTTGTATTGACTTATTTTATTTAGTTAGTTACTTTTGTGTTATTTTATTTATTTATCTGTTTTGTTCGTTTTTGCTGATCAAAGGTCAATCAGACCCGGTCGTCAAAGTGGCGATTTCCTAG
>64136201036/551/cs2519
-TGTATGTATGTATGTATTTATTTATGTATTTATTTTTGAGACGGAGTTTCGCTCTTGTTGCTCAGACTGGAGTGCGATGGCGCAATCTCGGCTCACTGCAACCTCCGCTTCCCAGGTTCAAGCGATTCTCCTGCCTCAGCCTTCCTAGCAGCTGGGATTATAGGCATGTGCCACCGCGCCCGGCTAGTTTTGTATTTTCAATTGAGACGGGATTTCTCCATGTTGGTCGGGCTTGTCTCCAACTCCCGACTTCAGGTGATGCGTCCACCTCGGCATCCCAAAGTGACGGGATGACAGGCATGAGCCACCGCGCCCGGCGTATTGTATTGTATTGTATTGTATTGTATTGTATTGTATTGTATTGTATTGTATCGTATCGTATCGTATTGTATTGTATCCTATCGTATCCTATCGCATCCTATCGTATCGTATCTTATTGTATTGTATGG-GTTGTATTGACTTATTTTATTTAGTTAGTTACTTTTGTGTTATTTTATTTTATTTTCTGTTTGTTCGTTTTTGCCTGATCAAAGGTCAATCAGACCCGGTCGTCAAAGTGGCGATTTCCTAG
>64043200058/964/cs014266
-TGTATGTATGTATGTATTTATTTATGTATTTATTTTTGAGACGGAGTTTCGCTCTTGTTGCTCAGACTGGAGTGCGATGGCGCAATCTCGGCTCACTGCAACCT-CGCTTCCCAGGTTCAAGCGATTCTCCTGCCTCAGCCTTCCTAGCAGCTGGGATTATAGGCATGTGCCACCGCGCCCGGCTAGTTTTGTATTTTCAATTGAGACGGGATTTCTCCATGTTGGTCGGGCTTGTCTCCAACTCCCGACTTCAGGTGATGCGTCCACCTCGGCATCCCAAAGTGACGGGATGACAGGCATGAGCCACCGCGCCCGGCGTATTGTATTGTATTGTATTGTATTGTATTGTATTGTATTGTATTGTATTGTATTGTATCGTATCGTATTGTATTGTATCCTATCGTATCCTATCGCATCCTATCGTATCGTATCTTATTGTATTGTAATGGGTTGTATTGACTTATTTTATTTAGTTAGTTACTTTTGTGTTATTTTATTTATTTATCTGTTTGTTCGTTTTTGCCTGATCAAAGGTCAATCAGACCCGGTCGTCAAAGTGGCGATTTCCTAG
>54329U229823/063/c171-88
-TGTATGTATGTATGTATTTATTTATGTATTTATTTTTGAGACGGAGTTTCGCTCTTGTTGCTCAGACTGGAGTGCGATGGCGCAATCTCGGCTCACTGCAACCTCCGCTTCCCAGGTTCAAGCGATTCTCCTGCCTCAGCCTTCCTAGCAGCTGGGATTATAGGCATGTGCCACCGCGCCCGGCTAGTTTTGTATTTTCAATTGAGACGGGATTTCTCCATGTTGGTCGGGCTTGTCTCCAACTCCCAACTTCAGGTGATGCGTCCACCTCGGCATCCCAAAGTGACGGGATGACAGGCATGAGCCACCGCGCCCGGCCTATTGTATTGTATTGTATTGTATTGTATTGTATTGTATTGTATTGTATTGTATCGTATCGTATCGTATTGTATTGTATCCTATCGTATCCTATCGCATCCTATCGTATCGTATCTTATTGTATTGTAATGGGTTGTATTGACTTATTTTATTTAGTTAGTTACTTTTGTGTTATTTTATTTATTTATCTGTTTGTTCGTTTTTGCCTGATCAAAGGTCAATCAGACCCAGTCGTCAAAGTGGCGATTTCCTAG
>64076211125/655/cs85-40
-TGTATGTATGTATGTATTTATTTATGTATTTATTTTTGAGAC-GAGTTTCGCTCTTGTTGCTCAGACTGGAGTGCGATGGCGCAATCTCGGCTCACTGCAACCTCCGCTTCCCAGGTTCAAGCGATTCTCCTGCCTCAGCCTTCCTAGCAGCTGGGATTATAGGCATGTGCCACCGCGCCCGGCTAGTTTTGTATTTTCAATTGAGACGGGATTTCTCCATGTTGGTCGGGCTTGTCTCCAACTCCCGACTTCAGGTGATGCGTCCACCTCGGCATCCCAAAGTGACGGGATGACAGGCATGAGCCACCGCGCCCGGCGTATTGTATTGTATTGTATTGTATTGTATTGTATTGTATTGTATTGTATTGTATTGTATCGTATCGTATTGTATTGTATCCTATCGTATCCTATCGCATCCTATCGTATCGTATCTTATTGTATTGTAATGGGTTGTATTGACTTATTTTATTTAGTTAGTTACTTTTGTGTTATTTTATTTATTTATCTGTTTGTTCGTTTTTGCCTGATCAAAGGTCAATCAGACCCGGTCGTCAAAGTGGCGATTTCCTAG
>84081230018s22917/cs1975
-TGTATGTATGTATGTATTTATTTATGTATTTATTTTTGAGACGGAGTTTCGCTCTTGTTGCTCAGACTGGAGTGCGATGGCGCAATCTCGGCTCACTGCAACCTCCGCTTCCCAGGTTCAAGCGATTCTCCTGCCTCAGCCTTCCTAGCAGCTGGGATTATAGGCATGTGCCACCGCGCCCGGCTAGTTTGTATTTTCAATTTGAGACGGGATTTCTCCATGTTGGTCGGGCTTGTCTCCAACTCCCGACTTCAGGTGATGCGTCCACCTCGGCATCCCAAAGTGACGGGATGACAGGCATGAGCCACCGCGCCCGGCGTATTGTATTGTATTGTATTGTATTGTATTGTATTGTATTGTATTGTATTGTATTGTATCGTATCGTATTGTATTGTATCCTATCGTATCCTATCGCATCCTATAGTATCGTATCTTATTGTATTGTAATGGGTTGTATTGACTTATTTTATTTAGTTAGTTACTTTTGTGTTATTTTATTTATTTATCTGTTTGTTCGTTTTTGCCTGATCAAAGGTCAATCAGACCCTGTCGTCAAAGTGGCGATTTCCTAG
>84081231242s32165/cs06-132
-TGTATGTATGTATGTATTTATTTATGTATTTATTTTTGAGACGGAGTTTCGCTCTTGTTGCTCAGACTGGAGTGCGATGGCGCAATCTCGGCTCACTGCAACCTCCGCTTCCCAGGTTCAAGCGATTCTCCTGCCTCAGCCTTCCTAGCAGCTGGGATTATAGGCATGTGCCACCGCGCCCGGCTAGTTTTGTATTTTCAATTGAGACGGGATTTCTCCATGTTGGTCGGGCTTGTCTCCAACTCCCGACTTCAGGTGATGCGTCCACCTCGGCATCCCAAAGTGACGGGATGACAGGCATGAGCCACCGCGCCCGGCGTATTGTATTGTATTGTATTGTATTGTATTGTATTGTATTGTAT-GTATTGTATTGTATCGTATCGTATTGTATTGTATCCTATCGTATCCTATCGCATCCTATCGTATCGTATCTTATTGTATTGTAATGGGTTGTATTGACTTATTTTATTTAGTTAGTTACTTTTGTGTTATTTTATTTATTTATCTGTTTGTTCGTTTTTGCCTGATCAAAGGTCAATCAGACCCGGTCGTCAAAGTGGCGATTTCCTAG
>64136212032/735/cs412164
-TGTATGTATGTATGTATTTATTTATGTATTTATTTTTGAGACGGAGTTTCGCTCTTGTTGCTCAGACTGGAGTGCGATGGCGCAATCTC-GCTCACTGCAACCTCCGCTTCCCAGGTTCAAGCGATTCTCCTGCCTCAGCCTTCCTAGCAGCTGGGATTATAGGCATGTGCCACCGCGCCCGGCTAGTTTTGTATTTTCAATTGAGACGGGATTTCTCCATGTTGGTCGGGCTTGTCTCCAACTCCCGACTTCAGGTGATGCGTCCACCTCGGCATCCCAAAGTGACGGGATGACAGGCATGAGCCACCGCGCCCGGCGTATTGTATTGTATTGTATTGTATTGTATTGTATTGTATTGTATTGTATTGTATCGTATCGTATCGTATTGTATTGTATCCTATCGTATCCTATCGCATCCTATCGTATCGTATCTTATTGTATTGTAATGGGTTGTATTGACTTATTTTATTTAGTTAGTTACTTTTGTGTTATTTTATTTATTTATCTGTTTGTTCGTTTTTGCCTGATCAAAGGTCAATCAGACCCGGTCGTCAAAGTGGCGATTTCCTAG
>84081231025s27094cs50-53
-TGTA-GTATGTATGTATTTATTTATGTATTTATTTTTGAGACGGAGTTTCGCTCTTGTTGCTCAGACTGGAGTGCGATGGCGCAATCTCGGCTCACTGCAACCTCCGCTTCCCAGGTTCAAGCGATTCTC-TGCCTCAGCCTTCCTAGCAGCTGGGATTATAGGCATGTGCCACCGCGCCCGGCTAGTTTTGTATTTTCAATTGAGACGGGATTTCTCCATGTTGGTCGGGCTTGTCTCCAACTCCCGACTTCAGGTGATGCGTCCACCTCGGCATCCCAAAGTGACGGGATGACAGGCATGAGCCACCGCGCCCGGCGTATTGTATTGTATTGTATTGTATTGTATTGTATTGTATTGTATTGTATTGTATTGTATCGTATCCTATTGTATTGTATCCTATCGTATCCTATCGCATCCTATCGTATCGTATCTTATTGTATTGTAATGGGTTGTATTGACTTATTTTATTTAGTTAGTTACTTTTGTGTTATTTTATTTATTTATCTGTTTGTTCGTTTTTGCCTGATCAAAGGTCAATCAGACCCGGTCGTCAAAGTGGCGATTTCCTAG
>84046230242s49364cs94-01
-TGTATGTATGTATGTATTTATTTATGTATTTATTTTTGAGACGGAGTTTCGCTCTTGTTGCTCAGACTGGAGTGCGATGGCGCAATCTCGGCTCACTGCAACCTCCGCTTCCCAGGTTCAAGCGATTCTCCTGCCTCAGCCTTCCTAGCAGCTGGGATTATAGGCATGTGCCACCGCGCCCGGCTAGTTTTGTATTTTCAATTGAGACGGGATTTCTCCATGTTGGTCGGGCTTGTCTCCAACTCCCGACTTCAGGTGATGCGTCCACCTCGGCATCCCAAAGTGACGGGATGACAGGCATGAGCCACCGCGCCCGGCG-ATTGTATTGTATTGTATTGTATTGTATTGTATTGTATTGTATTGTATTGTATTGTATCGTATCCTATTGTATTGTATCCTATCGTATCCTATCGCATCCTATCGTATCGTATCTTATTGTATTGTAATGGGTTGTATTGACTTATTTTATTTAGTTAGTTACTTTTGTGTTATTTTATTTATTTATCTGTTTGTTCTTTTTTGCCTGATCAAAGGTCAATCAGACCCGGTCGTCAAAGTGGCGATTTCCTAG
>84046232156s31055/cs0487
-TGTATGTATGTATGTATTTATTTATGTATTTATTTTTGAGACGGAGTTTCGCTCTTGTTGCTCAGACTGGAGTGCGATGGCGCAATCTCGGCTCACTGCAACCTCCGCTCCCCAGGTTCAAGCGATTCTCCTGCCTCAGCCTTCCTAGCAGCTGGGATTATAGGCATGTGCCACCGCGCCCGGCTAGTTTTGTATTTTCAATTGAGACGGGATTTCTCCATGTTGGTCGGGCTTGTCTCCAACTCCCGACTTCAGGTGATGCGTCCACCTCGGCATCCCAAAGTGACGGGATGACAGGCATGAGCCACCGCGCCCGGCCTATTGTATTGTATTGTATTGTATTGTATTGTATTGTATTGTATTGTATTGTATCGTATCGTATCGTATTGTATTGTATCCTATCGTATCCTATCGCATCCTATCGTATCGTATCTTATTGTATTGTAATGGGTTGTATTGACTTATTTTATTTAGTTAGTTACTTTTGTGTTATTTTATTTATTTATCTGTTTGTTCGTTTTTGCCTGATCAAAGGTCAATCAGACCCAGTCGTCAAAGTGGCGATTTCCTAG
>64043200111/1093/c42-9
-TGTATGTATGTATGTATTTATTTATGTATTTATTTTTGAGACGGAGTTTCGCTCTTGTTGCTCAGACTGGAGTGCGATGGCGCAATCTCGGCTCACTGCAACCTCCGCTTCCCAGGTTCAAGCGATTCTCCTGCCTCAGCCTTCCTAGCAGCTGGGATTATAGGCATGTGCCACCGCGCCCGGCTAGTTTTGTATTTTCAATTGAGACGGGATTTCTCCATGTTGGTCGGGCTTGTCTCCAACTCCCGACTTCAGGTGATGCGTCCACCTCGGCATCCCAAAGTGACGGGATGACAGGCATGAGCCACCGCGCCCGGC-TATTGTATTGTATTGTATTGTATTGTATTGTATTGTATTGTATTGTATTGTATTGTATCGTATCGTATTGTATTGTATCCTATCGTATCCTATCGCATCCTATCGTATCGTATCTTATTGTATTGTAATGGGTTGTATTGACTTATTTTATTTAGTTAGTTACTTTTGTGTTATTTTATTTATTTATCTGTTTGTTCGTTTTTGCCTGATCAAAGGTCAATCAGACCCGGTCGTCAAAGTGGCGATTTCCTAG
>64136201009/852/cs689141
-TGTATGTATGTATGTATTTATTTATGTATTTATTTTTGAGACGGAGTTTCGCTCTTGTTGCTCAGACTGGAGTGCGATGGCGCAATCTCGGCTCACTGCAACCTCCGCTTCCCAGGTTCAAGCGATTCTCCTGCCTCAGCCTTCCTAGCAGCTGGGATTATAGGCATGTGCCACCGCGCCCGGCTAGTTTTGTATTTTCAATTGAGACGGGATTTCTCCATGTTGGTCGGGCTTGTCTCCAACTCCCGACTTCAGGTGATGCGTCCACCTCGGCATCCCAAAGTGACGGGATGACAGGCATGAGCCACCGCGCCCGGCCTATTGTATTGTATTGTATTGTATTGTATTGTATTGTATTGTATTGTATTGTATTGTATCGTATCGTATTGTATTGTATCCTATCGTATCCTATCGCATCCTATCGTATCGTATCTTATTGTATTGTAATGGGTTGTATTGACTTATTATATTTAGTTAGTTACTTTTGTGTTATTTTATTTATTTATCTGTTTGTTCGTTTTTGCCTGATCAAAGGTCAATCAGACCCGGTCGTCAAAGTGGCGATTTCCTAG
>64076201011/1091/c236-33
-TGTATGTATGTATGTATTTATTTATGTATTTATTTTTGAGACGGAGTTTCGCTCTTGTTGCTCAGACTGGAGTGCGATGGCGCAATCTCGGCTCACTGCAACCTCCGCTTCCCAGGTTCAAGCGATTCTCCTGCCTCAGCCTTCCTAGCAGCTGGGATTATAGGCATGTGCCACCGCGCCCGGCTAGTTTTGTATTTTCAATTGAGACGGGATTTCTCCATGTTGGTCGGGCTTGTCTCCAACTCCCGACTTCAGGTGATGCGTCCACCTCGGCATCCCAAAGTGACGGGATGACAGGCATGAGCCACCGCGCCCGGCGTATTGTATTGTATTGTATTGTATTGTATTGTATTGTATTGTATTGTATTGTATTGTATCGTATCGTATTGTATTGTATCCTATCGTATCCTATCGCATCCTATCGTATCGTATCTTATTGTATTGTAATGGGTTGTATTGACTTATTTTATTTAGTTAGTTACTTTTGTGTTATTTTATTTA-TTATCTGTTTGTTCGTTTTTGCCTGATCAAAGGTCAATCAGACCCGGTCGTCAAAGTGGCGATTTCCTAG
>84081231215s22550/cs6585
-TGTATGTATGTATGTATTTATTTATGTATTTATTTTTGAGACGGAGTTTCGCTCTTGTTGCTCAGACTGGAGTGCGATGGCGCAATCTCGGCTCACTGCAACCTCCGCTTCCCAGGTTCAAGCGATTCTCCTGCCTCAGCCTTCCTAGCAGCTGGGATTATAGGCATGTGCCACCGCGCCCGGCTAGTTTTGTATTTTCAATTGAGACGGGATTTCTCCATGTTGGTCGGGCTTGTCTCCAACTCCCGACTTCAGGTGATGCGTCCACCTCGGCATCCCAAAGTGACGGGATGACAGGCATGAGCCACCGCGCCCGGCGTATTGTAT-TGTTTGTATTGTATTGTATTGTATTGTATTGTATTGTATTGTATTGTATCGTATCGTATTGTATTGTATCCTATCGTATCCTATCGCATCCTATCGTATCGTATCTTATTGTATTGTAATGGGTTGTATTGACTTATTTTATTTAGTTAGTTACTTTTGTGTTATTTTATTTATTTATCTGTTTGTTCGTTTTTGCCTGATCAAAGGTCAATCAGACCCGGTCGTCAAAGTGGCGATTTCCTAG
>64012192135/295/cs281143
-TGTATGTATGTATGTATTTATTTATGTATTTATTTTTGAGACGGAGTTTCGCTCTTGTTGCTCAGACTGGAGTGCGATGGCGCAATCTCGGCTCACTGCAACCTCCGCTTCCCAGGTTCAAGCGATTCTCCTGCCTCAGCCTTCCTAGCAGCTGGGATTATAGGCATGTGCCACCGCGCCCGGCTAGTTTTGTATTTTCAATTGAGACGGGATTTCTCCATGTTGGTCGGGCTTGTCTCCAACTCCCGACTTCAGGTGATGCGTCCACCTCGGCATCCCAAAGTGACGGGATGACAGGCATGAGCCACCGCGCCCGGCGTATTGTATTGTATTGTATTGTATTGTATTGTATTGTATTGTATTGTATTGTATTGTATCGTATCGTATTGTATTGTATCCTATCGTATCCTATCGCATCCTATCGTATCGTATCTTATTGTATTGTAATGGGTTGTATTGACTTATTTTATTTAGTTAGTTACTTTTGTGTTATTTTATTTATTTATCTGTTTGTTCGTTTTTGCCTGATCAAAGGTCAATCAGACCCGGTCGTCAAAG-TGCGATTTCCTAG
>84046230256s42279cs127179
-TGTATGTATGTATGTATTTATTTATGTATTTATTTTTGAGACGGAGTTTCGCTCTTGTTGCTCAGACTGGAGTGCGATGGCGCAATCTCGGCTCACTGCAACCTCCGCTTCCCAGGTTCAAGCGATTCTCCTGCCTCAGCCTTCCTAGCAGCTGGGATTATAGGCATGTGCCACCGCGCCCGGCTAGTTTTGTATTTTCAATTGAGACGGGATTTCTCCATGTTGGTCGGGCTTGTCTCCAACTCCCGACTTCAGGTGATGCGTCCACCTCGGCATCCCAAAGTGACGGGATGACAGGCATGAGCCACCGCGCCCGGCGTATTGTATTGTATTGTATTGTATTGTATTGTATTGTATTGTATTGTATTGTATCGTATCGTATCGTATTGTATTGTATCCTATCGTATCCTATCGCATCCTATCGTATCGTATCTTATTTTATTGTAATGG-GTGTATTGACTTATTTTATTTAGTTAGTTACTTTTGTGTTATTTTATTTATTTATCTGTTTGTTCGTTTTTGCCTGATCAAAGGTCAATCAGACCCGGTCGTCAAAGTGGCGATTTCCTAG
>54329U239013/149/c26-3
-TGTATGTATGTATGTATTTATTTATGTATTTATTTTTGAGACGGAGTTTCGCTCTTGTTGCTCAGACTGGAGTGCGATGGCGCAATCTCGGCTCACTGCAACCTCCGCTTCCCAGGTTCAAGCGATTCTCCTGCCTCAGCCTTCCTAGCAGCTGGGATTATAGGCATGTGCCACCGCGCCCGGCTAGTTTTGTATTTTCAATTGAGACGGGATTTCTCCATGTTGGTCGGGCTTGTCTCCAACTCCGACTTCAGGGTGATGCGTCCACCTCGGCATCCCAAAGTGACGGGATGACAGGCATGAGCCACCGCGCCCGGCCTATTGTATTGTATTGTATTGTATTGTATTGTATTGTATTGTATTGTATTGTATTGTATCGTATCGTATTGTATTGTATCCTATCGTATCCTATCGCATCCTATCGTATCGTATCTTATTGTATTGTAATGGGTTGTATTGACTTATTTTATTTAGTTAGTTACTTTTGTGTTATTTTATTTATTTATCTGTTTGTTCGTTTTTGCCTGATCAAAGGTCAATCAGACCCAGTCGTCAAAGTGGCGATTTCCTAG
>54329U272825/118/c191-99
-TGTATGTATGTATGTATTTATTTATGTATTTATTTTTGAGACGGAGTTTCGCTCTTGTTGCTCAGACTGGAGTGCGATGGCGCAATCTCGGCTCACTGCAACCTCCGCTTCCCAGGTTCAAGCGATTCTCCTGCCTCAGCCTTCCTAGCAGCTGGGATTATAGGCATGTGCCACCGCGCCCGGCTAGTTTTGTATTTTCAATTGAGACGGGATTTCTCCATGTTGGTCGGGCTTGTCTCCAACTCCCGACTTCAGGTGATGCGTCCACCTCGGCATCCCAAAGTGACGGGATGACAGGCATGAGCCACCGCGCCCGGCGTATTGTATTGTATTGTATTGTATTGTATTGTATTGTATTGTATTGTATTGTATTGTATCGTATCGTATTGTATTGTATCCTATCGTATCCTATCGCATCCTATCGTATCGTATCTTATTGTATTGTAATGGGTTGTATTGACTTATTTTATTTAGTTAGTTACTTTTGTGTAATTTTATTGATTTATCTGTTTGTTCGTTTTTGCCTGATCAAAGGTCAATCAGACCCAGTCGTCAAAGTGGCGATTTCCTAG
>64076211203/26/cc57764
-TGTATGTATGTATGTATTTATTTATGTATTTATTTTTGAGACGGAGTTTCGCTCTTGTTGCTCAGACTGGAGTGCGATGGCGCAATCTCGGCTCACTGCAACCTCCGCTTCCCAGGTTCAAGCGATTCTCCTGCCTCAGCCTTCCTAGCAGCTGGGATTATAGGCATGTGCCACCGCGCCCGGCTAGTTTTGTATTTTCAATTGAGACGGGATTTCTCCATGTTGGTCGGGCTTGTCTCCAACTCCCGACTTCAGGTGATGCGTCCACCTCGGCATCCCAAAGTGACGGGATGACAGGCATGAGCCACCGCGCCCGGCGTATTGTATTGTATTGTATTGTATTGTATTGTATTGTATTGTATTGTATTGTATTGTATCGTATCGTATTGTATTGTATCCTATCGTATCCTATCGCATCCTATCGTATCGTATCTTATTGTATTGTAATGG-TTGTATTGACTTATTTTATTTAGTTAGTTACTTTTGTGTTATTTTATTTATTTATCTGTTTGTTCGTTTTTGCCTGATCAAAGGTCAATCAGACCCGGTCGTCAAAGTGGCGATTTCCTAG
>84046230242s43089cs137189
-TGTATGTATGTATGTATTTATTTATGTATTTATTTTTGAGACGGAGTTTCGCTCTTGTTGCTCAGACTGGAGTGCGATGGCGCAATCTCGGCTCACTGCAACCTCCGCTTCCCAGGTTCAAGCGATTCTCCTGCCTCAGCCTTCCTAGCAGCTGGGATTATAGGCATGTGCCACCGCGCCCGGCTAGTTTTGTATTTTCAATTGAGACGGGATTTCTCCATGTTGGTCGGGCTTGTCTCCAACTCCCGACTTCAGGTGATGCGTCCACCTCGGCATCCCAAAGTGACGGGATGACAGGCATGAGCCACCGCGCCCGGCGTATTGTATTGTATTGTATTGTA-TGTATTGTATTGTATTGTATTGTATTGTATTGTATCGTATCGTATTGTATTGTATCCTATCGTATCCTATCGCATCCTATCGTATCGTATCTTATTGTATTGTAATGGGTTGTATTGACTTATTTTATTTAGTTAGTTACTTTTGTGTTATTTTATTTATTTATCTGTTTGTTCGTTTTTGCCTGATCAAAGGTCAATCAGACCCGGTCGTCAAAGTGGCGATTTCCTAG
>64043201246/1928/c80289
-TGTATGTATGTATGTATTTATTTATGTATTTATTTTTGAGACGGAGTTTCGCTCTTGTTGCTCAGACTGGAGTGCGATGGCGCAATCTCGGCTCACTGCAACCTCCGCTTCCCAGGTTCAAGCGATTCTCCTGCCTCAGCCTTCCTAGCAGCTGGGATTATAGGCATGTGCCACCGCGCCCGGCTAGTTTTGTATTTTCAATTGAGACGGGATTTCTCCATGTTGGTCGGGCTTGTCTCCAACTCCCGACTTCAGGTGATGCGTCCACCTCGGCATCCCAAAGTGACGGGATGACAGGCATGAGCCACCGCGCCCGGCGTATTGTATTGTATTGTATTGTATTGTATTGTATTGTATTGTATTGTATTGTATTGTATCGTATCGTATTGTATTGTATCCTATCGTATCCTATCGCATCCTATCGTATCGTATCTTATTGTATTGTAATGGGTTGTATTGACTTATTTTATTTAGTTAGTTACTTTTGTGTTATTTTATTTATTTATCTGTTTGTTCGTTTTTGCCTGATCAAAGGTCAATCCAGACCGGTCGTCAAAGTGGCGATTTCCTAG
>64043200128/1961/c103-11
-TGTATGTATGTATGTATTTATTTATGTATTTATTTTTGAGACGGAGTTTCGCTCTTGTTGCTCAGACTGGAGTGCGATGGCGCAATCTCGGCTCACTGCAACCTCCGCTTCCCAGGTTCAAGCGATTCTCCTGCCTCAGCCTTCCTAGCAGCTGGGATTATAGGCATGTGCCACCGCGCCCGGCTAGTTTTGTATTTTCAATTGAGACGGGATTTCTCCATGTTGGTCGGGCTTGTCTCCAACTCCCGACTTCAGGTGATGCGTCCACCTCGGCATCCCAAAGTGACGGGATGACAGGCATGAGCCACCGCGCCCGGCGTATTGTATTGTATTGTATTGTATTGTATTGTATTGTATTGTATTGTATTGTATTGTATTGTATCGTATTGTATTGTATCCTATCGTATCCTATCGCATCCTATCGTATCGTATCTTATTGTATTGTAATGGGTTGTATTGACTTATTTTATTTAGTTAGTTACTTTTGTGTTATTTTATTGATTTATCTGTTTGTTCGTTTTTGCCTGATCAAAGGTCAATCAGACCCGGTCGTCAAAGTGGCGATTTCCTAG
>64076201059/434/cs87-44
-TGTATGTATGTATGTATTTATTTATGTATTTATTTTTGAGACGGAGTTTCGCTCTTGTTGCTCAGACTGGAGTGCGATGGCGCAATCTCGGCTCACTGCAACCTCCGCTTCCCAGGTTCAAGCGATTCTCCTGCCTCAGCCTTCCTAGCAGCTGGGATTATAGGCATGTGCCACCGCGCCCGGCTAGTTTTGTATTTTCAATTGAGACGGGATTTCTCCATGTTGGTCGGGCTTGTCTCCAACTCCCGACTTCAGGTGATGCGTCCACCTCGGCATCCCAAAGTGACGGGATGACAGGCATGAGCCACCGCGCCCGGCCTATTGTATTGTATTGTATTGTATTGTATTGTATTGTATTGTATTGTATTGTATCGTATCGTATCGTATTGTATTGTATCCTATCGTATCCTATCGCATCCTATCGTATCGTATCTTATTGTATTGTAATGGGTTGTAATGACTTATTTTATTTAGTTAGTTACTTTTGTGTTATTTTATTTATTTATCTGTTTGTTCGTTTTTGCCTGATCAAAGGTCAATCAGACCCAGTCGTCAAAGTGGCGATTTCCTAG
>64043211036/554/cs391253
-TGTATGTATGTATGTAT-TATTTATGTATTTATTTTTGAGACGGAGTTTCGCTCTTGTTGCTCAGACTGGAGTGCGATGGCGCAATCTCGGCTCACTGCAACCTCCGCTTCCCAGGTTCAAGCGATTCTCCTGCCTCAGCCTTCCTAGCAGCTGGGATTATAGGCATGTGCCACCGCGCCCGGCTAGTTTTGTATTTTCAATTGAGACGGGATTTCTCCATGTTGGTCGGGCTTGTCTCCAACTCCCGACTTCAGGTGATGCGTCCACCTCGGCATCCCAAAGTGACGGGATGACAGGCATGAGCCACCGCGCCCGGCGTATTGTATTGTATTGTATTGTATTGTATTGTATTGTATTGTATTGTATTGTATTGTATCGTATCGTATTGTATTGTATCCTATCGTATCCTATCGCATCCTATCGTATCGTATCTTATTGTATTGTAATGGGTTGTATTGACTTATTTTATTTAGTTAGTTACTTTTGTGTTTTTTTATTTATTTATCTGTTTGTTCGTTTTTGCCTGATCAAAGGTCAATCAGACCCGGTCGTCAAAGTGGCGATTTCCTAG
>64076201019/264/cs97-51
-TGTATGTATGTATGTATTTATTTATGTATTTATTTTTGAGACGGAGTTTCGCTCTTGTTGCTCAGACTGGAGTGCGATGGCGCAATCTCGGCTCACTGCAACCTCCGCTTCCCAGGTTCAAGCGATTCTCCTGCCTCAGCCTTCCTAGCAGCTGGGATTATAGGCATGTGCCACCGCGCCCGGCTAGTTTTGTATTTTCAATTGAGACGGGATTTCTCCATGTTGGTCGGGCTTGTCTCCAACTCCCGACTTCAGGTGATGCGTCCACCTCGGCATCCCAAAGTGACGGGATGACAGGCATGAGCCACCGCGCCCGGCCTATTGTATTGTATTGTATTGTATTGTATTGTATTGTATTGTATTGTATTGTATCGTATCGTATCGTATTGTATTGTATCCTATCGTATCCTATCGCATCCTATCGTATCGTATCTTATTGTATTGTAATGGGTTGTATTGACTTATTTTATTTAGTTAGTTACTTTTGTGTTATTTTATTTATTTATCTGTTTGTTCGTTTTTGCCTGATCAAA-GTCAATCAGACCCAGTCGTCAAAGTGGCGATGTCCTAG
>54329U275405/2871cs108160
-TGTATGTATGTATGTATTTATTTATGTATTTATTTTTGAGACGGAGTTTCGCTCTTGTTGCTCAGACTGGAGTGCGATGGCGCAATCTCGGCTCACTGCAACCTCCGCTTCCCAGGTTCAAGCGATTCTCCTGCCTCAGCCTTCCTAGCAGCTGGGATTATAGGCATGTGCCACCGCGCCCGGCTAGTTTTGTATTTTCAATTGAGACGGGATTTCTCCATGTTGGTCGGGCTTGTCTCCAACTCCCGACTTCAGGTGATGCGTCCACCTCGGCATCCCAAAGTGACGGGATGACAGGCATGAGCCACCGCGCCCGGCGTATTGTATTGTATTGTATTGTATTGTATTGTATTGTATTGTATTGTATTGTATTGTATCGTATCGTATTGTATTGTATCCTATCGTATCCTATCGCATCCTATCGTATCGTATCTTATTGTATTGTAATGGGTTGTATTGACTTATTTTATTTAGTTAGTTACTTTG-TGTTATTTTATTTATTTATCTGTTTGTTCGTTTTTGCCTGATCAAAGGTCAATCAGACCCGGTCGTCAAAGTGGCGATTTCCTAG
>64076213124/938/cs06-60
-TGTATGTATGTATGTATGTATTATGTATTTATTTTTTGAGACGGAGTTTCGCTCTTGTTGCTCAGACTGGAGTGCGATGGCGCAATCTCGGCTCACTGCAACCTCCGCTTCCCAGGTTCAAGCGATTCTCCTGCCTCAGCCTTCCTAGCAGCTGGGATTATAGGCATGTGCCACCGCGCCCGGCTAGTTTTGTATTTTCAATTGAGACGGGATTTCTCCATGTTGGTCGGGCTTGTCTCCAACTCCCGACTTCAGGTGATGCGTCCACCTCGGCATCCCAAAGTGACGGGATGACAGGCATGAGCCACCGCGCCCGGCGTATTGTATTGTATTGTATTGTATTGTATTGTATTGTATTGTATTGTATTGTATTGTATCGTATCGTATTGTATTGTATCCTATCGTATCCTATCGCATCCTATCGTATCGTATCTTATTGTATTGTAATGGGTTGTATTGACTTATTTTATTTAGTTAGTTACTTTTGTGTTATTTTATTTATTTATCTGTTTGTTCGTTTTTGCCTGATCAAAGGTCAATCAGACCCGGTCGTCAAAGTGGCGATTTCCTAG
>64136212141/552/cs268110
-TGTATGTATGTATGTATTTATTTATGTATTTATTTTTGAGACGGAGTTTCGCTCTTGTTGCTCAGACTGGAGTGCGATGGCGCAATCTCGGCTCACTGCAACCTCCGCTTCCCAGGTTCAAGCGATTCTCCTGCCTCAGCCTTCCTAGCAGCTGGGATTATAGGCATGTGCCACCGCGCCCGGCTAGTTTTGTATTTTCAATTGAGACGGGATTTCTCCATGTTGGTCGGGCTTGTCTCCAACTCCCGACTTCAGGTGATGCGTCCACCTCGGCATCCCAAAGTGACGGGATGACAGGCATGAGCCACCGCGCCCGGCGTATTGTATTGTA-TGTATTGTATTGTATTGTATTGTATTGTATTGTATTGTATCGTATCGTATCGTATTGTATTGTATCCTATCGTATCCTTTCGCATCCTATCGTATCGTATCTTATTGTATTGTAATGGGTTGTATTGACTTATTTTATTTAGTTAGTTACTTTTGTGTTATTTTATTTATTTATCTGTTTGTTCGTTTTTGCCTGATCAAAGGTCAATCAGACCCGGTCGTCAAAGTGGCGATTTCCTAG
>84081232011s21452/cs18-253
-TGTATGTATGTATGTATTTATTTATGTATTTATTTTTGAGACGGAGTTTCGCTCTTGTTGCTCAGACTGGAGTGCGATGGCGCAATCTCGGCTCACTGCAACCTCCGCTTCCCAGGTTCAAGCGATTCTCCTGCCTCAGCCTTCCTAGCAGCTGGGATTATAGGCATGTGCCACCGCGCCCGGCTAGTTTTGTATTTTCAATTGAGACGGGATTTCTCCATGTTGGTCGGGCTTGTCTCCAACTCCCGACTTCAGGTGATGCGTCCACCTCGGCATCCCAAAGTGACGGGATGACAGGCATGAGCCACCGCGCCCGGCGTATTGTATTGTATTGTATTGTATTGTATTGTATTGTATTGTATTGTATTGTATTGTATCGTATCGTAT-GTATTGTATCCTATCGTATCCTATCGCATCCTATCGTATCGTATCTTATTGTATTGTAATGGGTTGTATTGACTTATTTTATTTAGTTAGTTACTTTTGTGTTATTTTATTTATTTATCTGTTTGTTCGTTTTTGCCTGATCAAAGGTCAATCAGACCCGGTCGTCAAAGTGGCGATTTCCTAG
>64136201253/99/cc187-64
-TGTATGTATGTATGTATTTATTTATGTATTTATTTTTGAGACGGAGTTTCGCTCTTGTTGCTCAGACTGGAGTGCGATGGCGCAATCTCGGCTCACTGCAACCTCCGCTTCCCAGGTTCAAGCGATTCTCCTGCCTCAGCCTTCCTAGCAGCTGGGATTATAGGCATGTGCCACCGCGCCCGGCTAGTTTTGTATTTTCAATTGAGACGGGATTTCTCCATGTTGGTCGGGCTTGTCTCCAACTCCCGACTTCAGGTGATGCGTCCACCTCGGCATCCCAAAGTGACGGGATGACAGGCATGAGCCACC-CGCCCGGCGTATAGTATTGTATTGTATTGTAATGTATTGTATTGTATTGTATTGTATTGTATTGTATCGTATCGTATTGTATTGTATCCTATCGTATCCTATCGCATCCTATCGTATCGTATCTTATTGTATTGTAATGGGTTGTATTGACTTATTTTATTTAGTTAGTTACTTTTGTGTTATTTTATTTATTTATCTGTTTGTTCGTTTTTGCCTGATCAAAGGTCAATCAGACCCGGTCGTCAAAGTGGCGATTTCCTAG
>64136201124/863/cs651113
-TGTATGTATGTATGTATTTATTTATGTATTTATTTTTGAGACGGAGTTTCGCTCTTGTTGCTCAGACTGGAGTGCGATGGCGCAATCTCGGCTCACTGCAACCTCCGCTTCCCAGGTTCAAGCGATTCTCCTGCCTCAGCCTTCCTAGCAGCTGGGATTATAGGCATGTGCCACCGCGCCCGGCTAGTTTTGTATTTTCAATTGAGACGGGATTTCTCCATGTTGGTCGGGCTTGTCTCCAACTCCCGACTTCAGGTGATGCGTCCACCTCGGCATCCCAAAGTGACGGGATGACAGGCATGAGCCACCGCCCC-GGGGTATTGTATTGTTATGTATTGTATTGTATTGTATTGTATTGTATTGTATTGTATTGTATCGTATCCTATTGTTTTGTATCCTATCGTATCCTATCGCATCCTATCGTATCGTATCTTATTGTATTGTAATGGGTTGTATTGACTTATTTTATTTAGTTAGTTACTTTTGTGTTATTTTATTTATTTATCTGTTTGTTCGTTTTTGCCTGATCAAAGGTCAATCAGACCCGGTCGTCAAAGTGGCGATTTCCTAG
>54329U279242/3283cs18-20
-TGTATGTATGTATGTATTTATTTATGTATTATTT-TTGAGACGGAGTTTCGCTCTTGTTGCTCAGACTGGAGTGCGATGGCGCAATCTCGGCTCACTGCAACCTCCGCTTCCCAGGTTCAAGCGATTCTCCTGCCTCAGCCTTCCTAGCAGCTGGGATTATAGGCATGTGCCACCGCGCCCGGCTAGTTTTGTATTTTCAATTGAGACGGGATTTCTCCATGTTGGTCGGGCTTGTCTCCAACTCCCGACTTCAGGTGATGCGTCCACCTCGGCATCCCAAAGTGACGGGATGACAGGCATGAGCCACCGCGCCCGGCGTATTGTATTGTATTGTATTGTATTGTATTGTATTGTATTGTATTGTATTGTATCGTATCGTATCGTATTGTATTGTATCCTATCGTATCCTATCGCATCCTATCGTATCGTATCTTATTGTATTGTAATGGGTTGTATTGACTTATTTTATTTAGTTAGTTACTTTTGTGTTATTTTATTTATTTATCTGTTTGTTCGTTTTTGCCTGATCAAAGGTCAATCAGACCCGGTCGTCAAAGTGGCGATTTCCTAG
>64136212133/100/cs73-36
-TGTATGTATGTATGTATTTATTTATGTATTTATTTTTGAGACGGAGTTTCGCTCTTGTTGCTCAGACTGGAGTGCGATGGCGCAATCTCGGCTCACTGCAACCTCCGCTTCCCAGGTTCAAGCGATTCTCCTGCCTCAGCCTTCCTAGCAGCTGGGATTATAGGCATGTGCCACCGCGCCCGGCTAGTTTTGTATTTTCAATTGAGACGGGATTTCTCCATGTTGGTCGGGCTTGTCTCCAACTCCCGACTTCAGGTGATGCGTCCACCTCGGCATCCCAAAGTGACGGGATGACAGGCATGAGCCACCGCGCCCGGCGTATTGTATTGTATTGTATTGTATTGTATTGTATTGTATTGTATTGTATTGTATCGTATCGTATCGTATTGTATTGTATCCTATCGTATCCTATCGCATCCTATCGTATCGTATCTTATTGTATTGTAATGGGTTGTATTGACTTATTTTATTT-GTTAGTTACTTTTGTGTTATTTATTTTATTTATCTGTTTGTTCGTTTTTGCCTGATCAAAGGTCAATCAGACCCGGTCGTCAAAGTGGCGATTTCCTAG
>84046230256s41800/cs1331
-TGTATGTATGTATGTATTTATTTATGTATTTATTTTTGAGACGGAGTTTCGCTCTTGTTGCTCAGACTGGAGTGCGATGGCGCAATCTCGGCTCACTGCAACCTCCGCTTCCCAGGTTCAAGCGATTCTCCTGCCTCAGCCTTCCTAGCAGCTGGGATTATAGGCATGTGCCACCGCGCCCGGCTAGTTTTGTATTTTCAATTGAGACGGGATTTCTCCATGTTGGTCGGGCTTGTCTCCAACTCCCGACTTCAGGTGATGCGTCCACCTCGGCATCCCAAAGTGACGGGATGACAGGCATGAGCCACCGCGCCCGGCCTATTGTATTGTATTGTATTGTATTGTATTGTATTGTATTGTATTGTATTGTATTGTATCGTATCGTATTGTATTGTATCCTATCGTATCCTATCGCATCCTATCGTATCGTATCTTATTGTATTGTAATGGGTTGTATTGACTTATTTTATTTAGTTAGTTACTTTTGTGTTATTTTATTTATTTATCTGTTTGTTCGTTTTTGCCTGATCAAAGGTCAATCAGAC-CGGTCGTCAAAGTGGCGATTTCCTAG
>84046230242s42254/cs2-42
-TGTATGTATGTATGTATTTATTTATGTATTTATTTTTGAGACGGAGTTTCGCTCTTGTTGCTCAGACTGGAGTGCGATGGCGCAATCTCGGCTCACTGCAACCTCCGCTTCCCAGGTTCAAGCGATTCTCCTGCCTCAGCCTTCCTAGCAGCTGGGATTATAGGCATGTGCCACCGCGCCCGGCTAGTTTTGTATTTTCAATTGAGACGGGATTTCTCCATGTTGGTCGGGCTTGTCTCCAACTCCCGACTTCAGGTGATGCGTCCACCTCGGCATCCCAAAGTGACGGGATGACAGGCATGAGCCACCGCGCCCGGCGTATTGTATTGTATTGTATTGTATTGTATTGTATTGTATTGTATTGTATTGTATTGTATCGTATCGTATTGTATTGTATCCTATCGTATCCTATCGCATCCTATCGTATCGTATCTTATTGTATTGTAATGGG-TGTATTGACTTATTTTATTTAGTTAGTTACTTTTGTGTTATTTTATTTATTTATCTGTTTGTTCGTTTTTGCCTGATCAAAGGTCAATCAGACCCGGTCGTCAAAGTGGCGATTTCCTAG
>84081231059s11753/cs10-273
-TGTATGTATGTATGTATTTATTTATGTATTTTATTTTGAGACGGAGTTTCGCTCTTGTTGCTCAG-CTGGAGTGCGATGGCGCAATCTCGGCTCACTGCAACCTCCGCTTCCCAGGTTCAAGCGATTCTCCTGCCTCAGCCTTCCTAGCAGCTGGGATTATAGGCATGTGCCACCGCGCCCGGCTAGTTTTGTATTTTCAATTGAGACGGGATTTCTCCATGTTGGTCGGGCTTGTCTCCAACTCCCGACTTCAGGTGATGCGTCCACCTCGGCATCCCAAAGTGACGGGATGACAGGCATGAGCCACCGCGCCCGGCGTATTGTAATGTATTGTATTGTATTGTATTGTATTGTATTGTATTGTATTGTATTGTATCGTATCGTATTGTATTGTATCCTATCGTATCCTATCGCATCCTATCGTATCGTATCTTATTGTATTGTAATGGGTTGTATTGACTTATTTTATTTAGTTAGTTACTTTTGTGTTATTTTATTTATTTATCTGTTTGTTCGTTTTTGCCTGATCAAAGGTCAATCAGACCCGGTCGTCAAAGTGGCGATTTCCTAG
>84081231215s21942/cs35-426
-TGTATGTATGTATGTATTTATTTATGTATTTATTTTTGAGACGGAGTTTCGCTCTTGTTGCTCAGACTGGAGTGCGATGGCGCAATCTCGGCTCACTGCAACCTCCGCTTCCCAGGTTCAAGCGATTCTCCTGCCTCAGCCTTCCTAGCAGCTGGGATTATAGGCATGTGCCACCGCGCCCGGCTAGTTTTGTATTTTCAATTGAGACGGGATTTCTCCATGTTGGTCGGGCTTGTCTCCAACTCCCGACTTCAGGTGATGCGTCCACCTCGGCATCCCAAAGTGACGGGATGACAGGCATGAGCCACCGCGCCCGGCGTATTGTATTGTATTGTATTGTATTGTATTGTATTGTATTGTATTGTATTGTATTGTATCGTATCGTATTGTATTGTATCCTATCGTATCCTATCGCATCCTATCGTATCGTATCTTATTGTATTGTAATGGGTTGTATTGACTTATTTTATTTAGTTAGTTACTTTTGTGTTTATTTATTTATTTATCTGTTTGTTCGTTTTTGCCTGATCAAAGGTCAATCAGACCCGGTCGTCAAAGTGGCGATTTCCTAG
>64136201142/267/cs250112
-TGTATGTATGTATGTATTTATTTATGTATTTATTTTTGAGACGGAGTTTCGCTCTTGTTGCTCAGACTGGAGTGCGATGGCGCAATCTCGGCTCACTGCAACCTCCGCTTCCAAGGTTCAAGCGATTCTCCTGCCTCAGCCTTCCTAGCAGCTGGGATTATAGGCATGTGCCACCGCACCCGGCTAGTTTTGTATTTTCAATTGAGACGGGATTTCTCCATGTTGGTCGGGCTTGTCTCCAACTCCCGACTTCAGGTGATGCGTCCACCTCGGCATCCCAAAGTGACGGGATGACAGGCATGAGCCACCGCGCCCGGCGTATTGTATTGTATTGTATTGTATTGTATTGTATTGTATTGTATTGTATTGTATTGTATCGTATCGTATTGTATTGTATCCTATCGTATCCTATCGCATCCTATCGTATCGTATCTTATTGTATTGTAATGGGTTGTATTGACTTATTTTATTTAGTTAGTTACTTTTGTGTTATTTTATTTATTTATCTGTTTGTTCGTTTTTGCCTGATCAAAGGTCAATCAGACCCGGTCGTCAAAGTGGCGATTTCCTAG
>64136211030/1022/c198-05
-TGTATGTATGTATGTATTTATTTATGTATTTATT-TTGAGACGGAGTTTCGCTCTTGTTGCTCAGACTGGAGTGCGATGGCGCAATCTCGGCTCACTGCAACCTCCGCTTCCCAGGTTCAAGCGATTCTCCTGCCTCAGCCTTCCTAGCAGCTGGGATTATAGGCATGTGCCACCGCGCCCGGCTAGTTTTGTATTTTCAATTGAGACGGGATTTCTCCATGTTGGTCGGGCTTGTCTCCAACTCCCGACTTCAGGTGATGCGTCCACCTCGGCATCCCAAAGTGACGGGATGACAGGCATGAGCCACCGCGCCCGGCGTATTGTATTGTATTGTATTGTATTGTATTGTATTGTATTGTATTGTATTGTATTGTATCGTATCGTATTGTATTGTATCCTATCGTATCCTATCGCATCCTATCGTATCGTATCTTATTGTATTGTAATGGGTTGTATTGACTTATTTTATTTAGTTAGTTACTTTTGTGTTATTTTATTTATTTATCTGTTTTTTCGTTTTTGCCTGATCAAAGGTCAATCAGACCCGGTCGTCAAAGTGGCGATTTCCTAG
>84081230010s42319/cs43-504
-TGTATGTATGTATGTATTTATTTATGTATTTATTTTTGAGACGGAGTTTCGCTCTTGTTGCTCAGACTGGAGTGCGATGGCGCAATCTCGGCTCACTGCAACCTCCGCTTCCCAGGTTCAAGCGATTCTCCTGCCTCAGCCTTCCTAGCAGCTGGGATTATAGGCATGTGCCACCGCGCCCGGCTAGTTTTGTATTTTCAATTGAGACGGGATTTCTCCATGTTGGTCGGGCTTGTCTCCAACTCCCGACTTCAGGTGATGCGTCCACCTCGGCATCCCAAAGTGACGGGATGACAGGCATGAGCCACCGCGCCCGGCGTATTGTATTGTATTGTATTGTATTGTATTGTATTGTATTGTATTGTATTTA-TTGTATCGTATCGTATTGTATTGTAACCTATCGTATCCTATCGCATCCTATCGTATCGTATCTTATTGTATTGTAATGGGTTGTATTGACTTATTTTATTTAGTTAGTTACTTTTGTGTTATTTTATTTATTTATCTGTTTGTTCGTTTTTGCCTGATCAAAGGTCAATCAGACCCGGTCGTCAAAGTGGCGATTTCCTAG
>64136201223/41/cc994116
-TGTATGTATGTATGTATTTATTTATGTATTTATTTTTGAGACGGAGTTTCGCTCTTGTTGCTCAGACTGGAGTGCGATGGCGCAATCTCGGCTCACTGCAACCTCCGCTTCCCAGGTTCAAGCGATTCTCCTGCCTCAGCCTTCCTAGCAGCTGGGATTATAGGCATGTGCCACCGCGCCCGGCTAGTTTTGTATTTTC-AATGAGACGGGATTTCTCCATGTTGGTCGGGCTTGTCTCCAACTCCCGACTTCAGGTGATGCGTCCACCTCGGCATCCCAAAGTGACGGGATGACAGGCATGAGCCACCGCGCCCGGCGTATTGTATTGTATTTTATTGTATTGTATTGTATTGTATTGTATTGTATTGTATTGTATCGTATCCTATTGTATTGTATCCTATCGTATCCTATCGCATCCTATCGTATCGTATCTTATTGTATTGTAATGGGTTGTATTGACTTATTTTATTTAGTTAGTTACTTTTGTGTTATTTTATTTATTTATCTGTTTGTTCGTTTTTGCCTGATCAAAGGTCAATCAGACCCGGTCGTCAAAGTGGCGATTTCCTAG
>64136201124/30/cc184-71
-TGTATGTA-GTATGTATTTATTTATGTATTTATTTTTGAGACGGAGTTTCGCTCTTGTTGCTCAGACTGGAGTGCGATGGCGCAATCTCGGCTCACTGCAACCTCCGCTTCCCAGGTTCAAGCGATTCTCCTGCCTCAGCCTTCCTAGCAGCTGGGATTATAGGCATGTGCCACCGCGCCCGGCTAGTTTTGTATTTTCAATTGAGACGGGATTTCTCCATGTTGGTCGGGCTTGTCTCCAACTCCCGACTTCAGGTGATGCGTCCACCTCGGCATCCCAAAGTGACGGGATGACAGGCATGAGCCACCGCGCCCGGCCTATTGTATTGTATTGTATTGTATTGTATTGTATTGTATTGTATTGTAATGTATTGTATCGTATCGTATTGTATTGTATCCTATCGTATCCTATCGCATCCTATCGTATCGTATCTTATTGTATTGTAATGGGTTGTATTGACTTATTTTATTTAGTTAGTTACTTTTGTGTTATTTTATTTATTTATCTGTTTGTTCGTTTTTGCCTGATCAAAGGTCAATCAGACCCGGTCGTCAAAGTGGCGATTTCCTAG
>54329U227545/022/c60-18
-TGTATGTATGTATGTATTTATTTATGTATTTATTTTTGAGACGGAGTTTCGCTCTTGTTGCTCAGACTGGAGTGCGATGGCGCAATCTCGGCTCACTGCAACCTCCGCTTCCCAGGTTCAAGCGATTCTCCTGCCTCAGCCTTCCTAGCAGCTGGGATTATAGGCATGTGCCACCC-GCCCGGCTAGTTTTGTATTTTCAATTGAGACGGGATTTCTCCATGTTGGTCGGGCTTGTCTCCAACTCCCGACTTCAGGTGATGCGTCCACCTCGGCATCCCAAAGTGACGGGATGACAGGCATGAGCCACCGCGCCCGGCCTATTGTATTGTATTGTATTGTATTGTATTGTATTGTATTGTATTGTATTGTATCGTATCGTATCGTATTGTATTGTATCCTATCGTATCCTATCGCATCCTATCGTATCGTATCTTATTGTATTGTAATGGGTTGTATTGACTTATTTTATTTAGTTAGTTACTTTTGTGTTATTTTATTTATTTATCTGTTTGTTCGTTTTTGCCTGATCAAAGGTCAATCAGACCCAGTCGTCAAAGTGGCGATTTCCTAG
>64136201009/305/cs61-12
-TGTATGTATGTATGTATTTATTTATGTATTTATTTTTGAGACGGAGTTTCGCTCTTGTTGCTCAGACTGGAGTGCGATGGCGCAATCTCGGCTCACTGCAACCTCCGCTTCCCAGGTTCAAGCGATTCTCCTGCCTCAGCCTTCCTAGCAGCTGGGATTATAGGCATGTGCCACCGCGCCCGGCTAGTTTTGTATTTTCAATTGAGACGGGATTTCTCCATGTTGGTCGGGCTTGTCTCCAACTCCCGACTTCAGGTGATGCGTCCACCTCGGCATCCCAAAGTGACGGGATGACAGGCATGAGCCACCGCGCCCGGCGTATTGTATTGTATTGTATTGTATTGTATTGTATTGTATTGTATTGTATTGTATTGTATCG-ATCGTATTGTATTGTATCCTATCGTATCCTATCGCATCCTATCGTATCGTATCTTATTGTATTGTAATGGGTTGTATTGACTTATTTTATTTAGTTAGTTACTTTTGTGTTATTTTATTTATTTATCTGTTTGTTCGTTTTTGCCTGATCAAAGGTCAATCAGACCCGGTCGTCAAAGTGGCGATTTCCTAG
>84081231027s42184/cs62-600
-TGTATGTATGTATGTATTTATTTATGTATTTATTTTTGAGACGGAGTTTCGCTCTTGTTGCTCAGACTGGAGTGCGATGGCGCAATCTCGGCTCACTGCAACCTCCGCTTCCCAGGTTCAAGCGATTCTCCTGCCTCAGCCTTCCTAGCAGCTGGGATTATAGGCATGTGCCACCGCGCCCGGCTAGTTTTGTATTTTCAATTGAGACGGGATTTCTCCATGTTGGTCGGGCTTGTCTCCAACTCCCGACTTCAGGTGATGCGTCCACCTCGGCATCCCAAAGTGACGGGATGACAGGCATGAGCCACCGCGCCCGGCGTATTGTATTGTATTGTATTGTATTGTATTGTATTGTATTGTATTGTATTGTATTGTATCGTATCGTATTGTATTGTATCCTATCGTATCCTATCGCATCCTATCGTATCGTATCTTATTGTATTGTAATGGGTTGTATTGACTTATTTTATTTAGTTAGTTACTTTTGTGTTATTTTATTTATTTATCTGTTTGTTCGTTTTGGCCTGATCAAAGGTCAATCAGACCCGGTCGTCAAAGTGGCGATT-CCTAG
>54329U217854/6815cs7116
-TGTATGTATGTATGTATTATTTTATGTATTTATTTTTGAGACGGAGTTTCGCTCTTGTTGCTCAGACTGGAGTGCGATGGCGCAATCTCGGCTCACTGCAACCTCCGCTTCCCAGGTTCAAGCGATTCTCCTGCCTCAGCCTTCCTAGCAGCTGGGATTATAGGCATGTGCCACCGCGCCCGGCTAGTTTTGTATTTTCAATTGAGACGGGATTTCTCCATGTTGGTCGGGCTTGTCTCCAACTCCCGACTTCAGGTGATGCGTCCACCTCGGCATCCCAAAGTGACGGGATGACAGGCATGAGCCACCGCCCGCGGCGTATTGTATTGTATTGTATTGTATTGTA-TGTATTGTATTGTATTGTATTGTATTGTATCGTATCGTATTGTATTGTATCCTATCGTATCCTATCGCATCCTATCGTATCGTATCTTATTGTATTGTAATGGGTTGTATTGACTTATTTTATTTAGTTAGTTACTTTTGTGTTATTTTATTTATTTATCTGTTTGTTCGTTTTTGCCTGATCAAAGGTCAATCAGACCCGGTCGTCAAAGTGGCGATTTCCTAG
>84081232047s31569cs45-52
-TGTATGTATGTATGTATTTATTTATGTATTTATTTTTGAGACGGAGTTTCGCTCTTGTTGCTCAGACTGGAGTGCGATGGCGCAATCTCGGCTCACTGCAACCTCCGCTTCCCAGGTTCAAGCGATTCTCCTGCCTCAGCCTTCCTAGCAGCTGGGATTATAGGCATGTGCCACCGCGCCCGGCTAGTTTTGTATTTTCAATTGAGACGGGATTTCTCCATGTTGGTCGGGCTTGTCTCAAACTCCCGACTTCAGGTGATGCGTCCACCTCGGCATCCCAAAGTGACGGGATGACAGGCATGAGCCACCGCGCCCGGCCTATTGTA-TGTATTGTATTGTATTGTATTGTATTGTATTGTATTGTATTGTATTGTATCGTATCGTATTGTATTGTATCCTATCGTATCCTATCGCATCCTATCGTATCGTATCTTATTGTATTGTAATGGGTTGTATTGACTTATTTTATTTAGTTAGTTACTTTTGTGTTATTTTATTTATTTATCTGTTTGTTCGTTTTTGCCTGATCAAAGGTCAATCAGACCCGGTCGTCAAAGTGGCGATTTCCTAG
>64043212011/1772/c39-6
-TGTATGTATGTATGTATTTATTTATGTATTTATTTTTGAGACGGAGTTTCGCTCTTG-TGCTCAGACTGGAGTGCGATGGCGCAATCTCGGCTCACTGCAACCTCCGCTTCCCAGGTTCAAGCGATTCTCCTGCCTCAGCCTTCCTAGCAGCTGGGATTATAGGCATGTGCCACCGCGCCCGGCTAGTTTTGTATTTTCAATTGAGACGGGATTTCTCCATGTTGGTCGGGCTTGTCTCCAACTCCCGACTTCAGGTGATGCGTCCACCTCGGCATCCCAAAGTGACGGGATGACAGGCATGAGCCACCGCGCCCGGCGTATTGTATTGTATTGTATTGTATTGTATTGTATTGTATTGTATTGTATTGTATTGTATCGTATCGTATTGTATTGTATCCTATCGTATCCTATCGCATCCTATCGTATCGTATCTTATTGTATTGTAATGGGTTGTATTGACTTATTTTATTTAGTTAGTTACTTTTGTGTTATTTTATTTATTTATCTGTTTGTTCGTTTTTGCCTGATCAAAGGTCAATCAGACCCGGTCGTCAAAGTGGCGATTTCCTAG
>54329U264042/701/c56269
-TGTATGTATGTATGTATTTATTTATGTATTTATTTTTGAGACGGAGTTTCGCTCTTGTTGCTCAGACTGGAGTGCGATGGCGCAATCTCGGCTCACTGCAACCTCCGCTTCCCAGGTTCAAGCGATTCTCCTGCCTCAGCCTTCCTAGCAGCTGGGATTATAGGCATGTGCCACCGCGCCCGGCTAGTTTTGTATTTTCAATTGAGACGGGATTTCTCCATGTTGGTCGGGCTTGTCTCCAACTCCCGACTTCAGGTGATGCGTCCACCTCGGCATCCCAAAGTGACGGGATGACAGGCATGAGCCACCGCGCCCGGCGTATTGTATTGTATTGTATTGTATTGTATTGTATTGTATTGTATTGTATTGTATTGTATCGTATCGTATTGTATTGTATCCTATCGTATCCTATCGCATCCTATCGTATCGTATCTTATTGTATTGTAATGGGTTGTATTGACTTATTTTATTTAG-TAGTTACTTTTGTGTTATTTTATTTATTTATCTGTTTGTTCGTT-TTGCCTGATCAAAGGTCAATCAGAACCGGTCGTCAAAGTGGCGATTTCCTAG
>64136212046/1445/c18927
-TGTATGTATGTATGTATTTATTTATGTATTTATT-TTGAGACGGAGTTTCGCTCTTGTTGCTCAGACTGGAGTGCGATGGCGCAATCTCGGCTCACTGCAACCTCCGCTTCCCAGGTTCAAGCGATTCTCCTGCCTCAGCCTTCCTAGCAGCTGGGATTATAGGCATGTGCCACCGCGCCCGGCTAGTTTTTGTATTTTCATTGAGACGGGATTTCTCCATGTTGGTCGGGCTTGTCTCCAACTCCCGACTTCAGGTGATGCGTCCACCTCGGCATCCCAAAGTGACGGGATGACAGGCATGAGCCACCGCGCCCGGCGTATTGTATTGTATTGTATTGTATTGTATTGTATTGTATTGTATTGTATTGTATCGTATCGTATCGTATTGTATTGTATCCTATCGTATCCTATCGCATCCTATCGTATCGTATCTTATTGTATTGTAATGGGTTGTATTGACTTATTTTATTTAGTTAGTTACTTTTGTGTTATTTTATTTATTTATCTGTTTGTTCGTTTTTGCCTGATCAAAGGTCAATCAGACCCGGTCGTCAAAGTGGCGATTTCCTAG
>64076211125/396/cs15-79
-TGTATGTATGTATGTATTTATTTATTTATGTATTTTTGAGACGGAGTTTCGCTCTTGTTGCTCAGACTGGAGTGCGATGGCGCAATCTCGGCTCACTGCAACCTCCGCTTCCCAGGTTCAAGCGATTCTCCTGCCTCAGCCTTCCTAGCAGCTGGGATTATAGGCATGTGCCACCGCGCCCGGCTAGTTTTGTATTTTCATTTGAGACGGGATTTCTCCATGTTGGTCGGGCTTGTCTCCAACTCCCGACTTCAGGTGATGCGTCCACCTCGGCATCCCAAAGTGACGGGATGACAGGCATGAGCCACCGCGCCCGGCCTATTGTATTGTATTGTATTGTA----ATTGTATTGTATTGTATTGTATTGTATTGTATCGTATCGTATCGTATTGTATCCTATCGTATCCTATCGCATCCTATCGTATCGTATCTTATTGTATTGTAATGGGTTGTATTGACTTATTTTATTTAGTTAGTTACTTTTGTGTTATTTTATTTATTTATCTGCTTGTTCGTTTTTGCCTGATCAAAGGTCAATCAGACCCGGTCGTCAAAGTGGCGATTTCCTAG
>64136211011/1035/c238-35
-TGTATGTATGTATGTATTTATTTATGTATTTATTTTTGAGACGGAGTTACGCTCTTGTTGCTCAGACTGGAGTGCGATGGCGCAATCTCGGCTCACTGCAACCTCCGCTTC-CAGGTTCAAGCGATTCTCCTGCCTCAGCCTTCCTAGCAGCTGGGATTATAGGCATGTGCCACCGCGCCCGGCTAGTTTTGTATTTTCAATTGAGACGGGATTTCTCCATGTTGGTCGGGCTTGTCTCCAACTCCCGACTTCAGGTGATGCGTCCACCTCGGCATCCCAAAGTGACGGGATGACAGGCATGAGCCACCGCGCCCGGCGTATTGTATTGTATTGTATTGTATTGTATTGTATTGTATTGTATTGTATTGTATTGTATCGTATCGTATTGTATTGTATCCTATCGTATCCTATCGCATCCTATCGTATCGTATCTTATTGTATTGTAATGGGTTGTATTGACTTATTTTATTTAGTTAGTTACTTTTGTGTTATTTTATTTATTTATCTGTTTGTTCGTTTTTGCCTGATCAAAGGTCAATCAGACCCGGTCGTCAAAGTGGCGATTTCCTAG
>64076212219/1722/c78483
----ATGTATGTATGTATGTATTTATGTATTTATTTTTGAGACGGAGTTTCGCTCTTGTTGCTCAGACTGGAGTGCGATGGCGCAATCTCGGCTCACTGCAACCTCCGCTTCCCAGGTTCAAGCGATTCTCCTGCCTCAGCCTTCCTAGCAGCTGGGATTATAGGCATGTGCCACCGCGCCCGGCTAGTTTTGTATTTTCAATTGAGACGGGATTTCTCCATGTTGGTCGGGCTTGTCTCCAACTCCCGACTTCAGGTGATGCGTCCACCTCGGCATCCCAAAGTGACGGGATGACAGGCATGAGCCACCGCGCCCGGCGTATTGTATTGTATTGTATTGTATTGTATTGTATTGTATTGTATTGTATTGTATTGTATCGTATCGTATTGTATTGTATCCTATCGTATCCTATCGCATCCTATCGTATCGTATCTTATTGTATTGTAATGGGTTGTATTGACTTATTTTATTTAGTTAGTTACTTTTGTGTTATTTTATTTATTTATCTGTTTGTTCGTTTTTGCCTGATCAAAGGTCAATCAGACCCGGTCGTCAAAGTGGCGATTTCCTAG
>64043211153/846/cs804156
-TGTATGTATGTATGTATTTATTTATGTATTTATTTTTGAGACGGAGTTTCGCTCTTGTTGCTCAGACTGGAGTGCGATGGCGCAATCTCGGCTCACTGCAACCTCCGCTTCCCAGGTTCAAGCGATTCTCCTGCCTCAGCCTTCCTAGCAGCTGGGATTATAGGCATGTGCCACCGCGCCCGGCTAGTTTTGTATTTTCAATTGAGACGGGATTTCTCCATGTTGGTCGGGCTTGTCTCCAACTCCCGACTTCAGGTGATGCGTCCACCTCGGCATCCCAAAGTGACGGGATGACAGGCATGAGCCACCGCGCCCGGCGTATTGTATTGTATTGTATTGTATTGTATTGTATTGTATTGTATTGTATTGTAT-GTATCGTATCGTATTGTATTGTATCCTATCGTATCCTATCGCATCCTATCGTATCGTATCTTATTGTATTGTAATGGGTTGTATTGACTTATTTTATTTAGTTAGTTACTTTTGTGTTATTTTATTTATTTATCTGTTTGTTCGTTTTTGCCTGATCAAAGGTCAATCAGACCCGGTCGTCAAAGTGGCGATTTCCTAG
>64043200111/162/cs259111
-TGTATGTATGTATGTATTTATTTATGTATTTATTTTTGAGACGGAGTTTCGCTCTTGTTGCTCAGACTGGAGTGCGATGGCGCAATCTCGGCTCACTGCAACCTCCGCTTCCCAGGTTCAAGCGATTCTCCTGCCTCAGCCTTCCTAGCAGCTGGGATTATAGGCATGTGCCACCGCGCCCGGCTAGTTTTGTATTTTCAATTGAGACGGGATTTCTCCATGTTGGTCGGGCTTGTCTCCAACTCCCGACTTCAGGTGATGCGTCCACCTCGGCATCCCAAAGTGACGGGATGACAGGCATGAGCCACCGCGCCCGGCGTATTGTATTGTATTGTATTGTATTGTATTGTATTGTATTGTATTGTATTGTATTGTATTGTATCGTATCGTATTGTATCCTATCGTATCCTATCGCATCCTATCGTATCGTATCTTATTGTATTGTAATGGGTTGTATTGACTTATTTTATTTAGTTAGTTACTTTTGTGTTATTTTATTTATTTATCTGTTTGTTCGTTTTTGCCTGATCAAAGGTCAATCAGACCCGGTCGTCAAGTGGGCGATTTCCTAG
>84081231025s21277/cs1945
-TGTATGTATGTATGTATTTATTTATGTATTTATTTTTGAGACGGAGTTTCGCTCTTGTTGCTCAGACTGGAGTGCGATGGCGCAATCTCGGCTCACTGCAACCTCCGCTTCCCAGGTTCAAGCGATTCTCCTGCCTCAGCCTT-CTAGCAGCTGGGATTATAGGCATGTGCCACCGCGCCCGGCTAGTTTTGTATTTTCAATTGAGACGGGATTTCTCCATGTTGGTCGGGCTTGTCTCCAACTCCCGACTTCAGGTGATGCGTCCACCTCGGCATCCCAAAGTGACGGGATGACAGGCATGAGCCACCGCGCCCGGCCTATTGTATTGTATTGTATTGTATTGTATTGTATTGTATTGTATTGTATTGTATTGTATCGTATCGTATTGTATTGTATCCTATCGTATCCTATCGCATCCTATCGTATCGTATCTTATTGTATTGTAATGGGTTGTATTGACTTATTTTATTTAGTTAGTTACTTTTGTGTTATTTTATTTATTTATCTGTTTGTTCGTTTTTGCCTGATCAAAGGTCAATCAGACCCGGTCGTCAAAGTGGCGATTTCCTAG
>84081231059s18784cs35-43
-TGTATGTATGTATGTATTTATTTATGTATTTATTTTTGAGACGGAGTTTCGCTCTTGTTGCTCAGACTGGAGTGCGATGGCGCAATCTCGGCTCACTGCAACCTCCGCTTCCCAGGTTCAAGCGATTCTCCTGCCTCAGCCTTCCTAGCAGCTGGGATTATAGGCATGTGCCACCGCGCCCGGCTAGTTTTGTATTTTCAATTGAGACGGGATTTCTCCATGTTGGTCGGGCTTGTCTCCAACTCCCGACTTCAGGTGATGCGTCCACCTCGGCATCCCAAAGTGACGGGATGACAGGCATGAGCCACCGCGCCCGGCGTATTGTATTGTATTGTATTGTATTGTATTGTATTGT-TTGTATTGTATTGTATTGTATCGTATCGTATTGTATTGTATCCTATCGTATCCTATCGCATCCTATCGTATCGTATCTTATTGTATTGTAATGGGTTGTATTGACTTATTTTATTTAGTTAGTTACTTTTGTGTTATTTTATTTATTTATCTGTTTGTTCGTTTTTGCCTGATCAAAGGTCAATCAGACCCGGTCGTCAAAGTGGTGATTTCCTAG
>64076211059/1241/c108-15
-TGTATGTATGTA-GTATTTATTTATGTATTTATTTTTGAGACGGAGTTTCGCTCTTGTTGCTCAGACTGGAGTGCGATGGCGCAATCTCGGCTCACTGCAACCTCCGCTTCCCAGGTTCAAGCGATTCTCCTGCCTCAGCCTTCCTAGCAGCTGGGATTATAGGCATGTGCCACCGCGCCCGGCTAGTTTTGTATTTTCAATTGAGACGGGATTTCTCCATGTTGGTCGGGCTTGTCTCCAACTCCCGACTTCAGGTGATGCGTCCACCTCGGCATCCCAAAGTGACGGGATGACAGGCATGAGCCACCGCGCCCGGCGTATTGTATTGTATTGTATTGTATTGTATTGTATTGTATTGTATTGTATTGTATTGTATCGTATCCTATTGTATTGTATCCTATCGTATCCTATCGCATCCTATCGTATCGTATCTTATTGTATTGTAATG-GTTGTATTGACTTATTTTATTTAGTTAGTTACTTTTGTGTTATTTTATTTATTTATCTGTTTGTTCGTTTTTGCCTGATCAAAGGTCAATCAGACCCGGTCGTCAAAGTGGCGATTTCCTAG
>64043203143/952/cs810162
-TGTATGTATGTATGTATTTATTTATGTATTTATT-TTGAGACGGAGTTTCGCTCTTGTTGCTCAGACTGGAGTGCGATGGCGCAATCTCGGCTCACTGCAACCTCCGCTTCCCAGGTTCAAGCGATTCTCCTGCCTCAGCCTTCCTAGCAGCTGGGATTATAGGCATGTGCCACCGCGCCCGGCTAGTTTTGTATTTTCAATTGAGACGGGATTTCTCCATGTTGGTCGGGCTTGTCTCCAACTCCCGACTTCAGGTGATGCGTCCACCTCGGCATCCCAAAGTGACGGGATGACAGGCATGAGCCACCGCGCCCGGCGTATTGTATTGTATTGTATTGTATTGTATTGTATTGTATTGTATTGTATTGTATTGTATCGTATCGTATTGTATTGTATCCTATCGTATCCTATCGCATCCTATCGTATCGTATCTTATTGTATTGTAATGGGTTGTATTGACTTATTTTATTTAGTTAGTTACTTTTGTGTTATTTTATTTATTTATCTGTTTGTTTCGTTTTGCCTGATCAAAGGTCAATCAGACCCGGTCGTCAAAGTGGCGATTTCCTAG
>64136201009/729/cs493155
-TGTATGTATGTATGTATTTATGTATGTATTTATTTTTGAGACGGAGTTTCGCTCTTGTTGCTCAGACTGGAGTGCGATGGCGCAATCTCGGCTCACTGCAACCTCCGCTTCCCAGGTTCAAGCGATTCTCCTGCCTCAGCCTTCCTAGCAGCTGGGATTATAGGCATGTGCCACCGCGCCCGGCTAGTTTTGTATTTTCAATTGAGACGGGATTTCTCCATGTTGGTCGGGCTTGTCTCCAACTCCCGACTTCAGGTGATGCGTCCACCTCGGCATCCCAAAGTGACGGGATGACAGGCATGAGCCACCGCGCCCGGCCTATTGTATTGTATTGTATTGTATTGTATTGTATTGTATTGTATTGTATTGTATTGTATCGTATCGTATCGTATTGTATCCTATCGTATCCTATCGCATCCTATCGTATCGTATCTTATTGTATTGTAATGGGTTGTATTGACTTATTTTATTTAGTTAGTTACTTTTGTGTTATTTTATTTATTTATCTGTTTGTTCGTTT-TGCCTGATCAAAGGTCAATCAGACCCGGTCGTCAAAGTGGCGATTTCCTAG
>64043211153/488/cs82-41
-TGTATGTATGTATGTATTTATTTATGTATTTATTTTTGAGACGGAGTTTCGCTCTTGTTGCTCAGACTGGAGTGCGATGGCGCAATCTCGGCTCACTGCAACCTCCGCTTCCCAGGTTCAAGCGATTCTCCTGCCTCAGCCTTCCTAGCAGCTGGGATTATAGGCATGTGCCACCGCGCCCGGCTAGTTTTGTATTTTCAATTGAGACGGGATTTCTCCATGTTGGTCGGGCTTGTCTCCAACTCCCGACTTCAGGTGATGCGTCCACCTCGGCATCCAAAAGTGACGGGATGACAGGCATGAGCCACCGCGCCCGGCGTATTGTATTGTATTGTATTGTATTGTATTGTATTGTATTGTATTGTATTGTATTGTATCGTATCGTATTGTATTGTATCCTATCGTATCCTATCGCATCCTATCGTATCGTATCTTATTGTATTGTAATGGGTTGTATTGACTTATTTTATTTAGTTAGTTACTTTTGTGTTATTTTATTTATTTATCTGTTTGTTCGTTT-TTGCTGATCAAAGGTCAATCAGACCCGGTCGTCAAAGTGGCGATTTCCTAG
>64136212103/1948/c183-90
-TGTATGTATGTATGTATTTATTTATGTATTTATTTTTGAGACGGAGTTTCGCTCTTGTTGCTCAGACTGGAGTGCGATGGCGCAATCTCGGCTCACTGCAACCTCCGCTTCCCAGGTTCAAGCGATTCTCCTGCCTCAGCCTTCCTAGCAGCTGGGATTATAGGCATGTGCCACCGCGCCCGGCTAGTTTTGTATTTTCAATTGAGACGGGATTTCTCCATGTTGGTCGGGCTTGTCTCCAACTCCCGACTTCAGGTGATGCGTCCACCTCGGCATCCCAAAGTGACGGGATGACAGGCATGAGCCACCGCGCCCGGCGTATTGTATTGTATTGTATTGTATTGTATTGTATTGTATTGTATTGTATTGTATTGTATCGTATCGTATTGTATTGTATCCTATCGTATCCTATCGCATCCTATCGTATCGTATCTTATTGTATTGTAATGGGTTGTATTGACTTATTTTATTTAGTTAGTTACTTTTGTGTTATTTTATTTATTTATCTGTTTGTTCGTTTTTGCCTGATCAAAGGTCAATCAGACCCGGTCGTCAAAGTGGCGATT-CCTAG
>84046230035s12539cs48-42
-TGTATGTATGTATGTATTTATTTATGTATTTATTTTTGAGACGGAGTTTCGCTCTTGTTGCTCAGACTGGAGTGCGATGGCGCAATCTCGGCTCACTGCAACCTCCGCTTC-CAGGTTCAAGCGATTCTCCTGCCTCAGCCTTCCTAGCAGCTGGGATTATAGGCATGTGCCACCGCGCCCGGCTAGTTTTGTATTTTCAATTGAGACGGGATTTCTCCATGTTGGTCGGGCTTGTCTCCAACTCCCGACTTCAGGTGATGCGTCCACCTCGGCATCCCAAAGTGACGGGATGACAGGCATGAGCCACCGCGCCCGGCGTATTGTATTGTATTGTATTGTATTGTATTGTATTGTATTGTATTGTATTGTATTGTATCGTATCGTATTGTATTGTATCCTATCGTATCCTATCGCATCCTATCGTATCGTATCTTATTGTATTGTAATGGGTTGTATTGACTTATTTTATTTAGTTAGTTACTTTTGTGTTATTTTATTTATTTATCTGTTTGTTCGTTTTTGCCTGATCAAAGGTCAATCAGACCCAGTCGTCAAAGTGGCGATTTCCTAG
>64136213032/1986/c88998
-TGTATGTATGTATGTATTTATTTATGTATTTATTTTTGAGACGGAGTTTCGCTCTTGTTGCTCAGACTGGAGTGCGATGGCGCAATCTCGGCTCACTGCAACCTCCGCTTCCCAGGTTCAAGCGATTCTCCTGCCTCAGCCTTCCTAGCAGCTGGGATTATAGGCCTGTGCCACCGCGCCCGGCTAGTTTTGTATTTTCAATTGAGACGGGATTTCTCCATGTTGGTCGGGCTTGTCTCCAACTCCCGACTTCAGGTGATGCGTCCACCTCGGCATCCCAAAGTGACGGGATGACAGGCATGAGCCACCGCGCCCGGCCTATTGTATTGTATTGTATTGTATTGTATTGTATTGTATTGTATTGTATTGTATTGTATCGTATCGTATCGTATTGTATCCTATCGTATCCTATCGCATCCTATCGTATCGTATCTTATTGTATTGT-ATGGGTTGTATTGACTTATTTTATTTAGTTAGTTACTTTTGTGTTATTTTATTTATTTATCTGTTTGTTCGTTTTTGCCTGATCAAAGGTCAATCAGACCCAGTCGTCAAAGTGGCGATTTCCTAG
>54329U270204/354/c167-74
-TGTATGTATGTATGTATTTATTTATGTATTTATTTTTGAGACGGAGTTTCGCTCTTGTTGCTCAGACTGGAGTGCGATGGCGCAATCTCGGCTCACTGCAACCTCCGCTTCCCAGGTTCAAGCGATTCTCCTGCCTCAGCCTTCCTAGCAGCTGGGATTATAGGCATGTGCCACCGCGCCCGGCTAGTTTTGTATTTTCAATTGAGACGGGATTTCTCCATGTTGGTCGGGCTTGTCTCCAACTCCCGACTTCAGGTGATGCGTCCACCTCGGCATCCCAAAGTGACGGGATGACAGGCATGAGCCACCGCGCCCGGCGTATTGTATTGTATTGTATTGTATTGTATTGTATTGTATTGTATTGTATTGTATTGTATCGTATCGTATTGTATTGTATCCTATCGTATCCTATCGCATCCTATCGTATCGTATCTTATTGTATTGTAATGGGTTGTATTGACTTATTTTATTTAGTTAGTTACTTTTGTGTTATTTTATTGA-TTATCTGTTTGTTCGTTTTTGCCTGATCAAAGGTCAATCAGACCCAGTCGTCAAAGTGGCGATTTCCTAG
>64076201059/1600/c51859
-TGTATGTATGTATGTATTTATTTATGTATTTATTTTTGAGACGGAGTTTCGCTCTTGTTGCTCAGACTGGAGTGCGATGGCGCAATCTCGGCTCACTGCAACCTCCGCTTCCCAGGTTCAAGCGATTCTCCTGCCTCAGCCTTCCTAGCAGCTGGGATTATAGGCATGTGCCACCGCGCCCGGCTAGTTTTGTATTTTCAATTGAGACGGGATTTCTCCATGTTGGTCGGGCTTGTCTCCAACTCCCGACTTCA-GTGATGCGTCCACCTCGGCATCCCAAAGTGACGGGATGACAGGCATGAGCCACCGCGCCCGGCCTATTGTATTGTATTGTATTGTATTGTATTGTATTGTATTGTATTGTATTGTATCGTATCGTATCGTATTGTATTGTATCCTATCGTATCCTATCGCATCCTATCGTATCGTATCTTATTGTATTGTAATGGGTTGTATTGACTTATTTTATTTAGTTAGTTACTTTTGTGTTATTTTATTTATTTATCTGTTTGTTCGTTTTTGCCTGATCAAAGGTCAATCAGACCCAGTCGTCAAAGTGGCGATTTCCTAG
>64043200006/1187/c30733
-TGTATGTATGTATGTATTTATTTATGTATTTATTTTTGAGACGGAGTTTCGCTCTTGTTGCTCAGACTGGAGTGCGATGGCGCAATCTCGGCTCACTGCAACCTCCGCTTCCCAGGTTCAAGCGATTCTCCTGCCTCAGCCTTCCTAGCAGCTGGGATTATAGGCATGTGCCACCGCGCCCGGCTAGTTTTGTATTTTCAATTGAGACGGGATTTCTCCATGTTGGTCGGGCTTGTCTCCAACTCCCGACTTCAGGTGATGCGTCCACCTCGGCATCCCAAAGTGACGGGATGACAGGCATGAGCCACCGCGCCCGGCCTA-TGTATTGTATTGTATTGTATTGTATTGTATTGTATTGTATTGTATTGTATTGTATCGTATCGTATTGTATTGTATCCTATCGTATCCTATCGCATCCTATCGTATCGTATCTTATTGTATTGTAATGGGTTGTATTGACTTATTTTATTTAGTTAGTTACTTTTGTGTTATTTTATTTATTTATCTGCTTGTTCGTTTTTGCCTGATCAAAGGTCAATCAGACCCAGTCGTCAAAGTGGCGATTTCCTAG
>84046230242s42874/cs56-637
-TGTATGTATGTATGTATTTATTTATGTATTTATTTTTGAGACGGAGTTTCGCTCTTGTTGCTCAGACTGGAGTGCGATGGCGCAATCTCGGCTCACTGCAACCTCCGCTTCCCAGGTTCAAGCGATTCTCCTGCCTCAGCCTTCCTAGCAGCTGGGATTATAGGCATGTGCCACCGCGCCCGGCTAGTTTTGTATTTTCAATTGAGACGGGATTTCTCCATGTTGGTCGGGCTTGTCTCCAACTCCCGACTTCAGGTGATGCGTCCACCTCGGCATCCCAAAGTGACGGGATGACAGGCATGAGCCACCGCGCCCGGCGTATTGTATTGTATTGTATTGTATTGTATTGTATTGTATTGTATTGTATTGTATTGTATCGTATCGTATTGTATTGTATCCTATCGTATCCTATCGCATCCTATCGTATCGTATCTTATTGTATTGTAATGGGTTGTATTGACTTATTTTATTTAGTTAGTTACTTTTGTGTTATTTTATTTATTTATCTGTTTGTTGTTTTTTGCCTGATCAAAGGTCAATCAGACCCGGTCGTCAAAGTGGCGATTTCCTAG
>64136201223/156/cs229171
-TGTATGTATGTATGTATTTATTTATGTATTTATTTTTGAGACGGAGTTTCGCTCTTGTTGCTCAGACTGGAGTGCGATGGCGCAATCTCGGCTCACTGCAACCTCCGCTTCCCAGGTTCAAGCGATTCTCCTGCCTCAGCCTTCCTAGCAGCTGGGATTATAGGCATGTGCCACCGCGCCCGGCTAGTTTTGTATTTTCAATTGAGACGGGATTTCTCCATGTTGGTCGGGCTTGTCTCCAACTCCCGACTTCAGGTGATGCGTCCACCTCGGCATCCCAAAGTGACGGGATGACAGGCATGAGCCACCGCGCCCGGCCTATTGTATTGTATTGTATTGTATTGTATTGTATTGTATTGTATTGTATTGTATTGTATCGTATCGTATTGTATTGTATC-TATCGTATCCTATCGCATCCTATCGTATCGTATCTTATTGTATTGTAATGGGTTGTATTGACTTATTTTATTTAGTTAGTTACTTTTGTGTTATTTTATTTATTTATCTGTTTGTTCGTTTTTGCCTGATCAAAGGTCAATCAGACCCAGTCGTCAAAGTGGCGATTTCCTAG
>64136212047/410/cs39-94
-TGTATGTATGTATGTATTTATTTATGTATTTATTTTTGAGACGGAGTTTCGCTCTTGTTGCTCAGACTGGAGTGCGATGGCGCAATCTCGGCTCACTGCAACCTCCGCTTCCCAGGTTCAAGCGATTCTCCTGCCTCAGCCTTCCTAGCAGCTGGGATTATAGGCATGTGCCACCGCGCCCGGCTAGTTTTGTATTTTCAATTGAGACGGGATTTCTCCATGTTGGTCGGGCTTGTCTCCAACTCCCGACTTCAGGTGATGCGTCCACCTCGGCATCCCAAAGTGACGGGATGACAGGCATGAGCCACCGCGCCCGGCGTATTGTATTGTATTGTATTGTATTGTATTGTATTGTATTGTATTGTATTGTATTGTATCGTATCGTATTGTATTGTATCCTATCGTATCCTATCGCATCCTATCGTATCGTATCTTATTGTATTGTAATGGGTTGTATTGACTTATTTTTATTAGTTAGTTACTTTTGTGTTATTTTATTTATTTATCTGTTTGTTCGTTTTTGCCTGATCAAAGGTCAATCAGACCCGGTCGTCAAAGTGGCGATTTCCTAG
>64043200006/1333/c28035
-TGTATGTATGTATGTATTTATTTATGTATTTATTTTTGAGACGGAGTTTCGCTCTTGTTGCTCAGACTGGAGTGCGATGGCGCAATCTCGGCTCACTGCAACCTCCGCTTCCCAGGTTCAAGCGATTCTCCTGCCTCAGCCTTCCTAGCAGCTGGGATTATAGGCATGTGCCACCGCGCCCGGCTAGTTTTGTATTTTCAATTGAGACGGGATTTCTCCATGTTGGTCGGGCTTGTCTCCAACTCCCGACTTCAGGTGATGCGTCCACCTCGGCATCCCAAAGTGACGGGATGACAGGCATGAGCCACCGCGCCCGGCCTATTGTATTGTATTGTATTGTATTGTATTGTATTGTATTGTATCGTATCGTATCGTATCGTATCGTATCGTATTGTATCCTATCGTATCCTATCGCATCCTATCGTATCGTATCTTATTGTATTGTAATGGGTGGTATTGACTTATTTTATTTAGTTAGTTACTTTTGTGTTATTTTATTGATTTATCTGTTTGTTCGTTTTTGCCTGATCAAAGGTCAATCAGAC-CAGTCGTCAAAGTGGCGATTTCCTAG
>64076212219/544/cs046108
----ATGTATGTATGTATGTATTTATGTATTTATTTTTGAGACGGAGTTTCGCTCTTGTTGCTCAGACTGGAGTGCGATGGCGCAATCTCGGCTCACTGCAACCTCCGCTTCCCAGGTTCAAGCGATTCTCCTGCCTCAGCCTTCCTAGCAGCTGGGATTATAGGCATGTGCCACCGCGCCCGGCTAGTTTTGTATTTTCAATTGAGACGGGATTTCTCCATGTTGGTCGGGCTTGTCTCCAACTCCCGACTTCAGGTGATGCGTCCACCTCGGCATCCCAAAGTGACGGGATGACAGGCATGAGCCACCGCGCCCGGCGTATTGTATTGTATTGTATTGTATTGTATTGTATTGTATTGTATTGTATTGTATTGTATCGTATCGTATTGTATTGTATCCTATCGTATCCTATCGCATCCTATCGTATCGTATCTTATTGTATTGTAATGGGTTGTATTGACTTATTTTATTTAGTTAGTTACTTTTGTGTTATTTTATTTATTTATCTGTTTGTTCGTTTTTGCCTGATCAAAGGTCAATCAGACCCGGTCGTCAAAGTGGCGATTTCCTAG
>84081230010s49517cs88-63
-TGTATGTATGTATGTATTTATTTATGTATTTATTTTTGAGACGGAGTTTCGCTCTTGTTGCTCAGACTGGAGTGCGATGGCGCAATCTCGGCTCACTGCAACCTCCGCTTCCCAGGTTCAAGCGATTCTCCTGCCTCAGCCTTCCTAGCAGCTGGGATTATAGGCATGTGCCACCGCGCCCGGCTAGTTTTGTATTTTCAATTGAGACGGGATTTCTCCATGTTGGTCGGGCTTGTCTCCAACTCCCGACTTCAGGTGATGCGTCCACCTCGGCATCCCAAAGTGACGGGATGACAGGCATGAGCCACCGCGCCCGGCGTATTGTATTGTATTGTATTGTATTGTATTGTATTGTATTGTATTGTATTGTATTGTATCGTATCGTATTGTATTGTATCCTATCGTATCCTATCGCATCCTATCGTATCGTATCTTATTGTATTGTAATGGGTTGTATTGACTTATTTTATTTAGTTAGTTACTT-TGTGTTATTTTATTTACTTATCTGTTTGTTCGTTTTTGCCTGATCAAAGGTCAATCAGACCCGGTCGTCAAAGTGGCGATTTCCTAG
>84011220151s11080cs44-72
-TGTATGTATGTATGTATTTATTTATGTATTTATTTTTGAGACGGAGTTTCGCTCTTGTTGCTCAGACTGGAGTGCGATGGCGCAATCTCGGCTCACTGCAACCTCCGCTTCCCAGGTTCAAGCGATTCTCCTGCCTCAGCCTTCCTAGCAGCTGGGATTATAGGCATGTGCCACCCC-CCCGGCTAGTTTTGTATTTTCAATTGAGACGGGATTTCTCCATGTTGGTCGGGCTTGTCTCCAACTCCCGACTTCAGGTGATGTGTCCACCTCGGCATCCCAAAGTGACGGGATGACAGGCATGAGCCACCGCGCCCGGCGTATTGTATTGTATTGTATTGTATTGTATTGTATTGTATTGTATTGTATTGTATTGTATCGTATCGTATTGTATTGTATCCTATCGTATCCTATCGCATCCTATCGTATCGTATCTTATTGTATTGTAATGGGTTGTATTGACTTATTTTATTTAGTTAGTTACTTTTGTGTTATTTTATTTATTTATCTGTTTGTTCGTTTTTGCCTGATCAAAGGTCAATCAGACCCGGTCGTCAAAGTGGCGATTTCCTAG
>64136201036/1233/c182-99
-TGTATGTATGTATGTATTTATTTATGTATTTATTTTTGAGACGGAGTTTCGCTCTTGTTGCTCAGACTGGAGTGCGATGGCGCAATCTCGGCTCACTGCAACCTCCGCTTCCCAGGTTCAAGCGATTCTCCTGCCTCAGCCTTCCTAGCAGCTGGGATTATAGGCATGTGCCACCGCGCCCGGCTAGTTTTGTATTTTCAATTGAGACGGGATTTCTCCATGTTGGTCGGGCTTGTCTCCAACTCCCGACTTCAGGTGATGCGTCCACCTCGGCATCCCAAAGTGACGGGATGACAGGCATGAGCCACCGCGCCCGGCCTATTGTATTGTATTGTATTGTATTGTATTGTATTGTATTGTATTGTATTGTATTGTATCGTATCGTATTGTATTGTATCCTATCGTATCCTATCGCATCCTATCGTATCGTATCTTATTGTATTGTAATGGGTTGTATTGACTTATTTTATTTAGTTAGTTACTTTTGTGTTATTTTATTTATTTATCTTTTTGTTCGTTTTTGCCTGATCAAAGGTCAATCAGACCCGGTCGTCAAAGTGGCGATTTCCTAG
>84081232011s22519cs187149
-TGTATGTATGTATGTATT----TATGTATTTATTTTTGAGACGGAGTTTCGCTCTTGTTGCTCAGACTGGAGTGCGATGGCGCAATCTCGGCTCACTGCAACCTCCGCTTCCCAGGTTCAAGCGATTCTCCTGCCTCAGCCTTCCTAGCAGCTGGGATTATAGGCATGTGCCACCGCGCCCGGCTAGTTTTGTATTTTCAATTGAGACGGGATTTCTCCATGTTGGTCGGGCTTGTCTCCAACTCCCGACTTCAGGTGATGCGTCCACCTCGGCATCCCAAAGTGACGGGATGACAGGCATGAGCCACCGCGCCCGGCGTATTGTATTGTATTGTATTGTATTGTATTGTATTGTATTGTATTGTATTGTATTGTATCGTATCGTATTGTATTGTATCCTATCGTATCCTATCGCATCCTATCGTATCGTATCTTATTGTATTGTAATGGGTTGTATTGACTTATTTTATTTAGTTAGTTACTTTTGTGTTATTTTATTTATTTATCTGTTTGTTCGTTTTTGCCTGATCAAAGGTCAATCAGACCCGGTCGTCAAAGTGGCGATTTCCTAG
>64136212141/1288/c259-66
-TGTATGTATGTATGTATTTATTTATGTATTTATTTTTGAGACGGAGTTTCGCTCTTGTTGCTCAGACTGGAGTGCGATGGCGCAATCTCGGCTCACTGCAACCTCCGCTTCCCAGGTTCAAGCGATTCTCCTGCCTCAGCCTTCCTAGCAGCTGGGATTATAGGCATGTGCCACCGCGCCCGGCTAGTTTTGTATTTTCAATTGAGACGGGATTTCTCCATGTTGGTCGGGCTTGTCTCCAACTCCCGACTTCAGGTGATGCGTCCACCTCGGCATCCCAAAGTGACGGGATGACAGGCATGAGCCACCGCGCCCGGCGTATTGTATTGTATTGTATTGTATTGTATTGTATTGTATTGTATTGTATTGTATCGTATCGTATCGTATTGTATTGTATCCTATCGTATCCTATCGCATC-TATCGTATCGTATCTTATTGTATTGTAATGGGTTGTATTGACTTATTTTATTTAGTTAGTTACTTTTGTGTTATTTTATTTATTTATCTGTTTGTTCGTTTTTGCCTGATCAAAGGTCAATCAGACCCGGTCGTCAAAGTGGCGATTTCCTAG
>84081230010s47135cs181143
-TGTATGTATGTATGTATTTATTTATGTATTTATTTTTGAGACGGAGTTTCGCTCTTGTTGCTCAGACTGGAGTGCGATGGCGCAATCTCGGCTCACTGCAACCTCCGCTTCCCAGGTTCAAGCGATTCTCCTGCCTCAGCCT-CCTAGCAGCTGGGATTATAGGCATGTGCCACCGCCGCCGGCTAGTTTTGTATTTTCAATTGAGACGGGATTTCTCCATGTTGGTCGGGCTTGTCTCCAACTCCCGACTTCAGGTGATGCGTCCACCTCGGCATCCCAAAGTGACGGGATGACAGGCATGAGCCACCGCGCCCGGCGTATTGTATTGTATTGTATTGTATTGTATTGTATTGTA-TGTATTGTATTGTATTGTATTGTATCGTATTGTATTGTATCCTATCGTATCCTATCGCATCCTATCGTATCGTATCTTATTGTATTGTAATGGGTTGTATTGACTTATTTTATTTAGTTAGTTACTTTTGTGTTATTTTATTTACTTATCTGTTTGTTCGTTTTTGCCTGATCAAAGGTCAATCAGACCCGGTCGTCTAAGTGGCGATTTCCTAG
>84046232156s38412cs254
-TGTATGTATGTATGTATTTATTTATGTATTTATTTTTGAGACGGAGTTTCGCTCTTGTTGCTCAGACTGGAGTGCGATGGCGCAATCTCGGCTCACTGCAACCTCCGCTTCCCAGGTTCAAGCGATTCTCCTGCCTCAGCCTTCCTAGCAGCTGGGATTATAGGCATGTGCCACCGCGCCCGGCTAGTTTTGTATTTTCAATTGAGACGGGATTTCTCCATGTTGGTCGGGCTTGTCTCCAACTCCCGACTTCAGGTGATGCGTCCACCTCGGCATCCCAAAGTGACGGGATGACAGGCATGAGCCACCGCGCCCGGCCTATTGTATTGTATTGTATTGTATTGTATTGTATTGTATTGTATTGTATTGTATCGTATCGTATCGTATTGTATTGTATCCTATCGTATCCTATCGCATCCTATCGTATCGTATCTTATTGTATTGTAATGGGTTGTATTGACTTATTTTATTTAGTTAGTTACTTTTGTGTTATTTTATTTATTTATCTGTTTGTTCGTTTTTGCCTGATCAAAGGTCAATCAGACCCAGTCGTCAAAGTGGCGATT-CCTAG
>84046232239s41022/cs0810
-TGTATGTATGTATGTATTTATTTATGTATTTATTTTTGAGACGGAGTTTCGCTCTTGTTGCTCAGACTGGAGTGCGATGGCGCAATCTCGGCTCACTGCAACCTCCGCTTCCCAGGTTCAAGCGATTCTCCTGCCTCAGCCTTCCTAGCAGCTGGGATTATAGGCATGTGCCACCGCGCCCGGCTAGTTTTGTATTTTCAATTGAGACGGGATTTCTCCATGTTGGTCGGGCTTGTCTCCAACTCCCGACTTCAGGTGATGCGTCCACCTCGGCATCCCAAAGTGACGGGATGACAGGCATGAGCCACCGCGCCCGGCGTATTGTATTGTATTGTATTGTATTGTATTGTATTGTATTGTATTGTATTGTATCGTATCGTATCGTATTGTATTGTATCCTATCGTATCCTATCGCATCCTATCGTATCGTATCTTATTGTATTGTAATG-GTTGTATTGACTTATTTTATTTAGTTAGTTACTTTTGTGTTATTTTATTTATTTATCTGTTTGTTCGTTTTTGCCTGATCAAAGGTCAATCAGACCCGGTCGTCAAAGTGGCGATTTCCTAG
>54329U279242/478/c136-43
-TGTATGTATGTATGTATTTATTTATGTATTTATTTTTGAGACGGAGTTTCGTCCTTGTTGCTCAGACTGGAGTGCGATGGCGCAATCTCGGCTCACTGCAACCTCCGCTTCCCAGGTTCAAGCGATTCTCCTGCCTCAGCCTTCCTAGCAGCTGGGATTATAGGCATGTGCCACCGCGCCCGGCTAGTTTTGTATTTTCAATTGAGACGGGATTTCTCCATGTTGGTCGGGCTTGTCTCCAACTCCCGACTTCAGGTGATGCGTCCACCTCGGCATCCCAAAGTGACGGGATGACAGGCATGAGCCACCGCGCCCGGCGTATTGTATTGTATTGTATTGTATTGTATTGTATTGTATTGTATTGTATTGTATCGTATCGTATCGTATTGTATTGTATCCTATCGTATCCTATCGCATCCTATCGTATCGTATCTTATTGTATTGTAATGGGTTGTATTGACTTATTTTATTTAGTTAGTTACTTTTGTGTTATTTTATTTATTTATCTGTTTGTTCGTTTTTGCCTGATCAAAGGTCAATCAGACCCGGTCGTCAAAGTGGCGATTTCCTAG
>64043201004/501/cs91-44
-TGTATGT-TGTATGTATTTATTTATGTATTTATTTTTGAGACGGAGTTTCGCTCTTGTTGCTCAGACTGGAGTGCGATGGCGCAATCTCGGCTCACTGCAACCTCCGCTTCCCAGGTTCAAGCGATTCTCCTGCCTCAGCCTTCCTAGCAGCTGGGATTATAGGCATGTGCCACCGCGCCCGGCTAGTTTTGTATTTTCAATTGAGACGGGATTTCTCCATGTTGGTCGGGCTTGTCTCCAACTCCCGACTTCAGGTGATGCGTCCACCTCGGCATCCCAAAGTGACGGGATGACAGGCATGAGCCACCGCGCCCGGCCTATTGTATTGTATTGTATTGTATTGTATTGTATTGTATTGTATTGTATTGTATTGTATCGTATCGTATCGTATTGTATCCTATCGTATCCTATCGCATCCTATCGTATCGTATCTTATTGTATTGTAATGGGTTGTATTGACTTATTTTATTTAGTTAGTTACTTTTGTGTTATTTTATTTATTTATCTGTTTGTTCGTTTTTGCCTGATCAAAGGTCAATCAGACCCAGTCGTCAAAGTGGCGATTTCCTAG
>64076213124/1671/c82-41
-TGTATGTATGTATGTATTTATTTATGTATTTATTTTTGAGACGGAGTTTCGCTCTTGTTGCTCAGACTGGAGTGCGATGGCGCAATCTCGGCTCACTGCAACCTCCGCTTCCCAGGTTCAAGCGATTCTCCTGCCTCAGCCTTCCTAGCAGCTGGGATTATAGGCATGTGCCACCGCGCCCGGCTAGTTTTGTATTTTCAATTGAGACGGGATTTCTCCATGTTGGTCGGGCTTGTCTCCAACTCCCGACTTCAGGTGATGCGTCCACCTCGGCATCCCAAAGTGACGGGATGACAGGCATGAGCCACCGCGCCCGGCGTATTGTATTGTATTGTATTGTATTGTATTGTATTGTATTGTATTG-TTTGTATTGTATCGTATCGTATTGTATTGTATCCTATCGTATCCTATCGCATCCTATCGTATCGTATCTTATTGTATTGTAATGGGTTGTATTGACTTATTTTATTTAGTTAGTTACTTTTGTGTTATTTTATTTATTTATCTGTTTGTTCGTTTTTGCCTGATCAAAGGTCAATCAGACCCGGTCGTCAAAGTGGCGATTTCCTAG
>54329U239013/582/c53555
-TGTATGTATGTATGTATTTATTTATGTATTTATTTTTGAGACGGAGTTTCGCTCTTGTTGCTCAGACTGGAGTGCGATGGCGCAATCTCGGCTCACTGCAACCTCCGCTTCCCAGGTTCAAGCGATTCTCCTGCCTCAGCCTTCCTAGCAGCTGGGATTATAGGCATGTGCCACCGCGCCCGGCTAGTTTTGTATTTTCAATTGAGACGGGATTTCTCCATGTTGGTCGGGCTTGTCTCCAACTCCCGACTTCAGGT-ATGCGTCCACCTCGGCATCCCAAAGTGACGGGATGACAGGCATGAGCCACCGCGCCCGGCGTATTGTATTGTATTGTATTGTATTGTATTGTATTGTATTGTATTGTATTGTATTGTATCGTATCGTATTGTATTGTATCCTATCGTATCCTATCGCATCCTATCGTATCGTATCTTATTGTATTGTAATGGGTTGTATTGACTTATTTTATTTAGTTAGTTACTTTTGTGTTATTTTATTTATTTATCTGTTTGTTCATTTTTGCCTGATCAAAGGTCAATCAGACCCGGTCGTCAAAGTGGCGATTTCCTAG
>64076210013/491/cs09-62
-TGTATGTATGTATGTATTTATTTATGTATTTATTTTTGAGACGGAGTTTCGCTCTTGTTGCTCAGACTGGAGTGCGATGGCGCAATCTCGGCTCACTGCAACCTCCGCTTCCCAGGTTCAAGCGATTCTCCTGCCTCAGCCTTCCTAGCAGCTGGGATTATAGGCATGTGCCACCGCGCCCGGCTAGTTTTGTATTTTCAATTGAGACGGGATTTCTCCATGTTGGTCGGGCTTGTCTCCAACTCCCGACTTCAGGTGATGCGTCCACCTCGGCATC-CAAAGTGACGGGATGACAGGCATGAGCCACCGCGCCCGGCGTATTGTATTGTATTGTATTGTATTGTATTGTATTGTATTGTATTGTATTGTATTGTATCGTATCGTATTGTATTGTATCCTATCGTATCCTATCGCATCCTATCGTATCGTATCTTATTGTATTGTAATGGGTTGTATTGACTTATTTTATTTAGTTAGTTACTTTTGTGTTATTTTATTTATTTATCTGTTTGTTCGTTTTTGCCTGATCAAAGGTCAATCAGACCCGGTCGTCAAAGTGGCGATTTCCTAG
>64136212133/1050/c73-35
-TGTATGTATGTATGTATTTATTTATGTATTCATTTTTGAGACGGAGTTTCGCTCTTGTTGCTCAGACTGGAGTGCGATGGCGCAATCTCGGCTCACTGCAACCTCCGCTTCCCAGGTTCAAGCGATTCTCCTGCCTCAGCCTTCCTAGCAGCTGGGATTATAGGCATGTGCCACCGCGCCCGGCTAGTTTTGTATTTTCAATTGAGACGGGATTTCTCCATGTTGGTCGGGCTTGTCTCCAACTCCCGACTTCAGGTGATGCGTCCACCTCGGCATCCCAAAGTGACGGGATGACAGGCATGAGCCACCGCGCCCGGCGTATTGTATTGTATTGTATTGTATTGTATTGTATTGTATTGTATTGTATTGTATTGTATCGTATCGTATTGTATTGTATCCTATCGTATCCTATCGCATCCTATCGTATCGTATCTTATTGTATTGTAATG-GTTGTATTGACTTATTTTATTTAGTTAGTTACTTTTGTGTTATTTTATTTATTTATCTGTTTGTTCGTTTTTGCCTGATCAAAGGTCAATCAGACCCGGTCGTCAAAGTGGCGATTTCCTAG
>64076210013/1072/c86-42
-----TGTATGTATGTATGTATTTATGTATTTATTTTTGAGACGGAGTTTCGCTCTTGTTGCTCAGACTGGAGTGCGATGGCGCAATCTCGGCTCACTGCAACCTCCGCTTCCCAGGTTCAAGCGATTCTCCTGCCTCAGCCTTCCTAGCAGCTGGGATTATAGGCATGTGCCACCGCGCCCGGCTAGTTTTGTATTTTCAATTGAGACGGGATTTCTCCATGTTGGTCGGGCTTGTCTCCAACTCCCGACTTCAGGTGATGCGTCCACCTCGGCATCCCAAAGTGACGGGATGACAGGCATGAGCCACCGCGCCCGGTGTATTGTATTTTATTGTATTGTATTGTATTGTATTGTATTGTATTGTATTGTATTGTATCGTATCGTATTGTATTGTATCCTATCGTATCCTATCGCATCCTATCGTATCGTATCTTATTGTATTGTAATGGGTTGTATTGACTTATTTTATTTAGTTAGTTACTTTTGTGTTATTTTATTTATTTATCTGTTTGTTCGTTTTTGCCTGATCAAAGGTCAATCAGACCCGGTCGTCAAAGTGGCGATTTCCTAG
>64043201246/158/cs27-81
-TGTATGTATGTATGTATTTATTTATGTATTTATTTTTGAGACGGAGTTTCGCTCTTGTTGCTCAGACTGGAGTGCGATGGCGCAATCTCGGCTCACTGCAACCTCCGCTTCCCAGGTTCAAGCGATTCTCCTGCCTCAGCCTTCCTAGCAGCTGGGATTATAGGCATGTGCCACCGCGCCCGGCTAGTTTTGTATTTTCAATTGAGACGGGATTTCTCCATGTTGGTCGGGCTTGTCTCCAACTCCCGACTTCAGGTGATGCGTCCACCTCGGCATCCCAAAGTGACGGGATGACAGGCATGAGCCACCGCGCCCGGCGTATTGTATTGTATTGTATTGTATTGTATTGTATTGTATTGTATTGTATTGTATTGTATCGTATCGTATTGTATTGTATCCTATCGTATCCTATCGCATCCTATCGTATCGTATCTTATTGTATTGTAATGGGTTGTATTGACTTATTTTATTTAGTTAGTTACTTTTGTGTTATTT-ATTTATTTATCTGCTTGTTCGTTTTTGCCTGATCAAAGGTCAATCAGACCCGGTCGTCAAAGTGGCGATTTCCTAG
>84046232200s11997cs140102
-TGTATGTATGTATGTATTTATTTATGTATTTATTTTTGAGACGGAGTTTCGCTCTTGTTGCTCAGACTGGAGTGCGATGGCGCAATCTCGGCTCACTGCAACCTCCGCTTCCCAGGTTCAAGCGATTCTCCTGCCTCAGCCTTCCTAGCAGCTGGGATTATAGGCATGTGCCACCGCGCCCGGCTAGTTTTGTATTTTCAATTGAGACGGGATTTCTCCATGTTGGTCGGGCTTGTCTCCAACTCCCGACTTCAGGTGATGCGTCCACCTCGGCATCCCAAAGTGACGGGATGACAGGCATGAGCCACCGCGCCCGGCGTATTGTATTGTATTGTATTGTATTGTATTGTATTGTATTGTATG-TATTGTATTGTATCGTATCGTATTGTATTGTATCCTATCGTATCCTATCGCATCCTATCGTATCGTATCTTATTGTATTGTAATGGGTTGTATTGACTTATTTTATTTAGTTAGTTACTTTTGTGTTATTTTATTGATTTATCTGTTTGTTCGTTTTTGCCTGATCAAAGGTCAATCAGACCCAGTCGTCAAAGTGGCGATTTCCTAG
>84046231239s31559/cs03-103
-TGTATGTATGTATGTATTTATTTATGTATTTATTTTTGAGACGGAGTTTCGCTCTTGTTGCTCAGACTGGAGTGCGATGGCGCAATCTCGGCTCACTGCAACCTCCGCTTCCCAGGTTCAAGCGATTCTCCTGCCTCAGCCTTCCTAGCAGCTGGGATTATAGGCATGTGCCACCGCGCCCGGCTAGTTTTGTATTTTCAATTGAGACGGGATTTCTCCATGTTGGTCGGGCTTGTCTCCAACTCCCGACTTCAGGTGATGCGTCCACCTCGGCATCCCAAAGTGCCGGGATGACAGGCATGAGCCAGCGCCC-CGGCGTTT-GTATTGTATTGTATTGTATTGTATTGTATTGTATTGTATTGTATTGTATTGTATCGTATCCTATTGTATTGTATCCTATCGTATCCTATCGCATCCTATCGTATCGTATCTTATTGTATTGTAATGGGTTGTATTGACTTATTTTATTTAGTTAGTTACTTTTGTGTTATTTTATTTATTTATCTGTTTGTTCGTTTTTGCCTGATCAAAGGTCAATCAGACCCGGTCGTCAAAGTGGCGATTTCCTAG
>64076211201/1253/c84289
-TGTATGTATGTATGTATTTATTTATGTATTTATTTTTGAGACGGAGTTTCGCTCTTGTTGCTCAGACTGGAGTGCGATGGCGCAATCTCGGCTCACTGCAACCTCCGCTTCCCAGGTTCAAGCGATTCTCCTGCCTCAGCCTTCCTAGCAGCTGGGATTATAGGCATGTGCCACCGCGCCCGGCTAGTTTTGTATTTTCAATTGAGACGGGATTTCTCCATGTTGGTCGGGCTTGTCTCCAACTCCCGACTTCAGGTGATGCGTCCACCTCGGCATCCCAAAGTGACGGGATGACAGGCATGAGCCACCGCGCCCGGCGTATTGTATTGTATTGTATTGTATTGTATTGTATTGTATTGTATTGTATTGTATCGTATCGTATCGTATTGTATTGTATCCTATCGTATCCTATCGCATCCTATCGTATCGTATCTTATTGTAT-GTAATGGGTTGTATTGACTTATTTTATTTAGTTAGTTACTTTTGTGTTATTTTATTTATTTATCTGTTTGTTCGTTTTTGCCTGATCAAAGGTCAATCAGACCCGGTCGTCAAAGTGGCGATTTCCTAG
>64043200231/1979/c128-25
-TGTATGTATGTATGTATTTATTTATGTATTTATTTTTGAGACGGAGTTTCGCTCTTGTTGCTCAGACTGGAGTGCGATGGCGCTATCTCGGCTCACTGCAACCTCCGCTTCCCAGGTTCAAGCGATTCTCCTGCCTCAGCCTTCCTAGCAGCTGGGATTATAGGCATGTGCCACCGCGCCCGGCTAGTTTTTGTATTTCAATTGAGACGGGATTTCTCCATGTTGGTCGGGCTTGTCTCCAACTCCCGACTTCAGGTGATGCGTCCACCTCGGCATCCCAAAGTGACGGGATGACAGGCATGAGCCACCGCGCCCGGCCTATTGTATTGTATTGTATTGTATTGTATTGTATTGTATTGTATTGTATTGTATTGTATCGTATCGTATTGTATTGTATCCTATCGTATCCTATCGCATCCTATCGTATCGTATCTTATTGTATTGTAATGGGTTGTATTGACTTATTTTATTTAGTTAGTTACTTTTGTGTTATTTTATTTATTTATCTGCTTGTTCGTTTTTGCCTGATCAAAGGTCAATCAGACCCAGTCGTCAAAGTGGCGATTTCCTAG
>64076201059/883/cs6-5
-TGTATGTATGTATGTATTTATTTATGTATTTATTTTTGAGACGGAGTTTCGCTCTTGTTGCTCAGACTGGAGTGCGATGGCGCAATCTCGGCTCACTGCAACCTCCGCTTCCCAGGTTCAAGCGATTCTCCTGCCTCAGCCTTCCTAGCAGCTGGGATTATAGGCATGTGCCACCGCGCCCGGCTAGTTTTGTATTTTCAATTGAGACGGGATTTCTCCATGTTGGTCGGGCTTGTCTCCAACTCCCGACTTCAGGTGATGCGTCCACCTCGGCATCCCAAAGTGACGGGATGACAGGCATGAGCCACCGCGCCCGGC-TATTGTATTGTATTGTATTGTATTGTATTGTATTGTATTGTATTGTATTGTATTGTATCGTATCGTATTGTATTGTATCCTATCGTATCCTATCGCATCCTATCGTATCGAATCTTATTGTATTGTAATGGGTTGTATTGACTTATTTTATTTAGTTAGTTACTTTTGTGTTATTTTATTTATTTATCTGTTTGTTCGTTTTTGCCTGATCAAAGGTCAATCAGACCCGGTCGTCAAAGTGGCGATTTCCTAG
>54329U271910/470/c84988
-TGTATGTATGTATGTATATTTTTATGTATTT-ATTTTGAGACGGAGTTTCGCTCTTGTTGCTCAGACTGGAGTGCGATGGCGCAATCTCGGCTCACTGCAACCTCCGCTTCCCAGGTTCAAGCGATTCTCCTGCCTCAGCCTTCCTAGCAGCTGGGATTATAGGCATGTGCCACCGCGCCCGGCTAGTTTTGTATTTTCAATTGAGACGGGATTTCTCCATGTTGGTCGGGCTTGTCTCCAACTCCCGACTTCAGGTGATGCGTCCACCTCGGCATCCCAAAGTGACGGGATGACAGGCATGAGCCACCGCGCCCGGCGTATTGTATTGTATTGTATTGTATTGTATTGTATTGTATTGTATTGTATTGTATTGTATCGTATCCTATTGTATTGTATCCTATCGTATCCTATCGCATCCTATCGTATCGTATCTTATTGTATTGTAATGGGTTGTATTGACTTATTTTATTTAGTTAGTTACTTTTGTGTTATTTTATTTATTTATCTGTTTGTTCGTTTTTGCCTGATCAAAGGTCAATCAGACCCGGTCGTCAAAGTGGCGATTTCCTAG
>84081231027s43656cs202254
-TGTATGTATGTATGTATTTATTTATGTATTTATTTTTGAGACGGAGTTTCGCTCTTGTTGCTCAGACTGGAGTGCGATGGCGCAATCTCGGCTCACTGCAACCTCCGCTTCCCAGGTTCAAGCGATTCTCCTGCCTCAGCCTTCCTAGCAGCTGGGATTATAGGCATGTGCCACCGCGCCCGGCTAGTTTTGTATTTTCAATTGAGACGGGATTTCTCCATGTTGGTCGGGCTTGTCTCCAACTCCCGACTTCAGGTGATGCGTCCACCTCGGCATCCCAAAGTGACGGGATGACAGGCATGAGCCACCGCGCCCGGCGTATTGTATTGTATTGTATTGTATTGTATTGTATTGTATTGTATTGTATTGTATTGTATCGTATCGTATTGTATTGT-TCCTATCGTATCCTATCGCATCCTATCGTATCGTATCTTATTGTATTGTAATGGGTTGTATTGACTTATTTTATTTAGTTAGTTACTTTTGTGTTATTTTATTTATTTATCTGTTTGTTCGTTTTTGCCTGATCAAAGGTCAATCAGACCCGGTCGTCAAAGTGGCGATTTCCTAG
>64043200006/1375/c40448
-TGTATGTATGTATGTATTTATTTATGTATTTATTTTTGAGACGGAGTTTCGCTCTTGTTGCTCAGACTGGAGTGCGATGGCGCAATCTCGGCTCACTGCAACCTCCGCTTCCCAGGTTCAAGCGATTCTCCTGCCTCAGCCTTCCTAGCAGCTGGGATTATAGGCATGTGCCACCGCGCCCAGCTAGTTTTGTATTTTCAATTGAGACGGGATTTCTCCATGTTGGTCGGGCTTGTCTCCAACTCCCGACTTCAGGTGATGCGTCCACCTCGGCATCCCAAAGTGACGGGATGACAGGCATGAGCCACCGCGCCCGGCGTATTGTATTGTATTGTATTGTATTGTATTGTATTGTATTGTATTGTATTGTATTGTATCGTATCGTATTGTATTGTATCCTATCGTATCCTATCGCATCCTATCGTATCGTATCTTATTGTATTGTAATGGGTTGTATTGACTTATTTTATTTAGTTAGTTACTTTTGTGTTATTTTATTTATTTATCTGTTTGTTCGTTT-TGCCTGATCAAAGGTCAATCAGACCCGGTCGTCAAAGTGGCGATTTCCTAG
>54329U235127/7858cs152114
-TGTATGTATGTATGTATTTATTTATGTATTTATTTTTGAGACGGAGTTTCGCTCTTGTTGCTCAGACTGGAGTGCGATGGCGCAATCTCGGCTCACTGCAACCTCCGCTTCCCAGGTTCAAGCGATTCTCCTGCCTCAGCCTTCCTAGCAGCTGGGATTATAGGCATGTGCCACCGCGCCCGGCTAGTTTTGTATTTTCAATTGAGACGGGATTTCTCCATGTTGGTCGGGCTTGTCTCCAACTCCCGACTTCAGGTGATGCGTCCACCTCGGCATCCCAAAGTGACGGGATGACAGGCATGAGCCACCGCGCCCGGCGTATTGTA-TGTATTGTATTGTATTGTATTGTATTGTATTGTATTGTATTGTATTGTATCGTATCGTATTGTATTGTATCCTATCGTATCCTATCGCATCCTATCGTATCGTATCTTATTGTATTGTAATGGGTTGTATTGACTTATTTTATTTAGTTAGTTACTTTTGTGTTATTTTATTTATTTATCTGTTTGTTCGTTTTTGCCTGATCAAAGGTCAATCAGACCCGGTCGTCAAAGTGGCGATTTCCTAG
>64043212027/866/cs832194
-TGTATGTATGTATGTATTTATTTATGTATTTATTTTTGAGACGGAGTTTCGCTCTTGTTGCTCAGACTGGAGTGCGATGGCGCAATCTCGGCTCACTGCAACCTCCGCTTCCCAGGTTCAAGCGATTCTCCTGCCTCAGCCTTCCTAGCAGCTGGGATTATAGGCATGTGCCACCGCGCCCGGCTAGTTTTGTATTTTCAATTGAGACGGGATTTCTCCATGTTGGTCGGGCTTGTCTCCAACTCCCGACTTCAGGTGATGCGTCCACCTCGGCATCCCAAAGTGACGGGATGACAGGCATGAGCCACCGCGCCCGGCCTATTGTATTGTATTGTATTGTATTGTATTGTATTGTATTGTATTGTATTGTATTGTATCGTATCGTATTGTATTGTATCCTATCGTATCCTATCGCATCCTATCGTATCGTATCTTATTGTATTGTAATGGGTTGTATTGACTTATTTTATTTAGTTAGTTTACTTTGTGTTATTTTATTTATTTATCTGTTTGTTCGTTTTTGCCTGATCAAAGGTCAATCAGACCCGGTCGTCAAAGTGGCGATTTCCTAG
>54329U217854/30/cs97-51
-TGTATGTATGTATGTATTA-TTTATGTATTTATTTTTGAGACGGAGTTTCGCTCTTGTTGCTCAGACTGGAGTGCGATGGCGCAATCTCGGCTCACTGCAACCTCCGCTTCCCAGGTTCAAGCGATTCTCCTGCCTCAGCCTTCCTAGCAGCTGGGATTATAGGCATGTGCCACCGCGCCCGGCTAGTTTTGTATTTTCAATTGAGACGGGATTTCTCCATGTTGGTCGGGCTTGTCTCCAACTCCCGACTTCAGGTGATGCGTCCACCTCGGCATCCCAAAGTGACGGGATGACAGGCATGAGCCACCGCGCCCGGCGTATTGTATTGTATTGTATTGTATTGTATTGTATTGTATTGTATTGTATTGTATTGTATCGTATCGTATTGTATTGTATCCTATCGTATCCTATCGCATCCTATCGTATCGTATCTTATTGTATTGTAATGGGTTGTATTGACTTATTTTATTTAGTTAGTTACTTTTGTGTTATTTTATTTATTTATCTGTTTGTTCGTTTTTGCCTGATCAAAGGTCAATCAGACCCGGTCGTCAAAGTGGCGATTTCCTAG
>84046231239s33925cs14-12
-TGTATGTATGTATGTATTTATTTATGTATTTATTTTTGAGACGGAGTTTCGCTCTTGTTGCTCAGACTGGAGTGCGATGGCGCAATCTCGGCTCACTGCAACCTCCGCTTCCCAGGTTCAAGCGATTCTCCTGCCTCAGCCTTCCTAGCAGCTGGGATTATAGGCATGTGCCACCGCGCCCGGCTAGTTTTGTATTTTCAATTGAGACGGGATTTCTCCATGTTGGTCGGGCTTGTCTCCAACTCCCGACTTCAGGTGATGCGTCCACCTCGGCATCCCAAAGTGACGGGATGACAGGCATGAGCCACCGGGCCCGGGCTATTGTATTGTATTGTATTGTATTGTATTGTATTGTATTGTATTGTATTGTATTGTATCGTATCCTATTGTATTGTATCCTATCGTATCCTATCGCATCCTATCGTATCGTATCTTATTGTATTGTAATGGGTTGTATTGACTTATTTTATTTAGTTAGTTACTTTTGTGTTATTTTATTTATTTATCTGTTTGTTCGTTTTTGCCTGATCAAAGGTCAATCAGACCCGGTCGTCAAAGTGGCGATTTCCTAG
>84081231059s12725/cs0821
-TGTATGTATGTATGTATTTATTTATGTATTTATTTTTGAGACGGAGTTTCGCTCTTGTTGCTCAGACTGGAGTGCGATGGCGCAATCTCGGCTCACTGCAACCTCCGCTTCCCAGGTTCAAGCGATTCTCCTGCCTCAGCCTTCCTAGCAGCTGGGATTATAGGCATGTGCCACCGCGCCCGGCTAGTTTTGTATTTTCAATTGAGACGGGATTTCTCCATGTTGGTCGGGCTTGTCTCCAACTCCCGACTTCAGGTGATGCGTCCACCTCGGCATCCCAAAGTGACGGGATGACAGGCATGAGCCACCGCGCCCGGCGTATTGTATTGTATTGTATTGTATTGTATTGTATTGTATTGTATTGTATTGTATTGTATCTTATCGTATTGTATTGTATCCTATCGTATCCTATCGCATCCTATCGTATCGTATCTTATTGTATTGTAATGGGTTGTATTGACTTATTTTATTTAGTTAGTTACTTTTGTGTTATTTTATTTATTTATCTGTTTGTTCGTTTTTGCCTGATCAAAGGTCAATCAGACCCGGTCGTCA-AGTGGCGATTTCCTAG
>84046232200s11528cs96-03
-TGTATGTATGTATGTATTTATTTATGTATTTATTTTTGAGACGGAGTTTCGCTCTTGTTGCTCAGACTGGAGTGCGATGGCGCAATCTCGGCTCACTGCAACCTCCGCTTCCCAGGTTCAAGCGATTCTCCTGCCTCAGCCTTCCTAGCAGCTGGGATTATAGGCATGTGCCACCGCGCCCGGCTAGTTTTGTATTTTCAATTGAGACGGGATTTCTCCATGTTGGTCGGGCTTGTCTCCAACTCCCGACTTCAGGTGATGCGTCCACCTCGGCCTCCCAAAGTGACGGGATGACAGGCATGAGCCACCGCGCCCGGCGTATTGTATTGTATTGTATTGTATTGTATTGTATTGTATTGTATTGTATTGTATTGTATCGTATCGTATTGTATTGTATCCTATCGTATCCTATCGCATCCTATCGTATCGTATCTTATTGTATTGTAATGGGTTGTATTGACTTATTTTATTTAGTTAGTTACTTTTGTGTTATTTTATTGATTTATCTGTTTGTTCGTTTTTGCCTGATCAAAGGTCAATCAGACCCAGTCGTCAATGTGGCGATTTCCTAG
>84081231059s13122cs136198
-TGTATGTATGTATGTATTTATTTATGTATTTATTTTTGAGACGGAGTTTCGCTCTTGTTGCTCAGACTGGAGTGCGATGGCGCAATCTCGGCTCACTGCAACCTCCGCTTCCCAGGTTCAAGCGATTCTCCTGCCTCAGCCTTCCTAGCAGCTGGGATTATAGGCATGTGCCACCGCGCCCGGCTAGTTTTGTATTTTCAATTGAGACGGGATTTCTCCATGTTGGTCGGGCTTGTCTCCAACTCCCGACTTCAGGTGATGCGTCCACCTCGGCATCCCAAAGTGACGGGATGACAGGCATGAGCCACCGCGCCCGGCGTATTGTATTGTATTGTATTGTATTGTATTGTATTGTATTGTATTGTATTGTATTGTATCGTATCCTATTGTATTGTATCCTATCGTATCCTATCGCATCA-TCAGTATCTTATCTTATTGTATTGTAATGGGTTGTATTGACTTATTTTATTTAGTTAGTTACTTTTGTGTTATTTTATTTATTTATCTGTTTGTTCGTTTTTGCCTGATCAAAGGTCAATCAGACCCGGTCGTCAAAGTGGCGATTTCCTAG
>84046230122s12780/cs2-9
-TGTATGTATGTATGTATTTATTTATGTATTTATTTTTGAGACGGAGTTTCGCTCTTGTTGCTCAGACTGGAGTGCGATGGCGCAATCTCGGCTCACTGCAACCTCCGCTTCCCAGGTTCAAGCGATTCTCCTGCCTCAGCCTTCCTAGCAGCTGGGATTATAGGCATGTGCCACCGCGCCCGGCTAGTTTTGTATTTTCAATTGAGACGGGATTTCTCCATGTTGGTCGGGCTTGTCTCCAACTCCCGACTTCAGGTGATGCGTCCACCTCGGCATCCCAAAGTGACGGGATGACAGGCATGAGCCACCGCGCCCGGCCTATTGTATTGTATTGTATTGTATTGTATTGTATTGTATTGTATCGTATCGTAT-CGATCGTATCGTATCGTATTGTATCCTATCGTATCCTATCGCATCCTATCGTATCGTATCTTATTGTATTGTAATGGGTTGTATTGACTTATTTTATTTAGTTAGTTACTTTTGTGTTATTTTATTGATTTATCTGTTTGTTCGTTTTTGCCTGATCAAAGGTCAATCAGACCCAGTCGTCAAAGTGGCGATTTCCTAG
>54329U270204/5157cs63-08
-TGTATGTATGTATGTATTTATTTATGTATTTATTTTTGAGACGGAGTTTCGCTCTTGTTGCTCAGACTGGAGTGCGATGGCGCAATCTCGGCTCACTGCAACCTCCGCTTCCCAGGTTCAAGCGATTCTCCTGCCTCAGCCTTCCTAGCAGCTGGGATTATAGGCATGTGCCACCGCGCCCGGCTAGTTTTGTATTTTCAATTGAGACGGGATTTCTCCATGTTGGTCGGGCTTGTCTCCAACTCCCGACTTCAGGTGATGCGTCCACCTCGGCATCCCAAAGTGACGGGATGACAGGCATGAGCACGAGCCACCGCGCCGGCGTATTGTATTGTATTGTATTGTATTGTATTGTATTGTATTGTATTGTATTGTATCGTATCGTATTGTATTGTATCCTATCGTATCCTATCGCATCCTATCGTATCGTATCTTATTGTATTGTAATGGGTTGTATTGACTTATTTTATTTAGTTAGTTACTTTTGTGTTATTTTATTTATTTATCTGTTTGTTCGTTTTTGCCTGATCAAAGGTCAATCAGACCCGGTCGTCAAAGTGGCGATTTCCTAG
>64076211203/1103/c131-48
-TGTATGTATGTATGTATTTATTTATGTATTTATTTTTGAGACGGAGTTTCGCTCTTGTTGCTCAGACTGGAGTGCGATGGCGCAATCTCGGCTCACTGCAACCTCCGCTTCCCAGGTTCAAGCGATTCTCCTGCCTCAGCCTTCCTAGCAGCTG-GATTATAGGCATGTGCCACCGCGCCCGGCTAGTTTTGTATTTTCAATTGAGACGGGATTTCTCCATGTTGGTCGGGCTTGTCTCCAACTCCCGACTTCAGGTGATGCGTCCACCTCGGCATCCCAAAGTGACGGGATGACAGGCATGAGCCACCGCGCCCGGCGTATTGTATTGTATTGTATTGTATTGTATTGTATTGTATTGTATTGTATTGTATTGTATCGTATCGTATTGTATTGTATCCTATCGTATCCTATCGCATCCTATCGTATCGTATCTTATTGTATTGTAATGGGTTGTATTGACTTATTTTATTTAGTTAGTTACTTTTGTGTTATTTTATTTATTTATCTGTTTGTTCGTTTTTGCCTGATCAAAGGTCAATCAGACCCGGTCGTCAAAGTGGCGATTTCCTAG
>84081232013s47180cs164126
-TGTATGTATGTATGTATTTATTTATGTATTTATTTTTGAGACGGAGTTTCGCTCTTGTTGCTCAGACTGGAGTGCGATGGCGCAATCTCGGCTCACTGCAACCTCCGCTTCCCAGGTTCAAGCGATTCTCCTGCCTCAGCCTTCCTAGCAGCTGGGATTATAGGCATGTGCCACCGCGCCCGGCTAGTTTTGTATTTTCAATTGAGACGGGATTTCTCCATGTTGGTCGGGCTTGTCTCCAACTCCCGACTTCAGGTGATGCGTCCACCTCGGCATCCCAAAGTGACGGGATGACAGGCATGAGCCACCGCGCCCGGCGTATTGTATTGTATTGTATTGTATTGTATTGTATTGTATTGTTATGTA-TGTATTGTATCGTATCGTATTGTATTGTATCCTATCGTATCCTATCGCATCCTATCGTATCGTATCTTATTGTATTGTAATGGGTTGTATTGACTTATTTTATTTAGTTAGTTACTTTTGTGTTATTTTATTTATTTATCTGTTTGTTCGTTTTTGCCTGATCAAAGGTCAATCAGACCCGGTCGTCAAAGTGGCGATTTCCTAG
>84046230154s22930/cs55-630
-TGTATGTATGTATGTATTTATTTATGTATTTATTTTTGAGACGGAGTTTCGCTCTTGTTGCTCAGACTGGAGTGCGATGGCGCAATCTCGGCTCACTGCAACCTCCGCTTCCCAGGTTCAAGCGATTCTCCTGCCTCAGCCTTCCTAGCAGCTGGGATTATAGGCCTGTGCCACCGCGCCCGGCTAGTTTTGTATTTTCAATTGAGACGGGATTTCTCCATGTTGGTCGGGCTTGTCTCCAACTCCCGACTTCAGGTGATGCGTCCACCTCGGCATCCCAAAGTGACGGGATGACAGGCATGAGCCACCGCGCCCGGCCTATTGTATTGTATTGTATTGTATTGTATTGTATTGTATTGTATTGTATTGTATCGTATCGTATCGTATCGTATTGTATCCTATCGTATCCTATCGCATCT-ATCTTATCGTATCTTATTGTATTGTAATGGGTTGTATTGACTTATTTTATTTAGTTAGTTACTTTTGTGTTATTTTATTGATTTATCTGTTTGTTCGTTTTTGCCTGATCAAAGGTCAATCAGACCCAGTCGTCAAAGTGGCGATTTCCTAG
>64076212003/689/cs63-27
-TGTATGTATGTATGTATTTATTTAT-TATTTATTTTTGAGACGGAGTTTCGCTCTTGTTGCTCAGACTGGAGTGCGATGGCGCAATCTCGGCTCACTGCAACCTCCGCTTCCCAGGTTCAAGCGATTCTCCTGCCTCAGCCTTCCTAGCAGCTGGGATTATAGGCATGTGCCACCGGCGCCGGCTAGTTTTGTATTTTCAATTGAGACGGGATTTCTCCATGTTGGTCGGGCTTGTCTCCAACTCCCGACTTCAGGTGATGCGTCCACCTCGGCATCCCAAAGTGACGGGATGACAGGCATGAGCCACCGCGCCCGGCGTATTGTATTGTATTGTATTGTATTGTATTGTATTGTATTGTATTGTATTGTATTGTATCGTATCCTATTGTATTGTATCCTATCGTATCCTATCGCATCCTATCGTATCGTATCTTATTGTATTGTAATGGGTTGTATTGACTTATTTTATTTAGTTAGTTACTTTTGTGTTATTTTATTTATTTATCTGTTTGTTCGTTTTTGCCTGATCCAAGGTCAATCAGACCCGGTCGTCAAAGTGGCGATTTCCTAG
>84046232156s37594cs175137
-TGTATGTATGTATGTATTTATTTATGTATTTATTTTTGAGACGGAGTTTCGCTCTTGTTGCTCAGACTGGAGTGCGATGGCGCAATCTCGGCTCACTGCAACCTCCGCTTCCCAGGTTCAAGCGATTCTCCTGCCTCAGCCTTCCTAGCAGCTGGGATTATAGGCATGTGCCACCGCGCCCGGCTAGTTTTGTATTTTCAATTGAGACGGGATTTCTCCATGTTGGTCGGGCTTGTCTCCAACTCCCGACTTCAGGTGATGCGTCCACCTCGGCATCCCAAAGTGACGGGATGACAGGCATGAGCCACCGCGCCCGGCGTATTGTATTGTATTGTATTGTATTGTATTGTATTGTATTGTATTGTATTGTATTGTATCGTATCGTATTGTATTGTATCCTATCGTATCCTATCGCATCCTATCGTATCGTATCTTATTGTATTGTAATGGGTTGTATTGACTTATTTTATTTAGTTAGTTACTTTTGTGTTATTTTATTTATTTATCTGT-TGTTCGTTTTTGCCTGATCAAAGGTCAATCAGACCCGGTCGTCAAAGTGGCGATTTCCTAG
>64136201223/478/cs042294
-TGTATGTATGTATGTATTTATTTATGTATTTATTTTTGAGACGGAGTTTCGCTCTTGTTGCTCAGACTGGAGTGCGATGGCGCAATCTCGGCTCACTGCAACCTCCGCTTCCCAGGTTCAAGCGATTCTCCTGCCTCAGCCTTCCTAGCAGCTGGGATTATAGGCATGTGCCACCGCGCCCGGCTAGTTTTGTATTTTCAATTGAGACGGGATTTCTCCATGTTGGTCGGGCTTGTCTCCAACTCCCGACTTCAGGTGAT-GGTCCACCTCGGCATCCCAAAGTGACGGGATGACAGGCATGAGCCACCGCGCCCGGCGTATTGTATTGTATTGTATTGTATTGTATTGTATTGTATTGTATTGTATTGTATTGTATCGTATCGTATTGTATTGTATCCTATCGTATCCTATCGCATCCTATCGTATCGTATCTTATTGTATTGTAATGGGTTGTATTGACTTATTTTATTTAGTTAGTTACTTTTGTGTTATTTTATTTATTTATCTGTTTGTTCGTTTTTGCCTGATCAAAGGTCACTCAGACCCGGTCGTCAAAGTGGCGATTTCCTAG
>84081232045s16642cs10-89
-TGTATGTATGTATGTATTTATTTATGTATTTATTTTTGAGACGGAGTTTCGCTCTTGTTGCTCAGACTGGAGTGCGATGGCGCAATCTCGGCTCACTGCAACCTCCGCTTCCCAGGTTCAAGCGATTCTCCTGCCTCAGCCTTCCTAGCAGCTGGGATTATAGGCATGTGCCACCGCGCCCGGCTAGTTTTGTATTTTCAATTGAGACGGGATTTCTCCATGTTGGTCGGGCTTGTCTCCAACTC-CGACTTCAGGTGATGCGTCCACCTCGGCATCCCAAAGTGACGGGATGACAGGCATGAGCCACCGCGCCCGGCGTATTGTATTGTATTGTATTGTATTGTATTGTATTGTATTGTATTGTATTGTATCGTATCGTATCGTATTGTATTGTATCCTATCGTATCCTATCGCATCCTATCGTATCGTATCTTATTGTATTGTAATGGGTTGTATTGACTTATGTTATTTAGTTAGTTACTTTTGTGTTATTTTATTTATTTATCTGTTTGTTCGTTTTTGCCTGATCAAAGGTCAATCAGACCCGGTCGTCAAAGTGGCGATTTCCTAG
>64136201036/1482/c228-25
-TGTATGTATGTATGTATTTATTTATGTATTTATTTTTGAGACGGAGTTTCGCTCTTGTTGCTCAGACTGGAGTGCGATGGCGCAATCTCGGCTCACTGCAACCTCCGCTTCCCAGGTTCAAGCGATTCTCCTGCCTCAGCCTTCCTAGCAGCTGGGATTATAGGCATGTGCCACCGCGCCCGGCTAGTTTTGTATTTTCAATTGAGACGGGATTTCTCCATGTTGGTCGGGCTTGTCTCCAACTCCCGACTTCAGGTGATGCGTCCACCTCGGCATCCCAAAGTGACGGGATGACAGGCATGAGCCACCGCGCCCGGCGTATTGTATTGTATTGTATTGTATTGTATTGTATTGTATTGTATTGTATTGTATTGTATCGTATCCTATTGTATTGTATCCTATCGTATCCTATCGCATCCTATCGTATCGTATCT-ATTGTATTGTATGGGTTGTATTTGACTTATTTTATTTAGTTAGTTACTTTTGTGTTATT-TATTTATTTATCTGTTTGTTCGTTTTTGCCTGATCAAAGGTCAATCAGACCCGGTCGTCAAAGTGGCGATTTCCTAG
>64076201059/370/cs044106
-TGTATGTATGTATGTATTTATTTATGTATTTATTTTTGAGACGGAGTTTCGCTCTTGTTGCTCAGACTGGAGTGCGATGGCGCAATCTCGGCTCACTGCAACCTCCGCTTCCCAGGTTCAAGCGATTCTCCTGCCTCAGCCTTCCTAGCAGCTGGGATTATAGGCATGTGCCACCGCGCCCGGCTAGTTTTGTATTTTCAATTGAGACGGGATTTCTCCATGTTGGTCGGGCTTGTCTCCAACTCCCGACTTCAGGTGATGCGTCCACCTCGGCATCCCAAAGTGACGGGATGACAGGCATGAGCCAACGCGCCCGGCCTATTGTATTGTATTGTATTGTATTGTATTGTATTGTATTGTATTGTATTGTATCGTATCGTATCGTATTGTATTGTATCCTATCGTATCCTATCGCATCCTATCGTATCGTATCTTATTGTATTGTAATGGGTTGTATTGACTTATTTTATTTAGTTAGTTACTTTTGTGTTATTTTATTTATTTATCTGTTTGTTCGTTTTTGCCTGATCAAAGGTCAATCAGACCCAGTCGTCAAAGTGGCGATTTCCTAG
>84046232156s32176/cs1651
-TGTATGTATGTATGTATTTATTTATGTATTTATTTTTGAGACGGAGTTTCGCTCTTGTTGCTCAGACTGGAGTGCGATGGCGCAATCTCGGCTCACTGCAACCTCCGCTTCCCAGGTTCAAGCGATTCTCCTGCCTCAGCCTTCCTAGCAGCTGGGATTATAGGCATGTGCCACCGCGCCCGGCTAGTTTTGTATTTTCAATTGAGACGGGATTTCTCCATGTTGGTCGGGCTTGTCTCCAACTCCCGACTTCAGGTGATGCGTCCACCTCGGCATCCCAAAGTGACGGGATGACAGGCATGAGCCACCGCGCCCGCCGTATTGTATTGTATTGTATTGTATTGTA-TGTATTGTATTGTATTGTATTGTATTGTATCGTATCGTATTGTATTGTATCCTATCGTATCCTATCGCATCCTATCGTATCGTATCTTATTGTATTGTAATGGGTTGTATTGACTTATTTTATTTAGTTAGTTACTTTTGTGTTATTTTATTTATTTATCTGTTTGTTCGTTTTTGCCTGATCAAAGGTCAATCAGACCCGGTCGTCAAAGTGGCGATTTCCTAG
>64136210124/1375/c146-43
-TGTATGTATGTATGTATTTATTTATGTATTTATTTTTGAGACGGAGTTTCGCTCTTGTTGCTCAGACTGGAGTGCGATGGCGCAATCTCGGCTCACTGCAACCTCCGCTTCCCAGGTTCAAGCGATTCTCCTGCCTCAGCCTTCCTAGCAGCTGGGATTATAGGCATGTGCCACCGCGCCCGGCTAGTTTTGTATTTTCAATTGAGACGGGATTTCTCCATGTTGGTCGGGCTTGTCTCCAACTCCCGACTTCAGGTGATGCGTCCACCTCGGCATCCCAAAGTGACGGGATGACAGGCATGAGCCACCGCGCCCGGCGTATTGTATTGTATTGT--TGTATTGTATTGTATTGTATTGTATTGTATTGTATTGTATCGTATCCTATTGTATTGTATCCTATCGTATCCTATCGCATCCTATCGTATCGTATCTTATTGTATTGTAATGGGTTGTATTGACTTATTTTATTTAGTTAGTTACTTTTGTGTTATTTTATTTATTTATCTGTTTGTTCGTTTTTGCCTGATCAAAGGTCAATCAGACCCGGTCGTCAAAGTGGCGATTTCCTAG
>84081231027s42315/cs1010
-TGTATGTATGTATGTATTTATTTATGTATTTATTTTTGAGACGGAGTTTCGCTCTTGTTGCTCAGACTGGAGTGCGATGGCGCAATCTCGGCTCACTGCAACCTCCGCTTCCCAGGTTCAAGCGATTCTCCTGCCTCAGCCTTCCTAGCAGCTGGGATTATAGGCATGTGCCACCGCGCCCGGCTAGTTTTGTATTTTCAATTGAGACGGGATTTCTCCATGTTGGTCGGGCTTGTCTCCAACTCCCGACTTCAGGTGATGCGTCCACCTCGGCATCCCAAAGTGACGGGATGACAGGCATGAGCCACCGCGCCCGGCCTATTGTATTGTATTGTATTGTATTGTATTGTATTGTATTGT-TCGTATCGTATCGTATCGTATCGTTACGTATTGTATCCTATCGTATCCTATCGCATCCTATCGTATCGTATCTTATTGTATTGTAATGGGTTGTATTGACTTATTTTATTTAGTTAGTTACTTTTGTGTTATTTTATTGGTTTATCTGTTTGTTCGTTTTTGCCTGATCAAAGGTCAATCAGAGCCAGTCGTCAAAGTGGCGATTTCCTAG
>84081231059s11961/cs11-188
-TGTATGTATGTATGTATTTATTTATGTATTTATTTTTGAGACGGAGTTTCGCTCTTGTTGCTCAGACTGGAGTGCGATGGCGCAATCTCGGCTCACTGCAACCTCCGCTTCCCAGGTTCAAGCGATTCTCCTGCCTCAGCCTTCCTAGCAGCTGGGATTATAGGCATGTGCCACCGCGCCCGGCTAGTTTTGTATTTTCAATTGAGACGGGATTTCTCCATGTTGGTCGGGCTTGTCTCCAACTCCCGACTTCAGGTGATGCGTCCACCTCGGCATCCCAAAGTGACGGGATGACAGGCATGAGCCACCGCGCCCGGCGTATTGTATTGTATTGTATTGTATTGTATTGTATTGTATTGTATTGTATTGTATCGTATCGTATCG-TATGTATTGTATCCTATCGTATCCTATCGCATCCTATCGTATCGTATCTTATTGTATTGTAATGGGTTGTATTGACTTATTTTATTTAGTTAGTTACTTTTGTGTTATTTTATTTATTTATCTGTTTGTTCGTTTTTGCCTGATCAAAGGTCAATCAGACCCGGTCGTCAAAGTGGCGATTTCCTAG
>64043200006/1370/c169-66
-TGTATGTATGTATGTATTTATTTATGTATTTATT-TTGAGACGGAGTTTCGCTCTTGTTGCTCAGACTGGAGTGCGATGGCGCAATCTCGGCTCACTGCAACCTCCGCTTCCCAGGTTCAAGCGATTCTCCTGCCTCAGCCTTCCTAGCAGCTGGGATTATAGGCATGTGCCACCGCGCCCGGCTAGTTTTGTATTTTCAATTGAGACGGGATTTCTCCATGTTGGTCGGGCTTGTCTCCAACTCCCGACTTCAGGTGATGCGTCCACCTCGGCATCCCAAAGTGACGGGATGACAGGCATGAGCCACCGCGCCCGGCGTATTGTATTGTATTGTATTGTATTGTATTGTATTGTATTGTATTGTATTGTATTGTATCGTATCGTATTGTATTGTATCCTATCGTATCCTATCGCATCCTATCGTATCGTATCTTATTGTATTGTAATGGGTTGTATTGACTTATTTTATTTAGTTAGTTACTTTTGTGTTATTTTATTTATTTATCTGTTTGTTCGTTTTTGCCTGATCAAAGGTCAATCAGACCCGGTCGTCAAAGTGGCGATTTCCTAG
>84081231218s44397cs30-74
-TGTATGTATGTATGTATTTATTTATGTATTTATTTTTGAGACGGAGTTTCGCTCTTGTTGCTCAGACTGGAGTGCGATGGCGCAATCTCGGCTCACTGCAACCTCCGCTTCCCAGGTTCAAGCGATTCTCCTGCCTCAGCCTTCCTAGCAGCTGGGATTATAGGCATGTGCCACCGCGCCCGGCTAGTTTTGTATTTTCAATTGAGACGGGATTTCTCCATGTTGGTCGGGCTTGTCTCCAACTCCCGACTTCAGGTGATGCGTCCACCTCGGCATCCCAAAGTGACGGGATGACAGGCATGAGCCACCGCGCCCGGC-TATTGTATTGTATTGTATTGTATTGTATTGTATTGTATTGTATTGTATTGTATTGTATCGTATCGTATTGTATTGTATCCTATCGTATCCTATCGCATCCTATCGTATCGTATCTTATTGTATTGTAATGGGTTGTATTGACTTATTTTATTTAGTTAGTTACTTTTGTGTTATTTTATTTATTTATCTGTTTGTTCGTTTTTGCCTGATCAAAGGTCAATCAGACCCGGTCGTCAAAGTGGCGATTTCCTAG
>84046232200s12684cs71-25
-TGTATGTATGTATGTATTTATTTATGTATTTATTTTTGAGACGGAGTTTCGCTCTTGTTGCTCAGACTGGAGTGCGATGGCGCAATCTCGGCTCACTGCAACCTCCGCTTCCCAGGTTCAAGCGATTCTCCTGCCTCAGCCTTCCTAGCAGCTGGGATTATAGGCATGTGCCACCGCGCCCGGCTAGTTTTGTATTTTC-ATTGAGACGGGATTTCTCCATGTTGGTCGGGCTTGTCTCCAACTCCCGACTTCAGGTGATGCGTCCACCTCGGCATCCCAAAGTGACGGGATGACAGGCATGAGCCACCGCGCCCGGCGTATTGTATTGTATTGTATTGTATTGTATTGTATTGTATTGTATTGTATTGTATTGTATCGTATCGTATTGTATTGTATCCTATCGTATCCTATCGCATCCTATCGTATCGTATCTTATTGTATTGTAATGGGTTGTATTGACTTATTTTATTTAGTTAGTTACTTTTGTGTTATTTTATTGATTTATCTGTTTGTTCGTTTTTGCCTGATCAAAGGTCAATCAGACCCAGTCGTCAAAGTGGCGATTTCCTAG
>84046231008s23177cs26-30
-TGTATGTATGTATGTATTTATTTATGTATTTATTTTTGAGACGGAGTTTCGCTCTTGTTGCTCAGACTGGAGTGCGATGGCGCAATCTCGGCTCACTGCAACCTCCGCTTCCCAGGTTCAAGCGATTCTCCTGCCTCAGCCTTCCTAGCAGCTGGGATTATAGGCATGTGCCACCGCGCCCGGCTAGTTTTGTATTTTCAATTGAGACGGGATTTCTCCATGTTGGTCGGGCTTGTCTCCAACTCCCGACTTCA-GTGATGCGTCCACCTCGGCATCCCAAAGTGACGGGATGACAGGCATGAGCCACCGCGCCCGGCGTATTGTATTGTATTGTATTGTATTGTATTGTATTGTATTGTATTGTATTGTATTGTATCGTATCGTATTGTATTGTATCCTATCGTATCCTATCGCATCCTATCGTATCGTATCTTATTGTATTGTAATGGGTTGTATTGACTTATTTTATTTAGTTAGTTACTTTTGTGTTATTTTATTGATTTATCTGTTTGTTCGTTTTTGCCTGATCAAAGGTCAATCAGACCCAGTCGTCAAAGTGGCGATTTCCTAG
>84081231027s41731/cs4763
-TGTATGTATGTATGTATTTATTTATGTATTTATTTTTGAGACGGAGTTTCGCTCTTGTTGCTCAGACTGGAGTGCGATGGCGCAATCTCGGCTCACTGCAACCTCCGCTTCCCAGGTTCAAGCGATTCTCCTGCCTCAGCCTTCCTAGCAGCTGGGATTATAGGCATGTGCCACCGCGCCCGGCTAGTTTTGTATTTTCAATTGAGACGGGATTTCTCCATGTTGGTCGGGC-TGTCTCCAACTCCCGACTTCAGGTGATGCGTCCACCTCGGCATCCCAAAGTGACGGGATGACAGGCATGAGCCACCGCGCCCGGCGTATTGTATTGTATTGTATTGTATTGTATTGTA-TGTATTGTATTGTATTGTATTGTATCGTATCGTATTGTATTGTATCCTATCGTATCCTATCGCATCCTATCGTATCGTATCTTATTGTATTGTAATGGGTTGTATTGACTTATTTTATTTAGTTAGTTACTTTTGTGTTATTTTATTTATTTATCTGTTTGTTCGTTTTTGCCTGATCAAAGGTCAATCAGACCCGGTCGTCAAAGTGGCGATTTCCTAG
>54329U227545/2359cs179131
-TGTATGTATGTATGTATTTATTTATGTATTTATTTTTGAGACGGAGTTTCGCTCTTGTTGCTCAGACTGGAGTGCGATGGCGCAATCTCGGCTCACTGCAACCTCCGCTTCCCAGGTTCAAGCGATTCTCCTGCCTCAGCCTTCCTAGCAGCTGGGATTATAGGCATGTGCCACCGCGCCCGGCTAGTTTTGTATTTTCAATTGAGACGGGATTTCTCCATGTTGGTCGGGCTTGTCTCCAACTCCCGACTTCAGGTGATGCGTCCACCTCGGCATCCCAAAGTGACGGGATGACAGGCATGAGCCACCGCGCCCGGCGTATTGTATTGTATTGTATTGTATTGTATTGTATTGTATTGTATTGTATTGTATTGTATCGTATCGTATTGTATTGTATCCTATCGTATCCTATCGCATCCTATCGTATCGTATCTT-TTGTATTGTAATGGGTTGTATTGACTTATTTTATTTAGTTAGTTACTTTTGTGTTATTTTATTTATTTATCTGTTTGTTCGTTTTTGCCTGATCAAAGGTCAATCAGACCCGGTCGTCAAAGTGGCGATTTCCTAG
>84046230256s41561/cs6-10
-TGTATGTATGTATGTATTTATTTATGTATTTATTTTTGAGACGGAGTTTCGCTCTTGTTGCTCAGACTGGAGTGCGATGGCGCAATCTCGGCTCACTGCAACCTCCGCTTCCCAGGTTCAAGCGATTCTCCTGCCTCAGCCTTCCTAGCAGCTGGGATTATAGGCATGTGCCACCGCGCCCGGCTAGTTTTGTATTTTCAATTGAGACGGGATTTCTCCATGTTGGTCGGGCTTGTCTCCAACTCCCGACTTCAGGTGATGCGTCCACCTCGGCATCCCAAAGTGACGGGATGACAGGCATGAGCCACCGCGCCCGGCCTATTGTATTGTATTGTATTGTATTGTATTGTATTGTATGTA-TTGTATTGTATTGTATCGTATCGTATTGTATTGTATCCTATCGTATCCTATCGCATCCTATCGTATCGTATCTTATTGTATTGTAATGGGTTGTATTGACTTATTTTATTTAGTTAGTTACTTTTGTGTTATTTTATTTATTTATCTGTTTGTTCGTTTTTGCCTGATCAAAGGTCAATCAGACCCGGTCGTCAAAGTGGCGATTTCCTAG
>64043201004/384/cs150202
-TGTATGTATGTATGTATTTATTTATGTATTTATTTTTGAGACGGAGTTTCGCTCTTGTTGCTCAGACTGGAGTGCGATGGCGCAATCTCGGCTCACTGCAACCTCCGCTTCCCAGGTTCAAGCGATTCTCCTGCCTCAGCCTTCCTAGCAGCTGGGATTATAGGCATGTGCCACCGCGCCCGGCTAGTTTTGTATTTTCAATTGAGACGGGATTTCTCCATGTTGGTCGGGCTTGTCTCCAACTCCCGACTTCAGGTGATGCGTCCACCTCGGCATCCCAAAGTGACGGGATGACAGGCATGAGCCACCGCGCCCGGCCTATTGTATTGTATTGTATTGTATTGTATTGTATTGTATTGTATTGTATTGTATTGTATCGTATCGTATCGTATTGTATCCTATCGTATCCTATCGCATCCTATCGTATCGTATCTTATTGTATTGTAAATGGTTGTATTGACTTATTTTATTTAGTTAGTTACTTTTGTGTTATTTTATTTATTTATCTGTTTGTTCGTTTTTGCCTGATCAAAGGTCAATCAGACCCAGTCGTCAAAGTGGCGATTTCCTAG
>64136201036/1187/c80182
-TGTATGTATGTATGTATTTATTTATGTATTTATT-TTGAGACGGAGTTTCGCTCTTGTTGCTCAGACTGGAGTGCGATGGCGCAATCTCGGCTCACTGCAACCTCCGCTTCCCAGGTTCAAGCGATTCTCCTGCCTCAGCCTTCCTAGCAGCTGGGATTATAGGCATGTGCCACCGCGCCCGGCTAGTTTTGTATTTTCAATTGAGACGGGATTTCTCCATGTTGGTCGGGCTTGTCTCCAACTCCCGACTTCAGGTGATGCGTCCACCTCGGCATCCCAAAGTGACGGGATGACAGGCATGAGCCACCGCGCCCGGCGTATTGTATTGTATTGTATTGTATTGTATTGTATTGTATTGTATTGTATTGTATTGTATCGTATCGTATTGTATTGTATCCTATCGTATCCTATCGCATCCTATCGTATCGTATCTTATTGTATTGTAATGGGTTGTATTGACTTATTTTATTTAGTTAGTTACTTTTGTGTTATTTTATTTATTTATCTGTTTGTTCGTTTTTGCCTGATCAAAGGTCAATCAGACCCGGTCGTCAAAGTGGCGATTTCCTAG
>84081231218s41141/cs01-187
-TGTATGTATGTATGTATTA-TTTATGTATTTATTTTTGAGACGGAGTTTCGCTCTTGTTGCTCAGACTGGAGTGCGATGGCGCAATCTCGGCTCACTGCAACCTCCGCTTCCCAGGTTCAAGCGATTCTCCTGCCTCAGCCTTCCTAGCAGCTGGGATTATAGGCATGTGCCACCGCGCCCGGCTAGTTTTGTATTTTCAATTGAGACGGGATTTCTCCATGTTGGTCGGGCTTGTCTCCAACTCCCGACTTCAGGTGATGCGTCCACCTCGGCATCCCAAAGTGACGGGATGACAGGCATGAGCCACCGCGCCCGGCGTATTGTATTGTATTGTATTGTATTGTATTGTATTGTATTGTATTGTATTGTATTGTATCGTATCGTATTGTATTGTATCCTATCGTATCCTATCGCATCCTATCGTATCGTATCTTATTGTATTGTAATGGGTTGTATTGACTTATTTTATTTAGTTAGTTACTTTTGTGTTATTTTATTTATTTATCTGTTTGTTCGTTTTTGCCTGATCAAAGGTCAATCAGACCCGGTCGTCAAAGTGGCGATTTCCTAG
>54329U264042/1628cs86-95
-TGTATGTATGTATGTATTTATTTATGTATTTATTTTTGAGACGGAGTTTCGCTCTTGTTGCTCAGACTGGAGTGCGATGGCGCAATCTCGGCTCACTGCAACCTCCGCTTCCCAGGTTCAAGCGATTCTCCTGCCTCAGCCTTCCTAGCAGCTGGGATTATAGGCATGTGCCACCGCGCCCGGCTAGTTTTGTATTTTCAATTGAGACGGGATTTCTCCATGTTGGTCGGGCTTGTCTCCAACTCCCGACTTCAGGTGATGCGTCCACCTCGGCATCCCAAAGTGACGGGATGACAGGCATGAGCCACCGCGCCC-GCGTATTGTATTGTATTGTATTGTATTGTATTGTATTGTATTGTATTGTATTGTATTGTATCGTATCGTATTGTATTGTATCCTATCGTATCCTATCGCATCCTATCGTATCGTATCTTATTGTATTGTAATGGGTTGTATTGACTTATTTTATTTAGTTAGTTACTTTTGTGTTATTTTATTTATTTATCTGTTTGTTCGTTTTTGCCTGATCAAAGGTCAATCAGACCCGGTCGTCAAAGTGGCGATTTCCTAG
>64043200111/1711/c101-19
-TGTATGTATGTATGTATTTATTTATGTATTTATTTTTGAGACGGAGTTTCGCTCTTGTTGCTCAGACTGGAGTGCGATGGCGCAATCTCGGCTCACTGCAACCTCCGCTTCCCAGGTTCAAGCGATTCTCCTGCCTCAGCCTTCTAGCAGCCTGGGATTATAGGCATGTGCCACCGCGCCCGGCTAGTTTTGTATTTTCAATTGAGACGGGATTTCTCCATGTTGGTCGGGCTTGTCTCCAACTCCCGACTTCAGGTGATGCGTCCACCTCGGCATCCCAAAGTGACGGGATGACAGGCATGAGCCACCGCGCCCGGCGTATTGTATTGTATTGTATTGTATTGTATTGTATTGTATTGTATTGTATTGTATTGTATCGTATCGTATTGTATTGTATCCTATCGTATCCTATCGCATCCTATCGTATCGTATCTTATTGTATTGTAATGGGTTGTATTGACTTATTTTATTTAGTTAGTTACTTTTGTGTTATTTTATTTATTTATCTGTTTGTTCGTTTTTGCCTGATCAAAGGTCAATCAGACCCGGTCGTCAAAGTGGCGATTTCCTAG
>64043211001/1710/c168-75
-TGTATGTATGTATGTATTTATTTATGTATTTATTTTTGAGACGGAGTTTCGCTCTTGTTGCTCAGACTGGAGTGCGATGGCGCAATCTCGGCTCACTGCAACCTCCGCTTCCCAGGTTCAAGCGATTCTCCTGCCTCAGCCTTCCTAGCAGCTGGGATTATAGGCATGTGCCACCGCGCCCGGCTAGTTTTGTATTTTCAATTGAGACGGGATTTCTCCATGTTGGTCGGGCTTGTCTCCAACTCCCGACTTCA-GTGATGCGTCCACCTCGGCATCCCAAAGTGACGGGATGACAGGCATGAGCCACCGCGCCCGGCGTATTGTATTGTATTGTATTGTATTGTATTGTATTGTATTGTATTGTATTGTATTGTATTGTATCGTATTGTATTGTATCCTATCGTATCCTATCGCATCCTATCGTATCGTATCTTATTGTATTGTAATGGGTTGTATTGACTTATTTTATTTAGTTAGTTACTTTTGTGTTATTTTATTTATTTATCTGTTTGTTCGTTTTTGCCTGATCAAAGGTCAATCAGACCCGGTCGTCAAAGTGGCGATTTCCTAG
>64076210013/1293/c13917
-TGTATGTATGTATGTATTTATTTATGTATTTATTTTTGAGACGGAGTTTCGCTCTTGTTGCTCAGACTGGAGTGCGATGGCGCAATCTCGGCTCACTGCAACCTCCGCTTCCCAGGTTCAAGCGATTCTCCTGCCTCAGCCTTCCTAGCAGCTGGGATTATAGGCATGTGCCACCGCGCCCGGCTAGTTTTGTATTTTCAATTGAGACGGGATTTCTCCATGTTGGTCGGGCTTGTCTCCAACTCCCGACTTCAGGTGATGCGTCCACCTCGGCATCCCAAAGTGACGGGATGACAGGCATGAGCCACCGCGCCCGGCCTATTGTATTGTATTGTATTGTATTGTATTGTATTGTATTGTATTGTATTGTATTGTATCGTATCGTATTGTATTGTATCCTATCGTATCCTATCGCATCCTATCGTATCGTATCTTATTGTATTGTAATTGGTTGTATTGACTTATTTTATTTAGTTAGTTACTTTTGTGTTATTTTATTTATTTATCTGCTTGTTCGTTTTTGCCTGATCAAAGGTCAATCAGACCCGGTCGTCAAAGTGGCGATTTCCTAG
>64076201131/1244/c145-52
-TGTATGTATGTATGTATTTATTTATGTATTTATTTTTGAGACGGAGTTTCGCTCTTGTTGCTCAGACTGGAGTGCGATGGCGCAATCTCGGCTCACTGCAACCTCCGCTTCCCAGGTTCAAGCGATTCTCCTGCCTCAGCCTTCCTAGCAGCTGGGATTATAGGCATGTGCCACCGCGCCCGGCTAGTTTTGTATTTTCAATTGAGACGGGATTTCTCCATGTTGGTCGGGCTTGTCTCCAACTCCCGACTTCAGGTGATGCGTCCACCTCGGCATCCCAAAGTGACGGGATGACAGGCATGAGCCACCGCGCCCGGCGTATTGTATTGTATTGTAT-GTATTGTATTGTATTGTATTGTATTGTATTGTATTGTATCGTATCGTATTGTATTGTATCCTATCGTATCCTATCGCATCCTATCGTATCGTATCTTATTGTATTGTAATGGGTTGTATTGACTTATTTTATTTAGTTAGTTACTTTTGTGTTATTTTATTTATTTATCTGTTTGTTCGTTTTTGCCTGATCAAAGGTCAATCAGACCCGGTCGTCAAAGTGGCGATTTCCTAG
>54329U229823/6079cs134186
-TGTATGTATGTATGTATTTATTTATGTATTTATTTTTGAGACGGAGTTTCGCTCTTGTTGCTCAGACTGGAGTGCGATGGCGCAATCTCGGCTCACTGCAACCTCCGCTTCCCAGGTTCAAGCGATTCTCCTGCCTCAGCCTTCCTAGCAGCTGGGATTATAGGCATGTGCCACCGCGCCCGGCTAGTTTTGTATTTTCAATTGAGACGGGATTTCTCCATGTTGGTCGGGCTTGTCTCCAACTCCCGACTTCAGGTGATGCGTCCACCTCGGCATCCCAAAGTGACGGGATGACAGGCATGAGCCACCGCGCCCGGCCTATTGTATTGTATTGTATTGTATTGTATTGTATTGTATTGTATTGTATTGTATCGTATCGTATCGTATTGTATTGTATCCTATCGTATCCTATCGCATCCTATCGTATCGTATCTTATTGTATTGTAATGGGTTGTATTGACTTATTTTATTTAGTTAGTTACTTTTGTGTTATTTTATTTATATATCTGTTTGTTCGTTTTTGCCTGATCAAAGGTCAATCAGACCCAGTCGTCAAAGTGGCGATTTCCTAG
>64043211209/1209/c147-54
-TGTATGTATGTATGTATTTATTTATGTATTTATTTTTGAGACGGAGTTTCGCTCTTGTTGCTCAGACTGGAGTGCGATGGCGCAATCTCGGCTCACTGCAACCTCCGCTTCCCAGGTTCAAGCGATTCTCCTGCCTCAGCCTTCCTAGCAGCTGGGATTATAGGCATGTGCCACCGCGCCCGGCTAGTTTTGTATTTTCAATTGAGACGGGATTTCTCCATGTTGGTCGGGCTTGTCTCCAACTCCCGACTTCAGGTGATGCGTCCACCTCGGCATCCCAAAGTGACGGGATGACAGGCATGAGCCACCGCGCCCGGCGTATTGTATTGTATTGTATTGTAT-GTATTGTATTGTATTGTATTGTATTTTATTGTATCGTATCCTATTGTATTGTATCCTATCGTATCCTATCGCATCCTATCGTATCGTATCTTATTGTATTGTAATGGGTTGTATTGACTTATTTTATTTAGTTAGTTACTTTTGTGTTATTTTATTTATTTATCTGTTTGTTCGTTTTTGCCTGATCAAAGGTCAATCAGACCCGGTCGTCAAAGTGGCGATTTCCTAG
>84046232200s11425/cs4626
-TGTATGTATGTATGTATTTATTTATGTATTTATTTTTGAGACGGAGTTTCGCTCTTGTTGCTCAGACTGGAGTGCGATGGCGCAATCTCGGCTCACTGCAACCTCCGCTTCCCAGGTTCAAGCGATTCTCCTGCCTCAGCCTTCCTAGCAGCTGGGATTATAGGCATGTGCCACCGCGCCCGGCTAGTTTTGTATTTTCAATTGAGACGGGATTTCTCCATGTTGGTCGGGCTTGTCTCCAACTCCCGACTTCAGGTGATGCGTCCACCTCGGCATCCCAAAGTGACGGGATGACAGGCATGAAGCACCGC-CGGCGTATATTGTATTGTATTGTATTGTATTGTATTGTA-TGTATTGTATTGTATTGTATTGTATCGTATCCTATTGTATTGTATCCTATCGTATCCTATCGCATCCTATCGTATCGTATCTTATTGTATTGTAATGGGTTGTATTGACTTATTTTATTTAGTTAGTTACTTTTGTGTTATTTTATTTATTTATCTGTTTGTTCGTTTTTGCCTGATCAAAGGTCAATCAGACCCGGTCGTCAAAGTGGCGATTTCCTAG
>64136212141/907/cs07-63
-TGTATGTATGTATGTATTTATTTATGTATTTATTTTTGAGACGGAGTTTCGCTCTTGTTGCTCAGACTGGAGTGCGATGGCGCAATCTCGGCTCACTGCAACCTCCGCTTCCCAGGTTCAAGCGATTCTCCTGCCTCAGCCTTCCTAGCAGCTGGGATTATAGGCATGTGCCACCGCGCCCGGCTAGTTTTGTATTTTCAATTGAGACGGGATTTCTCCATGTTGGTCGGGCTTGTCTCCAACTCCCGACTTCAGGTGATGCGTCCACCTCGGCATCCCAAAGTGACGGGATGACAGGCATGAGCCACCGCGCCCGGCGTATTGTATTGTATTGTATTTTATTGTATTGTATTGTATTTTATTGTATTG-ATTGTATTGTATCC-TTTGTATTGTATCCTATCGTATCCTATCGCATCCTATCGTATCGTATCTTATTGTATTGTAATGGGTTGTATTGACTTATTTTATTTAGTTAGTTACTTTTGTGTTATTTTATTTATTTATCTGTTTGTTCGTTTTTGCCTGATCAAAGGTCAATCAGACCCGGTCGTCAAAGTGGCGATTTCCTAG
>54329U264042/85/cs90-46
-TGTATGTATGTATGTATTTATTTATGTATTTATTTTTGAGACGGAGTTTCGCTCTTGTTGCTCAGACTGGAGTGCGATGGCGCAATCTCGGCTCACTGCAACCTCCGCTTCCCAGGTTCAAGCGATTCTCCTGCCTCAGCCTTCCTAGCAGCTGGGATTATAGGCATGTGCCACCGCGCCCGGCTAGTTTTGTATTTTCAATTGAGACGGGATTTCTCCATGTTGGTCGGGCTTGTCTCCAACTCCCGACTTCAGGTGATGCGTCCACCTCGGCATCCCAAAGTGACGGGATGACAGGCATGAGCCACCGCGCCCGGCGTATTGTATTGTATTGTATTGTATTGTATTGTATTGTATTGTATTGTATTGTATTGTATCGTATCGTATTGTATTGTATCCTATCGTATCCTATCGCATCCTATCGTATCGTATCTTATTGTATTGTAATGGGTTGTATTGACTTATTTTATTTAGTTAGTTACTTTTGTGTTATTTTATTTATTTATCTGTTTGTTCGTTTTTGCCTGATCAAAGGTCAATCAGACCC-GTCGTCAAAGTGGCGATTTCCTAG
>64136201213/48/cc155-73
-TGTATGTATGTATGTATTTATTTATGTATTTATTTTTGAGACGGAGTTTCGCTCTTGTTGCTCAGACTGGAGTGCGATGGCGCAATCTCGGCTCACTGCAACC-TCGCTTCCCAGGTTCAAGCGATTCTCCTGCCTCAGCCTTCCTAGCAGCTGGGATTATAGGCATGTGCCACCGCGCCCGGCTAGTTTTGTATTTTCAATTGAGACGGGATTTCTCCATGTTGGTCGGGCTTGTCTCCAACTCCCGACTTCAGGTGATGCGTCCACCTCGGCATCCCAAAGTGACGGGATGACAGGCATGAGCCACCGCACCCGGCGTATTGTATTGTATTGTATTGTATTGTATTGTATTGTATTGTATTGTATTGTATTGTATCGTATCGTATTGTATTGTATCCTATCGTATCCTATCGCATCCTATCGTATCGTATCTTATTGTATTGTAATGGGTTGTATTGACTTATTTTATTTAGTTAGTTACTTTTGTGTTATTTTATTTATTTATCTGTTTGTTCGTTTTTGCCTGATCAAAGGTCAATCAGACCCGGTCGTCAAAGTGGCGATTTCCTAG
>64136211030/520/cs573235
-TGTATGTATGTATGTATTTATTTATGTATTTATTTTTGAGACGGAGTTTCGCTCTTGTTGCTCAGACTGGAGTGCGATGGCGCAATCTCGGCTCACTGCAACCTCCGCTTCCCAGGTTCAAGCGATTCTCCTGCCTCAGCCTTCCTAGCAGCTGGGATTATAGGCATGTGCCACCGCGCCCGGCTAGTTTTGTATTTTCAATTGAGACGGGATTTCTCCATGTTGGTCGGGCTTGTCTCCAACTCCCGACTTCAGGTGATGCGTCCACCTCGGCATCCCAAAGTGACGGGATGACAGGCATGAGCCACCGCGCCCGGCGTATTGTATTGTATTGTATTGTATTGTATTGTATTGTATTGTATTGTATTGTATTGTATCGTATCGTATTGTATTGTATCCTATCGTATCCTATCGCATCCTATCGTATCGTATCTTATTGTATTGTAATGGGTTGTATTGACTTATTTTATTTAGTTAGTTTACTTTGTGTTATTTTATTTATTTATCTGTTTGTTCGTTTTTGCCTGATCAAAGGTCAATCAGACCCGGTCGTCAAAGTGGCGATTTCCTAG
>64136201213/521/cs945207
-TGTATGTATGTATGTATTTATTTATGTATTTATTTTTGAGAC-GAGTTTCGCTCTTGTTGCTCAGACTGGAGTGCGATGGCGCAATCTCGGCTCACTGCAACCTCCGCTTCCCAGGTTCAAGCGATTCTCCTGCCTCAGCCTTCCTAGCAGCTGGGATTATAGGCATGTGCCACCGCGCCCGGCTAGTTTTGTATTTTCAATTGAGACGGGATTTCTCCATGTTGGTCGGGCTTGTCTCCAACTCCCGACTTCAGGTGATGCGTCCACCTCGGCATCCCAAAGTGACGGGATGACAGGCATGAGCCACCGCGCCCGGCGTATTGTATTGTATTGTATTGTATTGTATTGTATTGTATTGTATTGTATTGTATCGTATCGTATCCTATTGTATTGTATCCTATCGTATCCTATCGCATCCTATCGTATCGTATCTTATTGTATTGTAATGGGTTGTATTGACTTATTTTATTTAGTTAGTTACTTTTGTGTTATTTTATTTATTTATCTGTTTGTTCGTTTTTGCCTGATCAAAGGTCAATCAGACCCGGTCGTCAAAGTGGCGATTTCCTAG
>54329U279242/012/c69470
-TGTATGTATGTATGTATTTATTTATGTATTTATTTTTGAGACGGAGTTTCGCTCTTGTTGCTCAGACTGGAGTGCGATGGCGCAATCTCGGCTCACTGCAACCTCCGCTTCCCAGGTTCAAGCGATTCTCCTGCCTCAGCCTTCCTAGCAGCTGGGATTATAGGCATGTGCCACCGCGCCCGGCTAGTTTTGTATTTTCAATTGAGACGGGATTTCTCCATGTTGGTCGGGCTTGTCTCCAACTCCCGACTTCAGGTGATGCGTCCACCTCGGCATCCCAAAGTGACGGGATGACAGGCATGAGCCACCGCGCCCGGCCTATTGTATTGTATTGTATTGTATTGTATTGTATTGTATTGTATTGTATTGTATTGTATCGTATCGTATTGTATTGTATCCTATCGTATCCTATCGCATCCTATCGTATCGTATCTTATTGTATTGTAATGGGTTGTATTGACTTATTTTATTTAGTTAGTTACTTTG-TGTTATTTTATTTATTTATCTGTTTGTTCGTTTTTGCCTGATCAAAGGTCAATCAGACCCGGTCGTCAAAGTGGCGATTTCCTAG
>84081231027s43621cs246298
-TGTATGTATGTATGTATTTATTTATGTATTTATTTTTGAGACGGAGTTTCGCTCTTGTTGCTCAGACTGGAGTGCGATGGCGCAATCTCGGCTCACTGCAACCTCCGCTTCCCAGGTTCAAGCGATTCTCCTGCCTCAGCCTTCCTAGCAGCTGGGATTATAGGCATGTGCCACCGCGCCCGGCTAGTTTTGTATTTTCAATTGAGACGGGATTTCTCCATGTTGGTCTGGCTTGTCTCCAACTCCCGACTTCAGGTGATGCGTCCACCTCGGCATCCCAAAGTGACGGGATGACAGGCATGAGCCACCGCGCCCGGCGTATTGTATTGTATTGTATTGTATTGTATTGTATTGTATTGTATTGTATTGAATTGTATCGTATCGTATTGTATTGTATCCTATCGTAT-CTATCGCATCCTATCGTATCGTATCTTATTGTATTGTAATGGGTTGTATTGACTTATTTTATTTAGTTAGTTACTTTTGTGTTATTTTATTTATTTATCTGTTTGTTCGTTTTTGCCTGATCAAAGGTCAATCAGACCCGGTCGTCAAAGTGGCGATTTCCTAG
>84046230242s42318/cs41-587
-TGTATGTATGTATGTATTTATTTATGTATTTATTTTTGAGACGGAGTTTCGCTCTTGTTGCTCAGACTGGAGTGCGATGGCGCAATCTCGGCTCACTGCAACCTCCGCTTCCCAGGTTCAAGCGATTCTCCTGCCTCAGCCTTCCTAGCAGCTGGGATTATAGGCATGTGCCACCGCGCCCGGCTAGTTTTGTATTTTCAATTGAGACGGGATTTCTCCATGTTGGTCGGGCTTGTCTCCAACTCCCGACTTCAGGTGATGCGTCCACCTCGGCATCCCAAAGTGACGGGATGACAGGCATGAGCCACCGCGCCCGGCGTATGTTATTGTATTGTATTGTATTGTATTGTATTGTATTGTATTGTATTGTATTGTATCGTATCGTATTGTATTGTATCCTATCGTATCCTATCGCATCCTATCGTATCGTATCTTATTGTATTGTAATGGGTTGTATTGACTTATTTTATTTAGTTAGTTACTTTTGTGTTATTTTATTTATTTATCTGTTTGTTCGTTTTTGCCTGATCAAAGGTCAATCAGACCCGGTCGTCAA-GTGGCGATTTCCTAG
>64136211215/1453/c118-15
-TGTATGTATGTATGTATTTATTTATGTATTTATTTTTGAGACGGAGTTTCGCTCTTGTTGCTCAGACTGGAGTGCGATGGCGCAATCTCGGCTCACTGCAACCTCCGCTTCCCAGGTTCAAGCGATTCTCCTGCCTCAGCCTTCCTAGCAGCTGGGATTATAGGCATGTGCCACCGCGCCCGGCTAGTTTTGTATTTCA-ATTGAGACGGGATTTCTCCATTTTGGTCGGGCTTGTCTCCAACTCCCGACTTCAGGTGATGCGTCCACCTCGGCATCCCAAAGTGACGGGATGACAGGCATGAGCCACCGCGCCCGGCGTATTGTATTGTATTGTATTGTATTGTATTGTATTGTATTGTATTGTATTGTATTGTATCGTATCGTATTGTATTGTATCCTATCGTATCCTATCGCATCCTATCGTATCGTATCTTATTGTATTGTAATGGGTTGTATTGACTTATTTTATTTAGTTAGTTACTTTTGTGTTATTTTATTTATTTATCTGTTTGTTCGTTTTTGCCTGATCAAAGGTCAATCAGACCCGGTCGTCAAAGTGGCGATTTCCTAG
>64076201059/1860/c185-82
-TGTATGTATGTATGTATTTATTTATGTATTTATTTTTGAGACGGAGTTTCGCTCTTGTTGCTCAGACTGGAGTGCGATGGCGCAATCTCGGCTCACTGCAACCTCCGCTTCCCAGGTTCAAGCGATTCTCCTGCCTCAGCCTTCCTAGCAGCTGGGATTATAGGCATGTGCCACCGCGCCCGGCTAGTTTTGTATTTTCAATTGAGACGGGATTTCTCCATGTTGGTCGGGCTTGTCTCCAACTCCCGACTTCAGGTGATGCGTCCACCTCGGCATCCCAAAGTGACGGGATGACAGGCATGAGCCACCGCGCCCGGCGTATTGTATTGTATTGTATTGTATTGTATTGTATTGTATTGTATTGTATTGTATCGTATCGTATCGTATTGTATTGTATCCTATCGTATCCTATCGCATCCTATCGTATCGTATCTTATTGTATTGTAATGGGTTGTATTGACTTATTTTATTTAGTTAGTTACTTTTGTGTTATTTTTATTATTTATCTGTTTGTTCGTTTTTGCCTGATCAAAGGTCAATCAGACCCGGTCGTCAAAGTGGCGATTTCCTAG
>84046230242s47221cs161113
-TGTATGTATGTATGTATTTATTTATGTATTTATTTTTGAGACGGAGTTTCGCTCTTGTTGCTCAGACTGGAGTGCGATGGCGCAATCTCGGCTCACTGCAACCTCCGCTTCCCAGGTTCAAGCGATTCTCCTGCCTCAGCCTTCCTAGCAGCTGGGATTATAGGCATGTGCCACCGCGCCCGGCTAGTTTTGTATTTTCAATTGAGACGGGATTTCTCCATGTTGGTCGGGCTTGTCTCCAACTCCCGACTTCAGGTGATGCGTCCACCTCGGCATCCCAAAGTGACGGGATGACAGGCATGAGCCACCGCGCCCGGCGTATTGTATTGTATTGTATTGTATTGTATTGTATTGTATTGTATTGTATTGTATCGTATCGTATCGTATTGTATTGTATCCTATCGTATCCTATCGCATCCTATCGTATCGTATCTTATTGTATTGTAATGGGTTGTATTGACTTATTTTATTTAGTTAGTTACTTTTGTGTTATTTTATTTATTTATCTGTTTGTTCGTTTTTGCCTGATCAAAGGTCAATCAGACCCGGTCGTCAAAGTGGCGATTCCTAGG
>64043201246/1350/c27436
-TGTATGTATGTATGTATTTATTTATGTATTTATTTTTGAGACGGAGTTTCGCTCTTGTTGCTCAGACTGGAGTGCGATGGCGCAATCTCGGCTCACTGCAACCTCCGCTTCCCAGGTTCAAGCGATTCTCCTGCCTCAGCCTTCCTAGCAGCTGGGATTATAGGCATGTGCCACCGCGCCCGGCTAGTTTTGTATTTTCAATTGAGACGGGATTTCTCCATGTTGGTCGGGCTTGTCTCCAACTCCCGACTTCAGGTGATGCGTCCACCTCGGCATCCCAAAGTGACGGGATGACAGGCATGAGCCACCGCGCCCGGCGTATTGTATTGTATTGTATTGTATTGTATTGTATTGTATTGTATTGTATTGTATTGTATCGTATCGTATTGTATTGTATCCTAT-GTATCCTATCGCATCCTATCGTATCGTATCTTATTGTATTGTAATGGGTTGTATTGACTTATTTTATTTAGTTAGTTACTTTTGTGTTATTTTATTTATTTATCTGTTTGTTCGTTTTTGCCTGATCAAAGGTCAATCAGACCCGGTCGTCAAAGTGGCGATTTCCTAG
>84046231215s21298/cs3741
-TGTATGTATGTATGTATTTATTTATGTATTTATTTTTGAGACGGAGTTTCGCTCTTGTTGCTCAGACTGGAGTGCGATGGCGCAATCTCGGCTCACTGCAACCTCCGCTTCCCAGGTTCAAGCGATTCTCCTGCCTCAGCCTTCCTAGCAGCTGGGATTATAGGCATGTGCCACCGCGCCCGGCTAGTTTTGTATTTTCAATTGAGACGGGATTTCTCCATGTTGGTCGGGCTTGTCTCCAACTCCCGACTTCAGGTGATGCGTCCACCTCGGCATCCCAAAGTGACGGGATGACAGGCATGAGCCACCGCGCCCGGCGTATTGTATTGTATTGTATTGTATTGTATTGTATTGTATTGTATTGTATTGTATTGTATCGTATCGTATTGTATTGTAT-CTATCGTATCCTATCGCATCCTATCGTATCGTATCTTATTGTATTGTAATGGGTTGTATTGACTTATTTTATTTAGTTAGTTACTTTTGTGTTATTTTATTGATTTATCTGTTTGTTCGTTTTTGCCTGATCAAAGGTCAATCAGACCCAGTCGTCAAAGTGGCGATTTCCTAG
>64136211030/688/cs52-04
-TGTATGTATGTATGTATTTATTTATGTATTTATTTTTGAGACGGAGTTTCGCTCTTGTTGCTCAGACTGGAGTGCGATGGCGCAATCTCGGCTCACTGCAACCTCCGCTTCCCAGGTTCAAGCGATTCTCCTGCCTCAGCCTTCCTAGCAGCTGGGATTATAGGCATGTGCCACCGCGCCCGGCTAGTTTTGTATTTTCAATTGAGACGGGATTTCTCCATGTTGGTCGGGCTTGTCTCCAACTCCCGACTTCAGGTGATGCGTCCACCTCGGCATCCCAAAGTGACGGGATGACAGGCATGAGCCACCGCGCCCGGCCTATTGTATTGTATTGTATTGTATTGTATTGTATTGTATTGTATTGTATTGTATTGTATCGTATCGTATTGTATTGTATCCTATCGTATCCTATCGCATCCTATCGTATCGTATCTTATTGTATTGTAATGGGTTGTATTGACTTATTTTATTTAGTTAGTTACTTTTGTGTTATTTTATTTATTTATCTGTTTGTTCGTTTTTGCTTGATCAAAGGTCAATCAGACCCGGTCGTCAAAGTGGCGATTTCCTAG
>84046232236s21773/cs6929
-TGTATGTATGTATGTATTTATTTATGTATTTATTTTTGAGACGGAGTTTCGCTCTTGTTGCTCAGACTGGAGTGCGATGGCGCAATCTCGGCTCACTGCAACCTCCGCTTCCCAGGTTCAAGCGATTCTCCTGCCTCAGCCTTCCTAGCAGCTGGGATTATAGGCATGTGCCACCGCGCCCGGCTAGTTTTGTATTTTCAATTGAGACGGGATTTCTCCATGTTGGTCGGGCTTGTCTCCAACTCCCGACTTCAGGTGATGCGTCCACCTCGGCATCCCAAAGTGACGGGATGACAGGCATGAGCCACCGCGCCCGGCCTATTGTATTGTATTGTATTGTATTGTA-TGTATTGTATTGTATTGATTGTTATTGTATCGTATCCTATTGTATTGTATCCTATCGTATCCTATCGCATCCTATCGTATCGTATCTTATTGTATTGTAATGGGTTGTATTGACTTATTTTATTTAGTTAGTTACTTTTGTGTTATTTTATTTATTTATCTGTTTGTTCGTTTTTGCCTGATCAAAGGTCAATCAGACCCGGTCGTCAAAGTGGCGATTTCCTAG
>64136201024/1018/c20829
-TGTATGTATGTATGTATTTATTTATGTATTTATT-TTGAGACGGAGTTTCGCTCTTGTTGCTCAGACTGGAGTGCGATGGCGCAATCTCGGCTCACTGCAACCTCCGCTTCCCAGGTTCAAGCGATTCTCCTGCCTCAGCCTTCCTAGCAGCTGGGATTATAGGCATGTGCCACCGCGCCCGGCTAGTTTTGTATTTTCAATTGAGACGGGATTTCTCCATGTTGGTCGGGCTTGTCTCCAACTCCCGACTTCAGGTGATGCGTCCACCTCGGCATCCCAAAGTGACGGGATGACAGGCATGAGCCACCGCGCCCGGCGTATTGTATTGTATTGTATTGTATTGTATTGTATTGTATTGTATTGTATTGTATCGTATCGTATCGTATTGTATTGTATCCTATCGTATCCTATCGCATCCTATCGTATCGTATCTTATTGTATTGTAATGGGTTGTATTGACTTATTTTATTTAGTTAGTTACTTTTGTGTTATTTTATTTATTTATCTGTTTGTTCGTTTTTGCCTGATCAAAGGTCAATCAGACCCGGTCGTCAAAGTGGCGATTTCCTAG
>84046232242s21913/cs82-897
-TGTATGTATGTATGTATTTATTTATGTATTTATTTTTGAGACGGAGTTTCGCTCTTGTTGCTCAGACTGGAGTGCGATGGCGCAATCTCGGCTCACTGCAACCTCCGCTTCCCAGGTTCAAGCGATTCTCCTGCCTCAGCCTTCCTAGCAGCTGGGATTATAGGCATGTGCCACCGCGCCCGGCTAGTTTTGTATTTTCAATTGAGACGGGATTTCTCCATGTTGGTCGGGCTTGTCTCCAACTCCCGACTTCAGGTGATGCGTCCACCTCGGCATCCCAAAGTGACGGGATGACAGGCATGAGCCACCGCGCCCGGCGTATTGTATTGTATTGTATTGTATTGTATTGTATTGTATTGTATTGTATTGTATTGTATC-TATCGTATTGTATTGTATCCTATCGTATCCTATCGCATCCTATCGTATCGTATCTTATTGTATTGTAATGGGTTGTATTGACTTATTTTATTTAGTTAGTTACTTTTGTGTTATTTTATTTATTTATCTGTTTGTTCGTTTTTGCCTGATCAAAGGTCAATCAGACCCGGTCGTCAAAGTGGCGATTTCCTAG
>84081230010s41941cs152114
-TGTATGTATGTATGTATTTATTTATGTATTTATT-TTGAGACGGAGTTTCGCTCTTGTTGCTCAGACTGGAGTGCGATGGCGCAATCTCGGCTCACTGCAACCTCCGCTTCCCAGGTTCAAGCGATTCTCCTGCCTCAGCCTTCCTAGCAGCTGGGATTATAGGCCTGTGCCACCGCGCCCGGCTAGTTTTGTATTTTCAATTGAGACGGGATTTCTCCATGTTGGTCGGGCTTGTCTCCAACTCCCGACTTCAGGTGATGCGTCCACCTCGGCATCCCAAAGTGACGGGATGACAGGCATGAGCCACCGCGCCCGGCCTATTGTATTGTATTGTATTGTATTGTATTGTATTGTATTGTATTGTATTGTATTGTATCGTATCGTATCGTATTGTATCCTATCGTATCCTATCGCATCCTATCGTATCGTATCTTATTGTATTGTAATGGGTTGTATTGACTTATTTTATTTAGTTAGTTACTTTTGTGTTATTTTATTTATTTATCTGTTTGTTCGTTTTTGCCTGATCAAAGGTCAATAGGACCCAGTCGTCAAAGTGGCGATTTCCTAG
>84081232047s31717/cs3393
-TGTATGTATGTATGTATTTATTTATGTATTTATTTTTGAGACGGAGTTTCGCTCTTGTTGCTCAGACTGGAGTGCGATGGCGCAATCTCGGCTCACTGCAACCTCCGCTTCCCAGGTTCAAGCGATTCTCCTGCCTCAGCCTTCCTAGCAGCTGGGATTATAGGCATGTGCCACCGCGCCCGGCTAGTTTTGTATTTTCAATTGAGACGGGATTTCTCCATGTTGGTCGGGCTTGTCTCCAACTCCCGACTTCAGGTGATGCGTCCACCTCGGCATCCCAAAGTGACGGGATGACAGGCATGAGCCACCGCGCCCGGCGTATTGTATTGTATTGTATTGTATTGTATTGTATTGTATTGTATTGTATTGTATTGTATCGTATCCTATTGTATTGTATCCTATCGTATCCTATCGCATCCTATCGTATCGTATCTTATTGTATTGTAATGGGTTGTATTGACTTATTTTATTTAGTTAGTTACTTTTGTGTTATT-TATTTATTTATCTGTTTGTTCGTT-TTGCCTGATCAAAGGTCAATCAGACCCGGTCGTCAAAGTGGCGATTTCCTAG
>84081232045s17496cs131193
-TGTATGTATGTATGTATTTATTTATGTATTTATTTTTGAGACGGAGTTTCGCTCTTGTTGCTCAGAC-GGAGTGCGATGGCGCAATCTCGGCTCACTGCAACCTCCGCTTCCCAGGTTCAAGCGATTCTCCTGCCTCAGCCTTCCTAGCAGCTGGGATTATAGGCATGTGCCACCGCCCCCGGCTAGTTTTGTATTTTCAATTGAGACGGGATTTCTCCATGTTGGTCGGGCTTGTCTCCAACTCCCGACTTCAGGTGATGCGTCCACCTCGGCATCCCAAAGTGACGGGATGACAGGCATGAGCCACCGCGCCCGGCGTATTGTATTGTATTGTATTGTATTGTATTGTATTGTATTGTATTGTATTGTATTGTATCGTATCCTATTGTATTGTATCCTATCGTATCCTATCGCATCCTATCGTATCGTATCTTATTGTATTGTAATGGGTTGTATTGACTTATTTTATTTAGTTAGTTACTTTTGTGTTATTTTATTTATTTATCTGTTTGTTCGTTTTTGCCTGATCAAAGGTCAATCAGACCCGGTCGTCAAAGTGGCGATTTCCTAG
>84046232200s11865/cs2795
-TGTATGTATGTATGTATTTATTTATGTATTTATTTTTGAGACGGAGTTTCGCTCTTGTTGCTCAGACTGGAGTGCGATGGCGCAATCTCGGCTCACTGCAACCTCCGCTTCCCAGGTTCAAGCGATTCTCCTGCCTCAGCCTTCCTAGCAGCTGGGATTATAGGCATGTGCCACCGCGCCCGGCTAGTTTTGTATTTTCAATTGAGACGGGATTTCTCCATGTTGGTCGGGCTTGTCTCCAACTCCCGACTTCAGGTGATGCGTCCACCTCGGCATCCCAAAGTGACGGGATGACAGGCATGAGCCACCGCGCCCGGCGTATTGTATTGTATTGTATTGTATTGTA-TGTATTGTATTGTATTGTATTGTATTGTATCGTATCCTATTGTATTGTATCCTATCGTATCCTATCGCATCCTATCGTATCGTATCTTATTGTATTGTAATGGGTTGTATTGACTTATTTTATTTAGTTAGTTACTTTTGTGTTATTTTATTTATTTATCTGTTTGTTCGTTTTTGCCTGATCAAAGGTCAATCAGACCCGGTCGTCAAAGTGGCGATTTCCTAG
>84081232005s41057/cs1390
-TGTATGTATGTATGTATTTATTTATGTATTATTT-TTGAGACGGAGTTTCGCTCTTGTTGCTCAGACTGGAGTGCGATGGCGCAATCTCGGCTCACTGCAACCTCCGCTTCCCAGGTTCAAGCGATTCTCCTGCCTCAGCCTTCCTAGCAGCTGGGATTATAGGCATGTGCCACCGCGCCCGGCTAGTTTTGTATTTTCAATTGAGACGGGATTTCTCCATGTTGGTCGGGCTTGTCTCCAACTCCCGACTTCAGGTGATGCGTCCACCTCGGCATCCCAAAGTGACGGGATGACAGGCATGAGCCACCGCGCCCGGCGTATTGTATTGTATTGTATTGTATTGTATTGTATTGTATTGTATTGTATTGTATTGTATCGTATCGTATTGTATTGTATCCTATCGTATCCTATCGCATCCTATCGTATCGTATCTTATTGTATTGTAATGGGTTGTATTGACTTATTTTATTTAGTTAGTTACTTTTGTGTTATTTTATTTATTTATCTGTTTGTTCGTTTTTGCCTGATCAAAGGTCAATCAGACCCGGTCGTCAAAGTGGCGATTTCCTAG
>64136201253/765/cs69-06
-TGTATGTATGTATGTATTTATTTATGTATTTATTTTTGAGACGGAGTTTCGCTCTTGTTGCTCAGAC-GGAGTGCGATGGCGCAATCTCGGCTCACTGCAACCTCCGCTTCCCAGGTTCAAGCGATTCTCCTGCCTCAGCCTTCCTAGCAGCTGGGATTATAGGCATGTGCCACCGCGCCCGGCTAGTTTTGTATTTTCAATTGAGACGGGATTTCTCCATGTTGGTCGGGCTTGTCTCCAACTCCCGACTTCAGGTGATGCGTCCACCTCGGCATCCCAAAGTGACGGGATGACAGGCATGAGCCACCGCGCCCGGCGTATTGTATTGTATTGTATTGTATTGTATTGTATTGTATTGTATTGTATTGTATTGTATCGTATCGTATTGTATTGTATCCTATCGTATCCTATCGCATCCTATCGTATCGTATCTTATTGTATTGTAATGGGTTGTATTGACTTATTTTATTTAGTTAGTTACTTTTGTGTTATTTTATTTATTTATCTGTTTGTTCGTTTTTGCCTGATCAAAGGTCAATCAGACCCGGTCGTCAAAGTGGCGATTTCCTAG
>64043200231/57/cc15-4
-TGTATGTATGTATGTATTTATTTATGTATTTATTTTTGAGACGGAGTTTCGCTCTTGTTGCTCAGACTGGAGTGCGATGGCGCAATCTCGGCTCACTGCAACCTCCGCTTCCCAGGTTCAAGCGATTCTCCTGCCTCAGCCTTCCTAGCAGCTGGGATTATAGGCATGTGCCACCGCGCCCGGCTAGTTTTGTATTTTCAATTGAGACGGGATTTCTCCATGTTGGTCGGGCTTGTCTCCAACTCCCGACTTCAGGTGATGCGTCCACCTCGGCATCCCAAAGTGACGGGATGACAGGCATGAGCCACCGCGCCG-GCCTATTGTATTGTATTGTATTGTATTGTATTGTATTGTATTGTATTGTATTGTATTGTATCGTATCGTATTGTATTGTATCCTATCGTATCCTATCGCATCCTATCGTATCGTATCTTATTGTATTGTAATGGGTTGTATTGACTTATTTTATTTAGTTAGTTACTTTTGTGTTATTTTATTTATTTATCTGTTTGTTCGTTTTTGCCTGATCAAAGGTCAATCAGACCCGGTCGTCAAAGTGGCGATTTCCTAG
>54329U271910/4905cs148100
-TGTATGTATG-ATGTATTTATTTATGTATTTATTTTTGAGACGGAGTTTCGCTCTTGTTGCTCAGACTGGAGTGCGATGGCGCAATCTCGGCTCACTGCAACCTCCGCTTCCCAGGTTCAAGCGATTCTCCTGCCTCAGCCTTCCTAGCAGCTGGGATTATAGGCATGTGCCACCGCGCCCGGCTAGTTTTGTATTTTCAATTGAGACGGGATTTCTCCATGTTGGTCGGGCTTGTCTCCAACTCCCGACTTCAGGTGATGCGTCCACCTCGGCATCCCAAAGTGACGGGATGACAGGCATGAGCCACCGCGCCCGGCGTATTGTATTGTATTGTATTGTATTGTATTGTATTGTATTGTATTGTATTGTATCGTATCGTATCGTATTGTATTGTATCCTATCGTATCCTATCGCATCCTATCGTATCGTATCTTATTGTATTGTAATGGGTTGTATTGACTTATTTTATTTAGTTAGTTACTTTTGTGTTATTTTATTTATTTATCTGTTTGTTCGTTTTTGCCTGATCAAAGGTCAATCAGACCCGGTCGTCAAAGTGGCGATTTCCTAG
>54329U271910/473/c180-88
-TGTATGTATGTATGTATTTATTTATGTATTTATTTTTGAGACGGAGTTTCGCTCTTGTTGCTCAGACTGGAGTGCGATGGCGCAATCTCGGCTCACTGCAACCTCCGCTTCCCAGGTTCAAGCGATTCTCCTGCCTCAGCCTTCCTAGCAGCTGGGATTATAGGCATGTGCCACCGCGCCCGGCTAGTTTTGTATTTTCAATTGAGACGGGATTTCTCCATGTTGGTCGGGCTTGTCTCCAACTCCCGACTTCAGGTGATGCGTCCACCTCGGCATCCCAAAGTGACGGGATGACAGGCATGAGCCACCGCGCCCGGCCTATTGTATTGTATTGTATTGTATTGTATGTAATTGTATTGTATTGTATTGTATTGTATCGTATCGTATTGTATTGTATCCTATCGTATCCTATCGCATCCTATCGTATCGTATCTTATTGTATTGTAATGGGTTGTATTGACTTATTTTATTTAGTTAGTTACTTTTGTGTTATTTTATTTATTTATCTGTTTGTTCGTTTTTGCCTGATCAAAGGTCAATCAGACCCGGTCGTCAAAGTGGCGATTTCCTAG
>84046232129s42061/cs0918
-TGTATGTATGTATGTATTTATTTATGTATTTATTTTTGAGACGGAGTTTCGCTCTTGTTGCTCAGACTGGAGTGCGATGGCGCAATCTCGGCTCACTGCAACCTCCGCTTCCCAGGTTCAAGCGATTCTCCTGCCTCAGCCTTCCTAGCAGCTGGGATTATAGGCATGTGCCACCGCGCCCGGCTAGTTTTGTATTTTCAATTGAGACGGGATTTCTCCATGTTGGTCGGGCTTGTCTCCAACTCCCGACTTCAGGTGATGCGTCCACCTCGGCATCCCAAAGTGACGGGATGACAGGCATGAGCCACCGCGCCCGGCGTATTGTATTGTATTGTATTGTATTGTATTGTATTGTATTGTATTGTATTGT-ATGTATCGTATCGTATTGTATTGTATCCTATCGTATCCTATCGCATCCTATCGTATCGTATCTTATTGTATTGTAATGGGTTGTATTGACTTATTTTATTTAGTTAGTTACTTTTGTGTTATTTTATTTATTTATCTGTTTGTTCGTTTTTGCCTGATCAAAGGTCAATCAGACCCGGTCGTCAAAGTGGCGATTTCCTAG
>64136211143/1734/c57863
-TGTATGTATGTATGTATTTATTTATGTATTTATTTTTGAGACGGAGTTTCGCTCTTGTTGCTCAGACTGGAGTGCGATGGCGCAATCTCGGCTCACTGCAACCTCCGCTTCCCAGGTTCAAGCGATTCTCCTGCCTCAGCCTTCCTAGCAGCTGGGATTATAGGCATGTGCCACCGCGCCCGGCTAGTTTTGTATTTTCAATTGAGACGGGATTTCTCCATGTTGGTCGGGCTTGTCTCCAACTCCCGACTTCAGGTGATGCGTCCACCTCGGCATCCCAAAGTGACGGGATGACAGGCATGAGCCACCGCGCCCGGCGTATTGTATTGTATTGTATTGTATTGTATTGTATTGTATTGTATTGTATTGTATTGTATCGTATCGTATTGTATTGTATCCTATCGTATCCTATCGCATCCTATCGTATCGTATCTTATTGTATTGTAATGGGTTGTATTGACTTATTTTATTTAGTTAGTTACTTTTGTGTTATTTATTTATTTAATCTGTTTGTTCGTTTTTGCCTGATCAAAGGTCAATCAGACCCGGTCGTCAAAGTGGCGATTTCCTAG
>64043203143/1148/c190-07
-TGTATGTATGTATGTATTTATTTATGTATTTATTTTTGAGACGGAGTTTCGCTCTTGTTGCTCAGACTGGAGTGCGATGGCGCAATCTCGGCTCACTGCAACCTCCGCTTCCCAGGTTCAAGCGATTCTCCTGCCTCAGCCTTCCTAGCAGCTGGGATTATAGGCATGTGCCACCGCGCCCGGCTAGTTTTGTATTTTCAATTGAGACGGGATTTCTCCATGTTGGTCGGGCTTGTCTCCAACTCCCGACTTCAGGTGATGCGTCCACCTCGGCATCCCAAAGTGACGGGATGACAGGCATGAGCCACCGCGCCCGGCGTATTGTATTGTATTGTATTGTATTGTATTGTATTGTATTGTATTGTATTGTATCGTATCGTATCGTATTGTATTGTATCCTATCGTATCCTATCGCATCCTATCGTATCGTATCTTATTGTATTGTAATGGGTTGTATTGACTTATTTTATTTAGTTAGTTACTTTTGTGTTATTTTATTTATTTATCTGTTTGTTCGTTTTTGCCTGATCAAAG-TCAATCAGACCCGGTCGTCAAAGTGGCGATTTCCTAG
>84046231008s21533/cs8624
-TGTATGT-TGTATGTATTTTTTTATGTATTTATTTTTGAGACGGAGTTTCGCTCTTGTTGCTCAGACTGGAGTGCGATGGCGCAATCTCGGCTCACTGCAACCTCCGCTTCCCAGGTTCAAGCGATTCTCCTGCCTCAGCCTTCCTAGCAGCTGGGATTATAGGCATGTGCCACCGCGCCCGGCTAGTTTTGTAATTTCAATTGAGACGGGATTTCTCCATGTTGGTCGGGCTTGTCTCCAACTCCCGACTTCAGGTGATGCGTCCACCTCGGCATCCCAAAGTGACGGGATGACAGGCATGAGCCACCGCGCCCGGCGTATTGTATTGTATTGTATTGTATTGTATTGTATTGTATTGTATTGTATTGTATTGTATCGTATCGTATTGTATTGTATCCTATCGTATCCTATCGCATCCTATCGTATCGTATCTTATTGTATTGTAATGGGTTGTATTGACTTATTTTATTTAGTTAGTTACTTTTGTGTTATTTTATTGATTTATCTGTTTGTTCGTTTTTGCCTGATCAAAGGTCAATCAGACCCAGTCGTCAAAGTGGCGATTTCCTAG
>64136212047/1549/c155-62
-TGTATGTATGTATGTATTTATTTATGTATTTATTTTTGAGACGGAGTTTCGCTCTTGTTGCTCAGACTGGAGTGCGATGGCGCAATCTCGGCTCACTGCAACCTCCGCTTCCCAGGTTCAAACGATTCTCCTGCCTCAGCCTTCCTAGCAGCTGGGATTATAGGCATGTGCCACCGCGCCCGGCTAGTTTTGTATTTTCAATTGAGACGGGATTTCTCCATGTTGGTCGGGCTTGTCTCCAACTCCCGACTTCAGGTGATGCGTCCACCTCGGCATCCCAAAGTGACGGGATGACAGGCATGAGCCACCGCGCCCGGCGTATTGTATTGTATTGTATTGTATTGTATTTTATTGTATTGTATTGTATTGTATTGTATCGTATCCTATTGTATTGTATCCTATCGTATCCTATCGCATCCTATCGTATCGTATCTTATTGTATTGTAATGGGTTGTATTGACTTATTTTATTTAGTTAGTTACTTTTGTGTTATTTTATTTATTATCTGTTTTGTTCGTTTTTGCCTGATCAAAGGTCAATCAGACCCGGTCGTCAAAGTGGCGATTTCCTAG
>64136201213/152/cs151113
-TGTATGTATGTATGTATTTATTTATGTATTTATTTTTGAGACGGAGTTTCGCTCTTGTTGCTCAGACTGGAGTGCGATGGCGCAATCTCGGCTCACTGCAACCTCCGCTTCCCAGGTTCAAGCGATTCTCCTGCCTCAGCCTTCCTAGCAGCTGGGATTATAGGCATGTGCCACCGCGCCCGGCTAGTTTTGTATTTTCAATTGAGACGGGATTTCTCCATGTTGGTCGGGCTTGTCTCCAACTCCCGACTTCAGGTGATGCGTCCACCTCGGCATCCCAAAGTGCCGGGATGACAGGCATGAGCCACCGCGCCCGGCCTATTGTATTGTATTGTATTGTATTGTATTGTATTGTATTGTATTGTATTGTATTGTATCGTATCGTATTGTATTGTATCCTATCGTATCCTATCGCATCCTATCGTATCGTATCT-ATTGTATTGTAATGGGTTGTATTGACTTATTTTATTTAGTTAGTTACTTTTGTGTTATTTTATTTATTTATCTGTTTGTTCGTTTTTGCCTGATCAAAGGTCAATCAGACCCGGTCGTCAAAGTGGCGATTTCCTAG
>64136202246/288/cs640102
-TGTATGTATGTATGTATTTATTTATGTATTTATTTTTGAGACGGAGTTTCGCTCTTGTTGCTCAGACTGGAGTGCGATGGCGCAATCTCGGCTCACTGCAACCTCCGCTTCCCAGGTTCAAGCGATTCTCCTGCCTCAGCCTTCCTAGCAGCTGGGATTATAGGCATGTGCCACCGCGCCCGGCTAGTTTTGTATTTTCAATTGAGACGGGATTTCTCCATGTTGGTCGGGCTTGTCTCCAACTCCCGACTTCAGGTGATGCGTCCACCTCGGCATCCCAAAGTGACGGGATGACAGGCATGAGCCACCGCGCCCGGCGTATTGTATTGTATTGTATTGTATTGTATTGTATTGTATTGTATTGTATTGTATTGTATCGTATCGTATTGTATTGTATCCTATCGTATCCTATCGCATCCTATCGTATCGTATCTTATTGTATTGTAATGGGTTGTATTGACTTATTTTATTT-GTTAGTTACTTTTGTGTTATTTTATTTATTTATCTGTTTGTTCGTTTTTGCCTGATCAAAGGTCAATCAGACCCGGTCGTCAAAGTGGCGATTTCCTAG
>64043212131/593/cs14-78
-TGTATGTATGTATGTATTTATTTATGTATTTATTTTTGAGACGGAGTTTCGCTCTTGTTGCTCAGACTGGAGTGCGATGGCGCAATCTCGGCTCACTGCAACCTCCGCTTCCCAGGTTCAAGCGATTCTCCTGCCTCAGCCTTCCTAGCAGCTGGGATTATAGGCATGTGCCACCGCGCCCGGCTAGTTTTGTATTTTCAATTGAGACGGGATTTCTCCATGTTGGTCGGGCTTGTCTCCAACTCCCGACTTCAGGTGATGCGTCCACCTCGGCATCCCAAAGTGACGGGATGACAGGCATGAGCCACCGCGCCCGGCGTATTGTATTGTATTGTATTGTATTGTATTGTATTGTATTGTATTGTATTGTATTGTATCGTATCGTATTGTATTGTATCCTATCGTATCCTATCGCATCCTATCGTATCGTATCTTATTGTATTGTAATGGGTTGTATTGACTTATTTTATTTAGTTAGTTACTTTTGTGTTATTTTATTTATTTATCTGTTTGTTCGTTT-TGCCTGATCAAAGGTCAATCAGACCCGGTCGTCAAAGTGGCGATTTCCTAG
>84081231218s41436/cs32-493
-TGTATGTATGTATGTATTTATTTATGTATTTATTTTTGAGACGGAGTTTCGCTCTTGTTGCTCAGACTGGAGTGCGATGGCGCAATCTC-GCTCACTGCAACCTCCGCTTCCCAGGTTCAAGCGATTCTCCTGCCTCAGCCTTCCTAGCAGCTGGGATTATAGGCATGTGCCACCGCGCCCGGCTAGTTTTGTATTTTCAATTGAGACGGGATTTCTCCATGTTGGTCGGGCTTGTCTCCAACTCCCGACTTCAGGTGATGCGTCCACCTCGGCATCCCAAAGTGACGGGATGACAGGCATGAGCCACCGCGCCCGGCGTATTGTATTGTATTGTATTGTATTGTATTGTATTGTATTGTATTGTATTGTATTGTATCGTATCGTATTGTATTGTATCCTATCGTATCCTATCGCATCCTATCGTATCGTATCTTATTGTATTGTAATGGGTTGTATTGACTTATTTTATTTAGTTAGTTACTTTTGTGTTATTTTATTTATTTATCTGTTTGTTCGTTTTTGCCTGATCAAAGGTCAATCAGACCCGGTCGTCAAAGTGGCGATTTCCTAG
>64043211233/858/cs50-05
-TGTATGTATGTATGTATTTATTTATGTATTTATTTTTGAGACGGAGTTTCGCTCTTGTTGCTCAGACTGGAGTGCGATGGCGCAATCTCGGCTCACTGCAACCTCCGCTTCCCAGGTTCAAGCGATTCTCCTGCCTCAGCCTTCCTAGCAGCTGGGATTATAGGCATGTGCCACCGCGCCCGGCTAGTTTTGTATTTTCAATTGAGACGGGATTTCTCCATGTTGGTCGGGCTTGTCTCCAACTCCCGACTTCAGGTGATGCGTCCACCTCGGCATCCCAAAGTGACGGGATGACAGGCATGAGCCACCGCGCCCGGCGTATTGTATTGTATTGTATTGTATTGTATTGTATTGTATTGTATTGTATTGTATTGTATCGTATCGTATTGTATTGTATCCTATCGTATCCTATCGCATCCTATCGTATCGTATCTTATTGTATTGTAATGGGTTGTATTGACTTATTTTATTTAGTTAGTTACTTTTGTGTTATTTTATTTATTTATCTGTTTGTTCGTTTTTGCCTGATCAAAGGTCAATCAGACCCGGTCGTCAAGT-GGCGATTTCCTAG
>64043200006/1475/c16029
-TGTATGTATGTATGTATTTATTTATGTATTTATTTTTGAGACGGAGTTTCGCTCTTGTTGCTCAGACTGGAGTGCGATGGCGCAATCTCGGCTCACTGCAACCTCCGCTTCCCAGGTTCAAGCGATTCTCCTGCCTCAGCCTTCCTAGCAGCTGGGATTATAGGCATGTGCCACCGCGCCCGGCTAGTTTTGTATTTTCAATTGAGACGGGATTTCTCCATGTTGGTCGGGCTTGTCTCCAACTCCCGACTTCAGGTGATGCGTCCACCTCGGCATCCCAAAGTGACGGGATGACAGGCATGAGCCACCGCGCCCGGCGTATTGTA-TGTATTGTATTGTATTGTATTGTATTGTATTGTATTGTATTGTATTGTATCGTATCGTATTGTATTGTATCCTATCGTATCCTATCGCATCCTATCGTATCGTATCTTATTGTATTGTAATGGGTTGTATTGACTTATTTTATTTAGTTAGTTACTTTTGTGTTATTTTATTTATTTATCTGTTTGTTCGTTTTTGCCTGATCAAAGGTCAATCAGACACGGTCGTCAAAGTGGCGATTTCCTAG
>64043211036/863/cs15-79
-TGTATGTATGTATGTATTTATTTATGTATTTATTTTTGAGACGGAGTTTCGCTCTTGTTGCTCAGACTGGAGTGCGATGGCGCAATCTCGGCTCACTGCAACCTCCGCTTCCCAGGTTCAAGCGATTCTCCTGCCTCAGCCTTCCTAGCAGCTGGGATTATAGGCATGTGCCACCGCGCCCGGCTAGTTTTGTATTTTCAATTGAGACGGGATTTCTCCATGTTGGTCGGGCTTGTCTCCAACTCCCGACTTCAGGTGATGCGTCCACCTCGGCATCCCAAAGTGACGGGATGACAGGCATGAGCCACCGCGCCCGGCGTATTGTATTGTATTGTATTGTATTGTATTGTATTGTATTGTATTGTATTGTATTGTATCGTATCGTATTGTATTGTATCCTATCGTATCCTATCGCATCCTATCGTATCGTATCTTATTGTATTGTAATGGGTTGTATTGACTTATTTTATTTAGTTAGTTACTTTTGTGTTATTTTATTTATTTATCTGTTTGTTCGTT-TTGCCTGATCAAAGGTCAATCAGACCCGGTCGTCAA-GTGGCGATTTCCTAG
>84081232111s31865/cs57-643
-TGTATGTATGTATGTATTTATTTATGTATTTATTTTTGAGACGGAGTTTCGCTCTTGTTGCTCAGACTGGAGTGCGATGGCGCAATCTCGGCTCACTGCAACCTCCGCTTCCCAGGTTCAAGCGATTCTCCTGCCTCAGCCTTCCTAGCAGCTGGGATTATAGGCATGTGCCACCGCGCCCGGCTAGTTTTTGTATTTCAATTGAGACGGGATTTCTCCATGTTGGTCGGGCTTGTCTCCAACTCCCGACTTCAGGTGATGCGTCCACCTCGGCATCCCAAAGTGACGGGATGACAGGCATGAGCCACCGCGCCCGGCCTATTGTATTGTATTGTATTGTATTGTATTGTATTGTATTGTATTGTATTGTATTGTATCGTATCGTATTGTATTGTATCCTATCGTATCCTATCGCATCCTATCGTATCGTATCTTATTGTATTGTAATGGGTTGTATTGACTTATTTTATTTAGTTAGTTACTTTTGTGTTATTTTATTTATTTATCTGTTTGTTCGTTTTTGCCTGATCAAAGGTCAATCAGACCCGGTCGTCAAAGTGGCGATTTCCTAG
>54329U229823/120/c968120
-TGTATGTATGTATGTATTTATTTATGTATTTATTTTTGAGACGGAGTTTCGCTCTTGTTGCTCAGACTGGAGTGCGATGGCGCAATCTCGGCTCACTGCAACCTCCGCTTCCCAGGTTCAAGCGATTCTCCTGCCTCAGCCTTCCTAGCAGCTGGGATTATAGGCATGTGCCACCGCGCCCGGCTAGTTTTGTATTTTCAATTGAGACGGGATTTCTCCATGTTGGTCGGGCTTGTCTCCAACTCCCGACTTCAGGTGATGCGTCCACCTCGGCATCCCAAAGTGACGGGATGACAGGCATGAGCCACCGCGCCCGGCGTATTGTATTGTATTGTATTGTATTGTATTGTATTGTATTGTATTGTATTGTATCGTATCGTATCGTATTGTATTGTATCCTATCGTATCCTATCGCATCCTATCGTATCGTATCTTATTGTATTGTAATGGGTTGTATTGACTTATTTTATTTAGTTAGTTACTTTTGTGTTATTTTATTTATTTATCTGTTTGTTCGTTTTTGCCTGATCAAAG-GTCATCAGACCCGGTCGTCAAAGTGGCGATTTCCTAG
>84046231246s12078/cs80-977
-TGTATGTATGTATGTATTTATTTATGTATTTATTTTTGAGACGGAGTTTCGCTCTTGTTGCTCAGACTGGAGTGCGATGGCGCAATCTCGGCTCACTGCAACCTCCGCTTCCCAGGTTCAAGCGATTCTCCTGCCTCAGCCTTCCTAGCAGCTGGGATTATAGGCATGTGCCACCGCGCCCGGCTAGTTTTGTATTTTCAATTGAGACGGGATTTCTCCATGTTGGTCGGGCTTGTCTCCAACTCCCGACTTCAGGTGATGCGTCCACCTCGGCATCCCAAAGTGACGGGATGACAGGCATGAGCCACCGCGCCCGGCGTATTGTATTGTATTGTATTGTATTGTATTGTATTGTATTGTATTGTATTGTATTGTATCGTATCGTATTGTATTGTATCCTATCGTATCCTATCGCATCCTATCGTATCGTATCTTATTGTATTGTAATGGG-TGTATTGACTTATTTTATTTAGTTAGTTACTTTTGTGTTATTTTATTTATTTATCTGTTTGTTCGTTTTTGCCTGATCAAAGGTCAATCAGACCCGGTCGTCAAAGTGGCGATTTCCTAG
>54329U267730/6830cs77-98
-TGTATGTATGTATGTATTTATTTATGTATTTATTTTTGAGACGGAGTTTCGCTCTTGTTGCTCAGACTGGAGTGCGATGGCGCAATCTCGGCTCACTGCAACCTCCGCTTCCCAGGTTCAAGCGATTCTCCTGCCTCAGCCTTCCTAGCAGCTGGGATTATAGGCATGTGCCACCGCGCCCGGCTAGTTTTGTATTTTCAATTGAGACGGGATTTCTCCATGTTGGTCGGGCTTGTCTCCAACTCCCGACTTCAGGTGATGCGTCCACCTCGGCATCCCAAAGTGACGGGATGACAGGCATGAGCCACCGCGCCCGGCGTATTG--TTGTATTGTATTGTATTGTATTGTATTGTATTGTATTTTATTGTATTGTATCGTATCCTATTGTATTGTATCCTATCGTATCCTATCGCATCCTATCGTATCGTATCTTATTGTATTGTAATGGGTTGTATTGACTTATTTTATTTAGTTAGTTACTTTTGTGTTATTTTATTTATTTATCTGTTTGTTCGTTTTTGCCTGATCAAAGGTCAATCAGACCCGGTCGTCAAAGTGGCGATTTCCTAG
>64043200028/1528/c209-16
-TGTATGTATGTATGTATTTATTTATGTATTTATTTTTGAGACGGAGTTTCGCTCTTGTTGCTCAGACTGGAGTGCGATGGCGCAATCTCGGCTCACTGCAACCTCCGCTTCCCAGGTTCAAGCGATTCTCCTGCCTCAGCCTTCCTAGCAGCTGGGATTATAGGCATGTGCCACCGCGCCCGGCTAGTTTTGTATTTTCAATTGAGACGGGATTTCTCCATGTTGGTCGGGCTTGTCTCCAACTCCCGACTTCAGGTGATGCGTCCACCTCGGCATCCCAAAGTGACGGGATGACAGGCATGAGCCACCGCGCCCGGCGTATTGTATTGTATTGTATTGTATTGTATTGTATTGTATTGTATTGTATTGTATTGTATCGTATCGTATTGTATTGTATC-TATCGTATCCTATCGCATCCTATCGTATCGTATCTTATTGTATTGTAATGGGTTGTATTGACTTATTTTATTTAGTTAGTTACTTTTGTGTTATTTTATTTATTTATCTGTTTGTTCGTTTTTGCCTGATCAAAGGTCAATCAGACCCGGTCGTCAAAGTGGCGATTTCCTAG
>84081230018s26859cs132194
-TGTATGTATGTATGTATTTATTTATGTATTTATTTTTGAGACGGAGTTTCGCTCTTGTTGCTCAGACTGGAGTGCGATGGCGCAATCTCGGCTCACTGCAACCTCCGCTTCCCAGGTTCAAGCGATTCTCCTGCCTCAGCCTTCCTAGCAGCTGGGATTATAGGCATGTGCCACCGCGCCCGGCTAGTTTTGTATTTTCAATTGAGACGGGATTTCTCCATGTTGGTCGGGCTTGTCTCCAACTCCCGACTTCAGGTGATGCGTCCACCTCGGCATCCCAAAGTGACGGGATGACAGGCATGAGCCACCGCGCCCGGCGTATTGTATTGTATTGTAT-GTATTGTATTGTATTGTATTGTATTGTATTGTATTGTATCGTATCGTATTGTATTTTATCCTATCGTATCCTATCGCATCCTATCGTATCGTATCTTATTGTATTGTAATGGGTTGTATTGACTTATTTTATTTAGTTAGTTACTTTTGTGTTATTTTATTTATTTATCTGTTTGTTCGTTTTTGCCTGATCAAAGGTCAATCAGACCCGGTCGTCAAAGTGGCGATTTCCTAG
>64076201011/1209/c142-59
-TGTATGTATGTATGTATTTATTTATGTATTTATTTTTGAGACGGAGTTTCGCTCTTGTTGCTCAGACTGGAGTGCGATGGCGCAATCTCGGCTCACTGCAACCTCCGCTTCCCAGGTTCAAGCGATTCTCCTGCCTCAGCCTTCCTAGCAGCTGGGATTATAGGCATGTGCCACCGCGCCCGGCTAGTTTTGTATTTTCAATTGAGACGGGATTTCTCCATGTTGGTCGGGCTTGTCTCCAACTCCCGACTTCAGGTGATGCGTCCACCTCGGCATCCCAAAGTGACGGGATGACAGGCATGAGCCACCGCGCCCGGCGTATTGTATTGTATTGTATTGTATTGTATTGTATTGTATTGTATTGTATTGTATTGTATCGTATCGTATTGTATTGTATCCTATCGTAT-CTATCGCATCCTATCGTATCGTATCTTATTGTATTGTAATGGGTTGTATTGACTTATTTTATTTAGTTAGTTACTTTTGTGTTATTTTATTTATTTATCTGTTTGTTCGTTTTTGCCTGATCAAAGGTCAATCAGACCCGGTCGTCAAAGTGGCGATTTCCTAG
>84046232236s21447/cs22-300
-TGTATGTATGTATGTATTTATTTATGTATTTATTTTTGAGACGGAGTTTCGCTCTTGTTGCTCAGACTGGAGTGCGATGGCGCAATCTCGGCTCACTGCAACCTCCGCTTCCCAGGTTCAAGCGATTCTCCTGCCTCAGCCTTCCTAGCAGCTGGGATTATAGGCATGTGCCACCGCGCCCGGCTAGTTTTGTATTTTCAATTGAGACGGGATTTCTCCATGTTGGTCGGGCTTGTCTCCAACTCCCGACTTCAGGTGATGCGTCCACCTCGGCATCCCAAAGTGACGGGATGACAGGCATGAGCCACCGCGCCCGGCGTATTGTATTGTATTGTATTGTATTGTATTGTATTGTATTGTATTGTATTGTATCGTATCGTATCGTATTGTATTGTATCCTATCGTATCCTATCGCATCCTATCGTATCGTATCTTATTGTATTGTAATG-GTTGTATTGACTTATTTTATTTAGTTAGTTACTTTTGTGTTATTTTATTTATTTATCTGTTTGTTCGTTTTTGCCTGATCAAAGGTCAATCAGACCAGGTCGTCAAAGTGGCGATTTCCTAG
>64136211011/1887/c157-54
-TGTATGTATGTATGTATTTATTTATGTATTTATTTTTGAGACGGAGTTTCGCTCTTGTTGCTCAGACTGGAGTGCGATGGCGCAATCTCGGCTCACTGCAACCTCCGCTTCCCAGGTTCAAGCGATTCTCCTGCCTCAGCCTTCCTAGCAGCTGGGATTATAGGCATGTGCCACCGCGCCCGGCTAGTTTTGTATTTTCAATTGAGACGGGATTTCTCCATGTTGGTCGGGCTTGTCTCCAACTCCCGACTTCAGGTGATGCGTCCACCTCGGCATCCCAAAGTGACGGGATGACAGGCATGAGCCACCGCGCCCGGCGTATTGTT-TGTATTGTATTGTATTGTATTGTATTGTATTGTATTGTATTGTATTGTATCGTATCGTATTGTATTGTATCCTATCGTATCCTATCGCCTCCTATCGTATCGTATCTTATTGTATTGTAATGGGTTGTATTGACTTATTTTATTTAGTTAGTTACTTTTGTGTTATTTTATTTATTTATCTGTTTGTTCGTTTTTGCCTGATCAAAGGTCAATCAGACCCGGTCGTCAAAGTGGCGATTTCCTAG
>64043211202/1353/c21-8
-TGTATGTATGTATGTATTTATTTATGTATTTATTTTTGAGACGGAGTTTCGCTCTTGTTGCTCAGACTGGAGTGCGATGGCGCAATCTCGGCTCACTGCAACCTCCGCTCC-CAGGTTCAAGCGATTCTCCTGCCTCAGCCTTCCTAGCAGCTGGGATTATAGGCATGTGCCACCGCGCCCGGCTAGTTTTGTATTTCAATTTGAGACGGGATTTCTCCATGTTGGTCGGGCTTGTCTCCAACTCCCGACTTCAGGTGATGCGTCCACCTCGGCATCCCAAAGTGACGGGATGACAGGCATGAGCCACCGCGCCCGGCGTATTGTATTGTATTGTATTGTATTGTATTGTATTGTATTGTATTGTATTGTATTGTATCGTATCGTATTGTATTGTATCCTATCGTATCCTATCGCATCCTATCGTATCGTATCTTATTGTATTGTAATGGGTTGTATTGACTTATTTTATTTAGTTAGTTACTTTTGTGTTATTTTATTTATTTATCTGTTTGTTCGTTTTTGCCTGATCAAAGGTCAATCAGACCCGGTCGTCAAAGTGGCGATTTCCTAG
>64043200124/1376/c90193
-TGTATGTATGTATGTATTTATTTATGTATTTATTTTTGAGACGGAGTTTCGCTCTTGTTGCTCAGACTGGAGTGCGATGGCGCAATCTCGGCTCACTGCAACCTCCGCTTCCCAGGTTCAAGCGATTCTCCTGCCTCAGCCTTCCTAGCAGCTGGGATTATAGGCATGTGCCACCGCGCCCGGCTAGTTTTGTATTTTCAATTGAGACGGGATTTCTCCATGTTGGTCGGGCTTGTCTCCAACTCCCGACTTCAGGTGATGCGTCCACCTCGGCATCCCAAAGTGACGGGATGACAGGCATGAGCCACCGCGCCCGGCCTATTGTATTGTATTGTATTGTATTGTATTGTATTGTATTGTATCGTATCGTATCGTATCGTATCGTATCGTATTGTATCCTATCGTATCCTATCGCATCCTATCGTATCGTATCTTATTGTATTGTAATGGGTTGTA-TGACTTATTTTATTTAGTTAGTTACTTTTGTGTTATTTTATTGATTTATCTGTTTGTTCGTTTTTGCCTGATCAAAGGTCAATCAGACCCAGTCGTCAAAGTGGCGATTTCCTAG
>64043212011/1647/c69074
-TGTATGTATGTATGTATTTATTTATGTATTTATTTTTGAGAC-GAGTTTCGCTCTTGTTGCTCAGACTGGAGTGCGATGGCGCAATCTCGGCTCACTGCAACCTCCGCT-CCCAGGTTCAAGCGATTCTCCTGCCTCAGCCTTCCTAGCAGCTGGGATTATAGGCATGTGCCACCGCGCCCGGCTAGTTTTGTATTTTCAATTGAGACGGGATTTCTCCATGTGGGTCGGGCTTGTCTCCAACTCCCGACTTCAGGTGATGCGTCCACCTCGGCATCCCAAAGTGACGGGATGACAGGCATGAGCCACCGCGCCGCGT-ATTTGTATTGTATTGTATTGTATTGTATTGTATTGTATTGTATTGTATTGTATTGTATCGTATCCTATTGTATTGTATCCTATCGTATCCTATCGCATCCTATCGTATCGTATCTTATTGTATTGTAATGGGTTGTATTGACTTATTTTATTTAGTTAGTTACTTTTGTGTTATTTTATTTATTTATCTGTTTGTTCGTTTTTGCCTGATCAAAGGTCAATCAGACCCGGTCGTCAAAGTGGCGATTTTCCAG
>54329U272825/32/cs19-78
-TGTATGTATGTATGTATTTATTTATGTATTTATTTTTGAGACGGAGTTTCGCTCTTGTTGCTCAGACTGGAGTGCGATGGCGCAATCTCGGCTCACTGCAACCTCCGCTTCCCAGGTTCAAGCGATTCTCCTGCCTCAGCCTTCCTAGCAGCTGGGATTATAGGCATGTGCCACCGCGCCCGGCTAGTTTTGTATTTTCAATTGAGACGGGATTTCTCCATGTTGGTCGGGCTTGTCTCCAACTCCCGACTTCAGGTGATGCGTCCACCTCGGCATCCCAAAGTGACGGGATGACAGGCATGAGCCACCGCGCCCGGCGTATTGTATTGTATTGTATTGTATTGTATTGTATTGTATTGTATTGTATTGTATTGTATCGTATCGTATTGTATTGTATCCTATCGTATCCTATCGCATCCTATCGTATCGTATCTTATTGTATTGTAATGGGTTGTATTGACTTATTTTATTTAGTTAGTTACTTTT-TGTGTATTTATTGATTTATCTGTTTGTTCGTTTTTGCCTGATCAAAGGTCAATCAGACCCAGTCGTCAAAGTGGCGATTTCCTAG
>64076210244/1371/c127-35
-TGTATGTATGTATGTATTTATTTATGTATTTATTTTTGAGACGGAGTTTCGCTCTTGTTGCTCAGACTGGAGTGCGATGGCGCAATCTCGGCTCACTGCAACCTCCGCTTCCCAGGTTCAAGCGATTCTCCTGCCTCAGCCTTCCTAGCAGCTGGGATTATAGGCATGTGCCACCGCGCCCGGCTAGTTTTGTATTTTCAATTGAGACGGGATTTCTCCATGTTGGTCGGGCTTGTCTCCAACTCCCGACTTCAGGTGATGCGTCCACCTCGGCATCCCAAAGTGACGGGATGACAGGCATGAGCCACCGCGCCCGGCGTATTGTATTGTATTGTATTGTATTGTATTGTA-TGTATTGTATTGTATTGTATTGTATCGTATCGTATTGTATTGTATCCTATCGTATCCTATCGCATCCTATCGTATCGTATCTTATTGTATTGTAATGGGTTGTATTGACTTATTTTATTTAGTTAGTTACTTTTGTGTTATTTTATTTATTTATCTGTTTGTTCGTTTTTGCCTGATCAAAGGTCAATCAGACCCGGTCGTCAAAGTGGCGATTTCCTAG
>84081231025s22833/cs1595
-TGTATGTATGTATGTATTTATTTATGTATTTATTTTTGAGACGGAGTTTCGCTCTTGTTGCTCAGACTGGAGTGCGATGGCGCAATCTCGGCTCACTGCAACCTCCGCTTCCCAGGTTCAAGCGATTCTCCTGCCTCAGCCTTCCTAGCAGCTGGGATTATAGGCATGTGCCACCGCGCCCGGCTAGTTTTGTATTTTCAATTGAGACGGGATTTCTCCATGTTGGTCGGGCTTGTCTCCAACTCCCGACTTCAGGTGATGCGTCCACCTCGGCATCCCAAAGTGACGGGATGACAGGCATGAGCCACCGCGCCCGGCGTATTGTATTGTATTGTATTGTATTGTATTGTATTGTATTGTATTGTATTGTATCGTATCGTATCGTATTGTATTGTATCCTATCGTATCCTATCGCATCCTATCGTATCGTATCTTATTGTATTGTAATGGGTTGTATTGACTTATTTTATTTAGTTAGTTACTTTTGTGTTATTTTATTTATTTATCTGTTTGTTCGTTTTTGCCTGATCAAAGGTC-ATCAGACCCGGTCGTCAAAGTGGCGATTTCCTAG
>64043200111/678/cs75-31
-TGTATGTATGTATGTATTTATTTATGTATTTATTTTTGAGACGGAGTTTCGCTCTTGTTGCTCAGACTGGAGTGCGATGGCGCAATCTCGGCTCACTGCAACCTCCGCTTCCCAGGTTCAAGCGATTCTCCTGCCTCAGCCTTCCTAGCAGCTGGGATTATAGGCATGTGCCACCGCGCCCGGCTAGTTTTGTATTTTCAATTGAGACGGGATTTCTCCATGTTGGTCGGGCTTGTCTCCAACTCCCGACTTCAGGTGATGCGTCCACCTCGGCATCCCAAAGTGACGGGATGACAGGCATGAGCCACCGCGCCCGGCGTATTGTATTGTATTGTTTGTA-TTGTATTGTATTGTATTGTATTGTATTGTATCGTATCGTATCGTATTGTATTGTATCCTATCGTATCCTATCGCATCCTATCGTATCGTATCTTATTGTATTGTAATGGGTTGTATTGACTTATTTTATTTAGTTAGTTACTTTTGTGTTATTTTATTTATTTATCTGTTTGTTCGTTTTTGCCTGATCAAAGGTCAATCAGACCCGGTCGTCAAAGTGGCGATTTCCTAG
>54329U274410/0724cs67-69
-TGTATGTATGTATGTATTTATTTATGTATTTATTTTTGAGACGGAGTTTCGCTCTTGTTGCTCAGACTGGAGTGCGATGGCGCAATCTCGGCTCACTGCAACCTCCGCTTCCCAGGTTCAAGCGATTCTCCTGCCTCAGCCTTCCTAGCAGCTGGGATTATAGGCATGTGCCACCGCGCCCGGCTAGTTTTGTATTTTCAATTGAGACGGGATTTCTCCATGTTGGTCGGGCTTGTCTCCAACTCCCGACTTCAGGTGATGCGTCCACCTCGGCATCCCAAAGTGACGGGATGACAGGCATGAGCCACCGCGCCCGGCGTATTGTATTGTATTGTATTGTATTGTATTGTATTGTATTGTATTGTATTGTATTGTATCGTATCCTATTGTATTGTATCCTATCGTATCCTATCGCATCCTATCGTATCGTATCTTATTGTATTGTAATGGGTTGTATTGACTTATTTTATTTAGTTATTTACT-TTGTGTTATTTTATTTATTTATCTGTTTGTTCGTTTTTGCCTGATCAAAGGTCAATCAGACCCGGTCGTCAAAGTGGCGATTTCCTAG
>84081230018s22163/cs0446
-TGTATGTATGTATGTATTTATTTATGTATTTATTTTTGAGACGGAGTTTCGCTCTTGTTGCTCAGACTGGAGTGCGATGGCGCAATCTCGGCTCACTGCAACCTCCGCTTCCCAGGTTCAAGCGATTCTCCTGCCTCAGCCTTCCTAGCAGCTGGGATTATAGGCATGTGCCACCGCGCCCGGCTAGTTTTGTATTTTCAATTGAGACGGGATTTCTCCATGTTGGTCGGGCTTGTCTCCAACTCCCGACTTCAGGTGATGCGTCCACCTCGGCATCCCAAAGTGACGGGATGACAGGCATGAGCCACCGCGCCCGGCGTATTGTATTGTATTGTATTGTATTGTATTGTATTGTATTGTATTGTATTGTATTGTATCGTATCGTATTGTATTGTATCCTATCGTATCCTATCGCATCCTATCGTATCGTATCTTATTGTATTGTAATGGGTTGTATTGACTTATTTTATTTAGTTAGTTACTTTTGTGTTATTTTATTTATTTATCTGTTTGTTCGTTTTTGCCTGATCAAAGGTCAATCAGACCCGGTCGTCAAAGTGGCGATT-CCTAG
>64136210031/502/cs934196
-TGTATGTATGTATGTATTTATTTATGTATTTATTTTTGAGACGGAGTTTCGCTCTTGTTGCTCAGACTGGAGTGCGATGGCGCAATCTCGGCTCACTGCAACCTCCGCTTCCCAGGTTCAAGCGATTCTCCTGCCTCAGCCTTCCTAGCAGCTGGGATTATAGGCATGTGCCACCGCGCCCGGCTAGTTTTGTATTTTCAATTGAGACGGGATTTCTCCATGTTGGTCGGGCTTGTCTCCAACTCCCGACTTCAGGTGATGCGTCCACCTCGGCATCCCAAAGTGACGGGATGACAGGCATGAGCCACCGCGCCCGGCGTA-TGTATTGTATTGTATTGTATTGTATTGTATTGTATTGTATTGTATTGTATTGTATCGTATCCTATTGTATTGTATCCTATCGTATCCTATCGCATCCTATCGTATCGTATCTTATTGTATTGTAATGGGTTGTATTGACTTATTTTATTTAGTTAGTTACTTTTGTGTTATTTTATTTATTTATCTGTTTGTTCGTTT-TGCCTGATCAAAGGTCAATCAGACCCGGTCGTCAAAGTGGCGATTTCCTAG
>64136201009/1625/c33834
-TGTATGTATGTATGTATTTATTTATGTATTTATTTTTGAGACGGAGTTTCGCTCTTGTTGCTCAGACTGGAGTGCGATGGCGCAATCTCGGCTCACTGCAACCTCCGCTTCCCAGGTTCAAGCGATTCTCCTGCCTCAGCCTTCCTAGCAGCTGGGATTATAGGCATGTGCCACCGCGCCCGGCTAGTTTTGTATTTTCAATTGAGACGGGATTTCTCCATGTTGGTCGGGCTTGTCTCCAACTCCCGACTTCAGGTGATGCGTCCACCTCGGCATCCCAAAGTGACGGGATGACAGGCATGAGCCACCGCGCCC-GCGTATTGTATTGTATTGTATTGTATTGTATTGTATTGTATTGTATTGTATTGTATTGTATCGTATCGTATTGTATTGTATCCTATCGTATCCTATCGCATCCTATCGTATCGTATCTTATTGTATTGTAATGGGTTGTATTGACTTATTTTATTTAGTTAGTTACTTTTGTGTTATTTTATTTATTTATCTGTTTGTTCGTTTTTGCCTGATCAAAGGTCAATCAGACCCGGTCGTCAAAGTGGCGATTTCCTAG
>64136212112/412/cs866128
-TGTATGTATGTATGTATTTATTTATGTATTTATTTTTGAGACGGAGTTTCGCTCTTGTTGCTCAGACTGGAGTGCGATGGCGCAATCTCGGCTCACTGCAACTCCCGCTTCCCAGGTTCAAGCGATTCTCCTTCCTTCAGCCTTCTAGCAGCTGGGATTATAGGCATGTGCCACCGCGCCCGGCTAGTTTTGTATTTTCAATTGAGACGGGATTTCTCCATGTTGGTCGGGCTTGTCTCCAACTCCCGACTTCAGGTGATGCGTCCACCTCGGCATCCCAAAGTGACGGGATGACAGGCATGAGCCACCGCGCCCGGCGTATTGTATTGTATTGTATTGTATTGTATTGTATTGTATTGTATTGTATTGTATTGTATCGTATCGTATTGTATTGTATCCTATCGTATCCTATCGCATCCTATCGTATCGTATCTTATTGTATTGTAATGGGTTGTATTGACTTATTTTATTTAGTTAGTTACTTTTGTGTTATTTTATTTATTTATCTGTTTGTTCGTTTTTGCCTGATCAAAGGTCAATCAGACCCGGTCGTCAAAGTGGCGATTTCCTAG
>64076210013/1702/c19525
-TGTATGTATGTATGTATTTATTTATGTATTTATTTTTGAGACGGAGTTTCGCTCTTGTTGCTCAGACTGGAGTGCGATGGCGCAATCTCGGCTCACTGCAACCTCCGCTTCCCAGGTTCAAGCGATTCTCCTGCCTCAGCCTTCCTAGCAGCTGGGATTATAGGCATGTGCCACCGCGCCCGGCTAGTTTTGTATTTTCAATTGAGACTGGATTTCTCCATGTTGGTCGGGCTTGTCTCCAAACTCCGA-CTCAGGTGATGCGTCCACCTCGGCATCCCAAAGTGACGGGATGACAGGCATGAGCCACCGCGCCCGGCGTATTGTATTGTATTGTATTGTATTGTATTGTATTGTATTGTATTGTATTGTATTGTATCGTATCGTATTGTATTGTATCCTATCGTATCCTATCGCATCCTATCGTATCGTATCTTATTGTATTGTAATGGGTTGTATTGACTTATTTTATTTAGTTAGTTACTTTTGTGTTATTTTATTTATTTATCTGTTTGTTCGTTTTTGCCTGATCAAAGGTCAATCAGACCCGGTCGTCAAAGTGGCGATTTCCTAG
>64043210254/467/cs08-60
-TGTATGTATGTATGTATTTATTTATGTATTTATTTTTGAGACGGAGTTTCGCTCTTGTTGCTCAGACTGGAGTGCGATGGCGCAATCTCGGCTCACTGCAACCTCCGCTTCCCAGGTTCAAGCGATTCTCCTGCCTCAGCCTTCCTAGCAGCTGGGATTATAGGCATGTGCCACCG-GCCCGGCTAGTTTTGTATTTTCAATTGAGACGGGATTTCTCCATGTTGGTCGGGCTTGTCTCCAACTCCCGACTTCAGGTGATGCGTCCACCTCGGCATCCCAAAGTGACGGGATGACAGGCATGAGCCACCGCGCCCGGCCTATTGTATTGTATTGTATTGTATTGTATTGTATTGTATTGTATTGTATTGTATTGTATCGTATCGTATTGTATTGTATCCTATCGTATCCTATCGCATCCTATCGTATCGTATCTTATTGTATTGTAATGGGTTGTATTGACTTATTTTATTTAGTTAGTTACTTTTGTGTTATTTTATTTATTTATCTGTTTGTTCGTTTTTGCCTGATCAAAGGTCAATCAGACCCGGTCGTCAAAGTGGCGATTTCCTAG
>64136201009/583/cs9789
-TGTATGTATGTATGTATTTATTTATGTATTTATTTTTGAGACGGAGTTTCGCTCTTGTTGCTCAGACTGGAGTGCGATGGCGCAATCTCGGCTCACTGCAACCTCCGCTTC-CAGGTTCAAGCGATTCTCCTGCCTCAGCCTTCCTAGCAGCTGGGATTATAGGCATGTGCCACCGCGCCCGGCTAGTTTTGTATTTTCAATTGAGACGGGATTTCTCCATGTTGGTCGGGCTTGTCTCCAACTCCCGACTTCAGGTGATGCGTCCACCTCGGCATCCCAAAGTGACGGGATGACAGGCATGAGCCACCGCGCCCGGCGTATTGTATTGTATTGTATTGTATTGTATTGTATTGTATTGTATTGTATTGTATCGTATCGTATCGTATTGTATTGTATCCTATCGTATCCTATCGCATCCTATCGTATCGTATCTTATTGTATTGTAATGGGTTGTATTGACTTATTTTATTTAGTTAGTTACTTTTGTGTTATTTTATTTATTTATCTGTTTGTTCGTTTTTGCCTGATCAAAGGTCAATCAGACCCGGTCGTCAAAGTGGCGATTTCCTAG
>84046232236s21175/cs34-318
-TGTATGTATGTATGTATTTATTTATGTATTTATTTTTGAGACGGAGTTTCGCTCTTGTTGCTCAGACTGGAGTGCGATGGCGCAATCTCGGCTCACTGCAACCTCCGCTTCCCAGGTTCAAGCGATTCTCCTGCCTCAGCCTTCCTAGCAGCTGGGATTATAGGCATGTGCCACCGCGCCCGGCTAGTTTTGTATTTTCAATTGAGACGGGATTTCTCCATGTTGGTCGGGCTTGTCTCCAACTCCCGACTTCAGGTGATGCGTCCACCTCGGCATCCCAAAGTGACGGGATGACAGGCATGAGCCACCGCGCCCGGCCTATTGTATTGTATTGTATTGTTATGTATTGTATTGTATTGTATTGTATTGTATTGTATCGTATCGTATTGTATTGTATCCTATCGTATCCTATCGCATCCTATCGTATCGTATCTTATTGTATTGTAATGGGTTGTATTGACTTATTTTATTTAGTTAGTTACTTTTGTGTTATTTTATTTATTTATCTGTTTGTTCGTTTTTGCCTGATCAAAGGTCAATCAGACCCAGTCGTCAAAGTGGCGATTTCCTAG
>84046232242s22018/cs70-881
-TGTATGTATGTATGTATTTATTTATGTATTATTT-TTGAGACGGAGTTTCGCTCTTGTTGCTCAGACTGGAGTGCGATGGCGCAATCTCGGCTCACTGCAACCTCCGCTTCCCAGGTTCAAGCGATTCTCCTGCCTCAGCCTTCCTAGCAGCTGGGATTATAGGCATGTGCCACCGCGCCCGGCTAGTTTTGTATTTTCAATTGAGACGGGATTTCTCCATGTTGGTCGGGCTTGTCTCCAACTCCCGACTTCAGGTGATGCGTCCACCTCGGCATCCCAAAGTGACGGGATGACAGGCATGAGCCACCGCGCCCGGCGTATTGTATTGTATTGTATTGTATTGTATTGTATTGTATTGTATTGTATTGTATTGTATCGTATCGTATTGTATTGTATCCTATCGTATCCTATCGCATCCTATCGTATCGTATCTTATTGTATTGTAATGGGTTGTATTGACTTATTTTATTTAGTTAGATACTTTTGTGTTATTTTATTTATTTATCTGTTTGTTCTTTTTTGCCTGATCAAAGGTCAATCAGACCCGGTCGTCAAAGTGGCGATTTCCTAG
>64076211201/576/cs936198
-TGTATGTATGTATGTATTTATTTATGTATTTATTTTTGAGACGGAGTTTCGCTCTTGTTGCTCAGACTGGAGTGCGATGGCGCAATCTCGGCTCACTGCAACCTCCGCTTCCCAGGTTCAAGCGATTCTCCTGCCTCAGCCTTCCTAGCAGCTGGGATTATAGGCATGTGCCACCGCGCCCGGCTAGTTTTGTATTTTCAATTGAGACGGGATTTCTCCATGTTGGTCGGGCTTGTCTCCAACTCCCGACTTCAGGTGATGCGTCCACCTCGGCATCCCAAAGTGACGGGATGACAGGCATGAGCCACCGCGCCCGGCCTATTGTATTGTATTGTATTGTATTGTATTGTATTGTATTGTATTGTATTGTATTGTATCGTATCGTATTGTATTGTATCCTATCGTATCCTATCGCATCCTATCGTATCGTATCTTATTGTATTGTAATGGGTTGTATTGAACTTATTTATTTAGTTAGTTACTTTTGTGTTATTTTATTTATTTATCTGTTTGTTCGTTTTTGCCTGATCAAAGGTCAATCAGACCCGGTCGTCAAAGTGGCGATTTCCTAG
>84046230242s42121/cs40-475
-TGTATGTATGTATGTATTTATTTATGTATTTATTTTTGAGACGGAGTTTCGCTCTTGTTGCTCAGACTGGAGTGCGATGGCGCAATCTCGGCTCACTGCAACCTCCGCTTCCCAGGTTCAAGCGATTCTCCTGCCTCAGCCTTCCTAGCAGCTGGGATTATAGGCATGTGCCACCGCGCCCGGCTAGTTTTGTATTTTCAATTGAGACGGGATTTCTCCATGTTGGTCGGGCTTGTCTCCAACTCCCGACTTCAGGTGATGCGTCCACCTCGGCATCCCAAAGTGACGGGATGACAGGCATGAGCCACCGCGCCCGGCGTATTGTATTGTATTGTATAGT-TTGTATTGTATTGTATTGTATTGTATTGTATTGTATCGTATCCTATTGTATTGTATCCTATCGTATCCTATCGCATCCTATCGTATCGTATCTTATTGTATTGTAATGGGTTGTATTGACTTATTTTATTTAGTTAGTTACTTTTGTGTTATTTTATTTATTTATCTGTTTGTTCGTTTTTGCCTGATCAAAGGTCAATCAGACCCGGTCGTCAAAGTGGCGATTTCCTAG
>84081232208s41053/cs01-085
-TGTATGTATGTATGTATTTATTTATGTATTTATTTTTGAGACGGAGTTTCGCTCTTGTTGCTCAGACTGGAGTGCGATGGCGCAATCTCGGCTCACTGCAACCTCCGCTTCCCAGGTTCAAGCGATTCTCCTGCCTCAGCCTTCCTAGCAGCTGGGATTATAGGCATGTGCCACCGCGCCCGGCTAGTTTTGTATTTTCAATTGAGACGGGATTTCTCCATGTTGGTCGGGCTTGTCTCCAACTCCCGACTTCAGGTGATGCGTCCACCTCGGCATCCCAAAGTGACGGGATGACAGGCATGAGCCACCGCACCCGGCGTATTGTATTGTATTGTATTGTATTGTATTGTATTGTATTGTATTGTATTGTATTGTATCGTATCGTATTGTATTGTATCCTATCGTATCCTATCGCATCCTATCGTATCGTATCTTATTGTATTGTAATGGGTTGTATTGACTTATTTTATTTAGTTAGTTACTTTTGTTTTATTTTATTTATTTATCTGTTTGTTCGTTTTTGCCTGATCAAAGGTCAATCAGACCCGGTCGTCAAAGTGGCGATTTCCTAG
>84081232011s22021/cs12-196
-TGTATGTATGTATGTATTTATTTATGTATTTATTTTTGAGACGGAGTTTCGCTCTTGTTGCTCAGACTGGAGTGCGATGGCGCAATCTCGGCTCACTGCAACCTCCGCTTCCCAGGTTCAAGCGATTCTCCTGCCTCAGCCTTCCTAGCAGCTGGGATTATAGGCATGTGCCACCGCGCCCGGCTAGTTTTGTATTTTCAATTGAGACGGGATTTCTCCATGTTGGTCGGGCTTGTCTCCAACTCCCGACTTCAGGTGATGCGTCCACCTCGGCATCCCAAAGTGACGGGATGACAGGCATGAGCCACCGCGCCCGGCGGTTTGTATTGTATTGTATTGTATTGTATTGTATTGTATTGTATTGTATTGTATCGTATCGTATCGTATTGTATTGTATCCTATCGTATCCTATCGCATCCTATCGTATCGTATCTTATTGTATTGTAATGGGTTGTATTGACTTATGTTATTTAGTTAGTTACTTTTGTGTTATTTTATTTATTTATCTGTTTGTTCGTTTTTGCCTGATCAAAGGTCAATCAGACCCGGTCGTCAAAGTGGCGATTTCCTAG
>64136212046/240/cs535197
-TGTATGTATGTATGTATTTATTTATGTATTTATTTTTGAGACGGAGTTTCGCTCTTGTTGCTCAGACTGGAGTGCGATGGCGCAATCTCGGCTCACTGCAACCTCCGCTTCCCAGGTTCAAGCGATTCTCCTGCCTCAGCCTTCCTAGCAGCTGGGATTATAGGCATGTGCCACCGCGCCCGGCTAGTTTTGTATTTTCAATTGAGACGGGATTTCTCCATGTTGGTCGGGCTTGTCTCCAACTCCCGACTTCAGGTGATGCGTCCACCTCGGCATCCCAAAGTGACGGGATGACAGGCATGAGCCACCGCGCCCGGCGTATTGTATTGTATTGTATTGTATTGTATTGTATTGTATTGTATTGTATTGTATCGTATCGTATCGTATTGTATTGTATCCTATCGTATCCTATCGCATCCTATCGTATCGTATCTTATTGTATTGTAATGGGTTGTATTGACTTATTTTATTTAGTTAGTTACTTTTGTGTTATTTTATTTATTTATCTGTTTGTTCGTTTTTGCCTGATCAAAG-TCAATCAGACCCGGTCGTCAAAGTGGCGATTTCCTAG
>64136201223/156/cs79-37
-TGTATGTATGTATGTATTTATTTATGTATTTATT-TTGAGACGGAGTTTCGCTCTTGTTGCTCAGACTGGAGTGCGATGGCGCAATCTCGGCTCACTGCAACCTCCGCTTCCCAGGTTCAAGCGATTCTCCTGCCTCAGCCTTCCTAGCAGCTGGGATTATAGGCATGTGCCACCGCGCCCGGCTAGTTTTGTATTTTCAATTGAGACGGGATTTCTCCATGTTGGTCGGGCTTGTCTCCAACTCCCGACTTCAGGTGATGCGTCCACCTCGGCATCCCAAAGTGACGGGATGACAGGCATGAGCCACCGCGCCCGGCGTATTGTATTGTATTGTATTGTATTGTATTGTATTGTATTGTATTGTATTGTATTGTATCGTATCGTATTGTATTGTATCCTATCGTATCCTATCGCATCCTATCGTATCGTATCTTATTGTATTGTAATGGGTTGTATTGACTTATTTTATTTAGTTAGTTACTTTTGTGTTATTTTATTTATTTATCTGTTTGTTCGTTTTTGCCTGATCAAAGGTCAATCAGACCCGGTCGTCAAAGTGGCGATTTCCTAG
>84046230242s42532cs34-57
-TGTATGTATGTATGTATTTATTTATGTATTTATTTTTGAGACGGAGTTTCGCTCTTGTTGCTCAGACTGGAGTGCGATGGCGCAATCTCGGCTCACTGCAACCTCCGCTTCCCAGGTTCAAGCGATTCTCCTGCCTCAGCCTTCCTAGCAGCTGGGATTATAGGCATGTGCCACCGCGCCCGGCTAGTTTTGTATTTTCAATTGAGACGGGATTTCTCCATGTTGGTCGGGCTTGTCTCCAACTCCCGACTTCAGGTGATGCGTCCACCTCGGCATCCCAAAGTGACGGGATGACAGGCATGAGCCACCGCGCCCGGCGTATTGTATTGTATTGTATTGTATTGTATTGTATTGTATTGTATTGTATTGTATTGTATCGTATCCTATTGTATTGTATCCTATCGTATCCTATCGCATCCTATCGTATCGTATCTTATTGTATTGTAATGGG-TGTATTGACTTATTTTATTTAGTTATTTACTTTTGTGTTATTTTATTTATTTATCTGTTTGTTCGTTTTTGCCTGATCAAAGGTCAATCAGACCCGGTCGTCAAAGTGGCGATTTCCTAG
>54329U227545/565/c43241
-TGTATGTATGTATGTATTTATTTATGTATTTATTTTTGAGACGGA-TTTCGCTCATGTTGCTCAGACTGGAGTGCGATGGCGCAATCTCGGCTCACTGCAACCTCCGCTTCCCAGGTTCAAGCGATTCTCCTGCCTCAGCCTTCCTAGCAGCTGGGATTATAGGCATGTGCCACCGCGCCCGGCTAGTTTTGTATTTTCAATTGAGACGGGATTTCTCCATGTTGGTCGGGCTTGTCTCCAACTCCCGACTTCAGGTGATGCGTCCACCTCGGCATCCCAAAGTGACGGGATGACAGGCATGAGCCACCGCGCCCGGCGTATTGTATTGTATTGTATTGTATTGTATTGTATTGTATTGTATTGTATCGTATTGTATCGTATCGTATTGTATTGTATCCTATCGTATCCTATCGCATCCTATCGTATCGTATCTTATTGTATTGTAATGGGTTGTATTGACTTATTTTATTTAGTTAGTTACTTTTGTGTTATTTTATTTATTTATCTGTTTGTTCGTTTTTGCCTGATCAAAGGTCAATCAGACCCGGTCGTCAAAGTGGCGATTTCCTAG
>84081230010s46365cs170122
-TGTATGTATGTATGTATTTATTTATGTATTTATTTTTGAGACGGAGTTTCGCTCTTGTTGCTCAGACTGGAGTGCGATGGCGCAATCTCGGCTCACTGCAACCTCCGCTTC-CAGGTTCAAGCGATTCTCCTGCCTCAGCCTTCCTAGCAGCTGGGATTATAGGCCTGTGCCACCGCGCCCGGCTAGTTTTGTATTTTCAATTGAGACGGGATTTCTCCATGTTGGTCGGGCTTGTCTCCAACTCCCGACTTCAGGTGATGCGTCCACCTCGGCATCCCAAAGTGACGGGATGACAGGCATGAGCCACCGCGCCCGGCCTATTGTATTGTATTGTATTGTATTGTATTGTATTGTATTGTATTGTATTGTATTGTATCGTATCGTATCGTATTGTATCCTATCGTATCCTATCGCATCCTATCGTATCGTATCTTATTGTATTGTAATGGGTTGTATTGACTTATTTTATTTAGTTAGTTACTTTTGTGTTATTTTATTTATTTATCTGTTTGTTCGTTTTTGCCTGATCAAAGGTCAATCAGACCCAGTCGTCAAAGTGGCGATTTCCTAG
>84081230018s21965/cs63-606
-TGTATGTATGTATGTATTTATTTATGTATTTATTTTTGAGACGGAGTTTCGCTCTTGTTGCTCAGACTGGAGTGCGATGGCGCAATCTCGGCTCACTGCAACCTCCGCTTCCCAGGTTCAAGCGATTCTCCTGCCTCAGCCTTCCTAGCAGCTGGGATTATAGGCATGTGCCACCGCGCCCGGCTAGTTTTGTATTTTCAATTGAGACGGGATTTCTCCATGTTGGTCGGGCTTGTCTCCAACTCCCGACTTCAGGTGATGCGTCCACCTCGGCATCCCAAAGTGACGGGATGACAGGCATGAGCCACCGCGCCCGGCGTATTGT-TGGTATTGTATTGTATTGTATTGTATTGTATTGTATTGTATTGTATTGTATCGTATCGTATTGTATTGTATCCTATCGTATCCTATCGCATCCTATCGTATCGTATCTTATTGTATTGTAATGGGTTGTATTGACTTATTTTATTTAGTTAGTTACTTTTGTGTTATTTTATTTATTTATCTGTTTGTTCGTTTTTGCCTGATCAAAGGTCAATCAGACCCGGTCGTCAAAGTGGCGATTTCCTAG
>64136212046/818/cs651103
-TGTATGTATGTATGTATTTATTTATGTATTTATTTTTGAGACGGAGTTTCGCTCTTGTTGCTCAGACTGGAGTGCGATGGCGCAATCTCGGCTCACTGCAACCTCCGCTTCCCAGGTTCAAGCGATTCTCCTGCCTCAGCCTTCCTAGCAGCTGGGATTATAGGCATGTGCCACCGCGCCCGGCTAGTTTTGTATTTTCAATTGAGACGGGATTTCTCCATGTTGGTCGGGCTTGTCTCCAACTCCCGACTTCAGGTGATGCGTCCACCTCGGCATCCCAAAGTGACGGGATGACAGGCATGAGCCACCGCGCCCGGCGTATTGTATTGTATTGTATTGTATTGTATTGTATTGTATTGTATTGTATTGTATCGTATCGTATCGTATTGTATTGTATCCTATCGTATCCTATCGCATCCTATCGTATCGTATCTTATTGTATTGTAATGGGTTGTATTGACTTATTTTATTTAGTTAGTTACTTTTGTGTTATTTTATTTATTTATCTGTTTGTTCGTTTTTGCCTGATCA-AGGTCAATCAGACCCGGTCGTCAAAGTGGCGATTTCCTAG
>64136213032/860/cs78-30
-TGTATGTATGTATGTATTTATTTATGTATTTATTTTTGAGACGGAGTTTCGCTCTTGTTGCTCAGACTGGAGTGCGATGGCGCAATCTCGGCTCACTGCAACCTCCGCTTCCCAGGTTCAAGCGATTCTCCTGCCTCAGCCTTCCTAGCAGCTGGGATTATAGGCATGTGCCACCGCGCCCGGC-AGTTTTGTATTTTCAATTGAGACGGGATTTCTCCATGTTGGTCGGGCTTGTCTCCAACTCCCGACTTCAGGTGATGCGTCCACCTCGGCATCCCAAAGTGACGGGATGACAGGCATGAGCCACCGCGCCCGGCGTATTGTATTGTATTGTATTGTATTGTATTGTATTGTATTGTATTGTATTGTATTGTATCGTATCGTATTGTATTGTATCCTATCGTATCCTATCGCATCCTATCGTATCGTATCTTATTGTATTGTAATGGGTTGTATTGACTTATTTTATTTAGTTAGTTACTTTTGTGTTATTTTATTTATTTATCTGTTTGTTCGTTTTTGCCTGATCAAAGGTCAATCAGACCCGGTCGTCAAAGTGGCGATTTCCTAG
>84046231246s11210cs58-26
-TGTATGTATGTATGTATTTATTTATGTATTTATTTTTGAGACGGAGTTTCGCTCTTGTTGCTCAGACTGGAGTGCGATGGCGCAATCTCGGCTCACTGCAACCTCCGCTTCCCAGGTTCAAGCGATTCTCCTGCCTCAGCCTTCCTAGCAGCTGGGATTATAGGCATGTGCCACCGCGCCCGGCTAGTTTTGTATTTTCAATTGAGACGGGATTTCTCCATGTTGGTCGGGCTTGTCTCCAACTCCCGACTTCAGGTGATGCGTCCACCTCGGCATCCCAAAGTGACGGGATGACAGGCATGAGCCACCGCGCCCGGCGTATTGTATTGTATTGTATTGTATTGTATTGTATTGTATTGTATTGTATTGTATTGTATCGTATCGTATTGTATTGTATCCTATCGTATCCTATCGCATCCTATCGTATCGTATCTTATTGTATTGTAATGGGTTGTATTGACTTATTTTATTTAGTTAGTTACTTTTGTGTTATTTATTTTATTTATCTGTTTGTTCGTTTTTGCCTGATCAAAGGTCAATCAGAC-CCGTCGTCAAAGTGGCGATTTCCTAG
>54329U272825/1970cs179131
-TGTATGTATGTATGTATTTATTTATGTATTTATTTTTGAGACGGAGTTTCGCTCTTGTTGCTCAGACTGGAGTGCGATGGCGCAATCTCGGCTCACTGCAACCTCCGCTTCCCAGGTTCAAGCGATTCTCCTGCCTCAGCCTTCCTAGCAGCTGGGATTATAGGCATGTGCCACCGCGCCCGGCTAGTTTTGTATTTTCAATTGAGACGGGATTTCTCCATGTTGGTCGGGCTTGTCTCCAACTCCCGACTTCAGGTGATGCGTCCACCTCCGGCATCCAAAGTGACGGGATGACAGGCATGAGCCACCGCGCCCGGCGTATTGTATTGTATTGTATTGTATTGTATTGTATTGTATTGTATTGTATTGTATTGTATCGTATCGTATTGTATTGTATCCTATCGTATCCTATCGCAT-CTATCGTATCGTATCTTATTGTATTGTAATGGGTTGTATTGACTTATTTTATTTAGTTAGTTACTTTTGTGTTATTTTATTGATTTATCTGTTTGTTCGTTTTTGCCTGATCAAAGGTCAATCAGACCCAGTCGTCAAAGTGGCGATTTCCTAG
>84046231232s38744cs59-02
-TGTATGTATGTATGTATTTATTTATGTATTTATTTTTGAGACGGAGTTTCGCTCTTGTTGCTCAGACTGGAGTGCGATGGCGCAATCTCGGCTCACTGCAACCTCCGCTTCCCAGGTTCAAGCGATTCTCCTGCCTCAGCCTTCCTAGCAGCTGGGATTATAGGCATGTGCCACCGCGCCCGGCTAGTTTTGTATTTTCAATTGAGACGGGATTTCTCCATGTTGGTCGGGCTTGTCTCCAACTCCCGACTTCAGGTGATGCGTCCACCTCGGCATCCCAAAGTGACGGGATGACAGGCATGAGCCACCGCGCCCGGCGTATTGTATTGTATTGTATTGTATTGTATTGTATTGTATTGTATTGTATTGTATTGTATCGTATCGTATTGTATTGTATCCTATCGTAT-CTATCGCATCCTATCGTATCGTATCTTATTGTATTGTAATGGGTTGTATTGACTTATTTTATTTAGTTAGTTACTTTTGTGTTATTTTATTTATTTATCTGTTTGTTCGTTTTTGCCTGATCAAAGGTCAATCAGACCCGGTCGTCAAAGTGGCGATTTCCTAG
>64043210141/1884/c16428
-TGTATGTATGTATGTATTTATTTATGTATTTATTTTTGAGACGGAGTTTCGCTCTTGTTGCTCAGACTGGAGTGCGATGGCGCAATCTCGGCTCACTGCAACCTCCGCTTCCCAGGTTCAAGCGATTCTCCTGCCTCAGCCTTCCTAGCAGCTGGG-ATTTAGGCATGTGCCACCGCGCCCGGCTAGTTTTGTATTTTCAATTGAGACGGGATTTCTCCATGTTGGTCGGGCTTGTCTCCAACTCCCGACTTCAGGTGATGCGTCCACCTCGGCATCCCAAAGTGACGGGATGACAGGCATGAGCCACCGCGCCCGGCGTATTGTATTGTATTGTATTGTATTGTATTGTATTGTATTGTATTGTATTGTATTGTATCGTATCGTATTGTATTGTATCCTATCGTATCCTATCGCATCCTATCGTATCGTATCTTATTGTATTGTAATGGGTTGTATTGACTTATTTTATTTAGTTAGTTACTTTTGTGTTATTTTATTTATTTATCTGTTTGTTCGTTTTTGCCTGATCAAAGGTCAATCAGACCCGGTCGTCAAAGTGGCGATTTCCTAG
>84081232013s41578/cs6834
-TGTATGTATGTATGTATTTATTTATGTATTTATTTTTGAGACGGAGTTTCGCTCTTGTTGCTCAGACTGGAGTGCGATGGCGCAATCTCGGCTCACTGCAACCTCCGCTTCCCAGGTTCAAGCGATTCTCCTGCCTCAGCCTTCCTAGCAGCTGGGATTATAGGCATGTGCCACCGCGCCCGGCTAGTTTTGTATTTTCAATTGAGACGGGATTTCTCCATGTTGGTCGGGCTGGTCTCCAACTCCCGACTTCAGGTGATGCGTCCACCTCGGCATCCCAAAGTGACGGGATGACAGGCATGAGCCACCGCGCCCGGCCTATTGTATTGTATTGTATTGTATTGTATTGTATTGTATTGTATTGTATTGTATTGTATCGTATCGTATCGTATTGTATCCTATCGTATCCTATCGCATCCTATCGTATCGTATCTTATTGTATTGTAATGGGTTGTATTGACTTATTTTATTTAGTTAGTTACTTTTGTGTTATTTTATTTATTTATCTGTTTGTTCGTTTTTGCCTGATCAAAGGTCAATCAGACCCGGTCGTCAAAGTGGCGATTTCCTAG
>54329U210639/872/c86392
-TGTATGTATGTATGTATTCATTTATGTATTTATTTTTGAGACGGAGTTTCGCTCTTGTTGCTCAGACTGGAGTGCGATGGCGCAATCTCGGCTCACTGCAACCTCCGCTTCCCAGGTTCAAGCGATTCTCCTGCCTCAGCCTTCCTAGCAGCTGGGATTATAGGCATGTGCCACCGCGCCCGGCTAGTTTTGTATTTTCAATTGAGACGGGATTTCTCCATGTTGGTCGGGCTTGTCTCCAACTCCCGACTTCAGGTGATGCGTCCACCTCGGCATCCCAAAGTGACGGGATGACAGGCATGAGCCACCGCGCCCGGCGTATTGTATTGTATTGTATTGTATTGTATTGTATTGTATTGTAT-GTATTGTATTGTATCGTATCGTATTGTATTGTATCCTATCGTATCCTATCGCATCCTATCGTATCGTATCTTATTGTATTGTAATGGGTTGTATTGACTTATTTTATTTAGTTAGTTACTTTTGTGTTATTTTATTTATTTATCTGTTTGTTCGTTTTTGCCTGATCAAAGGTCAATCAGACCCGGTCGTCAAAGTGGCGATTTCCTAG
>64043200028/1057/c36746
-TGTATGTATGTATGTATTTATTTATGTATTTATTTTTGAGACGGAGTTTCGCTCTTGTTGCTCAGACTGGAGTGCGATGGCGCAATCTCGGCTCACTGCAACCT-CGCTTCCCAGGTTCAAGCGATTCTCCTGCCTCAGCCTTCCTAGCAGCTGGGATTATAGGCATGTGCCACCGCGCCCGGCTAGTTTTGTATTTTCAATTGAGACGGGATTTCTCCATGTTGGTCGGGCTTGTCTCCAACTCCCGACTTCAGGTGATGCGTCCACCTCGGCATCCCAAAGTGACGGGATGACAGGCATGAGCCACCGCGCCCGGCGTATTGTATTGTATTGTATTGTATTGTATTGTATTGTATTGTATTGTATTGTATTGTATCGTATCGTATTGTATTGTATCCTATCGTATCCTATCGCATCCTATCGTATCGTATCTTATTGTATTGTAATGGGTTGTATTGACTTATTTTATTTAGTTAGTTACTTTTGTGTTATTTTATTTATTTATCTGTTTGTTCGTTTTTGCCTGATCAAAGGTCAATCAGACCCGGTCGTCAAAGTGGCGATTTCCTAG
>64136201024/1621/c13617
-TGTATGTATGTATGTATTTATTTATGTATTTTATTTTGAGACGGAGTTTCGCTCTTGTTGCTCAGACTGGAGTGCGATGGCGCAATCTCGGCTCACTGCAACCTCCGCTTCCCAGGTTCAAGCGATTCTCCTGCCTCAGCCTTCCTAGCAGCTGGGATTATAGGCATGTGCCACCGCGCCCGGCTAGTTTTGTATTTTCAATTGAGACGGGATTTCTCCATGTTGGTCGGGCTTGTCTCCAACTCCCGACTTCAGGTGATGCGTCCACCTCGGCATCCCAAAGTGACGGGATGACAGGCATGAGCCACCGCGCCCGGCGTATTGTATTGTATTGTATTGTATTGTATTGTATTGTATTGTATTGTATTGTATTGTATCGTATCGTATTGTATTGTATCCTATCGTATCCTATCGCATCCTATCGTATCGTATCTTATTGTATTGTAATGGGTTGTATGACTTATTTTTATTTAGTTAGTTACTTTTGTGTTATTTTATTTATTTATCTGTTTGTTCGTTTTTGCCTGATCAAAGGTCAATCAGACCCGGTCGTCAAAGTG-CGATTTCCTAG
>64043201246/1832/c66674
-TGTATGTATGTATGTATTTATTTATGTATTTATTTTTGAGACGGAGTTTCGCTCTTGTTGCTCAGACTGGAGTGCGATGGCGCAATCTCGGCTCACTGCAACCTCCGCTTCCCAGGTTCAAGCGATTCTCCTGCCTCAGCCTTCCTAGCAGCTGGGATTATAGGCATGTGCCACCGCGCCCGGCTAGTTTTGTATTTTCAATTGAGACGGGATTTCTCCATGTTGGTCGGGCTTGTCTCCAACTCCCGACTTCAGGTGATGCGTCCACCTCGGCATCCCAAAGTGACGGGATGACAGGCATGAGCCACCGCGCCCGGCCTATTGTATTGTATTGTATTGTATTGTATTGTATTGTATTGTATTGTATTGTATTGTATCGTATCGTATCGTATTGTATCCTATCGTATCCTATCGCATCCTATCGTATCGTATCTTATTGTATTGTAATGGGTTGTATTGACTTATTTTATTTAGTTAGTTACTTTTGTGTTATTTTATTTATTTATCTGTTTGTTCGTTTTTGCCTGATCAAAGGTCAATCAGACCCAGTCGTCAAAGTGGCGATTCCTAGG
>64043211001/798/cs763125
-TGTATGTATGTATGTATTTATTTATGTATTTATTTTTGAGACGGAGTTTCGCTCTTGTTGCTCAGACTGGAGTGCGATGGCGCAATCTCGGCTCACTGCAACCTCCGCTTCCCAGGTTCAAGCGATTCTCCTGCCTCAGCCTTCCTAGCAGCTGGGATTATAGGCATGTGCCACCGCGCCCGGCTAGTTTTGTATTTTCAATTGAGACGGGATTTCTCCATGTTGGTCGGGCTTGTCTCCAACTCCCGACTTCAGGTGATGCGTCCACCTCGGCATCCCAAAGTGACGGGATGACAGGCATGAGCCACCGCGCCCGGCCTATTGTATTGTATTGTATTGTATTGTATTGTATTGTATTGTATTGTATTGTATTGTATCGTATCGTATTGTATTGTATCCTATCGTATCCTATCGCATCCTATCGTATCGTATCTTATTGTATTGTAATGGGTTGTATTGACTTATTTTATTTAGTTAGTTACTTTTGTGTTATTTTATTTATTTATCTGTTTGTTCGTTTTTGCCTGATCAAAGGTCAATCAGACCCAGTCGTCAAAGTGGCGATT-CCTAG
>64043200128/1662/c36245
-TGTATGTATGTATGTATTTATTTATGTATTTATTTTTGAGACGGAGTTTCGCTCTTGTTGCTCAGACTGGAGTGCGATGGCGCAATCTCGGCTCACTGCAACCTCCGCTTCCCAGGTTCAAGCGATTCTCCTGCCTCAGCCTTCCTAGCAGCTGGGATTATAGGCATGTGCCACCGCGCCCGGCTAGTTTTGTATTTTCAATTGAGACGGGATTTCTCCATGTTGGTCGGGCTTGTCTCCAACTCCCGACTTCAGGTGATGCGTCCACCTCGGCATCCCAAAGTGACGGGATGACAGGCATGAGCCACCGCGCCCGGCGTATTGTATTGTATTGTATTGTATTGTATTGTATTGTATTGTATTGTATTGTATTGTATCGTATCGTATTGTATTGTATCCTATCGTATCCTATCGCATCCTATCGTATCGTATCTTATTGTATTGTAATGGGTTGTATTGACTTATTTTATTTAGTTAGTTACTTTTGTGTTATTTTATTTATTTATCTGTTTGTTTCGTTTTGCCTGATCAAAGGTCAATCAGACCCGGTCGTCAAAGTGGCGATTTCCTAG
>84046232129s41405/cs35-330
-TGTATGTATGTATGTATTTATTTATGTATTTATTTTTGAGACGGAGTTTCGCTCTTGTTGCTCAGACTGGAGTGCGATGGCGCAATCTCGGCTCACTGCAACCTCCGCTTCCCAGGTTCAAGCGATTCTCCTGCCTCAGCCTTCCTAGCAGCTGGGATTATAGGCATGTGCCACCGCGCCCGGCTAGTTTTGTATTTTCAATTGAGACGGGATTTCTCCATGTTGGTCGGGCTTGTCTCCAACTCCCGACTTCAGGTGATGCGTCCACCTCGGCATCCCAAAGTGACGGGATGACAGGCATGAGCCACCGCGCCCGGCGTATTGTATTGTATTGTATTGTATTGTATTGTATTGTATTGTATTGTATTGTATTGTATCGTATCGTATTGTATTGTATCCTATCGTATCCTATCGCATCCTATCGTATCGTATCTTATTGTATTGTAATGGGTTGTATTGACTTATTTTATTTAGTTAGTTACTTTTGTGTTATTTTATTTATTTATCTGTTTGTC-G-TTTTGCCTGATCAAAGGTCAATCAGACCCGGTCGTCAAAGTGGCGATTTCCTAG
>84046231203s2341/c86290
-TGTATGTATGTATGTATTTATTTATGTATTTATTTTTGAGACGGAGTTTCGCTCTTGTTGCTCAGACTGGAGTGCGATGGCGCAATCTCGGCTCACTGCAACCTCCGCTTCCCAGGTTCAAGCGATTCTCCTGCCTCAGCCTTCCTAGCAGCTGGGATTATAGGCATGTGCCACCGCGCCCGGCTAGTTTTGTATTTTCAATTGAGACGGGATTTCTCCATGTTGGTCGGGCTTGTCTCCAACTCCCGACTTCAGGTGATGCGTCCACCTCGGCATCCCAAAGTGACGGGATGACAGGCATGAGCCACCGCGCCCGGCGTATTGTATTGTATTGTATTGTATTGTATTGTATTGTATTGTATTGTATTGTATTGTATCGTATCGTATTGTATTGTATCCTATCGTATCCTATCGCATCCTATCGTATCGTATCTTATTGTATTGTAATGGGTTGTATTGACTTATTTTATTTAGTTAGTTACTTTTGTGTTATTTTATTTATTTATCTGTTTGTTCGTTT-TGCCTGATCAAAGGTCAATCAGACCCGGTCGTCAAAGTGGCGATTTCCTAG
>64043211209/595/cs72-23
-TGTATGTATGTATGTATTTATTTATGTATTTATTTTTGAGACGGAGTTTCGCTCTTGTTGCTCAGACTGGAGTGCGATGGCGCAATCTCGGCTCACTGCAACCTCCGCTTCCCAGGTTCAAGCGATTCTCCTGCCTCAGCCTTCCTAGCAGCTGGGATTATAGGCATGTGCCACCGCGCCCGGCTAGTTTTGTATTTTCAATTGAGACGGGATTTCTCCATGTTGGTCGGGCTTGTCTCCAACTCCCGACTTCAGGTGATGCGTCCACCTCGGCATCCCAAAGTGACGGGATGACAGGCATGAGCCACCGCGCCCGGCGTATTGTATTGTATTGTATTGTATTGTATTGTATTGTATTGTATTGTATTGTATTGTATCGTATCGTATTGTATTGTATCCTATCGTATCCTATCGCATCCTATCGTATCGTATCTTATTGTATTGTAATGGGTTGTATTGACTTATTTTATTTAGTTAGTTACTTTTGTGTTATTTTATTTATTTATCTGTTTGTTCGTTT-TTGCTGATCAAAGGTCAATCAGACCCGGTCGTCAAAGTGGCGATTTCCTAG
>84081232208s49885cs258210
-TGTATGTATGTATGTATTTATTTATGTATTTATT-TTGAGACGGAGTTTCGCTCTTGTTGCTCAGACTGGAGTGCGATGGCGCAATCTCGGCTCACTGCAACCTCCGCTTCCCAGGTTCAAGCGATTCTCCTGCCTCAGCCTTCCTAGCAGCTGGGATTATAGGCATGTGCCACCGCGCCCGGCTAGTTTTGTATTTTCAATTGAGACGGGATTTCTCCATGTTGGTCGGGCTTGTCTCCAACTCCCGACTTCAGGTGATGCGTCCACCTCGGCATCCCAAAGTGACGGGATGACAGGCATGAGCCACCGCGCCCGGCCTATTGTATTGTATTGTATTGTATTGTATTGTATTGTATTGTATTGTATTGTATTGTATCGTATCCTATTGTATTGTATCCTATCGTATCCTATCGCATCCTATCGTATCGTATCTTATTGTATTGTAATGGGTTGTATTGACTTATTTTATTTAGTTAGTTACTTTTGTGTTATTTTATTTATTTATCTGTTTGTTCGTTTTTGCCTGATCAAAGGTCAATCAGACCCGGTCGTCAAAGTGGCGATTTCCTAG
>64043200028/1881/c31533
-TGTATGTATGTATGTATTTATTTATGTATTTATTTTTGAGACGGAGTTTCGCTCTTGTTGCTCAGACTGGAGTGCGATGGCGCAATCTCGGCTCACTGCAACCTCCGCTTCCCAGGTTCAAGCGATTCTCCTGCCTCAGCCTTCCTAGCAGCTGGGATTATAGGCATGTGCCACCGCGCCCGGCTAGTTTTGTATTTTCAATTGAGACGGGATTTCTCCATGTTGGTCGGGCTTGTCTCCAACTCCCGACTTCAGGTGATGCGTCCACCTCGGCATCCCAAAGTGACGGGATGACAGGCATGAGCCACCGCGCCCGGCGTATTGTATTGTATTGTATTGTATTGTATTGTATTGTATTGTATTGTATTGTATTGTATCGTATCGTATTGTATTGTATCCTATCGTATCCTATCGCATCCTATCGTATCGTATCTTATTGTATTGTAAGG-GTTGTATTGACTTATTTTATTTAGTTAGTTACTTTTGTGTTATTTTATTTATTTATCTGTTTGTTCGTTTTTGCCTGATCAAAGGTCAATCAGACCCGGTCGTCAAAGTGGCGATTTCCTAG
>54329U219028/25/cs01-53
-TGTATGTATGTATGTATTTATTTATGTATTTATTTTTGAGACGGAGTTTCGCTCTTGTTGCTCAGACTGGAGTGCGATGGCGCAATCTCGGCTCACTGCAACCTCCGCTTCCCAGGTTCAAGCGATTCTCCTGCCTCAGCCTTCCTAGCAGCTGGGATTATAGGCATGTGCCACCGCGCCCGGCTAGTTTTGTATTTTCAATTGAGACGGGATTTCTCCATGTTGGTCGGGCTTGTCTCCAACTCCCGACTTCAGGTGATGCGTCCACCTCGGCATCCCAAAGTGACGGGATGACAGGCATGAGCCACCGCGCCCGGCGTATTGTATTGTATTGTATTGTATTGTATTGTATTGTATTGTATTGTATTGTATTGTATCGTATCGTATTGTATTGTATCCTATCGTATCCTATCGCATCCTATCGTATCGTATCTTATTGTATTGTAATGGGTTGTATTGACTTATTTTATTTAGTTAGTTACTTTTGTGTTATTTTATTTATTTATCTGTTTGTTCGTTTTTGCCTGATCAAAGGTCAATCAGAC-CGGTCGTCAAAGTGGCGATTTCCTAG
>64136201253/1938/c32-9
-TGTATGTATGTATGTATTTATTTATGTATTTAATTTTGAG-ACGAGTTTCGCTCTTGTTGCTCAGACTGGAGTGCGATGGCGCAATCTCGGCTCACTGCAACCTCCGCTTCCCAGGTTCAAGCGATTCTCCTGCCTCAGCCTTCCTAGCAGCTGGGATTATAGGCATGTGCCACCGCGCCCGGCTAGTTTTGTATTTTCAATTGAGACGGGATTTCTCCATGTTGGTCGGGCTTGTCTCCAACTCCCGACTTCAGGTGATGCGTCCACCTCGGCATCCCAAAGTGACGGGATGACAGGCATGAGCCACCGCGCCCGGCGTATTGTATTGTATTGTATTGTATTGTATTGTATTGTATTGTATTGTATTGTATTGTATCGTATCGTATTGTATTGTATCCTATCGTATCCTATCGCATCCTATCGTATCGTATCTTATTGTATTGTAATGGGTTGTATTGACTTATTTTATTTAGTTAGTTACTTTTGTGTTATTTTATTTATTTATCTGTTTGTTCGTTTTTGCCTGATCAAAGGTCAATCAGACCCGGTCGTCAAAGTGGCGATTTCCTAG
>84046231008s22784/cs21-385
-TGTATGTATGTATGTATTT-ATTATGTATTTATTTTTGAGACGGAGTTTCGCTCTTGTTGCTCAGACTGGAGTGCGATGGCGCAATCTCGGCTCACTGCAACCTCCGCTTCCCAGGTTCAAGCGATTCTCCTGCCTCAGCCTTCCTAGCAGCTGGGATTATAGGCATGTGCCACCGCGCCCGGCTAGTTTTGTATTTTCAATTGAGACGGGATTTCTCCATGTTGGTCGGGCTTGTCTCCAACTCCCGACTTCAGGTGATGCGTCCACCTCGGCATCCCAAAGTGACGGGATGACAGGCATGAGCCACCGCGCCCGGCGTATTGTATTGTATTGTATTGTATTGTATTGTATTGTATTGTATTGTATTGTATTGTATCGTATCGTATTGTATTGTATCCTATCGTATCCTATCGCATCCTATCGTATCGTATCTTATTGTATTGTAATGGGTTGTATTGACTTATTTTATTTAGTTAGTTACTTTTGTGTTATTTTATTTATTTATCTGTTTGTTCGTTTTTGCCTGATCAAAGGTCAATCAGACCCGGTCGTCAAAGTGGCGATTTCCTAG
>64136210136/812/cs04-61
-TGTATGTATGTATGTATTTATTTATGTATTTATTTTTGAGACGGAGTTTCGCTCTTGTTGCTCAGACTGGAGTGCGATGGCGCAATCTCGGCTCACTGCAACCTCCGCTTCCCAGGTTCAAGCGATTCTCCTGCCTCAGCCTTCCTAGCAGCTGGGATTATAGGCATGTGCCACCGCGCCCGGCTAGTTTTGTATTTTC-ATTGAGACGGGATTTCTCCATGTTGGTCGGGCTTGTCTCCAACTCCCGACTTCAGGTGATGCGTCCACCTCGGCATCCCAAAGTGACGGGATGACAGGCATGAGCCACCGCGCCCGGCGTATTGTATTGTATTGTATTGTATTGTATTGTATTGTATTGTATTGTATTGTATTGTATCGTATCGTATTGTATTGTATCCTATCGTATCCTATCGCATCCTATCGTATCGTATCTTATTGTATTGTAATGGGTTGTATTGACTTATTTTATTTAGTTAGTTACTTTTGTGTTATTTTATTTATTTATCTGTTTGTTCGTTTTTGCCTGATCAAAGGTCAATCAGACCCGGTCGTCAAAGTGGCGATTTCCTAG
>64076211201/1922/c227-25
-TGTATGTATGTATGTATTTATTTATGTATTTATTTTTGAGACGGAGTTTCGCTCTTGTTGCTCAGACTGGAGTGCGATGGCGCAATCTC-GCTCACTGCAACCTCCGCTTCCCAGGTTCAAGCGATTCTCCTGCCTCAGCCTTCCTAGCAGCTGGGATTATAGGCATGTGCCACCGCGCCCGGCTAGTTTTGTATTTTCAATTGAGACGGGATTTCTCCATGTTGGTCGGGCTTGTCTCCAACTCCCGACTTCAGGTGATGCGTCCACCTCGGCATCCCAAAGTGACGGGATGACAGGCATGAGCCACCGCGCCCGG-GTATTGTATTGTATTGTATTGTATTGTATTGTATTGTATTGTATTGTATTGTATTGTATCGTATCCTATTGTATTGTATCCTATCGTATCCTATCGCATCCTATCGTATCGTATCTTATTGTATTGTAATGGGTTGTATTGACTTATTTTATTTAGTTAGTTACTTTTGTGTTATTTTATTTATTTATCTGTTTGTTCGTTTTTGCCTGATCAAAGGTCAATCAGACCCGGTCGTCAAAGTGGCGATTTCCTAG
>64136211011/213/cs490142
-TGTATGTATGTATGTATTTATTTATGTATTTATTTTTGAGACGGAGTTTCGCTCTTGTTGCTCAGACTGGAGTGCGATGGCGCAATCTCGGCTCACTGCAACCTCCGCTTCCCAGGTTCAAGCGATTCTCCTGCCTCAGCCTTCCTAGCAGCTGGGATTATAGGCATGTGCCACCGCGCCCGGCTAGTTTTGTATTTTCAATTGAGACGGGATTTCTCCATGTTGGTCGGGCTTGTCTCCAACTCCCGACTTCAGGTGATGCGTCCACCTCGGCATCCCAAAGTGACGGGATGACAGGCATGAGCCACCGCGCCCGGCGTATTGTATTGTATTGTATTGTATTGTATTGTATTGTATTGTATTGTATTGTATTGTATCGTATCGTATTGTATTGTATCCTATCGTATCCTATCGCATCCTATCGTATCGTATCT-ATTGTATTGTAATGGGTTGTATTGACTTATTTTATTTAGTTAGTTACTTTTGTGTTATTTTATTTATTTATCTGTTTGTTCGTTTTTGCCTGATCAAAGGTCAATCAGACCCGGTCGTCAAAGTGGCGATTTCCTAG
>64136201009/1586/c230-47
-TGTATGTATGTATGTATTTATTTATGTATTTATTTTTGAGACGGAGTTTCGCTCTTGTTGCTCAGACTGGAGTGCGATGGCGCAATCTCGGCTCACTGCAACCTCCGCTTCCCAGGTTCAAGCGATTCTCCTGCCTCAGCCTTCCTAGCAGCTGGGATTATAGGCATGTGCCACCGCGCCCGGCTAGTTTTGTATTTTCAATTGAGACGGGATTTCTCCATGTTGGTCGGGCTTGTCTCCAACTCCCGACTTCAGGTGATGCGTCCACCTCGGCATCCCAAAGTGACGGGATGACAGGCATGAGCCACCGCGCCCGGCGTATTGTATTGTATTGTATTGTATTGTATTGTATTGTATTGTATTGTATTGTATCGTATCGTATCGTA-TGTATTGTATCCTATCGTATCCTATCGCATCCTATCGTATCGTATCTTATTGTATTGTA-TGGGTTGTATTGACTTATTTAATTTAGTTAGTTACTTTTGTGTTATTTTATTTATTTATCTGTTTGTTCGTTTTTGCCTGATCAAAGGTCAATCAGACCCGGTCGTCAAAGTGGCGATTTCCTAG
>64043200058/835/cs6413
-TGTATGTATGTATGTATTTATTTATGTATTTATTTTTGAGACGGAGTTTCGCTCTTGTTGCTCAGACTGGAGTGCGATGGCGCAATCTCGGCTCACTGCAACCTCCGCTTCCCAGGTTCAAGCGATTCTCCTGCCTCAGCCTTCCTAGCAGCTGGGATTATAGGCATGTGCCACCGCGC-CGGCTAGTTTTGTATTTTCAATTGAGACGGGATTTCTCCATGTTGGTCGGGCTTGTCTCCAACTCCCGACTTCAGGTGATGGCTCCACCTCGGCATCCCAAAGTGACGGGATGACAGGCATGAGCCACCGCGCCCGGCGTATTGTATTGTATTGTATTGTATTGTATTGTATTGTATTGTATTGTATTGTATCGTATCGTATCGTATTGTATTGTATCCTATCGTATCCTATCGCATCCTATCGTATCGTATCTTATTGTATTGTAATGGGTTGTATTGACTTATTTTATTTAGTTAGTTACTTTTGTGTTATTTTATTTATTTATCTGTTTGTTCGTTTTTGCCTGATCAAAGGTCAATCAGACCCGGTCGTCAAAGTGGCGATTTCCTAG
>64043200128/471/cs1518
-TGTATGTATGTATGTATTTATTTATGTATTTATTTTTGAGACGGAGTTTCGCTCTTGTTGCTCAGACTGGAGTGCGATGGCGCAATCTCGGCTCACTGCAACCTCCGCTTCCCAGGTTCAAGCGATTCTCCTGCCTCAGCCTTCCTAGCAGCTGGGATTATAGGCATGTGCCACCGCGCCCGGCTAGTTTTGTATTTTCAATTGAGACGGGATTTCTCCATGTTGGTCGGGCTTGTCTCCAACTCCCGACTTCAGGTGATGCGTCCACCTCGGCATCCCAAAGTGACGGGATGACAGGCATGAGCCACCGCGCCCGGCGTATTGTATTGTATTGTATTGTATTGTATTGTATTGTATTGTATTGTATTGTATTGTATCGTATCGTATTGTATTGTATCCTATCGTATCCTATCGCATCCTATCGTATCGTATCTTATTGTATTGTAATGGGTTGTATTGACTTATTTTATTTAGTTAGTTACTTTTGTGTTATTTTATTTATTTATCTGTTTGTTCGTTTTTGCCTGATCAAAGGTCAATCAGAC-CGGTCGTCAAAGTGGCGATTTCCTAG
>84081232011s21594/cs03-107
-TGTATGTATGTATGTATTTATTTATGTATTTATTTTTGAGACGGAGTTTCGCTCTTGTTGCTCAGACTGGAGTGCGATGGCGCAATCTCGGCTCACTGCAACCTCCGCTTCCCAGGTTCAAGCGATTCTCCTGCCTCAGCCTTCCTAGCAGCTGGGATTATAGGCATGTGCCACCGCGCCCGGCTAGTTTTGTATTTTCAATTGAGACGGGATTTCTCCATGTTGGTCGGGCTTGTCTCAAACTCCCGACTTCAGGTGATGCGTCCACCTCGGCATCCCAAAGTGACGGGATGACAGGCATGAGCCACCGCGCCCGGCGTATTGTATTGTATTGTATTGTATTGTATTGTATTGTATTGTATTGTATTGTATTGTATCGTATCCTATTGTATTGTATCCTATCGTATCCTATCGCATCCTATCGTATCGTATCTTATTGTATTGTAATGGGTTGTATTGACTTATTTTATTTAGTTAGTTACTTTTGTGTTATTTTATTTATTTATCTGTTTGTTCGTTTTTGCCTGATCAAAGGTCAATCAGAC-CGGTCGTCAAAGTGGCGATTTCCTAG
>84081232013s41296/cs08-152
-TGTATGTATGTATGTATTTATTTATGTATTTTATTTTGAGACGGAGTTTCGCTCTTGTTGCTCAGACTGGAGTGCGATGGCGCAATCTCGGCTCACTGCAACCTCCGCTTCCCAGGTTCAAGCGATTCTCCTGCCTCAGCCTTCCTAGCAGCTGGGATTATAGGCATGTGCCACCGCGCCCGGCTAGTTTTGTATTTTCAATTGAGACGGGATTTCTCCATGTTGGTCGGGCTTGTCTCCAACTCCCGACTTCAGGTGATGCGTCCACCTCGGCATCCCAAAGTGACGGGATGACAGGCATGAGCCACCGCGCCCGGCGTATTGTATTGTATTGTATTGTATTGTATTGTATTGTATTGTATTGTATTGTATTGTATCGTATCCTATTGTATTGTATCCTATCGTATCCTATCGCATCCTATCGTATCGTATCTTATTGTATTGTAATG-GTTGTATTGACTTATTTTATTTAGTTAGTTACTTTTGTGTTATTTTATTTATTTATCTGTTTGTTCGTTTTTGCCTGATCA-AGGTCAATCAGACCCGGTCGTCAAAGTGGCGATTTCCTAG
>84081232005s43747cs47-49
-TGTATGTATGTATGTATTTATTTATGTATTTATTTTTGAGACGGAGTTTCGCTCTTGTTGCTCAGACTGGAGTGCGATGGCGCAATCTCGGCTCACTGCAACCTCCGCTTCCCAGGTTCAAGCGATTCTCCTGCCTCAGCCTTCCTAGCAGCTGGGATTATAGGCATGTGCCACCGCGCCCGGCTAGTTTTGTATTTTCAATTGAGACGGGATTTCTCCATGTTGGTCGGGCTTGTCTCCAACTCCCGACTTCAGGTGATGCGTCCACCTCGGCATCCCAAAGTGACGGGATGACAGGCATGAGCCACCGCGCCCGGCGTATTGTATTGTATTGTATTGTAATGTATTGTATTGTATTGTATTGTATTGTTT-GTATCGTATCGTATTGTATTGTATCCTATCGTATCCTATCGCATCCTATCGTATCGTATCTTATTGTATTGTAATGGGTTGTATTGACTTATTTTATTTAGTTAGTTACTTTTGTGTTATTTTATTTATTTATCTGTTTGTTCGTTTTTGCCTGATCAAAGGTCAATCAGACCCGGTCGTCAAAGTGGCGATTTCCTAG
>84081232005s46789cs21-00
-TGTATGTATGTATGTATTTATTTATGTATTTATT-TTGAGACGGAGTTTCGCTCTTGTTGCTCAGACTGGAGTGCGATGGCGCAATCTCGGCTCACTGCAACCTCCGCTTCCCAGGTTCAAGCGATTCTCCTGCCTCAGCCTTCCTAGCAGCTGGGATTATAGGCATGTGCCACCGCGCCCGGCTAGTTTTGTATTTTCAATTGAGACGGGATTTCTCCATGTTGGTCGGGCTTGTCTCCAACTCCCGACTTCAGGTGATGCGTCCACCTCGGCATCCCAAAGTGACGGGATGACAGGCATGAGCCACCGCGCCCGGCCTATTGTATTGTATTGTATTGTATTGTATTGTATTGTATTGTATTGTATTGTATTGTATCGTATCGTATTGTATTGTATCCTATCGTATCCTATCGCATCCTATCGTATCGTATCTTATTGTATTGTAATGGGTTGTATTGACTTATTTTATTTAGTTAGTTACTTTTGTGTTATTTTATTTATTTATCTGTTTGTTCGTTTTTGCCTGATCAAAGGTCAATCAGACCCGGTCGTCAAAGTGGCGATTTCCTAG
>84046232129s42716cs109151
-TGTATGTATGTATGTATTTATTTATGTATTTATTTTTGAGACGGAGTTTCGCTCTTGTTGCTCAGACTGGAGTGCGATGGCGCAATCTCGGCTCACTGCAACCTCCGCTTCCCAGGTTCAAGCGATTCTCCTGCCTCAGCCTTCCTAGCAGCTGGGATTATAGGCATGTGCCACCGCGCCCGGCTAGTTTTGTATTTTCAATTGAGACGGGATTTCTCCATGTTGGTCGGGCTTGTCTCCAACTCCCGACTTCAGGTGATGCGTCCACCTCGGCATCCCAAAGTGACGGGATGACAGGCATGAGCCACCGCGCCCGGCGTATTGTATTGTATTGTATTGTATTTTATTGTATTGTATTGTATTGTATTGTAT-TGTTCGTATCGTATTGTATTGTATCCTATCGTATCCTATCGCATCCTATCGTATCGTATCTTATTGTATTGTAATGGGTTGTATTGACTTATTTTATTTAGTTAGTTACTTTTGTGTTATTTTATTTATTTATCTGTTTGTTCGTTTTTGCCTGATCAAAGGTCAATCAGACCCGGTCGTCAAAGTGGCGATTTCCTAG
>84046231215s2522/c102-19
-TGTATGTATGTATGTATTTATTTATGTATTTATTTTTGAGACGGAGTTTCGCTCTTGTTGCTCAGACTGGAGTGCGATGGCGCAATCTCGGCTCACTGCAACCTCCGCTTCCCAGGTTCAAGCGATTCTCCTGCCTCAGCCTTCCTAGCAGCTGGGATTATAGGCATGTGCCACCGCGCCCGGCTAGTTTTGTATTTTCAATTGAGACGGGATTTCTCCATGTTGGTCGGGCTTGTCTCCAACTCCCGACTTCAGGTGATGCGTCCACCTCGGCATCCCAAAGTGACGGGATGACAGGCATGAGCCACCGCGCCCGGCGTATTGTATTGTATTGTATTGTATTGTATTGTATTGTATTGTATTGTATTGTATTGTATCGTATCGTATTGTATTGTATCCTATCGTATCCTATCGCATCCTATCGTATCGTATCTTATTGTATTGTAATG-GTTGTATTGACTTATTTTATTTAGTTAGTTACTTTTGTGTTATTTTATTGATTTATCTGTTTGTTCGTTTTTGCCTGATCAAAGGTCAATCAGACCCAGTCGTCAAAGTGGCGATTTCCTAG
>64136211011/1584/c211-28
-TGTATGTATGTATGTATTTATTTATGTATTTATTTTTGAGACGGAGTTTCGCTCTTGTTGCTCAGACTGGAGTGCGATGGCGCAATCTCGGCTCACTGCAACCTCCGCTTCCCA-GTTCAAGCGATTCTCCTGCCTCAGCCTTCCTAGCAGCTGGGATTATAGGCATGTGCCACCGCGCCCGGCTAGTTTTGTATTTTCAATTGAGACGGGATTTCTCCATGTTGGTCGGGCTTGTCTCCAACTCCCGACTTCAGGTGATGCGTCCACCTCGGCATCCCAAAGTGACGGGATGACAGGCATGAGCCACCGCGCCCGGCGTATTGTATTGTATTGTATTGTATTGTATTGTATTGTATTGTATTGTATTGTATTGTATCGTATCGTATTGTATTGTATCCTATCGTATCCTATCGCATCCTATCGTATCGTATCTTATTGTATTGTAATGGGTTGTATTGACTTATTTTATTTAGTTAGTTACTTTTGTGTTATTTTATTTATTTATCTGTTTGTTCGTTTTTGCCTGATCAAAGGTCAATCAGACCCGGTCGTCAAAGTGGCGATTTCCTAG
>84046232242s22484cs134186
-TGTATGTATGTATGTATTTATTTATGTATTTATTTTTGAGACGGAGTTTCGCTCTTGTTGCTCAGACTGGAGTGCGATGGCGCAATCTCGGCTCACTGCAACCTCCGCTTCCCAGGTTCAAGCGATTCTCCTGCCTCAGCCTTCCTAGCAGCTGGGATTATAGGCATGTGCCACCGCGCCCGGCTAGTTTTGTATTTTCAATTGAGACGGGATTTCTCCATGTTGGTCGGGCTTGTCTCCAACTCCCGACTTCAGGTGATGCGTCCACCTCGGCATCCCAAAGTGACGGGATGACAGGCATGACCCCCCCGGCGTATTGTATTGTATTGTATTGTATTGTATTGTATTGTATTGTATTGTATTGTATTGTATTGTATCGTATCGTATTGTATTGTATCCTATCGTATCCTATCGCATCCTATCGTATCGTATCT-ATTGTATTGTAATGGGTTGTATTGACTTATTTTATTTAGTTAGTTACTTTTGTGTTATTTTATTTATTTATCTGTTTGTTCGTTTTTGCCTGATCAAAGGTCAATCAGACCCGGTCGTCAAAGTGGCGATTTCCTAG
>84081230010s42091/cs8553
-TGTATGTATGTATGTATTTATTTATGTATTTATTTTTGAGACGGAGTTT-GCGCTTGTTGCTCAGACTGGAGTGCGATGGCGCAATCTCGGCTCACTGCAACCTCCGCTTCCCAGGTTCAAGCAGTTCTCCTGCCTCAGCCTTCCTAGCAGCTGGGATTATAGGCCTGTGCCACCGCGCCCGGCTAGTTTTGTATTTTCAATTGAGACGGGATTTCTCCATGTTGGTCGGGCTTGTCTCCAACTCCCGACTTCAGGTGATGCGTCCACCTCGGCATCCCAAAGTGACGGGATGACAGGCATGAGCCACCGCGCCCGGCCTATTGTATTGTATTGTATTGTATTGTATTGTATTGTATTGTATTGTATTGTATTGTATCGTATCGTATCGTATTGTATCCTATCGTATCCTATCGCATCCTATCGTATCGTATCTTATTGTATTGTAATGGGTTGTATTGACTTATTTTATTTAGTTAGTTACTT-TGTGTTATTTTATTTATTTATCTGTTTGTTCGTTTTTGCCTGATCAAAGGTCAATCAGACCCAGTCGTCAAAGTGGCGATTTCCTAG
>64043212027/988/cs701163
-TGTATGTATGTATGTATTTATTTATGTATTTATTTTTGAGACGGAGTTTCGCTCTTGTTGCTCAGACTGGAGTGCGATGGCGCAATCTCGGCTCACTGCAACCTCCGCTTCCCAGGTTCAAGCGATTCTCCTGCCTCAGCCTTCCTAGCAGCTGGGATTATAGGCATGTGCCACCGCGCCCGGCTAGTTTTGTATTTTCAATTGAGACGGGATTTCTCCATGTTGGTCGGGCTTGTCTCCAACTCCCGACTTCAGGTGATGCGTCCACCCTCGCATCCCAAAGTGACGGGATGACAGGCATGAGCCACCGCGCCCGGCGTATTGTATTGTATTGTATTGTATTGTATTGTATTGTATTGTATTGTATTGTATCGTATCGTATCGTATTGTATTGTATCCTATCGTATCCTATCGCATCCTATCGTATCGTATCTTATTGTATTGTAATGGGTTGTATTGACTTATTTTATTTAGTTAGTTACTTTTGTGTTATTTTATTTATTTATCTGTTTGTTCGTTTTTGCCTGATCAAAGGTCAATCAGACCCGGTCGTCAAAGTGGCGATTTCCTAG
>54329U237447/260/c169-77
-TGTATGTATGTATGTATTTATTTATGTATTT-ATTTTGAGACGGAGTTTCGCTCTTGTTGCTCAGACTGGAGTGCGATGGCGCAATCTCGGCTCACTGCAACCTCCGCTTCCCAGGTTCAAGCGATTCTCCTGCCTCAGCCTTCCTAGCAGCTGGGATTATAGGCCTGTGCCACCGCGCCCGGCTAGTTTTGTATTTTCAAATGAGACGGGATTTCTCCATGTTGGTCGGGCTTGTCTCCAACTCCCGACTTCAGGTGATGCGTCCACCTCGGCATCCCAAAGTGACGGGATGACAGGCATGAGCCACCGCGCCCGGCCTATTGTATTGTATTGTATTGTATTGTATTGTATTGTATTGTATTGTATTGTATCGTATCGTATCGTATCGTATTGTATCCTATCGTATCCTATCGCATCCTATCGTATCGTATCTTATTGTATTGTAATGGGTTGTATTGACTTATTTTATTTAGTTAGTTACTTTTGTGTTATTTTATTGATTTATCTGTTTGTTCGTTTTTGCCTGATCAAAGGTCAATCAGACCCAGTCGTCAAAGTGGCGATTTCCTAG
>84081232013s41796/cs6429
-TGTATGTATGTATGTATTTATTTATGTATTTATTTTTGAGACGGAGTTTCGCTCTTGTTGCTCAGACTGGAGTGCGATGGCGCAATCTCGGCTCACTGCAACCTCCGCTTCCCAGGTTCAAGCGATTCTCCTGCCTCAGCCTTCCTAGCAGCTGGGATTATAGGCATGTGCCACCGCGCCCGGCTAGTTTTGTATTTTCAATTGAGACGGGATTTCTCCATGTTGGTCGGGCTTGTCTCCAACTCCCGACTTCAGGTGATGCGTCCACCTCGGCATCCCAAAGTGCCCGGATGACAGGCATGAGCCACCGCGCCCGGCGTATTGTATTGTATTGTATTGTATTGTATTGTATTGTATTGTATTGTATTGTATTGTATCGTATCCTATTGTATTGTATCCTATCGTATCCTATCGCATCCTATCGTATCGTATCTTATTGTATTGTAATGGGTTGTATTGACTTATTTTATTTAGTTAGTTACTTTTGTGTTATTTTATTTATTTATCTGTTTGTTCGTTTTTGCCTGATCAAAGG-TCATCAGACCCGGTCGTCAAAGTGGCGATTTCCTAG
>64076211203/673/cs9-7
-TGTATGTATGTATGTATTTATTTATGTATTTATTTTTGAGACGGAGTTTCGCTCTTGTTGCTCAGACTGGAGTGCGATGGCGCAATCTCGGCTCACTGCAACCTCCGCTTCCCAGGTTCAAGCGATTCTCCTGCCTCAGCCTTCCTAGCAGCTGGGATTATAGGCATGTGCCACCGCGCCCGGCTAGTTTTGTATTTTCAATTGAGACGGGATTTCTCCATGTTGGTCGGGCTTGTCTCCAACTCCCGACTTCAGGTGATGCGTCCACCTCGGCATCCCAAAGTGACGGGATGACAGGCATGAGCCACCGCGCCCGGCGTATTGTATTGTATTGTATTGTATTGTATTGTATTGTATTGTATTGTATTGTATTGTATCGTATCGTATTGTATTGTATCCTATCGTATCCTATCGCATCCTATCGTATCGTATCTTATTGTATTGTAATGGGTTGTATTGACTTATTTTATTTAGTTAGTTACTTTTGTGTTATTTTATTTATTTATCTGTTTGTTCGTTTTTGCCTGATCAAA-GTCAATCAGACCCGGTCGTCAAAGTGGCGATTTCCTAG
>64043203143/78ccs815117
-TGTATGTATGTATGTATTTATTTATGTATTTATTTTTGAGACGGAGTTTCGCTCTTGTTGCTCAGACTGGAGTGCGATGGCGCAATCTCGGCTCACTGCAACCTCCGCTTCCCAGGTTCAAGCGATTCTCCTGCCTCAGCCTTCCTAGCAGCTGGGATTATAGGCATGTGCCACCGCGCCCGGCTAGTTTTGTATTTTCAATTGAGACGGGATTTCTCCATGTTGGTCGGGCTTGTCTCCAACTCCCGACTTCAGGTGATGCGTCCACCTCGGCATCCCAAAGTGACGGGATGACAGGCATGAGCCACCGCGCCCGGCGTATTGTA-TGTATTGTATTGTATTGTATTGTATTGTATTGTATTGTATTGTATTGTATCGTATCGTATTGTATTGTATCCTATCGTATCCTATCGCACCCTATCGTATCGTATCTTATTGTATTGTAATGGGTTGTATTGACTTATTTTATTTAGTTAGTTACTTTTGTGTTATTTTATTTATTTATCTGTTTGTTCGTTTTTGCCTGATCAAAGGTCAATCAGACCCGGTCGTCAAAGTGGCGATTTCCTAG
>64076210244/574/cs62-12
-TGTATGTATGTATGTATTTATTTATGTATTTATTTTTGAGACGGAGTTTCGCTCTTGTTGCTCAGACTGGAGTGCGATGGCGCAATCTCGGCTCACTGCAACCTCCGCTTCCCAGGTTCAAGCGATTCTCCTGCCTCAGCCTTCCTAGCAGCTGGGATTATAGGCATGTGCCACCGCGCCCGGCTAGTT-TGTATTTTCAATTGAGACGGGATTTCTCCATGTTGGTCGGGCTTGTCTCCAACTCCCGACTTCAGGTGATGCGTCCACCTCGGCATCCCAAAGTGACGGGATGACAGGCATGAGCCACCGCGCCCGGCGTATTGTATTGTATTGTATTGTATTGTATTGTATTGTATTGTATTGTATTGTATTGTATCGTATCGTATTGTATTGTATCCTATCGTATCCTATCGCATCCTATCGTATCGTATCTTATTGTATTGTAATGGGTTGTATTGACTTATTTTATTTAGTTAGTTACTTTTGTGTTATTTTATTTATTTATCTGTTTGTTCGTTTTTGCCTGATCAAAGGTCAATCAGACCCGGTCGTCAAAGTGGCGATTTCCTAG
>54329U271910/92/cs00-51
-TGTATGTATGTATGTATTTATTTATGTATTTATT-TTGAGACGGAGTTTCGCTCTTGTTGCTCAGACTGGAGTGCGATGGCGCAATCTCGGCTCACTGCAACCTCCGCTTCCCAGGTTCAAGCGATTCTCCTGCCTCAGCCTTCCTAGCAGCTGGGATTATAGGCATGTGCCACCGCGCCCGGCTAGTTTTGTATTTTCAATTGAGACGGGATTTCTCCATGTTGGTCGGGCTTGTCTCCAACTCCCGACTTCAGGTGATGCGTCCACCTCGGCATCCCAAAGTGACGGGATGACAGGCATGAGCCACCGCGCCCGGCCTATTGTATTGTATTGTATTGTATTGTATTGTATTGTATTGTATTGTATTGTATTGTATCGTATCGTATCGTATTGTATCCTATCGTATCCTATCGCATCCTATCGTATCGTATCTTATTGTATTGTAATGGGTTGTATTGACTTATTTTATTTAGTTAGTTACTTTTGTGTTATTTTATTTATTTATCTGCTTGTTCGTTTTTGCCTGATCAAAGGTCAATCAGACCCAGTCGTCAAAGTGGCGATTTCCTAG
>64076201059/358/cs66-23
-TGTATGTATGTATGTATTTATTTATGTATTTATTTTTGAGACGGAGTTTCGCTCTTGTTGCTCAGACTGGAGTGCGATGGCGCAATCTCGGCTCACTGCAACCTCCGCTTCCCAGGTTCAAGCGATTCTCCTGCCTCAGCCTTCCTAGCAGCTGGGATTATAGGCATGTGCCACCGCGCCCGGCTAGTTTTGTATTTTCAATTGAGACGGGATTTCTCCATGTTGGTCGGGCTTGTCTCCAACTCCCGACTTCAGGTGATGCGTCCACCTCGGCATCCCAAAGTGACGGGATGACAGGCATGAGCCACCGCGCCCGGCGTATTGTATTGTATTGTATTGTATTGTATTGTATTGTATTGTATTGTATTGTATTGTATCGTATCGTATTGTATTGTATCCTATCGTATCCTATCGCATCCTATCGTATCGTATCTTATTGTATTGTAATGGGTTGTATTGACTTATTTTATTTAGTTAGTTACTTTTGTGTTATTTTATTTATTTATCTGTTTGTTCGTTT-TTGCTGATCAAAGGTCAATCAGACCCGGTCGTCAAAGTGGCGATTTCCTAG
>84046231215s21421/cs5290
-TGTATGTATGTATGTATTTATTTATGTATTTATTTTTGAGACGGAGTTTCGCTCTTGTTGCTCAGACTGGAGTTCGATGGCGCAATCTCGGCTCACTGCAACCTCCGCTTCCCAGGTTCAAGCGATTCTCCTGCCTCAGCCTTCCTAGCAGCTGGGATTATAGGCATGTGCCACCGCGCCCGGCTAGTTTTGTATTTTCAATTGAGACGGGATGTCTCCATGTTGGTCGGGCTTGTCTCCAACTCCCGACTTCAGGTGATGCGTCCACCTCGGCATCCCAAAGTGACGGGATGACAGGCATGAGCCACCGCGCCCGGCGTATTGTATTGTATTGTATTGTATTGTATTGTATTGTATTGTATTGTATTGTATTGTATCGTATCGTATTGTATTGTATCCTATCGTATCCTATCGCATCCTATCGTATCGTATCTTATTGTATTGTAATGGGTTGTATTGACTTATTTTATTTAGTTAGTTACTTTTGTGTTATTTTATTTATTTATCTGTTTGTTCGTTTTTGCCTGATCAAAGGTCAATCAGACCCGGTCGTCAAAGTGGCGATTTCCTAG
>64043200128/522/cs86-46
-TGTATGTATGTATGTATTTATTTATGTATTTATTTTTGAGACGGAGTTTCGCTCTTGTTGCTCAGACTGGAGTGCGATGGCGCAATCTCGGCTCACTGCAACCTCCGCTTCCCAGGTTCAAGCGATTCTCCTGCCTCAGCCTTCCTAGCAGCTGGGATTATAGGCATGTGCCACCGCGCCCGGCTAGTTTTGTATTTTCAATTGAGACGGGATTTCTCCATGTTGGTCGGGCTTGTCTCCAACTCCCGACTTCAGGTGATGCGTCCACCTCGGCATCCCAAAGTGACGGGATGACAGGCATGAGCCACCGCGCCCGGCGTATTGTATTGTATTGTATTGTATTGTATTGTATTGTATTGTATTGTAT-GTATTGTATCGTATCGTATTGTATTGTATCCTATCGTATCCTATCGCATCCTATCGTATCGTATCTTATTGTATTGTAATGGGTTGTATTGACTTATTTTATTTAGTTAGTTACTTTTGTGTTATTTTATTTATTTATCTGTTTGTTCGTTTTTGCCTGATCAAAGGTCAATCAGACCCGGTCGTCAAAGTGGCGATTTCCTAG
>64043210104/1924/c103-10
-TGTATGTATGTATGTATTTATTTATGTATTTATTTTTGAGACGGAGTTTCGCTCTTGTTGCTCAGACTGGAGTGCGATGGCGCAATCTCGGCTCACTGCAACCTCCGCTTCCCAGGTTCAAGCGATTCTCCTGCCTCAGCCTTCCTAGCAGCTGGGATTATAGGCATGTGCCACCGCGCCCGGCTAGTTTTGTATTTTCAATTGAGACGGGATTTCTCCATGTTGGTCGGGCTTGTCTCCAACTCCCGACTTCAGGTGATGCGTCCACCTCGGCATCCCAAAGTGACGGGATGACAGGCATGAGCCACCGCGCCCGGCGTATTGTATTGTATTGTATTGTATTGTATTGTATTGTATTGTATTGTATTGTATTGTATTGTATCGTATCGTATTGTATCCTATCGTATCCTATCGCTTCCTATCGTATCGTATCTTATTGTATTGTAATGGGTTGTATTGACTTATTTTATTTAGTTAGTTACTTTTGTGTTATTTTATTTATTTATCTGTTTGTTCGTTTTTGCCTGATCAAAGGTCAATCAGACCCGGTCGTCAAAGTGGCGATTTCCTAG
>64136212156/1368/c122-29
-TGTATGTATGTATGTATTTATTTATGTATTTATTTTTGAGACGGAGTTTCGCTCTTGTTGCTCAGACTGGAGTGCGATGGCGCAATCTCGGCTCACTGCAACCTCCGCTTCCCAGGTTCAAGCGATTCTCCTGCCTCAGCCTTCCTAGCAGCTGGA-TTATAGGCATGTGCCACCGCGCCCGGCTAGTTTTGTATTTTCAATTGAGACGGGATTTCTCCATGTTGGTCGCGCTTGTCTCCAACTCCCGACTTCAGGTGATGCGTCCACCTCGGCATCCCAAAGTGACGGGATGACAGGCATGAGCCACCGCGCCCGGCGTATTGTATTGTATTGTATTGTATTGTATTGTATTGTATTGTATTGTATTGTATTGTATCGTATCGTATTGTATTGTATCCTATCGTATCCTATCGCATCCTATCGTATCGTATCTTATTGTATTGTAATGGGTTGTATTGACTTATTTTATTTAGTTAGTTACTTTTGTGTTATTTTATTTATTTATCTGTTTGTTCGTTTTTGCCTGATCAAAGGTCAATCAGACCCGGTCGTCAAAGTGGCGATTTCCTAG
>54329U279242/282/c149-57
-TGTATGTATGTATGTATTTATTTATGTATTTATTTTTGAGACGGAGTTTCGCTCTTGTTGCTCAGACTGGAGTGCGATGGCGCAATCTCGGCTCACTGCAACCTCCGCTTCCCAGGTTCAAGCGATTCTCCTGCCTCAGCCTTCCTAGCAGCTGGGATTATAGGCATGTGCCACCGCGCCCGGCTAGTTTTGTATTTTCAATTGAGACGGGATTTCTCCATGTTGGTCGGGCTTGTCTCCAACTCCCGACTTCAGGTGATGCGTCCACCTCGGCATCCCAAAGTGACGGGATGACAGGCATGAGCCACCGCGCCCGGCCTATTGTATTGTATTGTATTGTA-TGTATTGTATTGTATTGTATTGTATTGTATTGTATCGTATCGTATCGTATTGTATCCTATCGTATCCTATCGCATCCTATCGTATCGTATCTTATTGTATTGTAATGGGTTGTATTGACTTATTTTATTTAGTTAGTTACTTTTGTGTTATTTTATTTATTTATCTGCTTGTTCGTTTTTGCCTGATCAAAGGTCAATCAGACCCAGTCGTCAAAGTGGCGATTTCCTAG
>64043200128/955/cs711163
-TGTATGTATGTATGTATTTATTTATGTATTTATTTTTGAGACGGAGTTTCGCTCTTGTTGCTCAGACTGGAGTGCGATGGCGCAATCTCGGCTCACTGCAACCTCCGCTTCCCAGGTTCAAGCGATTCTCCTGCCTCAGCCTTCCTAGCAGCTGGGATTATAGGCATGTGCCACCGCGCCCGGCTAGTTTTGTATTTTCAATTGAGACG-GATTTCTCCATGTTGGTCGGGCTTGTCTCCAACTCCCGACTTCAGGTGATGCGTCCACCTCGGCATCCCAAAGTGACGGGATGACAGGCATGAGCCACCGCGCCCGGCGTATTGTATTGTATTGTATTGTATTGTATTGTATTGTATTGTATTGTATTGTATTGTATCGTATCGTATTGTATTGTATCCTATCGTATCCTATCGCATCCTATCGTATCGTATCTTATTGTATTGTAATGGGTTGTATTGACTTATTTTATTTAGTTAGTTACTTTTGTGTTATTTTATTTATTTATCTGTTTGTTCGTTTTTGCCTGATCAAAGGTCAATCAGACCCGGTCGTCAAAGTGGCGATTTCCTAG
>84081232047s32278cs175137
-TGTATGTATGTATGTATTTATTTATGTATTTATTTTTGAGACGGAGTTTCGCTCTTGTTGCTCAGACTGGAGTGCGATGGCGCAATCTCGGCTCACTGCAACCTCCGCTTCCCAGGTTCAAGCGATTCTCCTGCCTCAGCCTTCCTAGCAGCTGGGATTATAGGCATGTGCCACCGCGCCCGGCTAGTTTTGTATTTTCAATTGAGACGGGATTTCTCCATGTTGGTCGGGCTTGTCTCCAACTCCCGACTTCAGGTGATGCGTCCACCTCGGCATCCCAAAGTGACGGGATGACAGGCATGAGCCACCGCGCCCGGCGTATTGTATTGTATTGTATTGTATTGTATTGTATTGTATTGTATTGTATTGTATTGTATCGTATCGTATTGTATTGTATCCTATCGTATCCTATCGCATCCTATCGTATCGTATCTTATTGTATTGTATGG-GTTGTATTGACTTATTTTATTTAGTTAGTTACTTTTGTGTTATTTTATTTATTTATCTGTTTGTTCGTTTTTGCCTGATCAAAGGTCAATCAGACCCGGTCGTCAAAGTGGCGATTTCCTAG
>64076201115/1695/c44251
-TGTATGTATGTATGTATTTATTTATGTATTTATTTTTGAGACGGAGTTTCGCTCTTGTTGCTCAGACTGGAGTGCGATGGCGCAATCTCGGCTCACTGCAACCTCCGCTTCCCAGGTTCAAGCGATTCTCCTGCCTCAGCCTTCCTAGCAGCTGGGATTATAGGCATGTGCCACCGCGCCCGGCTAGTTTTGTATTTTCAATTGAGACGGGATTTCTCCATGTTGGTCGGGCTTGTCTCCAACTCCCGACTTCAGGTGATGCGTCCACCTCGGCATCCCAAAGTGACGGGATGACAGGCATGAGCCACCGCGCCCGGCGTATTGTATTGTATTGTATTGT--TGTATTGTATTGTATTGTATTGTATTGTATTGTATCGTATCGTATTGTATTGTATCCTATCGTATCCTATCGCATCCTATCGTATCGTATCTTATTGTATTGTAATGGGTTGTATTGACTTATTTTATTTAGTTAGTTACTTTTGTGTTATTTTATTTATTTATCTGTTTGTTCGTTTTTGCCTGATCAAAGGTCAATCAGACCCGGTCGTCTAAGTGGCGATTTCCTAG
>54329U214952/6725cs43-11
-TGTATGTATGTATGTATTTATTTATGTATTTATTTTTGAGACGGAGTTTCGCTCTTGTTGCTCAGACTGGAGTGCGATGGCGCAATCTCGGCTCACTGCAACCTCCGCTTCCCAGGTTCAAGCGATTCTCCTGCCTCAGCCTTCCTAGCAGCTGGGATTATAGGCATGTGCCACCGCGCCCGGCTAGTTTTGTATTTTCAATTGAGACGGGATTTCTCCATTGTGGTCGGGCTTGTCTCCAACTCCCGACTTCAGGTGATGCGTCCACCTCGGCATCCCAAAGTGACGGGATGACAGGCATGAGCCACCGCGCCCGGCGTATTGTATTGTATTGTATTGTATTGTATTGTATTGTATTGTATTGTATTGTATTGTATCGTATCGTATTGTATTGTATCCTATCGTATCCTATCGCATCCTATCGTATCGTATCTTATTGTATTGTAATGGGTTGTATTGACTTATTTTATTTAGTTAGTTACTTTTGTGTTATTTTATTTATTTATCTGTTTGTTCGTTTTTGCCTGATCAAAGGTCAATCAGACCCGGTCGTCAAAGTGGCGATTTCCTAG
>64136212112/453/cs02-60
-TGTATGTATGTATGTATTTATTTATGTATTTATTTTTGAGACGGAGTTTCGCTCTTGTTGCTCAGACTGGAGTGCGATGGCGCAATCTCGGCTCACTGCAACCTCCGCTTCCCAGGTTCAAGCGATTCTCCTGCCTCAGCCTTCCTAGCAGCTGGGATTATAGGCCTGTGCCACCGCGCCCGGCTAGTTTTGTATTTTCAATTGAGACGGGATTTCTCCATGTTGGTCGGGCTTGTCTCCAACTCCCGACTTCAGGTGATGCGTCCACCTCGGCATCCCAAAGTGACGGGATGACAGGCATGAGCCACCGCGCCCGGCCTATTGTATTGTATTGTAT-GTATTGTATTGTATTGTATTGTATTGTATTGTATTGTATCGTATCGTATCGTATTGTATCCTATCGTATCCTATCGCATCCTATCGTATCGTATCTTATTGTATTGTAATGGGTTGTATTGACTTATTTTATTTAGTTAGTTACTTTTGTGTTATTTTATTTATTTATCTGTTTGTTCGTTTTTGCCTGATCAAAGGTCAATCAGACCCAGTCGTCAAAGTGGCGATTTCCTAG
>64043200231/351/cs403155
-TGTATGTATGTATGTATTTATTTATGTATTTATTTTTGAGACGGAGTTTCGCTCTTGTTGCTCAGACTGGAGTGCGATGGCGCAATCTCGGCTCACTGCAACCTCCGCTTCCCAGGTTCAAGCGATTCTCCTGCCTCAGCCTTCCTAGCAGCTGGGATTATAGGCATGTGCCACCGCGCCCAGCTAGTTTTGTATTTTCAATTGAGACGGGATTTCTCCATGTTGGTCGGGCTTGTCTCCAACTCCCGACTTCAGGTGATGCGTCCACCTCGGCATCCCAAAGTGACGGGATGACAGGCATGAGCCACCGCGCCCGGCGTATTGTATTGTATTGTATTGTATTGTATTGTATTGTATTGTATTGTATTGTAT-GTATCGTATCGTATTGTATTGTATCCTATCGTATCCTATCGCATCCTATCGTATCGTATCTTATTGTATTGTAATGGGTTGTATTGACTTATTTTATTTAGTTAGTTACTTTTGTGTTATTTTATTTATTTATCTGTTTGTTCGTTTTTGCCTGATCAAAGGTCAATCAGACCCGGTCGTCAAAGTGGCGATTTCCTAG
>84081231002s32536/cs22-299
-TGTATGTATGTATGTATTTATTTATGTATTTATTTTTGAGACGGAGTTTCGCTCTTGTTGCTCAGACTGGAGTGCGATGGCGCAATCTCGGCTCACTGCAACCTCCGCTTCCCAGGTTCAAGCGATTCTCCTGCCTCAGCCTTCCTAGCAGCTGGGATTATAGGCATGTGCCACCGCGCCCGGCTAGTTTTGTATTTTCAATTGAGACGGGATTTCTCCATGTTGGTCGGGCTTGTCTCCAACTCCCGACTTCAGGTGATGCGTCCACCTCGGCATCCCAAAGTGACGGGATGACAGGCATGAGCCACCGCGCCCGGCGTATTGTATTGTATTGTATTGTATTGTATTGTATTGTATTGTATTGTATTGTATCGTATCGTATCGTATTGTATTGTATCCTATCTTATCCTATCGCATCCTATCGTATCGTATCTTATTGTATTGTAATGGGTTGTATTGACTTATTTTATTTAGTTAGTTACTTTTGTTTTATTTTATTTATTTATCTGTTTGTTCGTTTTTGCCTGATCAAAG-TCAATCAGACCCGGTCGTCAAAGTGGCGATTTCCTAG
>84046232236s27155cs106168
-TGTATGTATGTATGTATTTATTTATGTATTTATT-TTGAGACGGAGTTTCGCTCTTGTTGCTCAGACTGGAGTGCGATGGCGCAATCTCGGCTCACTGCAACCTCCGCTTCCCAGGTTCAAGCGATTCTCCTGCCTCAGCCTTCCTAGCAGCTGGGATTATAGGCATGTGCCACCGCGCCCGGCTAGTTTTGTATTTTCAATTGAGACGGGATTTCTCCATGTTGGTCGGGCTTGTCTCCAACTCCCGACTTCAGGTGATGCGTCCACCTCGGCATCCCAAAGTGACGGGATGACAGGCATGAGCCACCGCGCCCGGCGTATTGTATTGTATTGTATTGTATTGTATTGTATTGTATTGTATTGTATTGTATTGTATCGTATCGTATTGTATTGTATCCTATCGTATCCTATCGCATCCTATCGTATCGTATCTTATTGTATTGTAATGGGTTGTATTGACTTATTTTATTTAGTTAGTTACTTTTGTGTTATTTTATTTATTTATCTTTTTGTTCGTTTTTGCCTGATCAAAGGTCAATCAGACCCGGTCGTCAAAGTGGCGATTTCCTAG
>54329U271146/7591cs53-90
-TGTATGTATGTATGTATTTATTTATGTATTTATTTTTGAGACGGAGTTTCGCTCTTGTTGCTCAGACTGGAGTGCGATGGCGCAATCTCGGCTCACTGCAACCTCCGCTTCCCAGGTTCAAGCGATTCTCCTGCCTCAGCCTTCCTAGCAGCTGGGATTATAGGCATGTGCCACCGCGCCCGGCTAGTTTTGTATTTTCAATTGAGACGGGATTTCTCCATGTTGGTCGGGCTTGTCTCCAACTCCCGACTTCAGGTGATGCGTCCACCTCGGCATCCCAAAGTGACGGGATTACAGGCATGAGCCACCGCGCCCGGCGTATTGTATTGTATTGTATTGTATTGTATTGTATTGTATTGTATTGTATTGTATTGTATCGTATCCTA-TGTATTGTATCCTATCGTATCCTATCGCATCCTATCGTATCGTATCTTATTGTATTGTAATGGGTTGTATTGACTTATTTTATTTAGTTAGTTACTTTTGTGTTATTTTATTTATTTATCTGTTTGTTCGTTTTTGCCTGATCAAAGGTCAATCAGACCCGGTCGTCAAAGTGGCGATTTCCTAG
>64011190051/1765/c12511
-TGTATGTATGTATGTATTTATTTATGTATTTATTTTTGAGACGGAGTTTCGCTCTTGTTGCTCAGACTGGAGTGCGATGGCGCAATCTCGGCTCACTGCAACCTCCGCTTCCCAGGTTCAAGCGATTCTCCTGCCTCAGCCTTCCTAGCAGCTGGGATTATAGGCATGTGCCACCGCGCCCGGCTAGTTTTGTATTTTCAATTGAGACGGGATTTCTCCATGTTGGTCGGGCTTGTCTCCAACTCCCGACTTCAGGTGATGCGTCCACCTCGGCATCCCAAAGTGACGGGATGACAGGCATGAGCCACCGCGCCCGGCGTATTGTATTGTATTGTATTGTATTGTATTGTATTGTATTGTATTGTATTGTTTTGTATCGTATCGTATTGTATTGTATCCTATCGTATCCTATCGCATCCTATCGTATCGTATCTTATTGTATTGTAATGGGTTGTATTGACTTATTTTATTTAGTTAGTTACTTTTGTGTTATTTTATTTATTTATCTGTTTGTTCGTTTTTGCCTGATCAAAGGTCAATCAGAC-CGGTCGTCAAAGTGGCGATTTCCTAG
>64043211036/669/cs27-80
-TGTATGTATGTATGTATTTATTTATGTATTTATTTTTGAGACGGAGTTTCGCTCTTGTTGCTCAGACTGGAGTGCGATGGCGCAATCTCGGCTCACTGCAACCTCCGCTTCCCAGGTTCAAGCGATTCTCCTGCCTCAGCCTTCCTAGCAGCTGGGATTATAGGCATGTGCCACCGCGCCCGGCTAGTTTTGTATTTTCAATTGAGACGGGATTTCTCCATGTTGGTCGGGCTTGTCTCCAACTCCCGACTTCAGGTGATGCGTCCACCTCGGCATCCCAAAGTGACGGGATGACAGGCATGAGCCACCGCGCCCGGCGTATTGTATTGTATTGTATTGTATTGTATTGTATTGTATTGT-ATGTATTGTATTGTATCGTATCGTATGTTATTGTATCCTATCGTATCCTATCGCATCCTATCGTATCGTATCTTATTGTATTGTAATGGGTTGTATTGACTTATTTTATTTAGTTAGTTACTTTTGTGTTATTTTATTTATTTATCTGTTTGTTCGTTTTTGCCTGATCAAAGGTCAATCAGACCCGGTCGTCAAAGTGGCGATTTCCTAG
>64043200111/711/cs007159
-TGTATGTATGTATGTATTTATTTATGTATTTATTTTTGAGACGGAGTTTCGCTCTTGTTGCTCAGACTGGAGTGCGATGGCGCAATCTCGGCTCACTGCAACCTCCGCTTCCCAGGTTCAAGCGATTCTCCTGCCTCAGCCTTCCTAGCAGCTGGGATTATAGGCATGTGCCACCGCGCCCGGCTAGTTTTGTATTTTCAATTGAGACGGGATTTCTCCATGTTGGTCGGGCTTGTCTCCAACTCCCGACTTCAGGTGATGCGTCCACCTCGGCATCCCAAAGTGACGGGATGACAGGCATGAGCCACCGCGCCCGGCGTATTGTATTGTATTGTATT-TATTGTATTGTATTGTATTGTATTGTATTGTATTGTATCGTATCGTATTGTATTGTATCCTATCGTATCCTATCGCATCCTATCGTATCGTATCTTATTGTATTGTAATGGGTTGTATTGACTTATTTTATTTAGTTAGTTACTTTTGTGTTATTTTATTTATTTATCTGTTTGTTCGTTTTTGCCTGATCAAAGGTCAATCAGACCCGGTCGTCAAAGTGGCGATTTCCTAG
>64136201213/1751/c91499
-TGTATGTATGTATGTATTTATGTATGTATTTATTTTTGAGACGGAGTTTCGCTCTTGTTGCTCAGACTGGAGTGCGATGGCGCAATCTCGGCTCACTGCAACCTCCGCTTCCCAGGTTCAAGCGATTCTCCTGCCTCAGCCTTCCTAGCAGCTGGGATTATAGGCATGTGCCACCGCGCCCGGCTAGTTTTGTATTTTCAATTGAGACGGGATTTCTCCATGTTGGTCGGGCTTGTCTCCAACTCCCGACTTCAGGTGATGCGTCCACCTCGGCATCCCAAAGTGACGGGATGACAGGCATGAGCCACCGCGCCCGGCCTATTGTATTGTATTGTATTGTATTGTATTGTATTGTATTGTATTGTATTGTATTGTATCGTATCGTATCGTATTGTATCCTATCGTATCCTATCGCATCCTATCGTATCGTATCTTATTGTATTGTAATGGGTTGTATTGACTTATTTTATTTAGTTAGTTACTTTTGTGTTATTTTATTTATTTATCTGTTTGTTCGTTTTTGCCTGATCAAAGGTCAATCAGACCCGGTCGTCAAAGTGGCGATTTCCTAG
>64136201142/459/cs94-56
-TGTATGTATGTATGTATTTATTTATGTATTTATTTTTGAGACGGAGTTTCGCTCTTGTTGCTCAGACTGGAGTGCGATGGCGCAATCTCGGCTCACTGCAACCTCCGCTTCC-AGGTTCAAGCGATTCTCCTGCCTCAGCCTTCCTAGCAGCTTGGATTATAGGCATGTGCCACCGCGCCCGGCTAGTTTTGTATTTTCAATTGAGGACGGGATTCTCCATGTTGGTCGGGCTTGTCTCCAACTCCCGACTTCAGGTGATGCGTCCACCTCGGCATCCCAAAGTGACGGGATGACAGGCATGAGCCACCGCGCCCGGCGTATTGTATTGTATTGTATTGTATTGTATTGTATTGTATTGTATTGTATTGTATTGTATCGTATCCTATTGTATTGTATCCTATCGTATCCTATCGCATCCTATCGTATCGTATCTTATTGTATTGTAATGGGTTGTATTGACTTATTTTATTTAGTTAGTTACTTTTGTGTTATTTTATTTATTTATCTGTTTGTTCGTTTTTGCCTGATCAAAGGTCAATCAGACCCGGTCGTCAAAGTGGCGATTTCCTAG
>64136211215/1986/c140-57
-TGTATGTATGTATGTATTTATTTATGTATTTATTTTTGAGACGGAGTTTCGCTCTTGTTGCTCAGACTGGAGTGCGATGGCGCAATCTCGGCTCACTGCAACCTCCGCTTCCCAGGTTCAAGCGATTCTCCTGCCTCAGCCTTCCTAGCAGCTGGGATTATAGGCATGTGCCAC-GCGCCCGGCTAGTTTTGTATTTTCAATTGAGACGGGATTTCTCCATGTTGGTCGGGCTTGTCTCCAACTCCCGACTTCAGGTGATGCGTCCACCTCGGCATCCCAAAGTGACGGGATGACAGGCATGAGCCACCGCGCCCGGCGTATTGTATTGTATTGTATTGTATTGTATTGTATTGTATTGTATTGTATTGTATTGTATCGTATCGTATTGTATTGTATCCTATCGTATCCTATCGCATCCTATCGTATCGTATCTTATTGTATTGTAATGGGTTGTATTGACTTATTTTATTTAGTTAGTTACTTTTGTGTTATTTTATTTATTTATCTGTTTGTTCGTTTTTGCCTGATCAAAGGTCAATCAGACCCGGTCGTCAAAGTGGCGATTTCCTAG
>84046231239s31258/cs10-178
-TGTATGTATGTATGTATTTATTTATGTATTTATTTTTGAGACGGAGTTTCGCTCTTGTTGCTCAGACTGGAGTGCGATGGCGCAATCTCGGCTCACTGCAACCTCCGCTTCCCAGGTTCAAGCGATTCTCCTGCCTCAGCCTTCCTAGCAGCTGGGATTATAGGCATGTGCCACCGCGCCCGGCTAGTTTTGTATTTTCAATTGAGACGGGATTTCTCCATGTTGGTCGGGCTTGTCTCCAACTCCCGACTTCAGGTGATGCGTCCACCTCGGCATCCCAAAGTGACGGGATGACAGGCATGAGCCACCGCGCCCGGCCTATTGTATTGTATTGTATGGTATTGTATTGTATTGTATTGTATTGTATTGTATTGTATCGTATCGTATTGTATTGTATCCTATCGTATCCTATCGCATCCTATCGTATCGTATCTTATTGTATTGTAATGGGTTGTATTGACTTATTTTATTTAGTTAGTTACTTTTGTGTTATTTTATTTATTTATCTGTTTGTTCGTTTTTGCCTGATCAAAGGTCAATCAGACCCGGTCGTCAAAGTGGCGATTTCCTAG
>84046230256s42216/cs5455
-TGTATGTATGTATGTATTTATTTATGTATTTATT-TTGAGACGGAGTTTCGCTCTTGTTGCTCAGACTGGAGTGCGATGGCGCAATCTCGGCTCACTGCAACCTCCGCTTCCCAGGTTCAAGCGATTCTCCTGCCTCAGCCTTCCTAGCAGCTGGGATTATAGGCATGTGCCACCGCGCCCGGCTAGTTTTGTATTTTCAATTGAGACGGGATTTCTCCATGTTGGTCGGGCTTGTCTCCAACTCCCGACTTCAGGTGATGCGTCCACCTCGGCATCCCAAAGTGACGGGATGACAGGCATGAGCCACCGCGCCCGGCCTATTGTATTGTATTGTATTGTATTGTATTGTATTGTATTGTATTGTATTGTATTGTATCGTATCGTATTGTATTGTATCCTATCGTATCCTATCGCATCCTATCGTATCGTATCTTATTGTATTGTAATGGGTTGTATTGACTTATTTTATTTAGTTAGTTACTTTTGTGTTATTTTATTTATTTATCTGTTTTTTCGTTTTTGCCTGATCAAAGGTCAATCAGACCCGGTCGTCAAAGTGGCGATTTCCTAG
>64043200028/1191/c106-03
-TGTATGTATGTATGTATTTATATATGTATTTATTTTTGAGACGGAGTTTCGCTCTTGTTGCTCAGACTGGAGTGCGATGGCGCAATCTCGGCTCACTGCAACCTCCGCTTCCCAGGTTCAAGCGATTCTCCTGCCTCAGCCTTCCTAGCAGCTGGGATTATAGGCATGTGCCACCGCGCCCGGCTAGTTTTGTATTTTCAATTGAGACGGGATTTCTCCATGTTGGTCGGGCTTGTCTCCAACTCCCGACTTCAGGTGATGCGTCCACCTCGGCATCCCAAAGTGACGGGATGACAGGCATGAGCCACCGCGCCCGGCGTATTGTATTGTATTGTATTGTATTGTATTGTATTGTATTGTATTGTATTGTATTGTATCGTATCGTATTGTATTGTATCCTATCGTATCCTATCGCATCCTATCGTATCGTATCTTATTGTATTGTAATGGGTTGTA-TGACTTATTTAATTTAGTTAGTTACTTTTGTGTTATTTTATTTATTTATCTGTTTGTTCGTTTTTGCCTGATCAAAGGTCAATCAGACCCGGTCGTCAAAGTGGCGATTTCCTAG
>84046231008s21841/cs29-271
-TGTATGTTTGTATGTATTTATTTATGTATTTATTTTTGAGACGGAGTTTCGCTCTTGTTGCTCAGACTGGAGTGCGATGGCGCAATCTCGGCTCACTGCAACCTCCGCTTCCCAGGTTCAAGCGATTCTCCTGCCTCAGCCTTCCTAGCAGCTGGGA-TATAGGCATGTGCCACCGCGCCCGGCTAGTTTTGTATTTTCAATTGAGACGGGATTTCTCCATGTTGGTCGGGCTTGTCTCCAACTCCCGACTTCAGGTGATGCGTCCACCTCGGCATCCCAAAGTGACGGGATGACAGGCATGAGCCACCGCGCCCGGCGTATTGTATTGTATTGTATTGTA-----TTGTATTGTATTGTATTGTATTGTATTGTATCGTATCGTATTGTATTGTATCCTATCGTATCCTATCGCATCCTATCGTATCGTATCTTATTGTATTGTAATGGGTTGTATTGACTTATTTTATTTAGTTAGTTACTTTTGTGTTATTTTATTTATTTATCTGTTTGTTCGTTTTTGCCTGATCAAAGGTCAATCAGACCCGGTCGTCAAAGTGGCGATTTTCTAG
>84081231051s34572cs73-39
-TGTATGTATGTATGTATTTATTTATGTATTTATTTTTGAGACGGAGTTTCGCTCTTGTTGCTCAGACTGGAGTGCGATGGCGCAATCTCGGCTCACTGCAACCTCCGCTTCCCAGGTTCAAGCGATTCTCCTGCCTCAGCCTTCCTAGCAGCTGGGATTATAGGCATGTGCCACCGCGCCCGGCTAGTTTTGTATTTTCAATTGAGACGGGATTTCTCCATGTTGGTCGGGCTTGTCTCCAACTCCCGACTTCAGGTGATGCGTCCACCTCGGCATCCCAAAGTGACGGGATGACAGGCATGAGCCACCGCGCCCGGCGTATTGTATTGTATTGTATTGTATTTTATTGTATTGTATTGTATTTGA-TGTAT-GTATCGTATCCTATTGTATTGTATCCTATCGTATCCTATCGCATCCTATCGTATCGTATCTTATTGTATTGTAATGGGTTGTATTGACTTATTTTATTTAGTTAGTTACTTTTGTGTTATTTTATTTATTTATCTGTTTGTTCGTTTTTGCCTGATCAAAGGTCAATCAGACCCGGTCGTCAAAGTGGCGATTTCCTAG
>84046230220s32468/cs47-543
-TGTATGTATGTATGTATTTATTTATGTATTTATTTTTGAGACGGAGTTTCGCTCTTGTTGCTCAGACTGGAGTGCGATGGCGCAATCTCGGCTCACTGCAACCTCCGCTTCCCAGGTTCAAGCGATTCTCCTGCCTCAGCCTTCCTAGCAGCTGGGATTATAGGCATGTGCCACCGCGCCCGGCTAGTTTTGTATTTTCAATTGAGACGGGATTTCTCCATGTTGGTCGGGCTTGTCTCCAACTCCCGACTTCAGGTGATGCGTCCACCTCGGCATCCCAAAGTGACGGGATGACAGGCATGAGCCACCGCGCCCGGCGTATTGTATTGTATTGTATTGTATTGTATTGTATTGTATTGTATTGTATTGTATCGTATCGTAT-GTATTGTATTGTATCCTATCGTATCCTATCGCATCCTATCGTATCGTATCTTATTGTATTGTAATGGGTTGTATTGACTTATTTTATTTAGTTAGTTACTTTTGTGTTATTTTATTTATTTATCTGTTTGTTCGTTTTTGCCTGATCAAAGGTCAATCAGACCCGGTCGTCAAAGTGGCGATTTCCTAG
>64043210010/244/cs341203
-TGTATGTATGTATGTATTTATTTATGTATTTATTTTTGAGACGGAGTTTCGCTCTAGTTGCTCAGACTGGAGTGCGATGGCGCAATCTCGGCTCACTGCAACCTCCGCTTCCCAGGTTCAAGCGATTCTCCTGCCTCAGCCTTCCTAGCAGCTGGGATTATAGGCATGTGCCACCGCGCCCGGCTAGTTTTGTATTTTCAATTGAGACGGGATTTCTCCATGTTGGTCGGGCTTGTCTCCAACTCCCGACTTCAGGTGATGCGTCCACCTCGGCATCCCAAAGTGACGGGATGACAGGCATGAGCCACCGCGCCCGGCGTATTGTATTGTATTGTATTGTATTGTATTGTATTGTATTGTATTGTATTGTATCGTATCGTATCGTATTGTATTGTATCCTATCGTATCCTATCGCATCCTATCGTATCGTATCTTATTGTATTGTAATGGGTTGTATTGACTTATTTTATTTAGTTAGTTACTTTTGTGTTATTTTATTTATTTATCTGTTTGTTCGTTTTTGCCTGATCAAAGGTCAATCAGACCCGGTCGTCAAAGTGGCGATTTCCTAG
>64043201004/900/cs243105
-TGTATGTATGTATGTATTTATTTATGTATTTATTTTTGAGACGGAGTTTCGCTCTTGTTGCTCAGACTGGAGTGCGATGGCGCAATCTCGGCTCACTGCAACCTCCGCTTCCCAGGTTCAAGCGATTCTCCTGCCTCAGCCTTCCTAGCAGCTGGGATTATAGGCATGTGCCACCGCGCCCGGCTAGTTTTGTATTTTCAATTGAGACGGGATTTCTCCATGTTGGTCGGGCTTGTCTCCAACTCCCGACTTCAGGTGATGCGTCCACCTCGGCATCCCAAAGTGACGGGATGACAGGCATGAGCCACCGCGCCCGGCCTATTGTA-TGTATTGTATTGTATTGTATTGTATTGTATTGTATTGTATTGTATTGTATCGTATCGTATTGTATTGTATCCTATCGTATCCCATCGCATCCTATCGTATCGTATCTTATTGTATTGTAATGGGTTGTATTGACTTATTTTATTTAGTTAGTTACTTTTGTGTTATTTTATTTATTTATCTGTTTGTTCGTTTTTGCCTGATCAAAGGTCAATCAGACCCAGTCGTCAAAGTGGCGATTTCCTAG
>64012192135/733/cs082144
-TGTATGTATGTATGTATTTATTTATGTATTTATTTTTGAGACGGAGTTTCGCTCTTGTTGCTCAGACTGGAGTGCGATGGCGCAATCTCGGCTCACTGCAACCTCCGCTTCCCAGGTTCAAGCGATTCTCCTGCCTCAGCCTTCCTAGCAGCTGGGATTATAGGCATGTGCCACCGCGCCCGGCTAGTTTTGTATTTTCAATTGAGACGGGATTTCTCCATGTTGGTCGGGCTTGTCTCCAACTCCCGACTTCAGGTGATGCGTCCACCTCGGCATCCCAAAGTGACGGGATGACAGGCATGAGCCACCGCGCCCGGCGTATTGTATTGTATTGTATTGTATTGTATTGTATTGTATTGTATTGTATTGTGT-GTATCGTATCCTATTGTATTGTATCCTATCGTATCCTATCGCATCCTATCGTATCGTATCTTATTGTATTGTAATGGGTTGTATTGACTTATTTTATTTAGTTAGTTACTTTTGTGTTATTTTATTTATTTATCTGTTTGTTCGTTTTTGCCTGATCAAAGGTCAATCAGACCCGGTCGTCAAAGTGGCGATTTCCTAG
>54329U270204/67/cs630192
-TGTATGTATGTATGTATTTATTTATGTATTTATTTTTGAGACGGAGTTTCGCTCTTGTTGCTCAGACTGGAGTGCGATGGCGCAATCTCGGCTCACTGCAACCTCCGCTTCCCAGGTTCAAGCGATTCTCCTGCCTCAGCCTTCCTAGCAGCTGGGATTATAGGCATGTGCCACCGCGCCCGGCTAGTTTTGTATTTTCAATTGAGACGGGATTTCTCCATGTTGGTCGGGCTTGTCTCCAACTCCCGACTTCAGGTGATGCGTCCACCTCGGCATCCCAAAGTGACGGGATGACAGGCATGAGCCACCGCGCCCGGCGTATTGTATTG-ATTGTATTGTATTGTATTGTATTGTATTGTATTGTATTGTATTGTATCGTATCCTATTGTATTGTATCCTATCGTATCCTATCGCATCCTATCGTATCGTATCTTATTGTATTGTAATGGGTTGTATTGACTTATTTTATTTAGTTAGTTACTTTTGTGTTATTTTATTTATTTATCTGTTTGTTCGTTTTTGCCTGATCAAAGGTCAATCAGACCCGGTCGTCAAAGTGGCGATTTCCTAG
>84081232208s47136cs91-71
-TGTATGTATGTATGTATTTATTTATGTATTTATTTTTGAGACGGAGTTTCGCTCTTGTTGCTCAGACTGGAGTGCGATGGCGCAATCTCGGCTCACTGCAACCTCCGCTTCCCAGGTTCAAGCGATTCTCCTGCCTCAGCCTTCCTAGCAGCTGGGATTATAGGCATGTGCCACCGCGCCCGGCTAGTTTTGTATTTTCAATTGAGACGGGATTTCTCCATGTTGGTCGGGCTTGTCTCCAACTCCCGACTTCAGGTGATGCGTCCACCTCGGCATCCCAAAGTGACGGGATGACAGGCATGAGCCACCGCGCCCGGCGTATTGTATTGTATTGTATTGTATTGTATTGTATTGTATTGTATTGTATTGTATTGTATCGTATCGTATTGTATTGTATCCTATCGTATCCTATCGC-TCCTATCGTATCGTATCTTATTGTATTGTAATGGGTTGTATTGACTTATTTTATTTAGTTAGTTACTTTTGTGTTATTTTATTTATTTATCTGTTTGTTCGTTTTTGCCTGATCAAAGGTCAATCAGACCCGGTCGTCAAAGTGGCGATT-CCTAG
>64136210124/575/cs085147
-TGTATGTATGTATGTATTTATTTATGTATTTATTTTTGAGACGGAGT-TCGCTCTTGTTGCTCAGACTGGAGTGCGATGGCGCAATCTCGGCTCACTGCAACCTCCGCTTCCCAGGTTCAAGCGATTCTCCTGCCTCAGCCTTCCTAGCAGCTGGGATTATAGGCATGTGCCACCGCGCCCGGCTAGTTTTGTATTTTCAATTGAGACGGGATTTCTCCATGTTGGTCGGGCTTGTCTCCAACTCCCGACTTCAGGTGATGCGTCCACCTCGGCATCCCAAAGTGACGGGATGACAGGCATGAGCCACCGCGCCCGGCCTATTGTATTGTATTGTATTGTATTGTATTGTATTGTATTGTATTGTATTGTATTGTATCGTATCGTATTGTATTGTATCCTATCGTATCCTATCGCATCCTATCGTATCGTATCTTATTGTATTGTAATGGGTTGTATTGACTTATTTTATTTAGTTAGTTACTTTTGTGTTATTTTATTTATTTATCTGTTTGTTCGTTTTTGCCTGATCAAAGGTCAATCAGACCCGGTCGTCAAAGTGGCGATTTCCTAG
>84081232112s21401/cs3163
-TGTATGTATGTATGTATTTATTTATGTATTTATT-TTGAGACGGAGTTTCGCTCTTGTTGCTCAGACTGGAGTGCGATGGCGCAATCTCGGCTCACTGCAACCTCCGCTTCCCAGGTTCAAGCGATTCTCCTGCCTCAGCCTTCCTAGCAGCTGGGATTATAGGCATGTGCCACCGCGCCCGGCTAGTTTTGTATTTTCAATTGAGACGGGATTTCTCCATGTTGGTCGGGCTTGTCTCCAACTCCCGACTTCAGGTGATGCGTCCACCTCGGCATCCCAAAGTGACGGGATGACAGGCATGAGCCACCGCGCCCGGCGTATTGTATTGTATTGTATTGTATTGTATTGTATTGTATTGTATTGTATTGTATTGTATCGTATCGTATTGTATTGTATCCTATCGTATCCTATCGCATCCTATCGTATCGTATCTTATTGTATTGTAATGGGTTGTATTGACTTATTTTATTTAGTTAGTTACTTTTGTGTTATTTTATTTATTTATCTGTTTGTTCGTTTTTGCCTGATCAAAGGTCAATCAGACCCGGTCGTCAAAGTGGCGATTTCCTAG
>84046231232s31295/cs0222
-TGTATGTATGTATGTATTTATTTATGTATTTATTTTTGAGACGGAGTTTCGCTCTTGTTGCTCAGACTGGAGTGCGATGGCGCAATCTCGGCTCACTGCAACCTCCGCTTCCCAGGTTCAAGCGATTCTCCTGCCTCAGCCTTCCTAGCAGCTGGGATTATAGGCATGTGCCACCGCGCCCGGCTAGTTTTGTATTTTCAATTGAGACGGGATTTCTCCATGTTGGTCGGGCTTGTCTCCAACTCCCGACTTCAGGTGATGCGTCCACCTCGGCATCCCAAAGTGACGGGATGACAGGCATGAGCCACCGCGCCCGGCGTATTGTATTTTATTGTATTGTATTGTATTGTATTGTATTGTATTGTATTGTATTGTATCGTATCGTATTGTATTGTAT-CTATCGTATCCTATCGCATCCTATCGTATCGTATCTTATTGTATTGTAATGGGTTGTATTGACTTATTTTATTTAGTTAGTTACTTTTGTGTTATTTTATTTATTTATCTGTTTGTTCGTTTTTGCCTGATCAAAGGTCAATCAGACCCGGTCGTCAAAGTGGCGATTTCCTAG
>84046232129s41656/cs7186
-TGTATGTATGTATGTATTTATTTATGTATTTATT-TTGAGACGGAGTTTCGCTCTTGTTGCTCAGACTGGAGTGCGATGGCGCAATCTCGGCTCACTGCAACCTCCGCTTCCCAGGTTCAAGCGATTCTCCTGCCTCAGCCTTCCTAGCAGCTGGGATTATAGGCATGTGCCACCGCGCCCGGCTAGTTTTGTATTTTCAATTGAGACGGGATTTCTCCATGTTGGTCGGGCTTGTCTCCAACTCCCGACTTCAGGTGATGCGTCCACCTCGGCATCCCAAAGTGACGGGATGACAGGCATGAGCCACCGCGCCCGGCGTATTGTATTGTATTGTATTGTATTGTATTGTATTGTATTGTATTGTATTGTATTGTATCGTATCGTATTGTATTGTATCCTATCGTATCCTATCGCATCCTATCGTATCGTATCTTATTGTATTGTAATGGGTTGTATTGACTTATTTTATTTAGTTAGTTACTTTTGTGTTATTTTATTTATTTATCTGTTTGTTCGTTTTTGCCTGATCAAAGGTCAATCAGACCCGGTCGTCAAAGTGGCGATTTCCTAG
>84081231027s45200cs95-02
-TGTATGTATGTATGTATTTATTTATGTATTTATTTTTGAGACGGAGTTTCGCTCTTGTTGCTCAGACTGGAGTGCGATGGCGCAATCTCGGCTCACTGCAACCTCCGCTTCCCAGGTTCAAGCGATTCTCCTGCCTCAGCCTTCCTAGCAGCTGGGATTATAGGCATGTGCCACCGCGCCCGGCTAGTTTTGTATTTTCAATTGAGACGGGATTTCTCCATGTTGGTCGGGCTTGTCTCCAACTCCCGACTTCAGGTGATGCGTCCACCTCGGCATCCCAAAGTGACGGGATGACAGGCATGAGCCACCGCGCCGGCCGTATT-TATTGTATTGTATTGTATTGTATTGTATTGTATTGTATTGTATTGTATTGTATCGTATCGTATTGTATTGTATCCTATCGTATCCTATCGCATCCTATCGTATCGTATCTTATTGTATTGTAATGGGTTGTATTGACTTATTTTATTTAGTTAGTTACTTTTGTGTTATTTTATTTATTTATCTGTTTGTTCGTTTTTGCCTGATCAAAGGTCAATCAGACCCGGTCGTCAAAGTGGCGATTTCCTAG
>64043212131/969/cs058110
-TGTATGTATGTATGTATTTATTTATGTATTTATTTTTGAGACGGAGTTTCGCTCTTGTTGCTCAGACTGGAGTGCGATGGCGCAATCTCGGCTCACTGCAACCTCCGCTTCCCAGGTTCAAGCGATTCTCCTGCCTCAGCCTTCCTAGCAGCTGGGATTATAGGCATGTGCCACCGCGCCCGGCTAGTTTTGTATTTTCAATTGAGACGGGATTTCTCCATGTTGGTCGGGCTTGTCTCCAACTCCCGACTTCAGGTGATGCGTCCACCTCGGCATCCCAAAGTGACGGGATGACAGGCATGAGCCACCGCGCCCGGCCTATTGTATTGTATTGTATTGTATTGTATTGTATTGTATTGTATTGTATTGTATTGTATCGTATCGTATTGTATTGTATCCTATCGTATCCTATCGCATCCTATCGTATCGTATCTTATTGTATTGTAATG-GGTGTATTGACTTATTTTATTTAGTTAGTTACTTTTGTGTTATTTTATTTATTTATCTGTTTGTTCGTTTTTGCCTGATCAAAGGTCAATCAGACCCGGTCGTCAAAGTGGCGATTTCCTAG
>54329U230110/222/c26830
-TGTATGTATGTATGTATTTATTTATGTATTTATTTTTGAGACGGAGTTTCGCTCTTGTTGCTCAGACTGGAGTGCGATGGCGCAATCTCGGCTCACTGCAACCTCCGCTTCCCAGGTTCAAGCGATTCTCCTGCCTCAGCCTTCCTAGCAGCTGGGATTATAGGCATGTGCCACCGCGCCCGGCTAGTTTTGTATTTTCAATTGAGACGGGATTTCTCCATGTTGGTCGGGCTTGTCTCCAACTCCCGACTTCAGGTGATGCGTCCACCTCGGCATCCCAAAGTGACGGGATGACAGGCATGAGCCACCGCGCCCGGCGTATTGTATTGTATTGTATTGTATTGTATTGTATTGTATTGTATTGTATTGTATTGTATCGTATCGTATTGTATTGTATCCTATCGTATCCTATCGCATCCTATCGTATCGTATCTTATTGTATTGTAATGGGTTGTATTGACTTATTTTATTTAGTTAGTTACTTTG-TGTTATTTATTTTATTTATCTGTTTGTTCGTTTTTGCCTGATCAAAGGTCAATCAGACCCGGTCGTCAAAGTGGCGATTTCCTAG
>64043212011/622/cs50-03
-TGTATGTATGTATGTATTTATTTATGTATTTATTTTTGAGACGGAGTTTCGCTCTTGTTGCTCAGACTGGAGTGCGATGGCGCAATCTCGGCTCACTGCAACCTCCGCTTCCCAGGTTCAAGCGATTCTCCTGCCTCAGCCTTCCTAGCAGCTGGGATTATAGGCATGTGCCACCGCGCCCGGCTAGTTTTGTATTTTCAATTGAGACGGGATTTCTCCATGTTGGTCGGGCTTGTCTCCAACTCCCGACTTCAGGTGATGCGTCCACCTCGGCATCCCAAAGTGACGGGATGACAGGCATGAGCCACCGCGCCCGGCCTATTGTATTGTATTGTATTGTATTGTATTGTATTGTATTGTATTGTATTGTATTGTATCGTATCGTATTGTATTGTATCCTATCGTATCCTATCGCATCCTATCGTATCGTATCTTATTGTATTGTAATGGGTTGTATTGACTTATTTTATTTAGTTAGTTACTTTTGTGTTATTTTATTTATTTATCTGT-TGTTCGTTTTTGCCTGATCAAAGGTCAATCAGACCCGGTCGTCAAAGTGGCGATTTCCTAG
>64043200111/173/cs423185
-TGTATGTATGTATGTATTTATTTATGTATTTATT-TTGAGACGGAGTTTCGCTCTTGTTGCTCAGACTGGAGTGCGATGGCGCAATCTCGGCTCACTGCAACCTCCGCTTCCCAGGTTCAAGCGATTCTCCTGCCTCAGCCTTCCTAGCAGCTGGGATTATAGGCATGTGCCACCGCGCCCGGCTAGTTTTGTATTTTCAATTGAGACGGGATTTCTCCATGTTGGTCGGGCTTGTCTCCAACTCCCGACTTCAGGTGATGCGTCCACCTCGGCATCCCAAAGTGACGGGATGACAGGCATGAGCCACCGCGCCCGGCGTATTGTATTGTATTGTATTGTATTGTATTGTATTGTATTGTATTGTATTGTATTGTATCGTATCGTATTGTATTGTATCCTATCGTATCCTATCGCATCCTATCGTATCGTATCTTATTGTATTGTAATGGGTTGTATTGACTTATTTTATTTAGTTAGTTACTTTTGTGTTATTTTATTTATTTATCTGTTTGTTCGTTTTTGCCTGATCAAAGGTCAATCAGACCCGGTCGTCAAAGTGGCGATTTCCTAG
>54329U239013/088/c118-15
-TGTATGTATGTATGTATTTATTTATGTATTTATTTTTGAGACGGAGTTTCGCTCTTGTTGCTCAGACTGGAGTGCGATGGCGCAATCTCGGCTCACTGCAACCTCCGCTTCCCAGGTTCAAGCGATTCTCCTGCCTCAGCCTTCCTAGCAGCTGGGATTATAGGCATGTGCCACCGCGCCCGGCTAGTTTTGTATTTTCAATTGAGACGGGATTTCTCCATGTTGGTCGGGCTTGTCTCCAACTCCCGACTTCAGGTGATGCGTCCACCTCGGCATCCCAAAGTGACGGGATGACAGGCATGAGCCACCGCGCCCGGCCTATTGTATTGTA-TGTATTGTATTGTATTGTATTGTATTGTATTGTATTGTATTGTATCGTATCGTATTGTATTGTATCCTATCGTATCCTATCGCATCCTATCGTATCGTATCTTATTGTATTGTAATGGGTTGTATTGACTTATTTTATTTAGTTAGTTACTTTTGTGTTATTTTATTTATTTATATGCTTGTTCGTTTTTGCCTGATCAAAGGTCAATCAGACCCAGTCGTCAAAGTGGCGATTTCCTAG
>84081232256s42431/cs55-526
-TGTATGTATGTATGTATTTATTTATGTATTTATTTTTGAGACGGAGTTTCGCTCTTGTTGCTCAGACTGGAGTGCGATGGCGCAATCTCGGCTCACTGCAACCTCGGCTTCCCAGGTTCAAGCGATTCTCCTGCCTCAGCCTTCCTAGCAGCTGGGATTATAGGCATGTGCCACCGCGCCCGGCTAGTTTTGTATTTTCAATTGAGACGGGATTTCTCCATGTTGGTCGGGCTTGTCTCCAACTCCCGACTTCAGGTGATGCGTCCACCTCGGCATCCCAAAGTGACGGGATGACAGGCATGAGCCACCGCGCCCGGCCTATTGTATTGTATTGTATTGTATTGTATTGTATTGTATTGTATTGTATTGTATTGTATCGTATCGTATTGTATTGTATCCTATCGTATCCTATCGCATCCTATCGTATCGTATCTTATTGTATTGTAATGGGTTGTATTGACTTATTTTATTTAGTTAGTTACTTTTGTGTTATTTTATTTATTTATCTGTTTGTTCGTTTTTGCCTGATCAAAGGTCAATCAGACCCGGTCGTCAAAGTGGCGATTTCCTAG
>64043200028/1490/c27139
-TGTATGTATGTATGTATTTATTTATGTATTTATTTTTGAGACGGAGTTTCGCTCTTGTTGCTCAGACTGGAGTGCGATGGCGCAATCTCGGCTCACTGCAACCTCCGCTTCCCAGGTTCAAGCGATTCTCCTGCCTCAGCCTTCCTAGCAGCTGGGATTATAGGCATGTGCCACCGCGCCCGGCTAGTTTTGTATTTTCAATTGAGACGGGATTTCTCCATGTTGGTCGGGCTTGTCTCCAACTCCCGACTTCAGGTGATGCGTCCACCTCGGCATCCCAAAGTGACGGGATGACAGGCATGAGCCACCGCGCCCGGCGTATTGTATTGTATTGTATTGTATTGTATTGTATTGTATTGTATTGTATTGTATTGTATCGTATCGTATTGTATTGTATCCTATCGTATCCTATCGCATCCTATCGTATCGTATCTTATTGTATTGTAATGGGTTGTATTGACATATTTTATTTAGTTAGTTACTTTTGTGTTATTTTATTTATTTATCTGCTTGTTCGTTTTTGCCTGATCA-AGGTCAATCAGACCCAGTCGTCAAAGTGGCGATTTTCCTG
>84081232005s48328cs25-09
-TGTATGTATGTATGTATTTATTTATGTATTTATTTTTGAGACGGAGTTTCGCTCTTGTTGCTCAGACTGGAGTGCGATGGCGCAATCTCGGCTCACTGCAACCTCCGCTTCCCAGGTTCAAGCGATTCTCCTGCCTCAGCCTTCCTAGCAGCTGGGATTATAGGCATGTGCCACCGCGCCCGGCTAGTTTTGTATTTTCAATTGAGACGGGATTTCTCCATGTTGGTCGGGCTTGTCTCCAACTCCCGACTTCAGGTGATGCGTCCACCTCGGCATCCCAAAGTGACGGGATGACAGGCATGAGCCACCGCGCCCGGCCTATTATTTTGTATTGTATTGTATTGTATTGTATTGTATTGTATTGTA-TGTATTGTATCGTATCGTATTGTATTGTATCCTATCGTATCCTATCGCATCCTATCGTATCGTATCTTATTGTATTGTAATGGGTTGTATTGACTTATTTTATTTAGTTAGTTACTTTTGTGTTATTTTATTTATTTATCTGTTTGTTCGTTTTTGCCTGATCAAAGGTCAATCAGACCCGGTCGTCAAAGTGGCGATTTCCTAG
>64043201246/536/cs486148
-TGTATGTATGTATGTATTTATTTATGTATTTATT-TTGAGACGGAGTTTCGCTCTTGTTGCTCAGACTGGAGTGCGATGGCGCAATCTCGGCTCACTGCAACCTCCGCTTCCCAGGTTCAAGCGATTCTCCTGCCTCAGCCTTCCTAGCAGCTGGGATTATAGGCATGTGCCACCGCGCCCGGCTAGTTTTGTATTTTCAATTGAGACGGGATTTCTCCATGTTGGTCGGGCTTGTCTCCAACTCCCGACTTCAGGTGATGCGTCCACCTCGGCATCCCAAAGTGACGGGATGACAGGCATGAGCCACCGCGCCCGGCCTATTGTATTGTATTGTATTGTATTGTATTGTATTGTATTGTATTGTATTGTATTGTATCGTATCGTATTGTATTGTATCCTATCGTATCCTATCGCATCCTATCGTATCGTATCTTATTGTATTGTAATGGGTTGTATTGACTTATTTTATTTAGTTAGTTACTTTTGTGTTATTTTATTTATTTATCTGCTTGTTCGTTTTTGCCTGATCAAAGGTCAATCAGACCCAGTCGTCAAAGTGGCGATTTCCTAG
>64136201124/949/cs32-90
-TGTATGTATGTATGTATTTATGTATGTATTTATTTTTGAGACGGAGTTTCGCTCTTGTTGCTCAGACTGGAGTGCGATGGCGCAATCTCGGCTCACTGCAACCTCCGCTTCCCAGGTTCAAGCGATTCTCCTGCCTCAGCCTTCCTAGCAGCTGGGATTATAGGCATGTGCCACCGCGCCCGGCTAGTTTTGTATTTTCAATTGAGACGGGATTTCTCCATGTTGGTCGGGCTTGTCTCCAACTCCCGACTTCAGGTGATGCGTCCACCTCGGCATCCCAAAGTGACGGGATGACAGGCATGAGCCACCGCGCCCGGCCTATTGTATTGTATTGTATTGTATTGTATTGTATTGTATTGTATTGTATTGTATTGTATCGTATCGTATCGTATTGTATCCTATCGTATCCTATCGCATCCTATCGTATCGTATCTTATTGTATTGTAATGGGTTGTATTGACTTATTTTATTTAGTTAGTTACTTTTGTGTTATTTTATTTATTTATCTGTTTGTTCGTTTTTGCCTGATCAAAGGTCAATCAGACCCGGTCGTCAACGTGGCGATTTCCTAG
>64136211011/599/cs349101
-TGTATGTATGTATGTATTTATTTATGTATTTATTTTTGAGACTGAGTTTCGCTCTTGTTGCTCAGACTGGAGTGCGATGGCGCAATCTCGGCTCACTGCAACCTCCGCTTCCCAGGTTCAAGCGATTCTCCTGCCTCAGCCTTCCTAGCAGCTGGGATTATAGGCATGTGCCACCGCGCCCGGCTAGTTTTGTATTTTCAATTGAGACGGGATTTCTCCATGTTGGTCGGGCTTGTCTCCAACTCCCGACTTCAGGTGATGCGTCCACCTCGGCATCCCAAAGTGACGGGATGACAGGCATGAGCCACCGCGCCCGGCGTATTGTATTGTATTGTATTGTA-TGTATTGTATTGTATTGTATTGTATTGTATTGTATCGTATCGTATTGTATTGTATCCTATCGTATCCTATCGCATCCTATCGTATCGTATCTTATTGTATTGTAATGGGTTGTATTGACTTATTTTATTTAGTTAGTTACTTTTGTGTTATTTTATTTATTTATCTGTTTGTTCGTTTTTGCCTGATCAAAGGTCAATCAGACCCGGTCGTCAAAGTGGCGATTTCCTAG
>54329U279338/498/c76485
-TGTATGTATGTATGTATTTA-TTATGTATTTTTTTTTGAGACGGAGTTTCGCTCTTGTTGCTCAGACTGGAGTGCGATGGCGCAATCTCGGCTCACTGCAACCTCCGCTTCCCAGGTTCAAGCGATTCTCCTGCCTCAGCCTTCCTAGCAGCTGGGATTATAGGCATGTGCCACCGCGCCCGGCTAGTTTTGTATTTTCAATTGAGACGGGATTTCTCCATGTTGGTCGGGCTTGTCTCCAACTCCCGACTTCAGGTGATGCGTCCACCTCGGCATCCCAAAGTGACGGGATGACAGGCATGAGCCACCGCGCCCGGCGTATTGTATTGTATTGTATTGTAATGTATTGTATTGTATTGTATTGTATTGTATTGTATCGTATCGTATTGTATTGTATCCTATCGTATCCTATCGCATCCTATCGTATCGTATCTTATTGTATTGTAATGGGTTGTATTGACTTATTTTATTTAGTTAGTTACTTTTGTGTTATTTTATTTATTTATCTGTTTGTTCGTTTTTGCCTGATCAAAGGTCAATCAGACCCGGTCGTCAAAGTGGCGATTTCCTAG
>64136212046/1900/c124-31
-TGTATGTATGTATGTATTTATTTATGTATTTATTTTTGAGACGGAGTTTCGCTCTTGTTGCTCAGACTGGAGTGCGATGGCGCAATCTCGGCTCACTGCAACCTCCGCTTCCCAGGTTCAAGCGATTCTCCTGCCTCAGCCTTCCTAGCAGCTGGGATTATAGGCATGTGCCACCGCGCCCGGCTAGTTTTGTATTTTCAATTGAGACGGGATTTCTCCATGTTGGTCGGGCTTGTCTCCAACTCCCGACTTCAGGTGATGCGTCCACCTCGGCATCCCAAAGTGACGGGATGACAGGCATGA-CCACCGCGCCCGGCGTATTGTATTGTATTGTATTGTATTGTATTGTATTGTATTGTATTGTATTGTATTGTATCGTATCCTATTGTATTGTATCCTATCGTATC-TATCGCATCCTATCGTATCGTATCTTATTGTATTGTAATGGGTTGTATTGACTTATTTTATTTAGTTAGTTACTTTTGTGTTATTTTATTTATTTATCTGTTTGTTCGTTTTTGCCTGATCAAAGGTCAATCAGACCCGGTCGTCAAAGTGGCGATTTCCTAG
>64136212156/1035/c972134
-TGTATGTATGTATGTATTTATTTATGTATTTATTTTTGAGACGGAGTTTCGCTCTTGTTGCTCAGACTGGAGTGCGATGGCGCAATCTCGGCTCACTGCAACCTCCGGCTTCCCAGGTTAAGCGATTCTCCTGCCTCAGCCTTCCTAGCAGCTGGGATTATAGGCATGTGCCACCGCGCCCGGCTAGTTTTGTATTTTCAATTGAGACGGGATTTCTCCATGTTGGTCGGGCTTGTCTCCAACTCCCGACTTCAGGTGATGCGTCCACCTCGGCATCCCAAAGTGACGGGATGACAGGCATGAGCCACCGCGCCCGGCGTATTGTATTGTATTGTATTGTATTGTATTGTATTGTATTGTATTGTATTGTATCGTATCGTATCGTATTGTATTGTATCCTATCGTATCCTATCGCATCCTATCGTATCGTATCTTATTGTATTGTAATGGGTTGTATTGACTTATTTTATTTAGTTAGTTACTTTTGTGTTATTTTATTTATTTATCTGTTTGTTCGTTTTTGCCTGATCAAAGGTCAATCAGACCCGGTCGTCAAAGTGGCGATTTCCTAG
>84046232242s21975/cs80-976
-TGTATGTATGTATGTATTTATTTATGTATTTATTTTTGAGACGGAGTTTCGCTCTTGTTGCTCAGACTGGAGTGCGATGGCGCAATCTCGGCTCACTGCAACCTCCGCTTCCCAGGTTCAAGCGATTCTCCTGCCTCAGCCTTCCTAGCAGCTGGGATTATAGGCATGTGCCACCGCGCCCGGCTAGTTTTGTATTTTCAATTGAGACGGGATTTCTCCATGTTGGTCGGGCTTGTCTCCAACTCCCGACTTCAGGTGATGCGTCCACCTCGGCATCCCAAAGTGACGGGATGACAGGCATGAGCCACCGCGCCCGGCGTATTGTATTGTA-TGTATTGTATTGTATTGTATTGTATTGTATTGTATTGTATTGTATCGTATCGTATTGTATTGTATCCTATCGTATCCTATCGCATCCTATCGTATCGTATCTTATTGTATTGTAATGGGTTGTATTGACTTATTTTATTTAGTTAGTTACTTTTGTGTTATTTTATTTATTTATCTGTTTGTTCGTTTTTGCCTGATCAAAGGTCAATCAGACCCGGTCGTCAAAGTGGCGATTTCCTAG
>64136211142/1559/c40348
-TGTATGTATGTATGTATTTATTTATGTATTTATTTTTGAGACGGAGTTTCGCTCTTGTTGCTCAGACTGGAGTGCGATGGCGCAATCTCGGCTCACTGCAACCTCCGCTTCCCAGGTTCAAGCGATTCTCCTGCCTCAGCCTTCCTAGCAGCTGGGATTATAGGCATGTGCCACCGCGCCCGGCTAGTTTTGTATTTTCAATTGAGACGGGATTTCTCCATGTTGGTCGGGCTTGTCTCCAACTCCCGACTTCAGGTGATGCGTCCACCTCGGCATCCCAAAGTGACGGGATGACAGGCATGAGC-ACCGCGCCCGGCGTATTGTATTGTATTGTATTGTATTGTATTGTATTGTATTGTATTGTATTGTATTGTATCGTATCGTATTGTATTGTATCCTATCGTATCCTATCGCATCCTATCGTATCGTATCTTATTGTATTGTAATGGGTTGTATTGACTTATTTTATTTAGTTAGTTACTTTTGTGTTATTTTATTTATTTATCTGTTTGTTCGTTTTTGCCTGATCAAAGGTCAATCAGACCCGGTCGTCAAAGTGGCGATTTCCTAG
>64076210244/933/cs765217
-TGTATGTATGTATGTATTTATTTATGTATTTATTTTTGAGACGGAGTTTCGCTCTTGTTGCTCAGACTGGAGTGCGATGGCGCAATCTCGGCTCACTGCAACCTCCGCTTCCCAGGTTCAAGCGATTCTCCTGCCTCAGCCTTCCTAGCAGCTGGGATTATAGGCATGTGCCACCGCGCCCGGCTAGTTTTGTATTTTCAATTGAGACGGGATTTCTCCATGTTGGTCGGGCTTGTCTCCAACTCCCGACTTCAGGTGATGCGTCCACCTCGGCATCCCAAAGTGACGGGATGACAGGCATGAGCCAC-GCGCCCGGCGTATTGTATTGTATTGTATTGTATTGTATTGTATTGTATTGTATTGTATTGTATTGTATCGTATCGTATTGTATTGTATCCTATCGTATCCTATCGCATCCTATCGTATCGTATCTTATTGTATTGTAATGGGTTGTATTGACTTATTTTATTTAGTTAGTTACTTTTGTGTTATTTTATTTATTTATCTGTTTGTTCGTTTTTGCCTGATCAAAGGTCAATCAGACCCGGTCGTCAAAGTGGCGATTTCCTAG
>84046230242s41279cs73-42
-TGTATGTATGTATGTATTTATTTATGTATTTATTTTTGAGACGGAGTTTCGCTCTTGTTGCTCAGACTGGAGTGCGATGGCGCAATCTCGGCTCACTGCAACCTCCGCTTCCCAGGTTCAAGCGATTCTCCTGCCTCAGCCTTCCTAGCAGCTGGGATTATAGGCATGTGCCACCGCGCCCGGCTAGTTTTGTATTTTCATTTGAGACGGGATTTCTCCATGTTGGTCGGGCTTGTCTCCAACTCCCGACTTCAGGTGATGCGTCCACCTCGGCATCCCAAAGTGACGGGATGACAGGCATGAGCCACCGCGCCCGGCGTATTGTATTGTATTGTATTGTATTGTATTGTATTGTATTGTATTGTATTGTATTGTATCGTATCGTATTGTATTGTATC-TATCGTATCCTATCGCATCCTATCGTATCGTATCTTATTGTATTGTAATGGGTTGTATTGACTTATTTTATTTAGTTAGTTACTTTTGTGTTATTTTATTTATTTATCTGTTTGTTCGTTTTTGCCTGATCAAAGGTCAATCAGACCCGGTCGTCAAAGTGGCGATTTCCTAG
>84046230154s21336/cs5335
-TGTATGTATGTATGTATTTATTTATGTATTTATTTTTGAGACGGAGTTTCGCTCTTGTTGCTCAGACTGGAGTGCGATGGCGCAATCTCGGCTCACTGCAACCTCCGCTTCCCAGGTTCAAGCGATTCTCCTGCCTCAGCCTTCCTAGCAGCTGGGATTATAGGCATGTGCCACCGCGCCCGGCTAGTTTTGTATTTTCAATTGAGACGGGATTTCTCCATGTTGGTCGGGCTTGTCTCCAACTCCCGACTTCAGGTGATGCGTCCACCTCGGCATCCCAAAGTGACGGGATGACAGGCATGAGCCACCGCGCCCGGCCTATTGTATTGTATTGTATTGTATTGTATTGTATTGTATTGTATTGTATTGTATTGTATCGTATCGTATTGTATTGTATCCTATCGTATCCTATCGCATCCTATCGTATCGTATCTTATTGTATTGTAATGGGTTGTATTGACTTATTTATTTTAGTTAGTTACTTTTGTGTTATTTTATTTATTTATCTGTTTGTTCGTTTTTGCCTCATCAAAGGTCAATCAGACCCGGTCGTCAAAGTGGCGATTTCCTAG
>64136212112/813/cs12-68
-TGTATGTATGTATGTATTTATTTATGTATTTATTTTTGAGACGGAGTTTCGCTCTTGTTGCTCAGACTGGAGTGCGATGGCGCAATCTCGGCTCACTGCAACCTCCGCTTCCCAGGTTCAAGCGATTCTCCTGCCTCAGCCTTCCTAGCAGCTGGGATTATAGGCATGTGCCACCGCGCCCGGCTAGTTTTGTATTTTCAATTGAGACGGGATTTCTCCATGTTGGTCGGGCTTGTCTCCAACTCCCGACTTCAGGTGATGCGTCCACCTCGGCATCCCAAAGTGACGGGATGACAGGCATGAGCCACCGCGCCCGGCGTATTGTATTGTATTGTATTGTATTGTATTGTATTGTATTGTATTGTATTGTATCGTATCGTATCGTATTGTATTGTATCCTATCGTATCCTATCGCATCCTATCGTATCGTATCTTATTGTATTGTAATGGGTTGTATTGACTTATTTTATTTAGTTAGTTACTTTTTTGTTATTTTATTTATTTATCTGTTTGTTCGTTTTTGCCTGATCAAAG-TCAATCAGACCCGGTCGTCAAAGTGGCGATTTCCTAG
>84046231215s21731/cs7257
-TGTATGTATGTATGTATTTATTTATGTATTTATTTTTGAGACGGAGTTTCGCTCTTGTTGCTCAGACTGGAGTGCGATGGCGCAATCTCGGCTCACTGCAACCTCCGCTTCCCAGGTTCAAGCGATTCTCCTGCCTCAGCCTTCCTAGCAGCTGGGATTATAGGCATGTGCCACCGCGCCCGGCTAGTTTTGTATTTTCAATTGAGACGGGATTTCTCCATGTTGGTCGGGCTTGTCTCCAACTCCCGACTTCAGGTGATGCGTCCACCTCGGCATCCCAAAGTGACGGGATGACAGGCATGAGCCACCGCGCCCGCCGTATTGTATTGTATTGTATTGTATTGTATTGTATTGTATTGTATTGTATTGTATTGTATCGTATCGTATTGTATTGTATCCTATCGTATCCTATCGCATCCTATCGTATCGTATCTTATTGTATTGTAATGGGTTGTATTGACTTATTTTATTTAGTTAGTTACTTTTGTGTTATTTTATTGATTTATCTGTTTGTTCGTTTTTGCCTGATCAAAGGTCAATCAGACCCAGTCGTCAAAGTGGCGATTTCCTAG
>84081230018s22412/cs74-812
-TGTATGTATGTATGTATTTATTTATGTATA---TTTTGAGACGGAGTTTCGCTCTTGTTGCTCAGACTGGAGTGCGATGGCGCAATCTCGGCTCACTGCAACCTCCGCTTCCCAGGTTCAAGCGATTCTCCTGCCTCAGCCTTCCTAGCAGCTGGGATTATAGGCATGTGCCACCGCGCCCGGCTAGTTTTGTATTTTCAATTGAGACGGGATTTCTCCATGTTGGTCGGGCTTGTCTCCAACTCCCGACTTCAGGTGATGCGTCCACCTCGGCATCCCAAAGTGACGGGATGACAGGCATGAGCCACCGCGCCCGGCGTATTGTATTGTATTGTATTGTATTGTATTGTATTGTATTGTATTGTATTGTATTGTATCGTATCGTATTGTATTGTATCCTATCGTATCCTATCGCATCCTATCGTATCGTATCTTATTGTATTGTAATGGGTTGTATTGACTTATTTTATTTAGTTAGTTACTTTTGTGTTTATTTATTTATTTATCTGTTTGTTCGTTTTTGCCTGATCAAAGGTCAATCAGACCCGGTCGTCAAAGTGGCGATTTCCTAG
>54329U271910/035/c27736
-TGTATGTATGTATGTATTTATTTATGTATTTATTTTTGAGACGGAGTTTCGCTCTTGTTGCTCAGACTGGAGTGCGATGGCGCAATCTCGGCTCACTGCAACCTCCGCTTCCCAGGTTCAAGCGATTCTCCTGCCTCAGCCTTCCTAGCAGCTGGGATTATAGGCATGTGCCACCGCACCCGGCTAGTTTTGTATTTTCAATTGAGACGGGATTTCTCCATGTTGGTCGGGCTTGTCTCC-ACTCCCGACTTCAGGTGATGCGTCCACCTCGGCATCCCAAAGTGACGGGATGACAGGCATGAGCCACCGCGCCCGGCGTATTGTATTGTATTGTATTGTATTGTATTGTATTGTATTGTATTGTATTGTATTGTATCGTATCGTATTGTATTGTATCCTATCGTATCCTATCGCATCCTATCGTATCGTATCTTATTGTATTGTAATGGGTTGTATTGACTTATTTTATTTAGTTAGTTACTTTTGTGTTATTTTATTTATTTATCTGTTTGTTCGTTTTTGCCTGATCAAAGGTCAATCAGACCCGGTCGTCAAAGTGGCGATTTCCTAG
>54329U229823/6201cs152114
-TGTATGTATGTATGTATTA-TTTATGTATTTATTTTTGAGACGGAGTTTCGCTCTTGTTGCTCAGACTGGAGTGCGATGGCGCAATCTCGGCTCACTGCAACCTCCGCTTCCCAGGTTCAAGCGATTCTCCTGCCTCAGCCTTCCTAGCAGCTGGGATTATAGGCATGTGCCACCGCGCCCGGCTAGTTTTGTATTTTCAATTGAGACGGGATTTCTCCATGTTGGTCGGGCTTGTCTCCAACTCCCGACTTCAGGTGATGCGTCCACCTCGGCATCCCAAAGTGACGGGATGACAGGCATGAGCCACCGCGCCCGGCGTATTGTATTGTATTGTATTGTATTGTATTGTATTGTATTGTATTGTATTGTATCGTATCGTATCGTATTGTATTGTATCCTATCGTATCCTATCGCATCCTATCGTATCGTATCTTATTGTATTGTAATGGGTTGTATTGACTTATTTTATTTAGTTAGTTACTTTTGTGTTATTTTATTTATTTATCTGTTTGTTCGTTTTTGCCTGATCAAAGGTCAATCAGACCCGGTCGTCAAAGTGGCGATTTCCTAG
>84081232256s41062/cs0828
-TGTATGTATGTATGTATTTATTTATGTATTTTATTTTGAGACGGAGTTTCGCTCTTGTTGCTCAGACTGGAGTGCGATGGCGCAATCTCGGCTCACTGCAACCTCCGCTTCCCAGGTTCAAGCGATTCTCCTGCCTCAGCCTTCCTAGCAGCTGGGATTATAGGCATGTGCCACCGCGCCCGGCTAGTTTTGTATTTTCAATTGAGACGGATTTTCTCCATGTTGGTCGGGCTTGTCTCCAACTCCCGACTTCAGGTGATGCGTCCACCTCGGCATCCCAAAGTGACGGGATGACAGGCATGAGCCACCGCGCCCGGCGTATTGTATTGTATTGTATTGTATTGTATTGTATTGTATTGTATTGTATTGTATTGTATCGTATCGTATTGTATTGTATCCTATCGTATCCTATCGCATCCTATCGTATCGTATCTTATTGTATTGTAATGGGTTGTATTGACTTATTTTATTTAGTTAGTTACTTTTGTGTTATTTTATTTATTTATCTGTTTGTTCGTTTTTGCCTGATCAAAGGTCAATCAGACC-CGTCGTCAAAGTGGCGATTTCCTAG
>64136210124/161/cs1518
-TGTATGTATGTATGTATTTATTTATGTATTTATTTTTGAGACGGAGTTTCGCTCTTGTTGCTCAGACTGGAGTGCGATGGCGCAATCTCGGCTCACTGCAACCTCCGCTTCCCAGGTTCAAGCGATTCTCCTGCCTCAGCCTTCCTAGCAGCTGGGATTATAGGCATGTGCCACCGCGCCCGGCTAGTTTTGTATTTTCAATTGAGACGGGATTTCTCCATGTTGGTCGGGCTTGTCTCCAACTCCCGACTTCAGGTGATGCGTCCACCTCGGCATCCCAAAGTGACGGGATGACAGGCATGAGCCACCGCGCCCGGCCTATAGTATTGTATTGTATTGTATTGTATTGTATTGTATTGTATTGTATTGTATTGTATCGTATCGTATTGTATTGTATCCTATCGTATCCTATCGCATCCTATCGTATCGTATCTTATTGTATTGTAATGGGTTGTATTGACTTATTTTATTTAGTTAGTTACTTTTGTGTTATTTTATTTATTTATCTGTTTGTTCGTTTTTGCCTGATCAAAGGTCAATCAGACCCGGTCGTCAAAGTGGCGATTTCCTAG
>64076211201/985/cs25-81
-TGTATGTATGTATGTATTTATTTATGTATTTATTTTTGAGACGGAGTTTCGCTCTTGTTGCTCAGACTGGAGTGCGATGGCGCAATCTCGGCTCACTGCAACCTCCGCTTCCCAGGTTCAAGCGATTCTCCTGCCTCAGCCTTCCTAGCAGCTGGGATTATAGGCATGTGCCACCGCGCCCGGCTAGTTTTGTATTTTCAATTGAGACGGGATTTCTCCATGTTGGTCGGGCTTGTCTCCAACTCCCGACTTCAGGTGATGCGTCCACCTCGGCATCCCAAAGTGACGGGAAGACAGGCATGAGCCACCGCGCCCGGCGTATTGTATTGTATTGTATTGTATTGTATTGTATTGTATTGTATTGTATTGTATCGTATCGTATCGTATTGTATTGTATCCTATCGTATCCTATCGCATCCTATCGTATCGTATCTTATTGTATTGTAATGGGTTGTATTGACTTATTTTATTTAGTTAGTTACTTTTGTGTTATTTTATTTATTTATCTGTTTGTTCGTTTTTGCCTGATCAAAGGTCAATCAGACCCGGTCGTCAAAGTGGCGATTTCCTAG
>84081231025s21694/cs9127
-TGTATGTATGTATGTATTTATTTATGTATTTATTTTTGAGACGGAGTTTCGCTCTTGTTGCTCAGACTGGAGTGCGATGGCGCAATCTCGGCTCACTGCAACCTCCGCTTCCCAGGTTCAAGCGATTCTCCTGCCTCAGCCTTCCTAGCAGCTGGGATTATAGGCATGTGCCACCGCGCCCGGCTAGTTTTGTATTTTCAATTGAGACGGGATTTCTCCATGTTGGTCGGGCTTGTCTCCAACTCCCGACTTCAGGTGATGCGTCCACCTCGGCATCCCAAAGTGACGGGATGACAGGCATGAGCCACCGCGCCCGGCGTATTGTATTGTATTGTATTGTATTGTATTGTATTGTATTGTATTGTATTGTATTGTATCGTATCGTATTGTATTGTATCCTATCGTATCCTATCGCATCCTATCGTATCGTATCTTATTGTATTGTAATGGGTTGTATTGACTTATTTTATTTAGTTAGTTACTT-TGTGTTATTTTATTTATTTATCTGGTTGTTCGTTTTTGCCTGATCAAAGGTCAATCAGACCCGGTCGTCAAAGTGGCGATTTCCTAG
>64043212143/751/cs858210
-TGTATGTATGTATGTATTTATTTATGTATTTATTTTTGAGACGGAGTTTCGCTCTTGTTGCTCAGACTGGAGTGCGATGGCGCAATCTCGGCTCACTGCAACCTCCGCTTCCAGGTTCACAGCGATTCTCCTGCCTCAGCCTTCCTAGCAGCTGGGATTATAGGCATGTGCCACCGCGCCCGGCTAGTTTTGTATTTTCAATTGAGACGG-GATTCTCCATGTTGGTCGGGCTTGTCTCCAACTCCCGACTTCAGGTGATGCGTCCACCTCGGCATCCCAAAGTGACGGGATGACAGGCATGAGCCACCGCGCCCGGCGTATTGTATTGTATTGTATTGTATTGTATTGTATTGTATTGTATTGTATTGTATTGTATCGTATCGTATTGTATTGTATCCTATCGTATCCTATCGCATCCTATCGTATCGTATCTTATTGTATTGTAATGGGTTGTATTGACTTATTTTATTTAGTTAGTTACTTTTGTGTTATTTTATTTATTTATCTGTTTGTTCGTTTTTGCCTGATCAAAGGTCAATCAGACCCGGTCGTCAAAGTGGCGATTTCCTAG
>64043200239/127/cs69-25
-TGTATGTATGTATGTATTTATTTATGTATTTATTTTTGAGACGGAGTTTCGCTCTTGTTGCTCAGACTGGAGTGCGATGGCGCAATCTCGGCTCACTGCAACCTCCGCTTCCCAGGTTCAAGCGATTCTCCTGCCTCAGCCTTCCTAGCAGCTGGGATTATAGGCATGTGCCACCGCGCCCGGCTAGTTTTGTATTTTCAATTGAGACGGGATTTCTCCATGTTGGTCGGGCTTGTCTCCAACTCCCGACTTCAGGTGATGCGTCCACCTCGGCATCCCAAAGTGACGGGATGACAGGCATGAGCCACCGCGCCCGGCGTATTGTATTGTATTGTATTGTATTGTATTGTATTGTATTGTATTGTATTGTATCGTATCGTATCGTATTGTATTGTATCCTATCGTATCCTATCGCATCCTATCGTATCGTATCTTATTGTATTGTAATGGGTTGTATTGACTTATTTTATTTAGTTAGTTACTTTTGTGTTATT-TATTTATTTATCTGTTTGTTCGTTTTTGCCTGATCAAAGGTCAATCAGACCCGGTCGTCAAAGTGGCGATTTCCTAG
>64043201124/900/cs069121
-TGTATGTATGTATGTATTTATTTATGTATTTATTTTTGAGACGGAGTTTCGCTCTTGTTGCTCAGACTGGAGTGCGATGGCGCAATCTCGGCTCACTGCAACCTCCGCTCC-CAGGTTCAAGCGATTCTCCTGCCTCAGCCTTCCTAGCAGCTGGGATTATAGGCATGTGCCACCGCGCCCGGCTAGTTTTGTATTTTCAATTGAGACGGGATTTCTCCATGTTGGTCGGGCTTGTCTCCAACTCCCGACTTCAGGTGATGCGTCCACCTCGGCATCCCAAAGTGACGGGATGACAGGCATGAGCCACCGCGCCCGGCGTATTGTATTGTATTGTATTGTATTGTATTGTATTGTATTGTATTGTATTGTATTGTATCGTATCGTATTGTATTGTATCCTATCGTATCCTATCGCATCCTATCGTATCGTATCTTATTGTATTGTAATGGGTTGTATTGACTTATTTTATTTAGTTAGTTACTTTTGTGTTATTTTATTTATTTATCTGTTTGTTCGTTTTTGCCTGATCAAAGGTCAATCAGACCCGGTCGTCAAAGTGGCGATTTCCTAG
>64043201135/190/cs521283
-TGTATGTATGTATGTATTCATTTATGTATTTATTTTTGAGACGGAGTTTCGCTCTTGTTGCTCAGACTGGAGTGCGATGGCGCAATCTC-GCTCACTGCAACCTCCGCTTCCCAGGTTCAAGCGATTCTCCTGCCTCAGCCTTCCTAGCAGCTGGGATTATAGGCATGTGCCACCGCGCCCGGCTAGTTTTGTATTTTCAATTGAGACGGGATTTCTCCATGTTGGTCGGGCTTGTCTCCAACTCCCGACTTCAGGTGATGCGTCCACCTCGGCATCCCAAAGTGACGGGATGACAGGCATGAGCCACCGCGCCCGGCGTATTGTATTGTATTGTATTGTATTGTATTGTATTGTATTGTATTGTATTGTATCGTATCGTATCGTATTGTATTGTATCCTATCGTATCCTATCGCATCCTATCGTATCGTATCTTATTGTATTGTAATGGGTTGTATTGACTTATTTTATTTAGTTAGTTACTTTTGTGTTATTTTATTTATTTATCTGTTTGTTCGTTTTTGCCTGATCAAAGGTCAATCAGACCCGGTCGTCAAAGTGGCGATTTCCTAG
>84046232018s38466cs48-71
-TGTATGTATGTATGTATTTATTTATGTATTTATTTTTGAGACGGAGTTTCGCTCTTGTTGCTCAGACTGGAGTGCGATGGCGCAATCTCGGCTCACTGCAACCTCCGCTTCCCAGGTTCAAGCGATTCTCCTGCCTCAGCCTTCCTAGCAGCTGGGATTATAGGCATGTGCCACCGCGCCCGGCTAGTTTTGTATTTTCAATTGAGACGGGATTTCTCCATGTTGGTCGGGCTTGTCTCCAACTCCCGACTTCAGGTGATGCGTCCACCTCGGCATCCCAAAGTGACGGGATGACAGGCATGAGCCACCGCGCCCGGCGTATTGTATTGTATTGTATTGTATTGTATTGTATTGTATTGTATTGTATTGTATTGTATCGTATCGTATTGTATTGTATCCTATCGTATCCTATCGCATCCTATCGTATCGTATCTTATTGTATTGTAATG-GTTGTATTGACTTATTTTATTTAGTTAGTTACTTTTGTGTTATTTTATTTATTTATCTGTTTGTTCGTTTTTGCCTGATCAAAGGTCAATCAGACCCGGTCGTCAAAGTGGCGATTTCCTAG
>64043202220/1424/c100-07
-TGTATGTATGTATGTATTTATTTATGTATTTATTTTTGAGACGGAGTTTCGCTCTTGTTGCTCAGACTGGAGTGCGATGGCGCAATCTCGGCTCACTGCAACCTCCGCTTCCCAGGTTCAAGCGATTCTCCTGCCTCAGCCTTCCTAGCAGCTGGGATTATAGGCATGTGCCACCGCGCCCGGCTAGTTTTGTATTTTCAATTGAGACGGGATTTCTCCATGTTGGTCGGGCTTGTCTCCAACTCCCGACTTCAGGTGATGCGTCCACCTCGGCATCCCAAAGTGACGGGATGACAGGCATGAGCCACCGCGCCCGGCGTATTGTATTGTATTGTATTGTATTGTATTGTATTGTATTGTATTGTATTGTATTGTATCGTATCGTATTGTATTGTATCCTATCGTATCCTATCGCATCCTATCGTATCGTATCTTATTGTATTGTAATGGGTTGTA-TGACTTATTTTATTTAGTTAGTTACTTTTGTGTTATTTTATTTATTTATCTGTTTGTTCGTTTTTGCCTGATCAAAGGTCAATCAGACCCGGTCGTCAAAGTGGCGATTTCCTAG
>84081230044s36663cs126188
-TGTATGTATGTATGTATTTATTTATGTATTTATTTTTGAGACGGAGTTTCGCTCTTGTTGCTCAGACTGGAGTGCGATGGCGCAATCTCGGCTCACTGCCACCTCCGCTTCCCAGGTTCAAGCGATTCTCCTGCCTCAGCCTTCCTAGCAGCTGGGATTATAGGCATGTGCCACCGCGCCCGGCTAGTTTTGTATTTTCAATTGAGACGGGATTTCTCCATGTTGGTCGGGCTTGTCTCCAACTCCCGACTTCAGGTGATGCGTCCACCTCGGCATCCCAAAGTGACGGGATGACAGGCATGAGCCACCGCGCCCGGCCTATTGTATTGTATTGTATTGTATTGTATTGTATTGTATTGTATTGTATTGTATTGTATCGTATCGTATTGTATTGTATCCTATCGTATCCTATCGCATCCTATCGTATCGTATCT-ATTGTATTGTAATGGGTTGTATTGACTTATTTTATTTAGTTAGTTACTTTTGTGTTATTTTATTTATTTATCTGCTTGTTCGTTTTTGCCTGATCAAAGGTCAATCAGACCCAGTCGTCAAAGTGGCGATTTCCTAG
>64043201157/1799/c70977
-TGTATGTATGTATGTATTTATTTATGTATTTATTTTTGAGACGGAGTTTCGCTCTTGTTGCTCAGACTGGAGTGCGATGGCGCAATCTCGGCTCACTGCAACCTCCGCTTCCCAGGTTCAAGCGATTCTCCTGCCTCAGCCTTCCTAGCAGCTGGGATTATAGGCATGTGCCACCGCGCCCGGCTAGTTTTGTATTTTCAATTGAGACGGGATTTCTCCATGTTGGTCGGGCTTGTCTCCAACTCCCGACTTCAGGTGATGCGTCCACCTCGGCATCCCAAAGTGACGGGATGACAGGCATGAGCCACCGCGCCCGGCCTATTGTATTGTATTGTATGGTATTGTATTGTATTGTATTGTATTGTATTGTATTGTATCGTATCGTATTGTATTGTATCCTATCGTATCCTATCGCATCCTATCGTATCGTATCTTATTGTATTGTAATGGGTTGTATTGACTTATTTTATTTAGTTAGTTACTTTTGTGTTATTTTATTTATTTATCTGCTTGTTCGTTTTTGCCTGATCAAAGGTCAATCAGACCCAGTCGTCAAAGTGGCGATTTCCTAG
>64136202007/1539/c138-45
-TGTATGTATGTATGTATTTATTTATGTATTTATTTTTGAGACGGAGTTTCGCTCTTGTTGCTCAGACTGGAGTGCGATGGCGCAATCTCGGCTCACTGCAACCTCCGCTTCCCAGGTTC-AGCGATTCTCCTGCCTCAGCCTTCCTAGCAGCTGGGATTATAGGCATGTGCCACCGCGCCCGGCTAGTTTTGTATTTTCAATTGAGACGGGATTTCTCCATGTTGGTCGGGCTTGTCTCCAACTCCCGACTTCAGGTGATGCGTCCACCTCGGCATCCCAAAGTGACGGGATGACAGGCATGAGCCACCGCGCCCGGCGTATTGTATTGTATTGTATTGTATTTTATTGTATTGTATTGTATTGTATTGTATTGTATCGTATCGTATTGTATTGTATCCTATCGTATCCTATCGCATCCTATCGTATCGTATCTTATTGTATTGTAATGGGTTGTATTGACTTATTTTATTTAGTTAGTTACTTTTGTGTTATTTTATTTATTTATCTGTTTGTTCGTTTTTGCCTGATCAAAGGTCAATCAGACCCGGTCGTCAAAGTGGCGATTTCCTAG
>64043210022/182/cs62-14
-TGTATGTATGTATGTATTTATTTATGTATTTATTTTTGAGACGGAGTTTCGCTCTTGTTGCTCAGACTGGAGTGCGATGGCGCAATCTCGGCTCACTGCAACCTCCGCTTCCCAGGTTCAAGCGATTCTCCTGCCTCAGCCTTCCTAGCAGCTGGGATTATAGGCATGTGCCACCGCGCCCGGCTAGTTTTGTATTTTCAATTGAGACGGGATTTCTCCATGTTGGTCGGGCTTGTCTCCAACTCCCGACTTCAGGTGATGCGTCCACCTCGGCATCCCAAAGTGACGGGATGACAGGCATGAGCCACCGCGCCCGGCGTATTGTATTGTATTGTATTGTATTGTATTGTATTGTATTGTATTGTATTGTATTGTATCGTATCGTATTGTATTGTATCCTATCGTATCCTATCGCATCCTATCGTATCGTATCTTATTGTATTGTAATGGGTTGTATTGACTTATTTTATTTAGTTAGTTACTTTTGTGTTATTTTTTTTATTTATCTGTTTGTTCGTT-TTGCCTGATCAAAGGTCAATCAGACCCGGTCGTCAAAGTGGCGATTTCCTAG
>64076212150/1744/c15623
-TGTATGTATGTATGTATTTATTTATGTATTTATTTTTGAGACGGAGTTTCGCTCTTGTTGCTCAGACTGGAGTGCGATGGCGCAATCTCGGCTCACTGCAACCTCCGCTTCCCAGGTTCAAGCGATTCTCCTGCCTCAGCCTTCCTAGCAGCTGGGATTATAGGCATGTGCCACCGCGCCCGGCTAGTTTTGTATTTTCAATTGAGACGGGATTTCTCCATGTTGGTCGGGCTTGTCTCCAACTCCCGACTTCAGGTGATGCGTCCACCTCGGCATCCCAAAGTGACGGGATGACAGGCATGAGCCACCGCGCCCGGCGTATTGTATTGTATTGTATTGTATTGTATTGTATTGTATTGTATTGTATTGTATTGTATCGTATCGTATTGTATTGTATCCTATCGTATCCTATCGCATCCTATCGTATCGTATCTTATTGTATTGTAATGGGTTGTATTGACTTATTTTATTTAGTTAGTTACTTTTGTGTTATTTTATTTATTTATCTGT-TGTTCGTTTTTGCCTGATCAAAGGTCAATCAGACCCGGTCGTCAAAGTGGCGATTTCCTAG
>84046233219s32530/cs9227
-TGTATGTATGTATGTATTTATTTATGTATTTATTTTTGAGACGGAGTTTCGCTCTTGTTGCTCAGACTGGAGTGCGATGGCGCAATCTCGGCTCACTGCAACCTCCGCTTCCCAGGTTCAAGCGATTCTCCTGCCTCAGCCTTCCTAGCAGCTGGGATTATAGGCATGTGCCACCGCGCCCGGCTAGTTTTGTATTTTCAATTGAGACGGGATTTCTCCATGTTGGTCGGGCTTGTCTCCAACTCCCGACTTCAGGTGATGCGTCCACCTCGGCATCCCAAAGTGACGGGATGACAGGCATGAGCCACCGCGCCCGGCGTATTGTATTGTATTGTATTGTATTGTATTGTATTGTATTGTATTGTATTGTATTGTATCGTATCGTATTGTATTGTATCCTATCGTATCCTATCGCAT-CTATCGTATCGTATCTTATTGTATTGTAATGGGTTGTATTGACTTATTTTATTTAGTTAGTTACTTTTGTGTTATTTTATTTATTTATCTGTTTGTTCGTTTTTGCCTGATCAAAGGTCAATCAGACCCGGTCGTCAAAGTGGCGATTTCCTAG
>84046232120s12109/cs3619
-TGTATGTATGTATGTATTTATTTATGTATTTATTTTTGAGACGGAGTTTCGCTCTTGTTGCTCAGACTGGAGTGCGATGGCGCAATCTCGGCTCACTGCAACCTCCGCTTCCCAGGTTCAAGCGATTCTCCTGCCTCAGCCTTCCTAGCAGCTGGGATTATAGGCATGTGCCACCGCGCCCGGCTAGTTTGTATTTTCAATTTGAGACGGGATTTCTCCATGTTGGTCGGGCTTGTCTCCAACTCCCGACTTCAGGTGATGCGTCCACCTCGGCATCCCAAAGTGACGGGATGACAGGCATGAGCCACCGCGCCCGGCGTATTGTATTGTATTGTATTGTATTGTATTGTATTGTATTGTATTGTATTGTATTGTATCGTATCTTATTGTATTGTATCCTATCGTATCCTATCGCATCCTATCGTATCGTATCTTATTGTATTGTAATGGGTTGTATTGACTTATTTTATTTAGTTAGTTACTTTTGTGTTATTTTATTTATTTATCTGTTTGTTCGTTTTTGCCTGATCAAAGGTCAATCAGACCCGGTCGTCAAAGTGGCGATTTCCTAG
>84081231002s32912/cs40-478
-TGTATGTATGTATGTATTTATTTATGTATTTATTTTTGAGACGGAGTTTCGCTCTTGTTGCTCAGACTGGAGTGCGATGGCGCAATCTCGGCTCACTGCAACCTCCGCTTCCCAGGTTCAAGCGATTCTCCTGCCTCAGCCTTCCTAGCAGCTGGGATTATAGGCATGTGCCACCGCGCCCGGCTAGTTTTGTATTTTCAATTGAGACGGGATTTCTCCATGTTGGTCGGGCTTGTCTCCAACTCCCGACTTCAGGTGATGCGTCCACCTCGGCATCCCAAAGTGACGGGATGACAGGCATGAGCCACCGCGCCCGGCGTATTGTATTGTATTGTATTGTATTGTATTGTATTGTATTGTATTGTATTGTATTGTATCGTATCGTATTGTATTGTATCCTATCGTATCCTATCGCATCCTATCGTATCGTATCTTATTGTATTGTAATG-GTTGTATTGATTTATTTTATTTAGTTAGTTACTTTGTGTTATTTTTATTTATTTATCTGTTTGTTCGTTTTTGCCTGATCAAAGGTCAATCAGACCCGGTCGTCAAAGTGGCGATTTCCTAG
>64076210045/1135/c76086
-TGTATGTATGTATGTATTTATTTATGTATTTATTTTTGAGACGGAGTTTCGCTCTTGTTGCTCAGACTGGAGTGCGATGGCGCAATCTCGGCTCACTGCAACCTCCGCTTCCCAGGTTCAAGCGATTCTCCTGCCTCAGCCTTCCTAGCAGCTGGGATTATAGGCATGTGCCACCGCGCCCGGCTAGTTTTGTATTTTCAATTGAGACGGGATTTCTCCATGTTGGTCGGGCTTGTCTCCAACTCCCGACTTCAGGTGATGCGTCCACCTCGGCATCCCAAAGTGACGGGATGACAGGCATGAGCCACCGCGCCCGGCCTATTGTATTGTATTGTATTGTATTGTATTGTATTGTATTGTA-----TTGTATTGTATCGTATCGTATTGTATTGTATCCTATCGTATCCTATCGCATCCTATCGTATCGTATCTTATTGTATTGTAATGGGTTGTATTGACTTATTTTATTTAGTTAGTTACTTTTGTGTTATTTTATTTATTTATCTGTTTGTTCGTTTTTGCCTGATCAAAGGTCAATCAGACCCGGTCGTCAAAGTGGCGATTTCCTAG
>84046230009s31798/cs1475
-TGTATGTATGTATGTATTTATTTATGTATTTATTTTTGAGACGGAGTTTCGCTCTTGTTGCTCAGACTGGAGTGCGATGGCGCAATCTCGGCTCACTGCAACCTCCGCTTCCCAGGTTCAAGCGATTCTCCTGCCTCAGCCTTCCTAGCAGCTGGGATTATAGGCATGTGCCACCGCGCCCGGCTAGTTTTGTATTTTCAATTGAGACGGGATTTCTCCATGTTGGTCGGGCTTGTCTCCAACTCCCGACTTCAGGTGATGCGTCCACCTCGGCATCCCAAAGTGACGGGATGACAGGCATGAGCCACCGCGCCCGGCGTATTGTATTGTATTGTATTGTATTGTATTGTATTGTATTGTATTGTATTGTATTGTATCGTATCGTATTGTATTGTATCCTATCGTATC-TATCGCATCCTATCGTATCGTATCTTATTGTATTGTAATGGGTTGTATTGACTTATTTTATTTAGTTAGTTACTTTTGTGTTATTTTATTTATTTATCTGTTTGTTCGTTTTTGCCTGATCAAAGGTCAATCAGACCCGGTCGTCAAAGTGGCGATTTCCTAG
>84046232018s31592cs169121
-TGTATGTATGTATGTATTTATTTATGTATTTATTTTTGAGACGGAGTTTCGCTCTTGTTGCTCAGACTGGAGTGCGATGGCGCAATCTCGGCTCACTGCAACCTCCGCTTCCCAGGTTCAAGCGATTCTCCTGCCTCAGCCTTCCTAGCAGCTGGGATTATAGGCATGTGCCACCGCGCCCGGCTAGTTTTGTATTTTCAATTGAGACGGGATTTCTCCATGTTGGTCGGGCTTGTCTCCAACTCCCGACTTCAGGTGATGCGTCCACCTCGGCATCCCAAAGTGACGGGATGACAGGCATGAGCCACCGCGCCCGGCGTATTGTATTGTATTGTATTGTATTGTATTGTATTGTA-TGTATTGTATTGTATTGTATCGTATCGTATTGTATTGTATCCTATCGTATCCTATCGCATCCTATCGTATCGTATCTTATTGTATTGTAATGGGTTGTATTGACTTATTTTATTTAGTTAGTTACTTTTGTGTTATTTTATTTATTTATCTGTTTGTTCGTTTTTGCCTGATCAAAGGTCAATCAGACCCGGTCGTCAAAGTGGCGATTTCCTAG
>54329U278831/458/c89293
-TGTATGTATGTATGTATTTATTTATGTATTTATTTTTGAGACGGAGTTTCGCTCTTGTTGCTCAGACTGGAGTGCGATGGCGCAATCTCGGCTCACTGCAACCTCCGCTTCCCAGGTTCAAGCGATTCCCTGGCCTCAGCCTTCCTAGCAGCTGGGATTATAGGCATGTGCCACCGCGCCCGGCTAGTTTTGTATTTTCAATTGAGACGGGATTTCTCCATGTTGGTCGGGCATGTCTCCAACTCCCGACTTCAGGTGATGCGTCCACCTCGGCATCCCAAAGTGACGGGATGACAGGCATGAGCCACCGCGCCCGGCCTATTGTATTGTAT-GTATTGTATTGTATTGTATTGTATTGTATTGTATTGTATTGTATCGTATCCTATTGTATTGTATCCTATCGTATCCTATCGCATCCTATCGTATCGTATCTTATTGTATTGTAATGGGTTGTATTGACTTATTTTATTTAGTTAGTTACTTTTGTGTTATTTTATTTATTTATCTGTTTGTTCGTTTTTGCCTGATCAAAGGTCAATCAGACCCAGTCGTCAAAGTGGCGATTTCCTAG
>84046230256s47462cs78-41
-TGTATGTATGTATGTATTTATTTATGTATTTATTTTTGAGACGGAGTTTCGCTCTTGTTGCTCAGACTGGAGTGCGATGGCGCAATCTCGGCTCACTGCAACCTCCGCTTCCCAGGTTCAAGCGATTCTCCTGCCTCAGCCTTCCTAGCAGCTGGGATTATAGGCATGTGCCACCGCGCCCGGCTAGTTTTGTATTTTCAATTGAGACGGGATTTCTCCATGTTGGTCGGGCTTGTCTCCAACTCCCGACTTCAGGTGATGCGTCCACCTCGGCATCCCAAAGTGACGGGATGACAGGCATGAGCCACCGCGCCCGGCGTATTGTATTGTATTGTATTGTATTGTATTGTATTGTATTGTATTGTATTGTATTGTATCGTATCGTATTGTATTGTATCCTATCGTATCCTATCGCATCCTATCGTATCGTATCTTATTGTATTGTAATGGGTTGTATTGACTTATTTTATTTAGTTAGTTACTTTTGTGTTATTTTATTTAT-TATATTTTTGTTCGTT-TTGCCTGATCAAAGGTCAATCAGACCCGGTCGTCAAAGTGGCGATTTCCTAG
>64043202021/1236/c183-90
-TGTATGTATGTATGTATTTATTTATGTATTTATTTTTGAGACGGAGTTTCGCTCTTGTTGCTCAGACTGGAGTGCGATGGCGCAATCTCGGCTCACTGCAACCTCCGCTTCCCAGGTTCAAGCGATTCTCCTGCCTCAGCCTTCCTAGCAGCTGGGATTATAGGCATGTGCCACCGCGCCCGGCTAGTTTTGTATTTTCAATTGAGACGGGATTTCTCCATGTTGGTCGGGCTTGTCTCCAACTCCCGACTTCAGGTGATGCGTCCACCTCGGCATCCCAAAGTGACGGGATGACAGGCATGAGCCACCGCGCCCGGCGTATTGTATTGTATTGTATTGTATTGTATTGTATTGTATTGTATTGTATTGTATTGTATCGTATCGTATTGTATTGTATCCTATCGTATCCTATCGCATCCTATCGTATCGTATCTTATTGTATTGTAATGGGTTGTATTGACTTATTTTATTTAGTTAGTTACTTTTGTGTTATTTTATTTATTTATCTGTTTGTTCGTTTTTGCCTGATCAAA-GTCAATCAGACCCGGTCGTCAAAGTGGCGATTTCCTAG
>64043201004/1502/c129-26
-TGTATGTATGTATGTATTTATTTATGTATTTAT-TTTGAGACGGAGTTTCGCTCTTGTTGCTCAGACTGGAGTGCGATGGCGCAATCTCGGCTCACTGCAACCTCCGCTTCCCAGGTTCAAGCGATTCTCCTGCCTCAGCCTTCCTAGCAGCTGGGATTATAGGCATGTGCCACCGCGCCCGGCTAGTTTTGTATTTTCAATTGAGACGGGATTTCTCCATGTTGGTCGGGCTTGTCTCCAACTCCCGACTTCAGGTGATGCGTCCACCTCGGCATCCCAAAGTGACGGGATGACAGGCATGAGCCACCGCGCCCGGCGTATTGTATTGTATTGTATTGTATTGTATTGTATTGTATTGTATTGTATTGTATTGTATCGTATCGTATTGTATTGTATCCTATCGTATCCTATCGCATCCTATCGTATCGTATCTTATTGTATTGTAATGGGTTGTATTGACTTATTTTATTTAGTTAGTTACTTTTGTGTTATTTTATTTATTTATCTGTTTGTTCGTTTTTGCCTGATCAAAGGTCAATCAGACCCGGTCGTCAAAGTGGCGATTTCCTAG
>64043202007/1360/c185-93
-TGTATGTATGTATGTATTTATTTATGTATTTATTTTTGAGACGGAGTTTCGCTCTTGTTGCTCAGACTGGAGTGCGATGGCGCAATCTCGGCTCACTGCAACCTCCGCTTCCCAGGTTCAAGCGATTCTCCTGCCTCAGCCTTCCTAGCAGCTGGGATTATAGGCATGTGCCACCGCGCCCGGCTAGTTTTGTATTTTCAATTGAGACGGGATTTCTCCATGTTGGTCGGGCTTGTCTCCAACTCCCGACTTCAGGTGATGCGTCCACCTCGGCATCCCAAAGTGACGGGATGACAGGCATGAGCCACCGCGCCCGGCCTATTGTATTGTATTGTATTGTATTGTATTGTATTGTATTGTATTGTATTGTATTGTATCGTATCGTATTGTATTGTATCCTATCGTATCCTATCGCATTCTATCGTATCGTATCTTATTGTATTGTAATG-GGTGTATTGACTTATTTTATTTAGTTAGTTACTTTTGTGTTATTTTATTTATTTATCTGTTTGTTCGTTTTTGCCTGATCAAAGGTCAATCAGACCCGGTCGTCAAAGTGGCGATTTCCTAG
>84046230256s42210/cs8522
-TGTATGTATGTATGTATTTATTTATGTATTTATTTTTGAGACGGAGTTTCGCTCTTGTTGCTCAGACTGGAGTGCGATGGCGCAATCTCGGCTCACTGCAACCTCCGCTTCCCAGGTTCAAGCGATTCTCCTGCCTCAGCCTTCCTAGCAGCTGGGATTATAGGCATGTGCCACCGCGCCCGGCTAGTTTTGTATTTTCAATTGAGACGGGATTTCTCCATGTTGGTCGGGCTTGTCTCCAACTCCCGACTTCAGGTGATGCGTCCACCTCGGCATCCCAAAGTGACGGGATGACAGGCATGAGCCACCGCGCCCGGCGTATTGTAGTGTATTGTATTGTATTGTATTGTATTGTATTGTATTGTATTGTATTGTATCGTATCGTATTGTATTGTATCCTATCGTATCCTATCGCATCCTATCGTATC-TATCTTATTGTATTGTAATGGGTTGTATTGACTTATTTTATTTAGTTAGTTACTTTTGTGTTATTTTATTTATTTATCTGTTTGTTCGTTTTTGCCTGATCAAAGGTCAATCAGACCCGGTCGTCAAAGTGGCGATTTCCTAG
>64043201124/1936/c149-57
-TGTATGTATGTATGTATTTATTTATGTATTTATTTTTGAGACGGAGTTTCGCTCTTGTTGCTCAGACTGGAGTGCGATGGCGCAATCTCGGCTCACTGCAACCTCCGCTTCCCAGGTTCAAGCGATTCTCCTGCCTCAGCCTTCCTAGCAGCTGGGATTATAGGCATGTGCCACCGCGCCCGGCTAGTTTTGTATTTTCAATTGAGACGGGATTTCTCCATGT-GGTCGGGCTTGTCTCCAACTCCCGACTTCAGGTGATGCGTCCACCTCGGCATCCCAAAGTGACGGGATGACAGGCATGAGCCACCGCGCCCGGCGTATTGTATTGTATTGTATTGTATTGTATTGTATTGTATTGTATTGTATTGTATTGTATCGTATCGTATTGTATTGTATCCTATCGTATCCTATCGCATCCTATCGTATCGTATCTTATTGTATTGTAATGGGTTGTATTGACTTATTTTATTTAGTTAGTTACTTTTGTGTTATTTTATTTATTTATCTGTTTGTTCGTTTTTGCCTGATCAAAGGTCAATCAGACCCGGTCGTCAAAGTGGCGATTTCCTAG
>64043201124/676/cs21-75
-TGTATGTATGTATGTATTTATTTATGTATTTATTTTTGAGACGGAGTTTCGCTCTTGTTGCTCAGACTGGAGTGCGATGGCGCAATCTCGGCTCACTGCAACCTCCGCTTCCCAGGTTCAAGCGATTCTCCTGCCTCAGCCTTCCTAGCAGCTGGGATTATAGGCATGTGCCACCGCGCCCGGCTAGTTTTGTATTTTCAATTGAGACGGGATTTCTCCATGTTGGTCGGGCTTGTCTCCAACTCCCGACTTCAGGTGATGCGTCCACCTCGGCATCCCAAAGTGACGGGATGACAGGCATGAGCCACCGCGCCCGGCGTATTGTATTGTATTGTATTGTATTGTATTGTATTGTATTGTATTGTATTGTATTGTATCGTATCGTATTGTATTGT-TCCTATCGTATCCTATCGCATCCTATCGTATCGTATCTTATTGTATTGTAATGGGTTGTATTGACTTATTTTATTTAGTTAGTTACTTTTGTGTTATTTTATTTATTTATCTGTTTGTTCGTTTTTGCCTGATCAAAGGTCAATCAGACCCGGTCGTCAAAGTGGCGATTTCCTAG
>64043200239/1863/c84587
-TGTATGTATGTATGTATTTATTTATGTATTTATTTTTGAGACGGAGTTTCACTCTTGTTGCTCAGACTGGAGTGCGATGGCGCAATCTCGGCTCACTGCAACCTCCGCTTCCCAGGTTCAAGCGATTCTCCTGCCTCAGCCTTCCTAGCAGCTGGGATTATAGGCATGTGCCACCGCGCCCGGCTAGTTTTGTATTTTCAATTGAGACGGGATTTCTCCATGTTGGTCGGGCTTGTCTCCAACTCCCGACTTCAGGTGATGCGTCCACCTCGGCATCCCAAAGTGACGGGATGACAGGCATGAGCCACCGCGCCCGGCCTATTGTATTGTATTGTATTGTATTGTATTGTATTGTATTGTATTGTATTGTATTGTATCGTATCGTATTGTATTGTATCCTATCGTATCCTATCGCATCCTATCGTATCGTATCT-ATTGTATTGTAATGGGTTGTATTGACTTATTTTATTTAGTTAGTTACTTTTGTGTTATTTTATTTATTTATCTGTTTGTTCGTTTTTGCCTGATCAAAGGTCAATCAGAGCCAGTCGTCAAAGTGGCGATTTCCTAG
>84081232011s22247/cs36-338
-TGTATGTATGTATGTATTTATTTATGTATTTATTTTTGAGACGGAGTTTCGCTCTTGTTGCTCAGACTGGAGTGCGATGGCGCAATCTCGGCTCACTGCAACCTCCGCTTCCCAGGTTCAAGCGATTCTCCTGCCTCAGCCTTCCTAGCAGCTTGGATTATAGGCATGTGCCACCGCGCCCGGCTAGTTTTGTATTTTCAATTGAGACGG-GATTCTCCATGTTGGTCGGGCTTGTCTCCAACTCCCGACTTCAGGTGATGCGTCCACCTCGGCATCCCAAAGTGACGGGATGACAGGCATGAGCCACCGCGCCCGGCGTATTGTATTGTATTGTATTGTATTGTATTGTATTGTATTGTATTGTATTGTATTGTATCGTATCGTATTGTATTGTATCCTATCGTATCCTATCGCAT-CTATCGTATCGTATCTTATTGTATTGTAATGGGTTGTATTGACTTATTTTATTTAGTTAGTTACTTTTGTGTTATTTTATTTATTTATCTGTTTGTTCGTTTTTGCCTGATCAAAGGTCAATCAGACCCGGTCGTCAAAGTGGCGATTTCCTAG
>64043202130/1267/c167-74
-TGTATGTATGTATGTATTTATTTATGTATTTATTTTTGAGACGGAGTTTCGCTCTTGTTGCTCAGACTGGAGTGCGATGGCGCAATCTCGGCTCACTGCAACCTCCGCTTCCCAGGTTCAAGCGATTCTCCTGCCTCAGCCTTCCTAGCAGCTGGGATTATAGGCATGTGCCACCGCGCCCGGCTAGTTTTGTATTTTCAATTGAGACGGGATTTCTCCATGTTGGTCGGGCTTGTCTCCAACTCCCGACTTCAGGTGATGCGTCCACCTCGGCATCCCAAAGTGACGGGATGACAGGCATGAGCCACCGCGCCCGGCGTATTGTATTGTATTGTATTGTATTGTATTGTAT-GTATTGTATTGTATTGTATTATATCGTATCGTATTGTATTGTATCCTATCGTATCCTATCGCATCCTATCGTATCGTATCTTATTGTATTGTAATGGGTTGTATTGACTTATTTTATTTAGTTAGTTACTTTTGTGTTATTTTATTTATTTATCTGTTTGTTCGTTTTTGCCTGATCAAAGGTCAATCAGACCCGGTCGTCAAAGTGGCGATTTCCTAG
>84081231051s31022/cs98-052
-TGTATGTATGTATGTATTTATTTATGTATTTATTTTTGAGACGGAGTTTCGCTCTTGTTGCTCAGACTGGAGTGCGATG-CGCAATCTCGGCTCACTGCAACCTCCGCTTCCCAGGTTCAAGCGATTCTCCTGCCTCAGCCTTCCTAGCAGCTGGGATTATAGGCATGTGCCACCGCGCCCGGCTAGTTTTGTATTTTCAATTGAGACGGGATTTCTCCATGTTGGTCGGGCTTGTCTCCAACTCCCGACTTCAGGTGATGCGTCCACCTCGGCATCCCAAAGTGACGGGATGACAGGCATGAGC-ACCGCGCCCGGCGTATTGTATTGTATTGTATTGTATTGTATTGTATTGTATTGTATTGTATTGTATTGTATCGTATCGTATTGTATTGTATCCTATCGTATCCTATCGCATCCTATCGTATCGTATCTTATTGTATTGTAATGGGTTGTATTGACTTATTTTATTTAGTTAGTTACTTTTGTGTTATTTTATTTATTTATCTGTTTGTTCGTTTTTGCCTGATCAAAGGTCAATCAGACCCGGTCGTCAAAGTGGCGATTTCCTAG
>64076211205/292/cs435187
-TGTATGTATGTATGTATTTATTTATGTATTTATTTTTGAGACGGAGTTTCGCTCTTGTTGCTCAGACTGGAGTGCGATGGCGCAATCTCGGCTCACTGCAACCTCCGCTTCCCAGGTTCAAGCGATTCTCCTGCCTCAGCCTTCCTAGCAGCTGGGATTATAGGCATGTGCCACCGCGCCCGGCTAGTTTTGTATTTTCAATTGAGACGG-GATTCTCCATGTTGGTCGGGCTTGTCTCCAACTCCCGACTTCAGGTGATGCGTCCACCTCGGCATCCCAAAGTGACGGGATGACAGGCATGAGCCACCGCGCCCGGCGTATTGTATTGTATTGTATTGTATTGTATTGTATTGTATTGTATTGTATTGTATTGTATCGTATCGTATTGTATTGTATCCTATCGTATCCTATCGCATCCTATCGTATCGTATCTTATTGTATTGTAATGGGTTGTATTGACTTATTTTATTTAGTTAGTTACTTTTGTGTTATTTTATTTATTTATCTGTTTGTTCGTTTTTGCCTGATCAAAGGTCAATCAGACCCGGTCGTCAAAGTGGCGATTTCCTAG
>84005222042s12239/cs4617
-TGTATGTATGTATGTATTTATTTATGTATTTATTTTTGAGACGGAGTTTCGCTCTTGTTGCTCAGACTGGAGTGCGATGGCGCAATCTCGGCTCACTGCAACCTCCGCTTCCCAGGTTCAAGCGATTCTCCTGCCTCAGCCTTCCTAGCAGCTGGGATTATAGGCATGTGCCACCGCGCCCGGCTAGTTTTGTATTTTCAATTGAGACGGGATTTCTCCATGTTGGTCGGGCTTGTCTCCAACTCCCGACTTCAGGTGATGCGTCCACCTCGGCATCCCAAAGTGACGGGATGACAGGCATGAGCCACCGCGCCCGGCCTATTGTATTGTATTGTATTGTA-TGTATTGTATTGTATTGTATTGTATTGTATTGTATCGTATCGTATTGTATTGTATCCTATCGTATCCTATCGCATCCTATCGTATCGTATCTTATTGTATTGTAATGGGTTGTATTGACTTATTTTATTTAGTTAGTTACTTTTGTGTTATTTTATTTATTTATCTGTTTGTTCGTTTTTGCCTGATCAAAGGTCAATCAGACCCAGTCGTCAAAGTGGCGATTTCCTAG
>84046232018s38921cs42-08
-TGTATGTATGTATGTATTTATTTATGTATTTATTTTTGAGACGGAGTTTCGCTCTTGTTGCTCAGACTGGAGTGCGATGGCGCAATCTCGGCTCACTGCAACCTCCGCTTCCCAGGTTCAAGCGATTCTCCTGCCTCAGCCT-CCTAGCAGCTGGGATTATAGGCATGTGCCACCGCGCCCGGCTAGTTTTGTATTTTCAATTGAGACGGGATTTCTCCATGTTGGTCGGGCTTGTCTCCAACTCCCGACTTCAGGTGATGCGTCCACCTCGGCATCCCAAAGTGACGGGATGACAGGCATGAGCCACCGCGCCCGGCCTATTGTATTGTATTGTATTGTATTGTATTGTATCGTATTGTATTGTATTGTATTGTATCGTATCGTATTGTATTGTATCCTATCGTATCCTATCGCATCCTATCGTATCGTATCTTATTGTATTGTAATGGGTTGTATTGACTTATTTTATTTAGTTAGTTACTTTTGTGTTATTTTATTGATTTATCTGTTTGTTCGTTTTTGCCTGATCAAAGGTCAATCAGACCCGGTCGTCAAAGTGGCGATTTCCTAG
>64043202007/337/cs661123
-TGTATGTATGTATGTATTTATTTATGTATTTATTTTTGAGACGGAGTTTCGCTCTTGTTGCTCAGACTGGAGTGCGATGGCGCAATCTCGGCTCACTGCA-CCTCCGCTTCCCAGGTTCAAGCGATTCTCCTGCCTCAGCCTTCCTAGCAGCTGGGATTATAGGCATGTGCCACCGCGCCCGGCTAGTTTTGTATTTTCAATTGAGACGGGATTTCTCCATGTTGGTCGGGCTTGTCTCCAACTCCCGACTTCAGGTGATGCGTCCACCTCGGCATCCCAAAGTGACGGGATGACAGGCATGAGCCACCGCGCCCGGCGTATTGTATTGTATTGTATTGTATTGTATTGTATTGTATTGTATTGTATTGTATCGTATCGTATCGTATTGTATTGTATCCTATCGTATCCTATCGCATCCTATCGTATCGTATCTTATTGTATTGTAATGGGTTGTATTGACTTATTTTATTTAGTTAGTTACTTTTGTGTTATTTTATTTATTTATCTGTTTGTTCGTTTTTGCCTGATCAAAGGTCAATCAGACCCGGTCGTCAAAGTGGCGATTTCCTAG
>84046232236s26718cs159111
-TGTATGTATGTATGTATTTATTTATGTATTTATTTTTGAGACGGAGTTTCGCTCTTGTTGCTCAGACTGGAGTGCGATGGCGCAATCTCGGCTCACTGCAACCTCCGCTTCCCAGGTTCAAGCGATTCTCCTGCCTCAGCCTTCCTAGCAGCTGGGATTATAGGCATGTGCCACCGCGCCCGGCTAGTTTTGTATTTTCAATTGAGACGGGATTTCTCCATGTTGGTCGGGCTTGTCTCCAACTCCCGACTTCAGGTGATGCGTCCACCTCGGCATCCCAAAGTGACGGGATGACAGGCATGAGCCACCGCGCCCGGCGTATTGTATTGTATTGTATTGTATTGTATTGTATTGTATTGTATTGTATTGTATTGTATCGTATCGTATTGTATTGTATCCTATCGTATCCTATCGCATCCTATCGTATCGTATCTTATTGTATTGTAATGGGTTGTATTGACTTATTTTATTTAGTTAGTTACTTTTGTGTTATTTTATTTATTTATCTGTTTGTTCGTTTTTGCCTGATCAAA-GTCAATCAGACCCGGTCGTCAAAGTGGCGATTTCCTAG
>84005222042s11338/cs48-552
-TGTATGTATGTATGTATTTATTTATGTATTTATTTTTGAGACGGAGTTTCGCTCTTGTTGCTCAGACTGGAGTGCGATGGCGCAATCTCGGCTCACTGCAACCTCCGCTTCCCAGGTTCAAGCGATTCTCCTGCCTCAGCCTTCCTAGCAGCTGGGATTATAGGCATGTGCCACCGCGCCCGGCTAGTTTTGTATTTTCAATTGAGACGGGATTTCTCCATGTTGGTCGGGCTTGTCTCCAACTCCCGACTTCAGGTGATGCGTCCACCTCGGCATCCCAAAGTGACGGGATGACAGGCATGAGCCACCGCGCCCGGCGTATTGTATTGTATTGTATTGTATTGTATTGTATTGTATTGTATTGTATTGTATCGTATCGTATCGTATTGTATTGTATCCTATCGTATCCTATCGCATCCTATCGTATCGTATCTTATTGTATTGTAATGGGTTGTATTGACTTATTTTATTTAGTTAGTTACTTTTGTGTTATT-TATTTATTTATCTGTTTGTTCGTTTTTGCCTGATCAAAGGTCAATCAGACCCGGTCGTCAAAGTGGCGATTTCCTAG
>64043201135/63/cc115-93
-TGTATGTATGTATGTATTTATTTATGTATTTATTTTTGAGACGGAGTTTCGCTCT-GTTGCTCAGACTGGAGTGCGATGGCGCAATCTCGGCTCACTGCAACCTCCGCTTCCCAGGTTCAAGCGATTCTCCTGCCTCAGCCTTCCTAGCAGCTGGGATTATAGGCATGTGCCACCGCGCCCGGCTAGTTTTGTATTTTCAATTGAGACGGGATTTCTCCATGTTGGTCGGGCTTGTCTCCAACTCCCGACTTCAGGTGATGCGTCCACCTCGGCATCCCAAAGTGACGGGATGACAGGCATGAGCCACCGCGCCCGGCGTATTGTATTGTATTGTATTGTATTGTATTGTATTGTATTGTATTGTATTGTATTGTATCGTATCGTATTGTATTGTATCCTATCGTATCCTATCGCA-CCTATCGTATCGTATCTTATTGTATTGTAATGGGTTGTATTGACTTATTTTATTTAGTTAGTTACTTTTGTGTTATTTTATTTATTTATCTGTTTGTTCGTTTTTGCCTGATCAAAGGTCAATCAGACCCGGTCGTCAAAGTGGCGATTTCCTAG
>84011220151s13083cs3395
-TGTATGTATGTATGTATTTATTTATGTATTTATTTTTGAGACGGAGTTTCGCTCTTGTTGCTCAGACTGGAGTGCGATGGCGCAATCTCGGCTCACTGCAACCTCCGCTTCCCAGGTTCAAGCGATTCTCCTGCCTCAGCCTTCCTAGCAGCTGGGATTATAGGCATGTGCCACCGCGCCCGGCTAGTTTTGTATTTTCAATTGAGACGGGATTTCTCCATGTTGGTCGGGCTTGTCTCCAACTCCCGACTTCAGGTGATGCGTCCACCTCGGCATCCCAAAGTGACGGGATGACAGGCATGAGCCACCGCGCCCGGCCTATTGTATTGTATTGTATTGTATTGTATTGTATTGTTATTGTATGTATTGTATTGTATCGTATCGTATTGTATTGTATCCTATCGTATCCTATCGCATCCTATCGTATCGTATCTTATTGTATTGTAATGGGTTGTATTGACTTATTTTATTTAGTTAGTTACTTTTGTGTTATTTTATTTATTTATCTGTTTGTTCGTTTTTGCCTGATCAAAGGTCAATCAGACCCAGTCGTCAAAGTGGCGATTTCCTAG
>84005222042s11255/cs2886
-TGTATGTATGTATGTATTTATTTATGTATTTATTTTTGAGACGGAGTTTCGCTCTTGTTGCTCAGACTGGAGTGCGATGGCGCAATCTCGGCTCACTGCAACCTCCGCTTCCCAGGTTCAAGCGATTCTCCTGCCTCAGCCTTCCTAGCAGCTGGGATTATAGGCATGTGCCACCGCGCCCGGCTAGTTTTGTATTTTCAATTGAGACGGGATTTCTCCATGTTGGTCGGGCTTGTCTCCAACTCCCGACTTCAGGTGATGCGTCCACCTCGGCATCCCAAAGTGACGGGATGACAGGCATGAGCCACCGCGCCCGGCGTATTGTATTGTATTGTATTGTATTGTATTGTATTGTATTGTATTGAATTGGAATGTATCGTATC-TATTGTATTGTATCCTATCGTATCCTATCGCATCCTATCGTATCGTATCTTATTGTATTGTAATGGGTTGTATTGACTTATTTTATTTAGTTAGTTACTTTTGTGTTATTTTATTTATTTATCTGTTTGTTCGTTTTTGCCTGATCAAAGGTCAATCAGACCCGGTCGTCAAAGTGGCGATTTCCTAG
>84081231059s17439cs16-72
-TGTATGTATGTATGTATTTATTTATGTATTTATTTTTGAGACGGAGTTTCGCTCTTGTTGCTCAGACTGGAGTGCGATGGCGCAATCTCGGCTCACTGCAACCTCCGCTTCCCAGGTTCAAGCGATTCTCCTGCCTCAGCCTTCCTAGCAGCTGGGATTATAGGCATGTGCCACCGCGCCCGGCTAGTTTTGTATTTTCAATTGAGACGGGATTTCTCCATGTTGGTCGGGCTTGTCTCCAACTCCCGACTTCAGGTGATGCGTCCACCTCGGCATCCCAAAGTGACGGGATGACAGGCATGAGCCACCGCGCCCGGCGTATTGTATTGTATTGTATTGTATTGTATTGTAT-GTATTGTATTGTATTGTATTGTATCGTATCGTATTGTATTGTATCCTATCGTATCCTATCGCATCCTATCGTATCGTATCTTATTGTATTGTAATGGGTTGTATTGACTTATTTTATTTAGTTAGTTACTTTTGTGTTATTTTATTTATTTATCTGTTTGTTCGTTTTTGCCTGATCAAAGGTCAATCAGACCCGGTCGTCAAAGTGGCGATTTCCTAG
>54329U278831/547/c13817
-TGTATGTATGTATGTATTTATTTATGTATTTATTTTTGAGACGGAGTTTCGCTCTTGTTGCTCAGACTGGAGTGCGATGGCGCAATCTCGGCTCACTGCAACCTCCGCTTCCCAGGTTCAAGCGATTCTCCTGCCTCAGCCTTCCTAGCAGCTGGGATTATAGGCATGTGCCACCGCGCCCGGCTAGTTTTGTATTTTCAATTGAGACGGGATTTCTCCATGTTGGTCGGGCTTGTCTCCAACTCCCGACTTCAGGTGATGCGTCCACCTCGGCATCCCAAAGTGACGGGATGACAGGCATGAGCCACCGCGCCCGGCCTATTGTATTGTATTGTATTGTATTGTATTGTATTGTA-TGTATTGTATTGTATTGTATCGTATCGTATTGTATTGTATCCTATCGTATCCTATCGCATCCTATCGTATCGTATCTTATTGTATTGTAATGGGTTGTATTGACTTATTTTATTTAGTTAGTTACTTTTGTGTTATTTTATTTATTTATCTGTTTGTTCGTTTTTGCCTGATCAAAGGTCAATCAGACCCAGTCGTCAAAGTGGCGATTTCCTAG
>64043200239/705/cs334196
-TGTATGTATGTATGTATTCATTTATGTATTTATTTTTGAGACGGAGTTTCGCTCTTGTTGCTCAGACTGGAGTGCGATGGCGCAATCTCGGCTCACTGCAACCTCCGCTTCCCAGGTTCAAGCGATTCTCCTGCCTCAGCCTTCCTAGCAGCTGGGATTATAGGCATGTGCCACCGCGCCCGGCTAGTTTTGTATTTTCAATTGAGACGGGATTTCTCCATGTTGGTCGGGCTTGTCTCCAACTCCCGACTTCAGGTGATGCGTCCACCTCGGCATCCCAAAGTGACGGGATGACAGGCATGAGCCACCGCGCCCGGCGTATTGTATTGTATTGTATTGTA-TGTATTGTATTGTATTGTATTGTATTGTATCGTATCGTATCGTATTGTATTGTATCCTATCGTATCCTATCGCATCCTATCGTATCGTATCTTATTGTATTGTAATGGGTTGTATTGACTTATTTTATTTAGTTAGTTACTTTTGTGTTATTTTATTTATTTATCTGTTTGTTCGTTTTTGCCTGATCAAAGGTCAATCAGACCCGGTCGTCAAAGTGGCGATTTCCTAG
>64076212054/1411/c28730
-TGTATGTATGTATGTATTTATTTATGTATTTATTTTTGAGACGGAGTTTCGCTCTTGTTGCTCAGACTGGAGTGCGATGGCGCAATCTCGGCTCACTGCAACCTCCGCTTCCCAGGTTCAAGCGATTCTCCTGCCTCAGCCTTCCTAGCAGCTGGGATTATAGGCATGTGCCACCGCGCCCGGCTAGTTTTGTATTTTCAATTGAGACGGGATTTCTCCATGTTGGTCGGGCTTGTCTCCAACTCCCGACTTCAGGTGATGCGTCCACCTCGGCATCCCAAAGTGACGGAATGACAGGCATGAGCCACCGCGCC-GGCGTATTGTATTGTATTGTATTGTATTGTATTGTATTGTATTGTATTGTATTGTATCGTATCGTATCCTATTGTATTGTATCCTATCGTATCCTATCGCATCCTATCGTATCGTATCTTATTGTATTGTAATGGGTTGTATTGACTTATTTTATTTAGTTAGTTACTTTTGTGTTATTTTATTTATTTATCTGTTTGTTCGTTTTTGCCTGATCAAAGGTCAATCAGACCCGGTCGTCAAAGTGGCGATTTCCTAG
>64043201004/1820/c253-60
-TGTATGTATGTATGTATTTATTTATGTATTTATTTTTGAGACGGAGTTTCGCTCTTGTTGCTCAGACTGGAGTGCGATGGCGCAATCTCGGCTCACTGCAACCTCCGCTTCCCAGGTTCAAGCGATTCTCCTGCCTCAGCCTTCCTAGCAGCTGGGATTATAGGCATGTGCCACCGCGCCCGGCTAGTTTTGTATTTTCAATTGAGACGGGATTTCTCCATGTTGGTCGGGCTTGTCTCCAACTCCCGACTTCAGGTGATGCGTCCACCTCGGCATCCCAAAGTGACGGGATGACAGGCATGAGCCACCGCGCCCGGCGTATTGTATTGTATTGTATTGTATTGTATTGTATTGTATTGTATTGTATTGTATCGTATCGTATCGTATTGTATTGTATCCTATCGTATCCTATCGCATCCTATCGTATCGTATCTTATTGTATTGTAATGGGTTGTATTGACTTATTTTATTTAGTTAGTTACTTTTGTGTTATTTTATTAATTTATCTGTTTGTTCGTTTTTGCCTGATCAAAGGTCAATCAGACCCGGTCGTCAAAGTGGCGATTTCCTAG
>84046232219s32872/cs26-237
-TGTATGTATGTATGTATTTATTTATGTATTTATTTTTGAGACGGAGTTTCGCTCTTGTTGCTCAGACTGGAGTGCGATGGCGCAATCTCGGCTCACTGCAACCTCCGCTTCCCAGGTTCAAGCGATTCTCCTGCCTCAGCCTTCCTAGCAGCTGGGATTATAGGCATGTGCCACCGCGCCCGGCTAGTTTTGTATTTTCAATTGAGACGGGATTTCTCCATGTTGGTCGGGCTTGTCTCCAACTCCCGACTTCAGGTGATGCGTCCACCTCGGCATCCCAAAGTGACGGGATGACAGGCATGAGCCACCGCGCCCGGCGTATTGTA-TGTATTGTATTGTATTGTATTGTATTGTATTGTATTGTATTGTATCGTATCGTATCCTATTGTATTGTATCCTATCGTATCCTATCGCATCCTATCGTATCGTATCTTATTGTATTGTAATGGGTTGTATTGACTTATTTTATTTAGTTAGTTACTTTTGTGTTATTTTATTTATTTATCTGTTTGTTCGTTTTTGCCTGATCAAAGGTCAATCAGACCCGGTCGTCAAAGTGGCGATTTCCTAG
>64043201135/1166/c102-19
-TGTATGTATGTATGTATTTATTTATGTATTTATTTTTGAGACGGAGTTTCGCTCTTGTTGCTCAGACTGGAGTGCGATGGCGCAATCTCGGCTCACTGCAACCTCCGCTTCCCAGGTTCAAGCGATTCTCCTGCCTCAGCCTTCCTAGCAGCTGGGATTATAGGCATGTGCCACCGCGCCCGGCTAGTTTTGTATTTTCAATTGAGACGGGATTTCTCCATGTTGGTCGGGCTTGTCTCCAACTCCCGACTTC-GGTGATGCGTCCACCTCGGCATCCCAAAGTGACGGGATGACAGGCATGAGCCACCGCGCCCGGCGTATTGTATTGTATTGTATTGTATTGTATTGTATTGTATTGTATTGTATTGTATTGTATCGTATCGTATTGTATTGTATCCTATCGTATCCTATCGCATCCTATCGTATCGTATCTTATTGTATTGTAATGGGTTGTATTGACTTATTTTATTTAGTTAGTTACTTTTGTGTTATTTTATTTATTTATCTGTTTGTTCGTTTTTGCCTGATCAAAGGTCAATCAGACCCGGTCGTCAAAGTGGCGATTTCCTAG
>64136202007/171/cs35-93
-TGTATGTATGTATGTATTTATTTATGTATTTATTTTTGAGACGGAGTTTCGCTCTTGTTGCTCAGACTGGAGTGCGATGGCGCAATCTCGGCTCACTGCAACCTCCGCTTCCCAGGTTCAAGCGATTCTCCTGCCTCAGCCTTCCTAGCAGCTGGGATTATAGGCATGTGCCACCGCGCCCGGCTAGTTTTGTATTTTCAATTGAGACGGGATTTCTCCATGTTGGTCGGGCTTGTCTCCAACTCCCGACTTCAGGTGATGCGTCCACCTCGGCATCCCAAAGTGACGGGATGACAGGCATGAGCCACCGCGCCCGGCGTATTGTATTGTATTGTATTGTATTGTATTGTATTGTATGAT--TGTATTGTATTGTATCGTATCGTATTGTATTGTATCCTATCGTATCCTATCGCATCCTATCGTATCGTATCTTATTGTATTGTAATGGGTTGTATTGACTTATTTTATTTAGTTAGTTACTTTTGTGTTATTTTATTTATTTATCTGTTTGTTCGTTTTTGCCTGATCAAAGGTCAATCAGACCCGGTCGTCAAAGTGGCGATTTCCTAG
>64043201214/1586/c138-45
-TGTATGTATGTATGTATTTATTTATGTATTTATTTTTGAGACGGAGTTTCGCTCTTGTTGCTCAGACTGGAGTGCGATGGCGCAATCTCGGCTCACTGCAACCTCCGCTTCCCAGGTTCAAGCGATTCTCCTGCCTCAGCCTTCCTAGCAGCTGGGATTATAGGCATGTGCCACCGCGCCCGGCTAGTTTTGTATTTTCAATTGAGACGGGATTTCTCCATGTTGGTCGGGCTTGTCTCCAACTCCCGACTTCAGGTGATGCGTCCACCTCGGCATCCCAAAGTGACGGGATGACAGGCATGAGCCACCGCGC-CGGCGTATTGTATTGTATTGTATTGTATTGTATTGTATTGTATTGTATTGTATTGTATCGTATCGTATCGTATTGTATTGTATCCTATCGTATCCTATCGCATCCTATCGTATCGTATCTTATTGTATTGTAATGGGTTGTATTGACTTATTTTATTTAGTTAGTTACTTTTGTGTTATTTTATTTATTTATCTGTTTGTTCGTTTTTGCCTGATCAAAGGTCAATCAGAC-CGGTCGTCAAAGTGGCGATTTCCTAG
>84081230044s31286cs99-06
-TGTATGTATGTATGTATTTATTTATGTATTTATTTTTGAGACGGAGTTTCGCTCTTGTTGCTCAGACTGGAGTGCGATGGCGCAATCTCGGCTCACTGCAACCTCCGCTTCCCAGGTTCAAGCGATTCTCCTGCCTCAGCCTTCCTAGCAGCTGGGATTATAGGCATGTGCCACCGCGCCCGGCTAGTTTTGTATTTTCAATTGAGACGGGATTTCTCCATGTTGGTCGGGCTTGTCTCCAACTCCCGACTTCAGGTGATGCGTCCACCTCGGCATCCCAAAGTGACGGGATGACAGGCATGAGCCACCGCGCCCGGCGTATTGTATTGTATTGTAT-GTATTGTATTGTATTGTATTGTATTGTATTGTATTGTATCGTATCGTATTGTATTGTATCCTATCGTATCCTATCGCATCCTATCGTATCGTATCTTATTGTATTGTAATGGGTTGTATTGACTTATTTTATTTAGTTAGTTACTTTTGTGTTATTTTATTTATTTATCTGT-TGTTCGTTTTTGCCTGATCAAAGGTCAATCAGACCCGGTCGTCAAAGTGGCGATTTCCTAG
>84081231048s42362/cs8792
-TGTATGTATGTATGTATTTATTTATGTATTTATTTTTGAGACGGAGTTTCGCTCTTGTTGCTCAGACTGGAGTGCGATGGCGCAATCTCGGCTCACTGCAACCTCCGCTTCCCAGGTTCAAGCGATTCTCCTGCCTCAGCCTTCCTAGCAGCTGGGATTATAGGCATGTGCCACCGCGCCCGGCTAGTTTTGTATTTTCAATTGAGACGGGATTTCTCCATGTTGGTCGGGCTTGTCTCCAACTCCCGACTTCAGGTGATGCGTCCACCTCGGCATCCCAAAGTGACGGGATGACAGGCATGAGCCACCGCGCCCGGCGTATTGTATTGTATTGTATTTTATTGTATTGTATTGTATTGTATTGTA-TGTATTGTATCGTATCGTATTGTATTGTATCCTATCGTATCCTATCGCATCCTATCGTATCGTATCTTATTGTATTGTAATGGGTTGTATTGACTTATTTTATTTAGTTAGTTACTTTTGTGTTATTTTATTTATTTATCTGTTTGTTCGTTTTTGCCTGATCAAAGGTCAATCAGACCCGGTCGTCAAAGTGGCGATTTCCTAG
>64136211025/1345/c100-07
-TGTATGTATGTATGTATTTATTTATGTATTTATTTTTGAGACGGAGTTTCGCTCTTGTTGCTCAGACTGGAGTGCGATGGCGCAATCTCGGCTCACTGCAACCTCCGCTTCCCAGGTTCAAGCGATTCTCCTGCCTCAGCCTTCCTAGCAGCTGGGATTATAGGCATGTGCCACCGCGCCCGGCTAGTTTTGTATTTTCAATTGAGACGGGATTTCTCCATGTTGGTCGGGCTTGTCTCCAACTCCCGACTTCAGGTGATGCGTCCACCTCGGCATCCCAAAGTGACGGGATGACAGGCATGAGCCACCGCGCCCGGCCTATTGTATTGTATTGTATTGTATTGTATTGTATTGTATTGTATTGTATTGTATTGTATCGTATCGTATTGTATTGTATCCTATCGTATCCTATCGCATCCTATCGTATCGTATCTTATTGTATTGTAATGGGTTGTATTGACTTATTTTATTTAGTTAGT-ACTTTTGTGTTATTTTATTTATTTATCTGCTTGTTCGTTTTTGCCTGATCAAAGGTCAATCAGACCCAGTCGTCAAAGTGGCGATTTCCTAG
>64043202007/1183/c147-54
-TGTATGTATGTATGTATTTATTTATGTATTTATTTTTGAGACGGAGTTTCGCTCTTGTTGCTCAGACTGGAGTGCGATGGCGCAATCTCGGCTCACTGCAACCTCCGCTTCCCAGGTTCAAGCGATTCTCCTGCCTCAGCCTTCCTAGCAGCTGGGATTATAGGCATGTGCCACCGCGCCCGGCTAGTTTTGTATTTTCAATTGAGACGGGATTTCTCCATGTTGGTCGGGCTTGTCTCCAACTCCCGACTTCAGGTGATGGGTCCACCTCGGCATCCCAAAGTGACGGGATGACAGGCATGAGCCACCGCGCCCGGCGTATTGTATTGTATTGTATTGTATTGTATTGTATTGTATTGTATTGTATTGTATTGTATCGTATCGTATTGTATTGTATCCTATCGTATCCTATCGCATCCTATCGTATCGTATCTTATTGTATTGTAATGGGTTGTATTGACTTATTTTATTTAGTTAGTTACTTTTGTGTTATTTTATTTATTTATCTGTTTGTTCGTTTTTGCCTGATCAAAGGTCAATCAGACCCGGTCGTCA-AGTGGCGATTTCCTAG
>64076212241/365/cs72-29
-TGTATGTATGTATGTATTTATTTATGTATTTATTTTTGAGACGGAGTTTCGCTCTTGTTGCTCAGACTGGAGTGCGATGGCGCAATCTCGGCTCACTGCAACCTCCGCTTCCCAGGTTCAAGCGATTCTCCTGCCTCAGCCTTCCTAGCAGCTGGGATTATAGGCATGTGCCACCGCGCCCGGCTAGTTTTGTATTTTCAATTGAGACGGGATTTCTCCATGTTGGTCGGGCTTGTCTCCAACTCCCGACTTCAGGTGATGCGTCCACCTCGGCATCCCAAAGTGACGGGATGACAGGCATGAGCCACCGCGCCCGGCGTATTGTATTGTATTGTATTGTATTGTATTGTATTGTATTGTATTGTATTGTATTGTATCGTATCGTATTGTATTGTATCCTATCGTATCCTATCGCATCCTATCGTATCGTATCTTATTGTATTGTAATGGGTTGTATTGACTTATTTTATTTAGTTCGTTACTTTTGTGTTATTTTATTTATTTATCTGTTTGTTCGTTTTTGCCTGATCA-AGGTCAATCAGACCCGGTCGTCAAAGTGGCGATTTCCTAG
>64043200239/1661/c142-50
-TGTATGTATGTATGTATTTATTTATGTATTTATTTTTGAGACGGAGTTTCGCTCTTGTTGCTCAGACTGGAGTGCGATGGCGCAATCTCGGCTCACTGCAACCTCCGCTTCCCAGGTTCAAGCGATTCTCCTGCCTCAGCCTTCCTAGCAGCTGGGATTATAGGCATGTGCCACCGCGCCCGGCTAGTTTTGTATTTTCAATTGAGACGGGATTTCTCCATGTTGGTCGGGCTTGTCTCCAACTCCCGACTTCAGGTGATGCGTCA-CCTCGGCATCCCAAAGTGACGGGATGACAGGCATGAGCCACCGCGCCCGGCGTATTGTATTGTATTGTATTGTATTGTATTGTATTGTATTGTATTGTATTGTATTGTATCGTATCGTATTGTATTGTATCCTATCGTATCCTATCGCATCCTATCGTATCGTATCTTATTGTATTGTAATGGGTTGTATTGACTTATTTTATTTAGTTAGTTACTTTTGTGTTATTTTATTTATTTATCTGTTTGTTCGTTTTTGCCTGATCAAAGGTCAATCAGACCCGGTCGTCAAAGTGGCGATTTCCTAG
>64043201004/1734/c128-26
-TGTATGTATGTATGTATTTATTTATGTATTTATTTTTGAGACGGAGTTTCGCTCTTGTTGCTCAGACTGGAGTGCGATGGCGCAATCTCGGCTCACTGCAACCTCCGCTTCCCAGGTTCAAGCGATTCTCCTGCCTCAGCCTTCCTAGCAGCTGGGATTATAGGCATGTGCCACCGCGCCCGGCTAGTTTTGTATTTTCAATTGAGACGGGATTTCTCCATGTTGGTCGGGCTTGTCTCCAACTCCCGACTTCAGGTGATGCGTCCACCTCGGCATCCCAAAGTGACGGGATGACAGGCATGAGCCACCGCGCCCGGCCTATTGTATTGTATTGTA-TGTATTGTATTGTATTGTATTGTATTGTATTGTATTGTATCGTATCGTATCGTATTGTATCCTATCGTATCCTATCGCATCCTATCGTATCGTATCTTATTGTATTGTAATGGGTTGTATTGACTTATTTTATTTAGTTAGTTACTTTTGTGTTATTTTATTTATTTATCTGTTTGTTCGTTTTTGCCTGATCAAAGGTCAATCAGACCCAGTCGTCAAAGTGGCGATTTCCTAG
>64043202021/256/cs022184
-TGTATGTATGTATGTATTTATTTATGTATTTATTTTTGAGACGGAGTTTCGCTCTTGTTGCTCAGACTGGAGTGCGATGGCGCAATCTCGGCTCACTGCAACCTCCGCTTCCCAGGTTCAAGCGATTCTCCTGCCTCAGCCTTCCTAGCAGCTGGGATTATAGGCATGTGCCACCGCGCCCGGCTAGTTTTGTATTTTCAATTGAGACGGGATTTCTCCATGTTGGTCGGGCTTGTCTCCAACTCCCGACTTCAGGTGATGCGTCCACCTCGGCATCCCAAAGTGACGGGATGACAGGCATGAGCCACCGCGCCCGGCGTATTGTATTGTATTGTATTGTATTGTATTGTATTGTATTGTATTGTATTGTATTGTATCGTATCGTATTGTATTGTATCCTATCGTATCCTATCGCATCCTATCGTATCGTATCTTATTGTATTGTAATGGGTTGTATTGACTTATTTTATTTAGTTAGTTACT-TTGTGTTATTTTATTTATTTATCTGTTTGTTCGTTTTTGCCTGATCAAAGGTCAATCAGACCCGGTCGTCAAAGTGGCGATTTCCTAG
>64076201050/74/cc129-87
-TGTATGTATGTATGTATTTATTTATGTATTTTT-TTTGAGACGGAGTTTCGCTCTTGTTGCTCAGACTGGAGTGCGATGGCGCAATCTCGGCTCACTGCAACCTCCGCTTCCCAGGTTCAAGCGATTCTCCTGCCTCAGCCTTCCTAGCAGCTGGGATTATAGGCATGTGCCACCGCGCCCGGCTAGTTTTGTATTTTCAATTGAGACGGGATTTCTCCATGTTGGTCGGGCTTGTCTCCAACTCCCGACTTCAGGTGATGCGTCCACCTCGGCATCCCAAAGTGACGGGATGACAGGCATGAGCCACCGCGCCCGGCGTATTGTATTGTATTGTATTGTATTGTATTGTATTGTATTGTATTGTATTGTATTGTATCGTATCGTATTGTATTGTATCCTATCGTATCCTATCGCATCCTATCGTATCGTATCTTATTGTATTGTAATGGGTTGTATTGACTTATTTTATTTAGTTAGTTACTTTTGTGTTATTTTATTTATTTATCTGTTTGTTCGGTTTTGCCTGATCAAAGGTCAATCAGACCCGGTCGTCAAAGTGGCGATTTCCTAG
>64076212054/1838/c977139
-TGTATGTATGTATGTATTTATTTATGTATTTATT-TTGAGACGGAGTTTCGCTCTTGTTGCTCAGACTGGAGTGCGATGGCGCAATCTCGGCTCACTGCAACCTCCGCTTCCCAGGTTCAAGCGATTCTCCTGCCTCAGCCTTCCTAGCAGCTGGGATTATAGGCATGTGCCACCGCGCCCGGCTAGTTTTGTATTTTCAATTGAGACGGGATTTCTCCATGTTGGTCGGGCTTGTCTCCAACTCCCGACTTCAGGTGATGCGTCCACCTCGGCATCCCAAAGTGACGGGATGACAGGCATGAGCCACCGCGCCCGGCGTATTGTATTGTATTGTATTGTATTGTATTGTATTGTATTGTATTGTATTGTATCGTATCGTATCCTATTGTATTGTATCCTATCGTATCCTATCGCATCCTATCGTATCGTATCTTATTGTATTGTAATGGGTTGTATTGACTTATTTTATTTAGTTAGTTACTTTTGTGTTATTTTATTTATTTATCTGTTTGTTCGTTTTTGCCTGATCAAAGGTCAATCAGACCCGGTCGTCAAAGTGGCGATTTCCTAG
>64076211054/752/cs634186
-TGTATGTATGTATGTATTTATTTATGTATTTATTTTTGAGACGGAGTTTCGCTCTTGTTGCTCAGACTGGAGTGCGATGGCGCAATCTCGGCTCACTGCAACCTCCGCTTCCCAGGTTCAAGCGATTCTCCTGCCTCAGCCTTCCTAGCAGCTGGGATTATAGGCATGTGCCACCGCGCCCGGCTAGTTTTGTATTTTCAATTGAGACGG-ATTTCTCCATGTTGGTCGGGCTTGTCTCCAACTCCCGACTTCAGGTGATGCGTCCACCTCGGCATCCCAAAGTGACGGGATGACAGGCATGAGCCACCGCGCCCGGCGTATTGTATTGTATTGTATTGTATTGTATTGTATTGTATTGTATTGTATTGTATTGTATCGTATCGTATCGTATTGTATCCTATCGTATCCTATCGCATCCTATCGTATCGTATCTTATTGTATTGTAATGGGTTGTATTGACTTATTTTATTTAGTTAGTTACTTTTGTGTTATTTTATTTATTTATCTGTTTGTTCGTTTTTGCCTGATCAAAGGTCAATCAGACCCGGTCGTCAAAGTGGCGATTTCCTAG
>54329U273053/563/c162-79
-TGTATGTATGTATGTATTTATTTATGTATTTATTTTTGAGACGGAGTTTCGCTCTTGTTGCTCAGACTGGAGTGCGATGGCGCAATCTCGGCTCACTGCAACCTCCGCTTCCCAGGTTCAAGCGATTCTCCTGCCTCAGCCTTCCTAGCAGCTGGGATTATAGGCATGTGCCACCGCGCCCGGCTAGTTTTGTATTTTCAATTGAGACGGGATTTCTCCATGTTGGTCGGGCTTGTCTCCAACTCCCGACTTCAGGTGATGCGTCCACCTCGGCATCCCAAAGTGACGGGATGACAGGCATGAGCCACCGCGCCCGGCGTATTGTATTGTATTGTATTGTATTGTATTGTATTGTATTGTATTGTATTGTATTGTATCGTATCGTATTGTATTGTATCCTATCGTATCCTATCGCATCCTATCGTATCGTATCTTATTGTATTGTAATGGGTTGTATTGACTTATTTTATTTAGTTAGTTACTTTTGTGTTATTTTATTTATTTATCTTGTTTGTTCGTTTTGCCTGATCAAAGGTCAATCAGACCCGGTCGTCAAAGTGGCGATTTCCTAG
>64043201135/1173/c163-60
-TGTATGTATGTATGTATTTATTTATGTATTTATTTTTGAGACGGAGTTTCGCTCTTGTTGCTCAGACTGGAGTGCGATGGCGCAATCTCGGCTCACTGCAACCTCCGCTTCCCAGGTTCAAGCGATTCTCCTGCCTCAGCCTTCCTAGCAGCTGGGATTATAGGCATGTGCCACCGCGCCCGGCTAGTTTTGTATTTTCAATTGAGACGGGATTTCTCCATGTTGGTCGGGCTTGTCTCCAACTCCCGACTTCAGGTGATGCGTCCACCTCGGCATCCCAAAGTGACGGGATGACAGGCATGAGCCACCGCGCCCGGCGTATTGTATTGTATTGTA-TGTATTGTATTGTATTGTATTGTATTGTATTGTATCGTATCGTATCGTATTGTATTGTATCCTATCGTATCCTATCGCATCCTATCGTATCGTATCTTATTGTATTGTAATGGGTTGTATTGACTTATTTTATTTAGTTAGTTACTTTTGTGTTATTTTATTTATTTATCTGTTTGTTCGTTTTTGCCTGATCAAAGGTCAATCAGACCCGGTCGTCAAAGTGGCGATTTCCTAG
>64076211136/1701/c136-33
-TGTATGTATGTATGTATTTATTTATGTATTTATTTTTGAGACGGAGTTTCGCTCTTGTTGCTCAGACTGGAGTGCGATGGCGCAATCTCGGCTCACTGCAACCTCCGCTTCCCAGGTTCAAGCGATTCTCCTGCCTCAGCCTTCCTAGCAGCTGGGATTATAGGCATGTGCCACCGCGCCCGGCTAGTTTTGTATTTTCAATTGAGACGGGATTTCTCCATGTTGGTCGGGCTTGTCTCCAACTCCCGACTTCAGGTGATGCGTCCACCTCGGCATCCCAAAGTGACGGGATGACAGGCATGAGCCAC-GCGCCCGGCGTATTGTATTGTATTGTATTGTATTGTATTGTATTGTATTGTATTGTATTGTATTGTATCGTATCGTATTGTATTGTATCCTATCGTATCCTATCGCATCCTATCGTATCGTATCTTATTGTATTGTAATGGGTTGTATTGACTTATTTTATTTAGTTAGTTACTTTTGTGTTATTTTATTTATTTATCTGTTTGTTCGTTTTTGCCTGATCAAAGGTCAATCAGACCCGGTCGTCAAAGTGGCGATTTCCTAG
>64043202158/1893/c18020
-TGTATGTATGTATGTATTTATTTATGTATTTATTTTTGAGACGGAGTTTCGCTCTTGTTGCTCAGACTGGAGTGCGATGGCGCAATCTCGGCTCACTGCAACCTCCGCTTCCCAGGTTCAAGCGATTCTCCTGCCTCAGCCTTCCTAGCAGCTGGGATTATAGGCATGTGCCACCGCGCCCGGCTAGTTTTGTATTTTCAATTGAGACGGGATTTCTCCATGTTGGTCGGGCTTGTCTCCAACTCCCGACTTCAGGTGATGCGTCCACCTCGGCATCCCAAAGTGACGGGATGACAGGCATGAGCCACCGCGCCCGGCGTATTGTATTGTATTGT-TTGTATTGTATTGTATTGTATTGTATTGTATTGTATTGTATCGTATCGTATTGTATTGTATCCTATCGTATCCTATCGCATCCTATCGTATCGTATCTTATTGTATTGTAATGGGTTGTATTGACTTATTTTATTTAGTTAGTTACTTTTGTGTTATTTTATTTATTTATCTGTTTGTTCGTTTTTGCCTGATCAAAGGTCAATCAGACCCGGTCGTCAAAGTGGCGATTTCCTAG
>64136210110/256/cs32-91
-TGTATGTATGTATGTATTTATTTATGTATTTATTTTTGAGACGGAGTTTCGCTCTTGTTGCTCAGACTGGAGTGCGATGGCGCAATCTCGGCTCACTGCAACCTCCGCTTCCCAGGTTCAAGCGATTCTCCTGCCTCAGCCTTCCTAGCAGCTGGGATTATAGGCATGTGCCACCGCGCCCGGCTAGTTTTGTATTTTCAATTGAGACGGGATTTCTCCATGTTGGTCGGGCTTGTCTCCAACTCCCGACTTCAGGTGATGCGTCCACCTCGGCATCCCAAAGTGACGGGATGACAGGCATGAGCCACCGCGCCCGGCGTATTGTATTGTATTGTATTGTA-TGTATTGTATTGTATTGTATTGTATTGTATTGTATCGTATCGTATTGTATTGTATCCTATCGTATCCTATCGCATCCTATCGTATCGTATCTTATTGTATTGTAATGGGTTGTATTGACTTATTTTATTTAGTTAGTTACTTTTGTGTTATTTTATTTATTTATCTGTTTGTTCGTTTTTGCCTGATCAAAGGTCAATCAGACCCGGTCGTCAAAGTGGCGATTTCCTAG
>64136210110/895/cs78-32
-TGTATGTATGTATGTATTTATTTATGTATTTATTTTTGAGACGGAGTTTCGCTCTTGTTGCTCAGACTGGAGTGCGATGGCGCAATCTCGGCTCACTGCAACCTCCGCTTCCCAGGTTCAAGCGATTCTCCTGCCTCAGCCTTCCTAGCAGCTGGGATTATAGGCATGTGCCACCGCGCCCGGCTAGTTTTTGTATTTCA-ATGAGACGGGATTTCTCCATGTTGGTCGGGCTTGTCTCCAACTCCCGACTTCAGGTGATGCGTCCACCTCGGCATCCCAAAGTGACGGGATGACAGGCATGAGCCACCGCGCCCGGCGTATTGTATTGTATTGTATTGTATTGTATTGTATTGTATTGTATTGTATTGTATTGTATCGTATCGTATTGTATTGTATCCTATCGTATCCTATCGCATCCTATCGTATCGTATCTTATTGTATTGTAATGGGTTGTATTGACTTATTTTATTTAGTTAGTTACTTTTGTGTTATTTTATTTATTTATCTGTTTGTTCGTTTTTGCCTGATCAAAGGTCAATCAGACCCGGTCGTCAAAGTGGCGATTTCCTAG
>84005222042s15239cs27-37
-TGTATGTATGTATGTATTTATTTATGTATTTATTTTTGAGACGGAGTTTCGCTCTTGTTGCTCAGACTGGAGTGCGATGGCGCAATCTCGGCTCACTGCAACCTCCGCTTCCCAGGTTCAAGCGATTCTCCTGCCTCAGCCTTCCTAGCAGCTGGGATTATAGGCATGTGCCACCGCGCCCGGCTAGTTTTGTATTTTCAATTGAGACGGGATTTCTCCATGTTGGTCGGGCTTGTCTCCAACTCCCGACTTCAGGTGATGCGTCCACCTCGGCATCCCAAAGTGACGGGATGACAGGCATGAGCCACCGCGCCCGGCGTA-TGTATTGTATTGTATTGTATTGTATTGTATTGTATTGTATTGTATTGTATCGTATCGTATCGTATTGTATTGTATCCTATCGTATCCTATCGCATCCTATCGTATCGTATCTTATTGTATTGTAATGGGTTGTATTGACTTATTTTATTTAGTTAGTTACTTTTGTGTTATTTTATTTATTTATCTGTTTGTTCGTTTTTGCCTGATCAAAGGTCAATCAGACCCGGTCGTCAAAGTGGCGATTTCCTAG
>64136211104/412/cs218270
-TGTATGTATGTATGTATTTATTTATGTATTTATTTTTGAGACGGAGTTTCGCTCTTGTTGCTCAGACTGGAGTGCGATGGCGCAATCTCGGCTCACTGCAACCTCCGCTTC-CAGGTTCAAGCGATTCTCCTGCCTCAGCCTTCCTAGCAGCTGGGATTATAGGCATGTGCCACCGCGCCCGGCTAGTTTTGTATTTTCAATTGAGACGGGATTTCTCCATGTTGGTCGGGCTTGTCTCCAACTCCCGACTTCAGGTGATGCGTCCACCTCGGCATCCCAAAGTGACGGGATGACAGGCATGAGCCACCGCGCCCGGCGTATTGTATTGTATTGTATTGTATTGTATTGTATTGTATTGTATTGTATTGTATTGTATCGTATCGTATTGTATTGTATCCTATCGTATCCTATCGCATCCTATCGTATCGTATCTTATTGTATTGTAATGGGTTGTATTGACTTATTTTATTTAGTTAGTTACTTTTGTGTTATTTTATTTATTTATCTGTTTGTTCGTTTTTGCCTGATCAAAGGTCAATCAGACCCGGTCGTCAAAGTGGCGATTTCCTAG
>64043200124/116/cs371223
-TGTATGTATGTATGTATTTATTTATGTATTTATTTTTGAGACGGAGTTTCGCTCTTGTTGCTCAGACTGGAGTGCGATGGCGCAATCTCGGCTCACTGCAACCTCCGCTTCCCAGGTTCAAGCGATTCTCCTGCCTCAGCCTTCCTAGCAGCTGGGATTATAGGCATGTGCCACCGCGCCCGGCTAGTTTTGTATTTTCAATTGAGACGGGATTTCTCCATGTTGGTCGGGCTTGTCTCCAACTCCCGACTTCAGGTGATGCGTCCACCTCGGCATCCCAAAGTGACGGGATGACAGGCATGAGCCACCGCGCCCGGCGTATTGTATTGTATTGTATTGTATTGTATTGTATTGTATTGTATTGTATTGTATCGTATCGTATCGTATTGTATTGTATCCTATCGTATCCTATCGCATCCTATCGTATCGTATCTTATTGTATTGTAATGGGTTGTATTGACTTATTTTATTTAGTTAGTTACTTTTGTGTTATTTTATTTATTTATCTGTTTGTTCGTTTTTGCCTGATCAAAGGTCAATCAGACCCGGTCGTCAAAGTGGCGATT-CCTAG
>64076200146/1656/c86-43
-TGTATGTATGTATGTATTTATTTATGTATTTATTTTTGAGACGGAGTTTCGCTCTTGTTGCTCAGACTGGAGTGCGATGGCGCAATCTCGGCTCACTGCAACCTCCGCTTCCCAGGTTCAAGCGATTCTCCTGCCTCAGCCTTCCTAGCAGCTGGGATTATAGGCATGTGCCACCGCGCCCGGCTAGTTTTGTATTTTCAATTGAGACGGGATTTCTCCATGTTGGTCGGGCTTGTCTCCAACTCCCGACTTCAGGTGATGCGTCCACCTCGGCATCCCAAAGTGACGGGATGACAGGCATGAGCCACCGCGCC-GGCCTATTGTATTGTATTGTATTGTATTGTATTGTATTGTATTGTATTGTATTGTATTGTATCGTATCGTATCGTATTGTATCCTATCGTATCCTATCGCATCCTATCGTATCGTATCTTATTGTATTGTAATGGGTTGTATTGACTTATTTTATTTAGTTAGTTACTTTTGTGTTATTTTATTTATTTATCTGCTTGTTCGTTTTTGCCTGATCAAAGGTCAATCAGACCCGGTCGTCAAAGTGGCGATTTCCTAG
>64076212054/1973/c26439
-TGTATGTATGTATGTATTTATTTATGTATTTATTTTTGAGACGGAGTTTCGCTCT-GTTGCTCAGACTGGAGTGCGATGGCGCAATCTCGGCTCACTGCAACCTCCGCTTCCCAGGTTCAAGCGATTCTCCTGCCTCAGCCTTCCTAGCAGCTGGGATTATAGGCATGTGCCACCGCGCCCGGCTAGTTTTGTATTTTCAATTGAGACGGGATTTCTCCATGTTGGTCGGGCTTGTCTCCAACTCCCGACTTCAGGTGATGCGTCCACCTCGGCATCCCAAAGTGACGGGATGACAGGCATGAGCCACCGCGCCCGGCGTATTGTATTGTATTGTATTGTATTGTATTGTATTGTATTGTATTGTATTGTATTGTATCGTATCGTATTGTATTGTATCCTATCGTATCCTATCGCATCCTATCGTATCGTATCTTATTGTATTGTAATGGGTTGTATTGACTTATTTTATTTAGTTAGTTACTTTTGTGTTATTTTATTTATTTATCTGTTTGTTCGTTTTTGCCTGATCAAAGGTCAATCAGACCCGGTCGTCAAAGTGGCGATTTCCTAG
>84081231048s41583/cs56-637
-TGTATGTATGTATGTATTTATTTATGTATTTATTTTTGAGACGGAGTTTCGCTCTTGTTGCTCAGACTGGAGTGCGATGGCGCAATCTCGGCTCACTGCAACCTCCGCTTCCCAGGTTCAAGCGATTCTCCTGCCTCAGCCTTCCTAGCAGCTGGGATTATAGGCATGTGCCACCGCGCCCGGCTAGTTTTGTATTTTCAATTGAGACGGGATTTCTCCATGTTGGTCGGGCTTGTCTCCAACTCCCGACTTCAGGTGATGCGTCCACCTCGGCATCCCAAAGTGACGGGATGACAGGCATGAGCCACCGCGCCCGGCGTATTGTATTGTATTGTATTGTATTGTATTGTATTGTATTGTATTGTATTGTATTGTATCGTATCCTATTGTATTGTATCCTATCGTATCCTATCGCATCCTATCGTATCGTATCTTATTGTAATTGTAATGGTTGTATTGACTTATTTTATTTAGTTAGTTACTTTTGTGTTATTTTTATTTATTTAATGTTTGTTCGTTTTTGCCTGATCAAAGGTCAATCAGACCCGGTCGTCAAAGTGGCGATTTCCTAG
>64043211141/271/cs45-08
-TGTATGTATGTATGTATTTATTTATGTATTTATTTTTGAGACGGAGTTTCGCTCTTGTTGCTCAGACTGGAGTGCGATGGCGCAATCTCGGCTCACTGCAACCTCCGCTTCCCAGGTTCAAGCGATTCTCCTGCCTCAGCCTTCCTAGCAGCTGGGATTATAGGCATGTGCCACCGCGCCCGGCTAGTTTTGTATTTTCAATTGAGACGGGATTTCTCCATGTTGGTCGGGCTTGTCTCCAACTCCCGACTTCAGGTGATGCGTCCACCTCGGCATCCCAAAGTGACGGGATGACAGGCATGAGCCACCGCGCCCGGCCTATTGTATTGTATTGTATTGTATTGTATTGTATTGTAT-GTATTGTATTGTATTGTATCGTATCGTATTGTATTGTATCCTATCGTATCCTATCGCATCCTATCGTATCGTATCTTATTGTATTGTAATGGGTTGTATTGACTTATTTTATTTAGTTAGTTACTTTTGTGTTATTTTATTTATTTATCTGTTTGTTCGTTTTTGCCTGATCAAAGGTCAATCAGACCCAGTCGTCAAAGTGGCGATTTCCTAG
>84046230009s31358/cs5-2
-TGTATGTATGTATGTATTTATTTATGTATTTATTTTTGAGACGGAGTTTCGCTCTTGTTGCTCAGACTGGAGTGCGATGGCGCAATCTCGGCTCACTGCAACCTCCGCTTCCCAGGTTCAAGCGATTCTCCTGCCTCAGCCTTCCTAGCAGCTGGGATTATAGGCATGTGCCACCGCGCCCGGCTAGTTTTGTATTTTCAATTGAGACGGGATTTCTCCATGTTGGTCGGGCTTGTCTCCAACTCCCGACTTCAGGTGATGCGTCCACCTCGGCATCCCAAAGTGACGGGATGACAGGCATGAGCCACCGCGCCCGGCCTATTGTATTGTATTGTATTGTATTGTATTGTATTGTATTGTATTGTATTGTAT-GTATCGTATCGTATCGTATTGTATCCTATCGTATCCTATCGCATCCTATCGTATCGTATCTTATTGTATTGTAATGGGTTGTATTGACTTATTTTATTTAGTTAGTTACTTTTGTGTTATTTTATTTATTTATCTGTTTGTTCGTTTTTGCCTGATCAAAGGTCAATCAGACCCGGTCGTCAAAGTGGCGATTTCCTAG
>64043202021/1502/c23022
-TGTATGTATGTATGTATTTATTTATGTATTTATTTTTGAGACGGAGTTTCGCTCTTGTTGCTCAGACTGGAGTGCGATGGCGCAATCTCGGCTCACTGCAACCTCCGCTTCCCAGGTTCAAGCGATTCTCCTGCCTCAGCCTTCCTAGCAGCTGGGATTATAGGCATGTGCCACCGCGCCCGGCTAGTTTTGTATTTTCAATTGAGACGGGATTTCTCCATGTTGGTCGGGCTTGTCTCCAACTCCCGACTTCAGGTGATGCGTCCACCTCGGCATCCCAAAGTGACGGGATGACAGGCATGAGCCACCGCGCCCGGCGTATTGTATTGTATTGTATTGTATTGTATTGTATTGTA-TGTATTGTATTGTATTGTATCGTATCGTATTGTATTGTATCCTATCGTATCCTATCGCATCCTATCGTATCGTATCTTATTGTATTGTAAGGGGTTGTATTGACTTATTTTATTTAGTTAGTTACTTTTGTGTTATTTTATTTATTTATCTGTTTGTTCGTTTTTGCCTGATCAAAGGTCAATCAGACCCGGTCGTCAAAGTGGCGATTTCCTAG
>84081231051s39446cs37-68
-TGTATGTATGTATGTATTTATTTATGTATTTATTTTTGAGACGGAGTTTCGCTCTTGTTGCTCAGACTGGAGTGCGATGGCGCAATCTCGGCTCACTGCAACCTCCGCTTCCCAGGTTCAAGCGATTCTCCTGCCTCAGCCTTCCTAGCAGCTGGGATTATAGGCATGTGCCACCGCGCCCGGCTAGTTTTGTATTTTCAATTGAGACGGGATTTCTCCATGTTGGTCGGGCTTGTCTCCAACTCCCGACTTCAGGTGATGCGTCCACCTCGGCATCCCAAAGTGACGGGATGACAGGCATGAGCCACCGCGCCCGGCCTATTGTATTGTATTGTATTGTATTGTATTGTATTGTATTGTATTGTATTGTATTGTATCGTATCGTATTGTATTGTATCCTATCGTATCCTATCGCATCCTATCGTATCGTATCTTATTGTATTGTAATGGGTTGTATTGACTTATTTTATTTAGTTAGTTACTTTTGTGTTATTTTTTTTATTTATCTGTTTGTTCGTTTTTGCCTGATCAAAGGTCAATCAGACCCGGTCGTCA-AGTGGCGATTTCCTAG
>64043202130/403/cs99-59
-TGTATGTATGTATGTATTTATTTATGTATTTATTTTTGAGACGGAGTTTCGCTCTTGTTGCTCAGACTGGAGTGCGATGGCGCAATCTCGGCTCACTGCAACCTCCGCTTCCCAGGTTCAAGCGATTCTCCTGCCTCAGCCTTCCTAGCAGCTGGGATTATAGGCATGTGCCACCGCGCCCGGCTAGTTTTGTATTTTCAATTGAGACGGGATTTCTCCATGTTGGTCGGGCTTGTCTCCAACTCCCGACTTCAGGTGATGCGTCCACCTCGGCATCCCAAAGTGACGGGATGACAGGCATGAGCCACCGCGCCCGGCGTATTGTATTGTATTGTATTGTATTGTATTGTATTGTATTGTATTGTATTGTATTGTATCGTATCGTATTGTATTGTATCCTATCGTATCCTATCGCATCCTATCGTATCGTATCTTATTGTATTGTAATGGGTTGTATTGACTTATTTTATTTAGTTAGTTACTTTTGTGTTATTTTATTTATTTATCTGTTTGTTCGTTTTTGCCTGATCAAAGGTCAATCAGACCC-GTCGTCAAAGTGGCGATTTCCTAG
>64043201008/1645/c86293
-TGTATGTATGTATGTATTTATTTATGTATTTATTTTTGAGACGGAGTTTCACTCTTGTTGCTCAGACTGGAGTGCGATGGCGCAATCTCGGCTCACTGCAACCTCCGCTTCCCAGGTTCAAGCGATTCTCCTGCCTCAGCCTTCCTAGCAGCTGGGATTATAGGCATGTGCACCCGCGCCCGGCTAGTTTTGTATTTTCAATTGAGACG-GATTTCTCCATGTTGGTCGGGCTTGTCTCCAACTCCCGACTTCAGGTGATGCGTCCACCTCGGCATCCCAAAGTGACGGGATGACAGGCATGAGCCACCGCGCCCGGCCTATTGTATTGTATTGTA-TGTATTGTATTGTATTGTATTGTATTGTATTGTATTGTATCGTATCGTATTGTATTGTATCCTATCGTATCCTATCGCATCCTATCGTATCGTATCTTATTGTATTGTAATGGGTTGTATTGACTTATTTTATTTAGTTAGTTACTTTTGTGTTATTTTATTTATTTATCTGTTTGTTCGTTTTTGCCTGATCAAAGGTCAATCAGAGCCAGTCGTCAAAGTGGCGATTTCCTAG
>64076212235/806/cs076138
-TGTATGTATGTATGTATTTATTTATGTATTTATTTTTGAGACGGAGTTTCGCTCTTGTTGCTCAGACTGGAGTGCGATGGCGCAATCTCGGCTCACTGCAACCTCCGCTTCCCAGGTTCAAGCGATTCTCCTGCCTCAGCCTTCCTAGCAGCTGGGATTATAGGCATGTGCCACCGCGCCCGGCTAGTTTTGTATTTTCAATTGAGACGGGATTTCTCCATGTTGGTCGGGCTTGTCTCCAACTCCCGACTTCAGGTGATGCGTCCACCTCGGCATCCCAAAGTGACGGGATGACAGGCATGAGCCACCGCGCCCGGCCTATTGTATTGTATTGTATTGTATTGTATTGTATTGTATTGTATTGTATTGTATTGTATCGTATCGTATTGTATTGTATCCTATCGTATCCTATCGCATCCTATCGTATCGTATCTTATTGTATTGTAATGGGTTGTATTGACTTATTTTATTTAGTTAGTTACTTTTGTGTTAT-TTATTTATTTATCTGTTTGTTCGTTTTTGCCTGATCAAAGGTCAATCAGACCCGGTCGTCAAAGTGGCGATTTCCTAG
>64043202130/111/cs072234
-TGTATGTATGTATGTATTTATTTATGTATTTATTTTTGAGACGGAGTTTCGCTCTTGTTGCTCAGACTGGAGTGCGATGGCGCAATCTCGGCTCACTGCAACCTCCGCTTCCCAGGTTCAAGCGATTCTCCTGCCTCAGCCTTCCTAGCAGCTGGGATTATAGGCATGTGCCACCGCGCCCGGCTAGTTTTGTATTTTCAATTGAGACGGGATTTCTCCATGTTGGTCGGGCTTGTCTCCAACTCCCGACTTCAGGTGATGCGTCCACCTCGGCATCCCAAAGTGACGGGATGACAGGCATGAGCCACCGCGCCCGGCGTATTGTATTGTATTGTATTGTATTGTATTGTATTGTATTGTATTGTATTGTATTGTATCGTATCGTATTGTATTGTATCCT-TCGTATCCTATCGCATCCTATCGTATCGTATCTTATTGTATTGTAATGGGTTGTATTGACTTATTTTATTTAGTTAGTTACTTTTGTGTTATTTTATTTATTTATCTGTTTGTTCGTTTTTGCCTGATCAAAGGTCAATCAGACCCGGTCGTCAAAGTGGCGATTTCCTAG
>64076212149/1846/c120-27
-TGTATGTATGTATGTATTTATTTATGTATTTATTTTTGAGACGGAGTTTCGCTCTTGTTGCTCAGACTGGAGTGCGATGGCGCAATCTCGGCTCACTGCAACCTCCGCTTCCCAGGTTCAAGCGATTCTCCTGCCTCAGCCTTCCTAGCAGCTGGGATTATAGGCATGTGCCACCGCGCCCGGCTAGTTTTGTATTTTCAATTGAGACGGGATTTCTCCATGTTGGTCGGGCTTGTCTCCAACTCCCGACTTCAGGTGATGCGTCCACCTCGGCATCCCAAAGTGACGGGATGACAGGCATGAGCCACCGCGCCCGGCGTATTGTATTGTAT-GTATTGTATTGTATTGTATTGTATTGTATTGTATTGTATTGTATCGTATCGTATTGTATTGTATCCTATCGTATCCTATCGCATCCTATCGTATCGTATCTTATTGTATTGTAATGGGTTGTATTGACTTATTTTATTTAGTTAGTTACTTTTGTGTTATTTTATTTATTTATCTGTTTGTTCGTTTTTGCCTGATCAAAGGTCAATCAGACCCGGTCGTCAAAGTGGCGATTTCCTAG
>64011191106/1068/c155-62
-TGTATGTATGTATGTATTTATTTATGTATTTATTTTTGAGACGGAGTTTCGCTCTTGTTGCTCAGACTGGAGTGCGATGGCGCAATCTCGGCTCACTGCAACCTCCGCTTCCCAGGTTCAAGCGATTCTCCTGCCTCAGCCTTCCTAGCAGCTGGGATTATAGGCATGTGCCACCGCGCCCGGCTAGTTTTGTATTTTCAATTGAGACGGGATTTCTCCATGTTGGTCGGGCTTGTCTCCAACTCCCGACTTCAGGTGATGCGTCCACCTCGGCATCCCAAAGTGACGGGATGACAGGCATGAGCCACCGCGCCCGGCGTAT-GTATTGTATTGTATTGTATTGTATTGTATTGTATTGTATTGTATTGTATTTTATCGTATCGTATTGTATTGTATCCTATCGTATCCTATCGCATCCTATCGTATCGTATCTTATTGTATTGTAATGGGTTGTATTGACTTATTTTATTTAGTTAGTTACTTTTGTGTTATTTTATTTATTTATCTGTTTGTTCGTTTTTGCCTGATCAAAGGTCAATCAGACCCGGTCGTCAAAGTGGCGATTTCCTAG
>64043213037/125/cs670122
-TGTATGTATGTATGTATTTATTTATGTATTTATTTTTGAGACGGAGTTTCGCTCTTGTTGCTCAGACTGGAGTGCGATGGCGCAATCTCGGCTCACTGCAACCTCCGCTTCCCAGGTTCAAGCGATTCTCCTGCCTCAGCCTTCCTAGCAGCTGGGATTATAGGCATGTGCCACCGCGCCCGGCTAGTTTTGTATTTTCAATTGAGACGGGATTTCTCCATGTTGGTCGGGCTTGTCTCCAACTCCCGACTTCAGGTGATGCGTCCACCTCGGCATCCCAAAGTGACGGGATGACAGGCATGAGCCACCGCGCCCGGCGTATTGTATTGTATTGTATTGTATTGTATTGTATTGTATTGTATTGTATTGTATCGTATCGTATCGTATTGTATTGTATCCTATCGTATCCTATCGCATCCTATCGTATCGTATCTTATTGTATTGTAATGGGTTGTATTGACTTATTTTATTTAGTTAGTTACTTTTGTGTTATTTTATTTATTTATCTGTTTGTTCGTTTTTGCCTGATCAAG-GTCAATCAGACCCGGTCGTCAAAGTGGCGATTTCCTAG
>84046230256s41476/cs5450
-TGTATGTATGTATGTATTTATTTATGTATTTATTTTTGAGACGGAGTTTCGCTCTTGTTGCTCAGACTGGAGTGCGATGGCGCAATCTCGGCTCACTGCAACCTCCGCTTCCCAGGTTCAAGCGATTCTCCTGCCTCAGCCTTCCTAGCAGCTGGGATTATAGGCATGTGCCACCGCGCCCGGCTAGTTTTGTATTTTCAATTGAGACGGGATTTCTCCATGTTGGTCGGGCTTGTCTCCAACTCCCGACTTCAGGTGATGCGTCCACCTCGGCATCCCAAAGTGACGGGATGACAGGCATGAGCCACCGCGCCGGCGTATTGGTATTGTATTGTATTGTATTGTATTGTATTGTATTGTATTGTATTGTATCGTATCGTATCCTATTGTATTGTATCCTATCGTATCCTATCGCATCCTATCGTATCGTATCTTATTGTATTGTAATGGGTTGTATTGACTTATTTTATTTAGTTAGTTACTTTTGTGTTATTTTATTTATTTATCTGTTTGTTCGTTTTTGCCTGATCAAAGGTCAATCAGACCCGGTCGTCAAAGTGGCGATTTCCTAG
>64076212150/1692/c134-41
-TGTATGTATGTA-GTATTTATTTATGTATTTATTTTTGAGACGGAGTTTCGCTCTTGTTGCTCAGACTGGAGTGCGATGGCGCAATCTCGGCTCACTGCAACCTCCGCTTCCCAGGTTCAAGCGATTCTCCTGCCTCAGCCTTCCTAGCAGCTGGGATTATAGGCATGTGCCACCGCGCCCGGCTAGTTTTGTATTTTCAATTGAGACGGGATTTCTCCATGTTGGTCGGGCTTGTCTCCAACTCCCGACTTCAGGTGATGCGTCCACCTCGGCATCCCAAAGTGACGGGATGACAGGCATGAGCCACCGCGCCCGGCGTATTGTATTGTATTGTATTGTATTGTATTGTATTGTATTGTATTGTATTGTATTGTATCGTATCGTATTGTATTGTATCCTATCGTATCCTATCGCATCCTATCGTATCGTATCTTATTGTATTGTAATGGGTTGTATTGACTTATTTTATTTAGTTAGTTACTTTTGTGTTATTTTATTTATTTATCTGTTTGTTCGTTTTTGCCTGATCAAAGGTCAATCAGACCCGGTCGTCAAAGTGGCGATTTTCCTG
>64136211104/179/cs193155
-TGTATGTATGTATGTATTTATTTATGTATTTATTTTTGAGACGGAGTTTCGCTCTTGTTGCTCAGACTGGAGTGCGATGGCGCAATCTCGGCTCACTGCAACCTCCGCTTCCCAGGTTCAAGCGATTCTCCTGCCTCAGCCTTCCTAGCAGCTGGGATTATAGGCATGTGCCACCGCGCCCGGCTAGTTTTGTATTTTCAATTGAGACGGGATTTCTCCATGTTGGTCGGGT-TGTCTCCAACTCCCGACTTCAGGTGATGCGTCCACCTCGGCATCCCAAAGTGACGGGATGACAGGCATGAGCCACCGCGCCCGGCGTATTGTATTGTATTGTATTGTATTGTATTGTATTGTATTGTATTGTATTGTATTGTATCGTATCGTATCGTATTGTATCCTATCGTATCCTATCGCATCCTATCGTATCGTATCTTATTGTATTGTAATGGGTTGTATTGACTTATTTTATTTAGTTAGTTACTTTTGTGTTATTTTATTTATTTATCTGTTTGTTCGTTTTTGCCTGATCAAAGGTCAATCAGACCCGGTCGTCAAAGTGGCGATTTCCTAG
>64043202050/1894/c57365
-TGTATGTATGTATGTATTTATTTATGTATTTATTTTTGAGACGGAGTTTCGCTCTTGTTGCTCAGACTGGAGTGCGATGGCGCAATCTCGGCTCACTGCAACCTCCGCTTCCCAGGTTCAAGCGATTCTCCTGCCTCAGCCTTCCTAGCAGCTGGGATTATAGGCATGTGCCACCGCGCCCGGCTAGTTTTGTATTTTCAATTGAGACGGGATTTCTCCATGTTGGTCGGGCTTGTCTCCAACTCCCGACTTCAGGTGATGCGTCCACCTCGGCATCCCAAAGTGACGGGATGACAGGCATGAGCCACCGCGCCCGGCCTATTGTATTGTATTGTATTGTATTGTATTGTATTGTAT-GTATTGTATTGTATTGTATCGTATCGTATCGTATTGTATCCTATCGTATCCTATCGCATCTTATCGTATCGTATCTTATTGTATTGTAATGGGTTGTATTGACTTATTTTATTTAGTTAGTTACTTTTGTGTTATTTTATTTATTTATCTGTTTGTTCGTTTTTGCCTGATCAAAGGTCAATCAGACCCAGTCGTCAAAGTGGCGATTTCCTAG
>84046230234s29984cs1860
-TGTATGTATGTATGTATTTATTTATGTATTTATTTTTGAGACGGAGTTTCGCTCTTGTTGCTCAGACTGGAGTGCGATGGCGCAATCTCGGCTCACTGCAACCTCCGCTTCCCAGGTTCAAGCGATTCTCCTGCCTCAGCCTTCCTAGCAGCTGGGATTATAGGCATGTGCCACCGCGCCCGGCTAGTTTTGTATTTTCAATTGAGACGGGATTTCTCCATGTTGGTCGGGCTTGTCTCCAACTCCCGACTTCAGGTGATGCGTCCACCTCGGCATCCCAAAGTGACGGGATGACAGGCATGAGCCACCGCGCCCGGCGTATTGTATTGTATTGTATTGTATTGTAT-GTATTGTATTGTATTGTATTGTATTGTATCGTATCGTATTGTATTGTATCCTATCGTATCCTATCGCATCCTATCGTATCGTATCTTATTGTATTGTAAT-GGTTGTATTAACTTATTTTATTTAGTTAGTTACTTTTGTGTTATTTTATTTATTTATCTGTTTGTTCGTTTTTGCCTGATCAAAGGTCAATCAGACCCGGTCGTCAAAGTGGCGATTTCCTAG
>84046230256s48230cs155117
-TGTATGTATGTATGTATTTATTTATGTATTTATTTTTGAGACGGAGTTTCGCTCTTGTTGCTCAGACTGGAGTGCGATGGCGCAATCTCGGCTCACTGCAACCTCCGCTTCCCAGGTTCAAGCGATTCTCCTGCCTCAGCCTTCCTAGCAGCTGGGATTATAGGCATGTGCCACCGCGCCCGGCTAGTTTTGTATTTTCAATTGAGACGGGATTTCTCCATGTTGGTCGGGCTTGTCTCCAACTCCCGACTTCAGGTGATGCGTCCACCTCGGCATCCCAAAGTGACGGGATGACAGGCATGAGCCACCGCGCCCGGCGTATTGTATTGTATTGTATTGTATTGTATTGTATTGTATTGTATTGTATTGTAT-GTATCGTATCGTATTGTATTGTATCCTATCGTATCCTATCGCATCCTATCGTATCGTATCTTATTGTATTGTAATGGGTTGTATTGACTTATTTTATTTAGTTAGTTACTTTTGTGTTATTTTATTTATTTATCTGTTTGTTCGTTTTTGCCTGATCAAAGGTCAATCAGACCCGGTCGTCAAAGTGGCGATTTCCTAG
>54329U252846/733/c107-14
-TGTATGTATGTATGTATTTATTTATGTATTTATTTTTGAGACGGAGTTTCGCTCTTGTTGCTCAGACTGGAGTGCGATGGCGCAATCTCGGCTCACTGCAACCTCCGCTTCCCAGGTTCAAGCGATTCTCCTGCCTCAGCCTTCCTAGCAGCTGGGATTATAGGCATGTGCCACCGCGCCCGGCTAGTT-TGTATTTTCAATTGAGACGGGATTTCTCCATGTTGGTCGGGCTTGTCTCCAACTCCCGACTTCAGGTGATGCGTCCACCTCGGCATCCCAAAGTGACGGGATGACAGGCATGAGCCACCGCGCCCGGCGTATTGTATTGTATTGTATTGTATTGTATTGTATTGTATTGTATTGTATTGTATTGTATCGTATCGTATCGTATTGTATCCTATCGTATCCTATCGCATCCTATCGTATCGTATCTTATTGTATTGTAATGGGTTGTATTGACTTATTTTATTTAGTTAGTTACTTTTGTGTTATTTTATTTATTTATCTGTTTGTTCGTTTTTGCCTGATCAAAGGTCAATCAGACCCGGTCGTCAAAGTGGCGATTTCCTAG
>64076201025/203/cs60-11
-TGTATGTATGTATGTATTTATTTATGTATTTATTTTTGAGACGGAGTTTCGCTCTTGTTGCTCAGACTGGAGTGCGATGGCGCAATCTCGGCTCACTGCAACCTCCGCTTCCCAGGTTCAAGCGATTCTCCTGCCTCAGCCTTCCTAGCAGCTGGGATTATAGGCATGTGCCACCGCGCCCGGCTAGTTTTGTATTTTCAATTGAGACGGGATTTCTCCATGTTGGTCGGGCTTGTCTCCAACTCCCGACTTCAGGTGATGCGTCCACCTCGGCATCCCAAAGTGACGGGATGACAGGCATGAGCCACCGCGCCCGGCGTATTGTATTGTATTGTATTGTATTGTATTGTATTGTATTGTATTGTATCGTATCGTATCGTATCCTATTGTATTGTATCCTATCGTATCCTATCGCATCCTATCGTATCGTATCTTATTGTATTGTAATGGGTTGTATTGACTTATTTTATTTAGTTAGTTACT-TTGTGTTATTTTATTTATTTATCTGTTTGTTCGTTTTGCCCTGATCAAAGGTCAATCAGACCCGGTCGTCAAAGTGGCGATTTCCTAG
>64043201135/292/cs74-36
-TGTATGTATGTATGTATTCATTTATGTATTTATTTTTGAGACGGAGTTTCGCTCTTGTTGCTCAGACTGGAGTGCGATGGCGCAATCTCGGCTCACTGCAACCTCCGCTTCCCAGGTTCAAGCGATTCTCCTGCCTCAGCCTTCCTAGCAGCTGGGATTATAGGCATGTGCCACCGCGCCCGGCTAGTTTTGTATTTTCAATTGAGACGGGATTTCTCCATGTTGGTCGGGCTTGTCTCCAACTCCCGACTTCAGGTGATGCGTCCACCTCGGCATCCCAAAGTGACGGGATGACAGGCATGAGCCACCGCGCCCGGCGTATTGTTATGTATTGTATTGTATTGTATTGTATTGTATTGTATTGTATTGTATCGTATCGTATCGTATTGTATTGTATCCTATCGTATCCTATCGCATCCTATCGTATCGTATCTTATTGTATTGTAATGGGTTGTATTGACTTATTTTATTTAGTTAGTTACTTTTGTGTTATTTTATTTATTTATCTGTTTGTTCGTTTTTGCCTGATCAAAG-GTCATCAGACCCGGTCGTCAAAGTGGCGATTTCCTAG
>64043202050/807/cs930192
-TGTATGTATGTATGTATTTATTTATGTATTTATTTTTGAGACGGAGTTTCGCTCTTGTTGCTCAGACTGGAGTGCGATGGCGCAATCTCGGCTCACTGCAACCTCCGCTTCCCAGGTTCAAGCGATTCTCCTGCCTCAGCCTTCCTAGCAGCTGGGATTATAGGCATGTGCCACCGCGCCCGGCTAGTTTTGTATTTTCAATTGAGACGGGATTTCTCCATGTTGGTCGGGCTTGTCTCCAACTCCCGACTTCAGGTGATGCGTCCACCTCGGCATCCCAAAGTGACGGGATGACAGGCATGAGCCACCGCGCCCGGCGTATTGTATTGTATTGTATTGTATTGTATTGTATTGTATTGTATTGTATTGTATTGTATCGTATCGTATTGTATTGTATCCTATCGTATCCTATCGCATCCTATCGTATCGTATCTTATTGTATTGTAATGGGTTGTATTGACTTATTTTATTTAGTTAGTTACTTTTGTGTTATTTTATTTATTTATCTGTTTGTTCGTTTTTGCCTGATCAAAGG-TCATCAGACCCGGTCGTCAAAGTGGCGATTTCCTAG
>84046232219s33460cs89-28
-TGTATGTATGTATGTATTTATTTATGTATTTATTTTTGAGACGGAGTTTCGCTCTTGTTGCTCAGACTGGAGTGCGATGGCGCAATCTCGGCTCACTGCAACCTCCGCTTCCCAGGTTCAAGCGATTCTCCTGCCTCAGCCTTCCTAGCAGCTGGGATTATAGGCATGTGCCACCGCGCCCGGCTAGTTTTGTATTTTCAATTGAGACGGGATTTCTCCATGTTGGTCGGGCTTGTCTCCAACTCCCGACTTCAGGTGATGCGTCCACCTCGGCATCCCAAAGTGACGGGATGACAGGCATGAGCCACCGCGCCCGGCGTATTGTATTGTATTGTATTGTATTGTATTGTATTGTATTGTATTGTATTGTATCGTATCGTATCCTATTGTATTGTATCCTATCGTATCCTATCGCA-CCTATCGTATCGTATCTTATTGTATTGTAATGGGTTGTATTGACTTATTTTATTTAGTTAGTTACTTTTGTGTTATTTTATTTATTTATCTGTTTGTTCGTTTTTGCCTGATCAAAGGTCAATCAGACCCGGTCGTCAAAGTGGCGATTTCCTAG
>64043202021/1458/c188-85
-TGTATGTATGTATGTATTTATTTATGTATTTATTTTTGAGACGGAGTTTCGCTCTTGTTGCTCAGACTGGAGTGCGATGGCGCAATCTCGGCTCACTGCAACCTCCGCTTCCCAGGTTCAAGCGATTCTCCTGCCTCAGCCTTCCTAGCAGCTGGGATTATAGGCATGTGCCACCGCGCCCGGCTAGTTTTGTATTTTCAATTGAGACGGGATTTCTCCATGTTGGTCGGGCTTGTCTCCAACTCCCGACTTCAGGTGATGCGTCCACCTCGGCATCCCAAAGTGACGGGATGACAGGCATGAGCCACCGCGCCCGGCGTATTGTATTGTATTGTATTGTATTGTATTGTATTGTATTGTATTGTATTGTATTGTATCGTATCGTATTGTATTGTATCCTATCGTATCCTATCGCATCCTATCGTATCGTATCTTATTGTATTGTAATGGGTTGTATTGACTTATTTTATTTAGTTAGTTACTTTTGTGTTATTTTATTTATTTATCTGTTTGTTCGTTTTTGCCTGATCAAAGGTCAATCAGACCCGGTCGTCAAAGTGGCGATTCCTAGG
>64076212025/827/cs03-60
-TGTATGTATGTATGTATTTATTTATGTATTTATT-TTGAGACGGAGTTTCGCTCTTGTTGCTCAGACTGGAGTGCGATGGCGCAATCTCGGCTCACTGCAACCTCCGCTTCCCAGGTTCAAGCGATTCTCCTGCCTCAGCCTTCCTAGCAGCTGGGATTATAGGCATGTGCCACCGCGCCCGGCTAGTTTTGTATTTTCAATTGAGACGGGATTTCTCCATGTTGGTCGGGCTTGTCTCCAACTCCCGACTTCAGGTGATGCGTCCACCTCGGCATCCCAAAGTGACGGGATGACAGGCATGAGCCACCGCGCCCGGCCTATTGTATTGTATTGTATTGTATTGTATTGTATTGTATTGTATTGTATTGTATTGTATCGTATCGTATCGTATTGTATCCTATCGTATCCTATCGCATCCTATCGTATCGTATCTTATTGTATTGTAATGGGTTGTATTGACTTATTTTATTTAGTTAGTTACTTTTGTGTTATTTTATTTATTTATCTGCTTGTTCGTTTTTGCCTGATCAAAGGTCAATCAGACCCAGTCGTCAAAGTGGCGATTTCCTAG
>84081231025s21109/cs31-486
-TGTATGTATGTATGTATTTATTTATGTATTTATTTTTGAGACGGAGTTTCGCTCTTGTTGCTCAGACTGGAGTGCGATGGCGCAATCTCGGCTCACTGCAACCTCCGCTTCCCAGGTTCAAGCGATTCTCCTGCCTCAGCCTTCCTAGCAGCTGGGATTATAGGCATGTGCCACCGCGCCCGGCTAGTTTTGTATTTTCAATTGAGACGGGATTTCTCCATGTTGGTCGGGCTTGTCTCCAACTCCCGACTTCAGGTGATGCGTCCACCTCGGCATCCCAAAGTGACGGGATGACAGGCATGAGCCACCGCGCCCGGCCTATTGTATTGTATTGTATTGTATTGTATTGTATTGTATTGTATTGTATTGTATTGTATCGTATCGTATTGTA-TGTATCCTATCGTATCCTATCGCATCCTATCGTATCGTATCTTATTGTATTGTAATGGGTTGTATTGACTTATTTTATTTAGTTAGTTACTTTTGTGTTATTTTATTTATTTATCTGTTTGTTCGTTTTTGCCTGATCAAAGGTCAATCAGACCCGGTCGTCAAAGTGGCGATTTCCTAG
>64076212054/1134/c22627
-TGTATGTATGTATGTATTTATTTATGTATTTATTTTTGAGACGGAGTTTCGCTCTTGTTGCTCAGACTGGAGTGCGATGGCGCAATCTCGGCTCACTGCAACCTCCGCTTCCCAGGTTCAAGCGATTCTCCTGCCTCAGCCTTCCTAGCAGCTGGGATTATAGGCATGTGCCACCGCGCCCGGCTAGTTTTGTATTTTCAATTGAGACGGGATTTCTCCATGTTGGTCGGGCTTGTCTCCAACTCCCGACTTCAGGTGATGCGTCCACCTCGGCATCCCAAAGTGACGGGATGACAGGCATGAGCCACCGCGCCCGGCGTATTGTATTGTATTGTATTGTATTGTATTGTATTGTATTGTATTGTATTGTATTTTATCGTATCGTATTGTATTGTATC-TATCGTATCCTATCGCATCCTATCGTATCGTATCTTATTGTATTGTAATGGGTTGTATTGACTTATTTTATTTAGTTAGTTACTTTTGTGTTATTTTATTTATTTATCTGTTTGTTCGTTTTTGCCTGATCAAAGGTCAATCAGACCCGGTCGTCAAAGTGGCGATTTCCTAG
>64043202111/671/cs431193
-TGTATGTATGTATGTATTTATTTATGTATTTATTTTTGAGACGGAGTTTCGCTCTTGTTGCTCAGACTGGAGTGCGATGGCGCAATCTCGGCTCACTGCAACCTCCGCTTCCCAGGTTCAAGCGATTCTCCTGCCTCAGCCTTCCTAGCAGCTGGGATTATAGGCATGTGCCACCGCGCCCGGCTAGTTTTGTATTTTCAATTGAGACGGGATTTCTCCATGTTGGTCGGGCTTGTCTCCAACTCCCGACTTCAGGTGATGCGTCCACCTCGGCATCCCAAAGTGACGGGATGACAGGCATGAGCCACCGCGCCCGGCGTATTGTA-TGTATTGTATTGTATTGTATTGTATTGTATTGTATTGTATTGTATTGTATCGTATCGTATTGTATTGTATCCTAACGTATCCTATCGCATCCTATCGTAT-GTATCTTATTGTATTGTAATGGGTTGTATTGACTTATTTTATTTAGTTAGTTACTTTTGTGTTATTTTATTTATTTATCTGTTTGTTCGTTTTTGCCTGATCAAAGGTCAATCAGACCCAGTCGTCAAAGTGGCGATTTCCTAG
>64136211240/770/cs68-23
-TGTATGTATGTATGTATTTATTTATGTATTTATTTTTGAGACGGAGTTTCGCTCTTGTTGCTCAGACTGGAGTGCGATGGCGCAATCTCGGCTCACTGCAACCTCCGCTTCCCAGGTTCAAGCGATTCTCCTGCCTCAGCCTTCCTAGCAGCTGGGATTATAGGCATGTGCCACCGCGCCCGGCTAGTTTTGTATTTTCAATTGAGACGGGATTTCTCCATGTTGGTCGGGCTTGTCTCCAACTCCCGACTTCAGGTGATGCGTCCACCTCGGCATCCCAAAGTGACGGGATGACAGGCATGAGCCACCGCGCCCGGCCTATTGTATTGTATTGTATTGTATTGTATTGTATTGTATTGTATTGTATTGTATTGTATCGTATCGTATTGTATTGTATCCTATCGTATCCTATCGCATCCTATCGTATCGTATCTTATTGTATTGTAATGGGTTGTATTGACTTATTTTATTTAGTTAGTTACTTTTGTGTTATTTTATTTATTTATCTGTTTGTTCGTTTTTGCCTGATCAAAGGTCAATCAGACC-CGTCGTCAAAGTGGCGATTTCCTAG
>64043200239/835/cs139291
-TGTATGTATGTATGTATTTATTTATGTATTTATT-TTGAGACGGAGTTTCGCTCTTGTTGCTCAGACTGGAGTGCGATGGCGCAATCTCGGCTCACTGCAACCTCCGCTTCCCAGGTTCAAGCGATTCTCCTGCCTCAGCCTTTCTAGCAGCTGGGATTATAGGCATGTGCCACCGCGCACGGCTAGTTTTGTATTTTCAATTGAGACGGGATTTCTCCATGTTGGTCGGGCTTGTCTCCAACTCCCGACTTCAGGTGATGCGTCCACCTCGGCATCCCAAAGTGACGGGATGACAGGCATGAGCCACCGCGCCCGGCGTATTGTATTGTATTGTATTGTATTGTATTGTATTGTATTGTATTGTATTGTATTGTATCGTATCGTATTGTATTGTATCCTATCGTATCCTATCGCATCCTATCGTATCGTATCTTATTGTATTGTAATGGGTTGTATTGACTTATTTTATTTAGTTAGTTACTTTTTTGTTATTTTATTTATTTATCTGTTTGTTCGTTTTTGCCTGATCAAAGGTCAATCAGACCCGGTCGTCAAAGTGGCGATTTCCTAG
>54329U260742/619/c155-62
----ATGTATGTATGTATGTATTTATGTATTTATTTTTGAGACGGAGTTTCGCTCTTGTTGCTCAGACTGGAGTGCGATGGCGCAATCTCGGCTCACTGCAACCTCCGCTTCCCAGGTTCAAGCGATTCTCCTGCCTCAGCCTTCCTAGCAGCTGGGATTATAGGCATGTGCCACCGCGCCCGGCTAGTTTTGTATTTTCAATTGAGACGGGATTTCTCCATGTTGGTCGGGCTTGTCTCCAACTCCCGACTTCAGGTGATGCGTCCACCTCGGCATCCCAAAGTGACGGGATGACAGGCATGAGCCACCGCGCCCGGCGTATTGTATTGTATTGTATTGTATTGTATTGTATTGTATTGTATTGTATTGTATTGTATCGTATCGTATTGTATTGTATCCTATCGTATCCTATCGCATCCTATCGTATCGTATCTTATTGTATTGTAATGGGTTGTATTGACTTATTTTATTTAGTTAGTTACTTTTGTTTTATTTTATTGATTTATCTGTTTGTTCGTTTTTGCCTGATCAAAGGTCAATCAGACCCGGTCGTCAAAGTGGCGATTTCCTAG
>54329U260742/5825cs96-03
-TGTATGTATGTATGTATTTATTTATGTATTTATTTTTGAGACGGAGTTTCGCTCTTGTTGCTCAGACTGGAGTGCGATGGCGCAATCTCGGCTCACTGCAACCTCCGCTTCCCAGGTTCAAGCGATTCTCCTGCCTCAGCCTTCCTAGCAGCTGGGATTATAGGCATGTGCCACCGCGCCCGGCTAGTTTTGTATTTTCAATTGAGACGGGATTTCTCCATGTTGGTCGGGCTTGTCTCCAACTCCCGACTTCAGGTGATGCGTCCACCTCGGCATCCCAAAGTGACGGGATGACAGGCATGAGCCACCGCGCCCGGCGTATTGTATTGTATTGTATTGTATTGTATTGTATTGTATTGTATTGTATTGTATTGTATCGTATCGTATTGTATTGTATCCTATCGTATCCTATCGCATCCTATCGTATCGTATCTTATTGTATTGTAATGGGTTGTATTGACTTATTTTATTTAGTTAGTTACTTTTGTGTTATTTTATTTATTTATCTGTTTGTTCGTTTTTGCCTGATCAAAG-TCAATCAGACCCGGTCGTCAAAGTGGCGATTTCCTAG
>64076212203/755/cs40-99
-TGTATGTATGTATGTATTTATTTGTATTTATTT-TTTGAGACGGAGTTTCGCTCTTGTTGCTCAGACTGGAGTGCGATGGCGCAATCTCGGCTCACTGCAACCTCCGCTTCCCAGGTTCAAGCGATTCTCCTGCCTCAGCCTTCCTAGCAGCTGGGATTATAGGCATGTGCCACCGCGCCCGGCTAGTTTTGTATTTTCAATTGAGACGGGATTTCTCCATGTTGGTCGGGCTTGTCTCCAACTCCCGACTTCAGGTGATGCGTCCACCTCGGCATCCCAAAGTGACGGGATGACAGGCATGAGCCACCGCGCCCGGCGTATTGTATTGTATTGTATTGTATTGTATTGTATTGTATTGTATTGTATTGTATTGTATCG-ATCGTATTGTATTGTATCCTATCGTATCCTATCGCATCCTATCGTATCGTATCTTATTGTATTGTAATGGGTTGTATTGACTTATTTTATTTAGGTAGTTACTTTTGTGTTATTTTATTTATTTATCTGTTTGTTCGTTTTTGCCTGATCAAAGGTCAATCAGACCCGGTCGTCAAAGTGGCGATTTCCTAG
>64076212203/1943/c236-43
-TGTATGTATGTATGTATTTATTTATGTATTTATTTTTGAGACGGAGTTTCGCTCTTGTTGCTCAGACTGGAGTGCGATGGCGCAATCTCGGCTCACTGCAACCTCCGCTTCCCAGGTTCAAGCGATTCTCCTGCCTCAGCCTTCCTAGCAGCTGGGATTATAGGCATGTGCCACCGCGCCCGGCTAGTTTTGTATTTTCAATTGAGACGGGATTTCTCCATGTTGGTCGGGCTTGTCTCCAACTCCCGACTTCAGGTGATGCGTCCACCTCGGCATCCCAAAGTGACGGGATGACAGGCATGAGCCACCGCGCCCGGCGTATTGTATTGTATTGTATTGTATTGTATTGTATTGTATTGTATTGTATTGTATTGTATCGTATCGTATTGTAT--TATCCTATCGTATCCTATCGCATCCTATCGTATCGTATCTTATTGTATTGTAATGGGTTGTATTGACTTATTTTATTTAGTTAGTTACTTTTGTGTTATTTTATTTATTTATCTGTTTGTTCGTT-TTGCCTGATCAAAGGTCAATCAGACCCGGTCGTCAAAGTGGCGATTTCCTAG
>84081231025s21549/cs8-26
-TGTATGTATGTATGTATTTATTATTGTATTTATTTTTGAGACGGAGTTTCGCTCTTGTTGCTCAGACTGGAGTGCGATGGCGCAATCTCGGCTCACTGCAACCTCCGCTTCCCAGGTTCAAGCGATTCTCCTGCCTCAGCCTTCCTAGCAGCTGGGATTATAGGCATGTGCCACCGCGCCCGGCTAGTTTTGTATTTTCACTTGAGACGGGATTTCTCCATGTTGGTCGGGCTTGTCTCCAACTCCCGACTTCAGGTGATGCGTCCACCTCGGCATCCCAAAGTGACGGGATGACAGGCATGAGCCACCGCGCCCGGCGTATTGTATTGTATTGTATTGTATTGTATTGTATTGTATTGTATTGTATTGTATTGTATCGTATCGTATTGTATTGTATCCTATCGTATCCTATCGCATCCTATCGTATCGTATCTTATTGTATTGTAATGGGTTGTATTGACTTATTTTATTTAGTTAGTTACTTTTGTGTTATTTTATTTATTTATCTGTTTGTTCGTTTTTGCCTGATCAAAGGTCAATCAGACCCGGTCGTCAAAGTGGCGATT-CCTAG
>64043210108/833/cs439291
-TGTATGTATGTATGTATTTATTTATGTATTTATTTTTGAGACGGAGTTTCGCTCTTGTTGCTCAGACTGGAGTGCGATGGCGCAATCTCGGCTCACTGCAACCTCCGCTTCCCAGGTTCAAGCGATTCTCCTGCCTCAGCCTTCCTAGCAGCTGGGATTATAGGCATGTGCCACCGCGCCCGGCTAGTTTTGTATTTTCAATTGAGACGGGATTTCTCCATGTTGGTCGGGCTTGTCTCCAACTCCCGACTTCAGGTGATGCGTCCACCTCGGCATCCCAAAGTGACGGGATGACAGGCATGAGCCACCGCGCCCGGCCTATTGTATTGTATTGTATTGTATTGTATTGTATTGTATTGTATTGTATTGTATTGTATCGTATCGTATTGTATTGTATCCTATCGTATCCTATCGCATCCTATCGTATCGTATCTTATTGTATTGTAATGGGTTGTATTGACTTATTTTATTTAGTTAGTTACGTTTGTGTTATTTTATTTATTTATCTGTTTGTTCGTT-TTGCCTGATCAAAGGTCAATCAGACCCGGTCGTCAAAGTGGCGATTTCCTAG
>64076201025/1782/c101-18
-TGTATGTATGTATGTATTTATTTATGTATTTATTTTTGAGACGGAGTTTCGCTCTTGTTGCTCAGACTGGAGTGCGATGGCGCAATCTCGGCTCACTGCAACCTCCGCTTCCCAGGTTCAAGCGATTCTCCTGCCTCAGCCTTCCTAGCAGCTGGGATTATAGGCATGTGCCACCGCGCCCGGCTAGTTTTGTATTTTCAATTGAGACGGGATTTCTCCATGTTGGTCGGGCTTGTCTCCAACTCCCGACTTCAGGTGATGCGTCCACCTCGGCATCCCAAAGTGACGGGATGACAGGCATGAGCCACCGCGCCCGGCGTATTGTATTGTATTGTATTGTATTGTATTGTATTGTATTGTATTGTATTGTATTGTATCGTATCGTATTGTATTGTATCCTATCGTATCCTATCGCATCCTATCGTATCGTATCTTATTGTATTGTAATGGGTTGTATTGACTTATTTTATTTAGTTAGTTACTTTTGTGTTATTTTATTTATTTATCTGTTTGTTCGTTTTTGCCTGATCAAAGGTCAATCAGACCCGTCGTCCAAAGTGGCGATTTCCTAG
>64043212042/599/cs5412
-TGTATGTATGTATGTATTTATTTATGTATTTATTTTTGAGACGGAGTTTCGCTCTTGTTGCTCAGACTGGAGTGCGATGGCGCAATCTCGGCTCACTGCAACCTCCGCTTCCCAGGTTCAAGCGATTCTCCTGCCTCAGCCTTCCTAGCAGCTGGGATTATAGGCATGTGCCACCGCGCCCGGCTAGTTTTGTATTTTCAATTGAGACGGGATTTCTCCATGTTGGTCGGGCTTGTCTCCAACTCCCGACTTCAGGTGATGCGTCC-ACTCGGCATCCCAAAGTGACGGGATGACAGGCATGAGCCACCGCGCCCGGCGTATTGTATTGTATTGTATTGTATTGTATTGTATTGTATTGTATTGTATTGTATTGTATCGTATCGTATTGTATTGTATCCTATCGTATCCTATCGCATCCTATCGTATCGTATCTTATTGTATTGTAATGGGTTGTATTGACTTATTTTATTTAGTTAGTTACTTTTGTGTTATTTTATTTATTTATCTGTTTGTTCGTTTTTGCCTGATCAAAGGTCAATCAGACCCGGTCGTCAAAGTGGCGATTTCCTAG
>84046232219s32314cs41-60
-TGTATGTATGTATGTATTTATTTATGTATTTATTTTTGAGACGGAGTTTCGCTCTTGTTGCTCAGACTGGAGTGCGATGGCGCAATCTCGGCTCACTGCAACCTCCGCTTCCCAGGTTCAAGCGATTCTCCTGCCTCAGCCTTCCTAGCAGCTGGGATTATAGGCATGTGCCACCGCGCCCGGCTAGTTTTGTATTTTCAATTGAGACGGGATTTCTCCATGTTGGTCGGGCTTGTCTCCAACTCCCGACTTCAGGTGATGCGTCCACCTCGGCATCCCAAAGTGACGGGATGACAGGCATGAGCCACCGCGCCCGGCGTATTGTATTGTATTGTATTGTATTGTATTGTATTGTATTGTATTGTA-TGTATCGTATCGTATCCTATTGTATTTTATCCTATCGTATCCTATCGCATCCTATCGTATCGTATCTTATTGTATTGTAATGGGTTGTATTGACTTATTTTATTTAGTTAGTTACTTTTGTGTTATTTTATTTATTTATCTGTTTGTTCGTTTTTGCCTGATCAAAGGTCAATCAGACCCGGTCGTCAAAGTGGCGATTTCCTAG
>64076201050/1603/c74-35
-TGTATGTATGTATGTATTTATTTATGTATTTATTTTTGAGACGGAGTTTCGCTCTTGTTGCTCAGACTGGAGTGCGATGGCGCAATCTCGGCTCACTGCAACCTCCGCTTCCCAGGTTCAAGCGATTCTCCTGCCTCAGCCTTCCTAGCAGCTGGGATTATAGGCATGTGCCACCGCGCCCGGCTAGTTTTGTAATTTCAATTGAGACGGGATTTCTCCATGTTGGTCGGGCTTGTCTCCAACTCCCGACTTCAGGTGATGCGTCCACCTCGGCATCCCAAAGTGACGGGATGACAGGCATGAGCCACCGCGCCCGGCCTAT-TGATTGTATTGTATTGTATTGTATTGTATTGTATTGTATTGTATTGTATTGTATCGTATCGTATCGTATTGTATCCTATCGTATCCTATCGCATCCTATCGTATCGTATCTTATTGTATTGTAATGGGTTGTATTGACTTATTTTATTTAGTTAGTTACTTTTGTGTTATTTTATTTATTTATCTGTTTGTTCGTTTTTGCCTGATCAAAGGTCAATCAGACCCGGTCGTCAAAGTGGCGATTTCCTAG
>64076201025/1257/c46851
-TGTATGTATGTATGTATTTATTTATGTATTTATTTTTGAGACGGAGTTTCGCTCTTGTTGCTCAGACTGGAGTGCGATGGCGCAATCTCGGCTCACTGCAACCTCCGCTTCCCAGGTTCAAGCGATTCTCCTGCCTCAGCCTTCCTAGCAGCTGGGATTATAGGCATGTGCCACCGCGCCCGGCTAGTTTTGTATTTTCAATTGAGACGGGATTTCTCCATGTTGGTCGGGCTTGTCTCCAACTCCCGACTTCAGGTGATGCGTCCACCTCGGCATCCCAAAGTGACGGGATGACAGGCATGAGCCACCGCGCCCGGCGTATTGTATTGTATTGTATTGTATTGTATTGTATTGTATTGTATTGTATTGTATCGTATCGTATCGTATTGTATTGTATCCTATCGTATCCTATCGCATCCTATCGTATCGTATCTTATTGTATTGTAATGGGTTGTATTGACTTATTTTATTTAGTTAGTTACTTTTGTGTTATTTTATTTATTTATCTGTTTTGTTCGTTTTGCCTGATCAAAGGTCAATCAGACCCGGTCGTCAAAGTGGCGATTTCCTAG
>64043202021/1459/c170-77
-TGTATGTATGTATGTATTTATTTATGTATTTATTTTTGAGACGGAGTTTCGCTCTTGTTGCTCAGACTGGAGTGCGATGGCGCAATCTCGGCTCACTGCAACCTCCGCTTCCCAGGTTCAAGCGATTCTCCTGCCTCAGCCTTCCTAGCAGCTGGGATTATAGGCATGTGCCACCGCGCCCGGCTAGTTTTGTATTTTCAATTGAGACGGGATTTCTCCATGTTGGTCGGGCTTGTCTCCAACTCCCGACTTCAGGTGATGCGTCCACCTCGGCATCCCAAAGTGACGGGATGACAGGCATGAGCCACCGCGCCCGGCGTATTGTATTGTATTGTATTGTATTGTATTGTATTGTATTGTATTGTATTGTATTGTATCGTATCGTATTGTATTGTATCCTATCGTATCCTATCGCATCCTATCGTATCGTATCTTATTGTATTGTAATGGGTTGTATTGACTTATTTTATTTAGTTAGTTACTTTTGTGTTATTTTATTTATTTATCTGTTGTTCGTTTTTTGCCTGATCAAAGGTCAATCAGACCCGGTCGTCAAAGTGGCGATTTCCTAG
>54329U254716/7040cs208260
-TGTATGTATGTATGTATTTATTTATGTATTTATTTTTGAGACGGAGTTTCGCTCTTGTTGCTCAGACTGGAGTGCGATGGCGCAATCTCGGCTCACTGCAACCTCCGCTTCCCAGGTTCAAGCGATTCTCCTGCCTCAGCCTTCCTAGCAGCTGGGATTATAGGCATGTGCCACCGCGCCCGGCTAGTTTTGTATTTTCAATTGAGACGGGATTTCTCCATGTTGGTCGGGCTTGTCTCCAACTCCCGACTTCAGGTGATGCGTCCACCTCGGCATCCCAAAGTGACGGGATGACAGGCATGAGCCACCGCGCCCGGCCTATTGTATTGTATTGTATTGTATTGTATTGTATTGTATTGTATTGTATTGTATTGTATCG-ATCGTATTGTATTGTATCCTATCGTATCCTATCGCATCCTATCGTATCGTATCTTATTGTATTGTAATGGGTTGTATTGACTTATTTTATTTAGTTAGTTACTTTTGTGTTATTTTATTTATTTATCTGTTTGTTCGTTTTTGCCTGATCAAAGGTCAATCAGACCCGGTCGTCAAAGTGGCGATTTCCTAG
>84081231002s31191/cs4545
-TGTATGTATGTATGTATTTATTTATGTATTTATTTTTGAGACGGAGTTTCGCTCTTGTTGCTCAGACTGGAGTGCGATGGCGCAATCTCGGCTCACTGCAACCTCCGCTTC-CAGGTTCAAGCGATTCTCCTGCCTCAGCCTTCCTAGCAGCTGGGATTATAGGCATGTGCCACCGCGCCCGGCTAGTTTTGTATTTTCAATTGTGACGGGATTTCTCCATGTTGGTCGGGCTTGTCTCCAACTCCCGACTTCAGGTGATGCGTCCACCTCGGCATCCCAAAGTGACGGGATGACAGGCATGAGCCACCGCGCCCGGCGTATTGTATTGTATTGTATTGTATTGTATTGTATTGTATTGTATTGTATTGTATTGTATCGTATCGTATTGTATTGTATCCTATCGTATCCTATCGCATCCTATCGTATCGTATCTTATTGTATTGTAATGGGTTGTATTGACTTATTTTATTTAGTTAGTTACTTTTGTGTTATTTTATTTATTTATCTGTTTGTTCGTTTTTGCCTGATCAAAGGTCAATCAGACCCGGTCGTCAAAGTGGCGATTTCCTAG
>64043202050/338/cs78-33
-TGTATGTATGTATGTATTTATTTATGTATTTATTTTTGAGACGGAGTTTCGCTCTTGTTGCTCAGACTGGAGTGCGATGGCGCAATCTCGGCTCACTGCAACCTCCGCTTCCCAGGTTCAAGCGATTCTCCTGCCTCAGCCTTCCTAGCAGCTGGGATTATAGGCATGTGCCACCGCGCCCGGCTAGTTTTGTATTTTCAATTGAGACGGGATTTCTCCATGTTGGTCGGGCTTGTCTCCAACTCCCGACTTCAGGTGATGCGTCCACCTCGGCATCCCAAAGTGACGGGATGACAGGCATGAGCCACCGCGCCCGGCGTATTGTATTGTATTGTATTGTATTGTATTGTATTGTATTGTATTGTATTGTATTGTATCGTATCGTATTGTATTGTATCCTATCGTATCCTATCGCATCCTATCGTATCGTATCTTATTGTATTGTAATGGGTTGTATTGACTTATTTTATTTAGTTAGTTACTTTTGTGTTATTTTATTTATTTATCTGT-TGTTCGTTTTTGCCTGATCAAAGGTCAATCAGACCCGGTCGTCAAAGTGGCGATTTCCTAG
>64043200124/444/cs20-77
-TGTATGTATGTATGTATTCATTTATGTATTTATTTTTGAGACGGAGTTTCGCTCTTGTTGCTCAGACTGGAGTGCGATGGCGCAATCTCGGCTCACTGCAACCTCCGCTTCCCAGGTTCAAGCGATTCTCCTGCCTCAGCCTTCCTAGCAGCTGGGATTATAGGCATGTGCCACCGCGCCCGGCTAGTTTTGTATTTTCAATTGAGACGGGATTTCTCCATGTTGGTCGGGCTTGTCTCCAACTCCCGACTTCAGGTGATGCGTCCACCTCGGCATCCCAAAGTGACGGGATGACAGGCATGAGCCACCGCGCCCGGCGTATTGCATTGTATTGTATTGTA-TGTATTGTATTGTATTGTATTGTATTGTATCGTATCGTATCGTATTGTATTGTATCCTATCGTATCCTATCGCATCCTATCGTATCGTATCTTATTGTATTGTAATGGGTTGTATTGACTTATTTTATTTAGTTAGTTACTTTTGTGTTATTTTATTTATTTATCTGTTTGTTCGTTTTTGCCTGATCAAAGGTCAATCAGACCCGGTCGTCAAAGTGGCGATTTCCTAG
>84081231048s41704/cs12-101
-TGTATGTATGTATGTATTTATTTATGTATTTATTTTTGAGACGGAGTTTCGCTCTTGTTGCTCAGACTGGAGTGCGATGGCGCAATCTCGGCTCACTGCAACCTCCGCTTCCCAGGTTCAAGCGATTCTCCTGCCTCAGCCTTCCTAGCAGCTGGGATTATAGGCATGTGCCACCGCGCCCGGCTAGTTTTGTATTTTCAATTGAGACGGGATTTCTCCATGTTGGTCGGGCTTGTCTCCAACTCCCGACTTCAGGTGATGCGTCCACCTCGGCATCCCAAAGTGACGGGATGACAGGCATGAGCCACCGCGCCCGGCCTATTGTATTGTATTGTA-TTGATTGTATTGTATTGTATTGTATTGTATTGTATTGTATCGTATCGTATTGTATTGTATCCTATCGTATCCTATCGCATCCTATCGTATCGTATCTTATTGTATTGTAATGGGTTGTATTGACTTATTTTATTTAGTTAGTTACTTTTGTGTTATTTTATTTATCTATCTGTTTGTTCGTTTTTGCCTGATCAAAGGTCAATCAGACCCGGTCGTCAAAGTGGCGATTTCCTAG
>84081231051s38646cs119171
-TGTATGTATGTATGTATTTATTTATGTATTTATTTTTGAGACGGAGTTTCGCTCTTGTTGCTCAGACTGGAGTGCGATGGCGCAATCTCGGCTCACTGCAACCTCCGCTTCCCAGGTTCAAGCGATTCTCCTGCCTCAGCCTTCCTAGCAGCTGGGATTATAGGCATGTGCCACCGCGCCCGGCTAGTTTTGTATTT-TCATTGAGACGGGATTTCTCCATGTTGGTCGGGCTTGTCTCCAACTCCCGACTTCAGGTGATGCGTCCACCTCGGCATCCCAAAGTGACGGGATGACAGGCATGAGCCACCGCGCCCGGCGTATTGTATTGTATTGTATTGTATTGTATTGTATTGTATTGTATTGTATTGTATTGTATCGTATCGTATTGTATTGTATCCTATCGTATCCTATCGCATCCTATCGTATCGTATCTTATTGTATTGTAATGGGTTGTATTGACTTATTTTATTTAGTTAGTTACTTTTGTGTTATTTTATTTATTTATCTGTTTGTTCGTTTTTGCCTGATCAAAGGTCAATCAGACCCGGTCGTCAAAGTGGCGATTTCCTAG
>64076211141/1154/c85292
-TGTATGTATGTATGTATTTATTTATGTATTTAT-TTTGAGACGGAGTTTCGCTCTTGTTGCTCAGACTGGAGTGCGATGGCGCAATCTCGGCTCACTGCAACCTCCGCTTCCCAGGTTCAAGCGATTCTCCTGCCTCAGCCTTCCTAGCAGCTGGGATTATAGGCATGTGCCACCGCGCCCGGCTAGTTTTGTATTTTCAATTGAGACGGGATTTCTCCATGTTGGTCGGGCTTGTCTCCAACTCCCGACTTCAGGTGATGCGTCCACCTCGGCATCCCAAAGTGACGGGATGACAGGCATGAGCCACCGCGCCCGGCGTATTGTATTGTATTGTATTGTATTGTATTGTATTGTATTGTATTGTATTGTATTGTATCGTATCGTATTGTATTGTATCCTATCGTATCCTATCGCATCCTATCGTATCGTATCTTATTGTATTGTAATGGGTTGTATTGACTTATTTTATTTAGTTAGTTACTTTTGTGTTATTTTATTTATTTATCTGTTTGTTCGTTTTTGCCTGATCAAAGGTCAATCAGACCCGGTCGTCAAAGTGGCGATTTCCTAG
>84081231051s37412cs31-49
-TGTATGTATGTATGTATTTATTTATGTATTTATTTTTGAGACGGAGTTTCGCTCTTGTTGCTCAGACTGGAGTGCGATGGCGCAATCTCGGCTCACTGCAACCTCCGCTTCCCAGGTTCAAGCGATTCTCCTGCCTCAGCCTTCCTAGCAGCTGGGATTATAGGCATGTGCCACCGCGCCCGGCTAGTTTTGTATTTTCAATTGAGACGGGATTTCTCCATGTTGGTCGGGCTTGTCTCCAACTCCCGACTTCAGGTGATGCGTCCACCTCGGCATCCCAAAGTGACGGGATGACAGGCATGAGCCACCGCGCCCGGCGTATTGTATTGTATTGTATTGTATTGTATTGTATTGTATTGTATTGTATTGTATTGTATCGTATCGTATCGTATTGTATCCTATCGTATCCTATCGCATCCTATCGTATCGTATCTTATTGTATTGTAATGGGTTGTATTGACTTATTTTATTTAGTTAGTT-CTTTTGTGTTATTTTATTTATTTATCTGTTTGTTCGTTTTTGCCTGATCAAAGGTCAATCAGACCCGGTCGTCAAAGTGGCGATTTCCTAG
>64015192030/175/cs30-88
-TGTATGTATGTATGTATTTATTTATGTATTTATTTTTGAGACGGAGTTTCGCTCTTGTTGCTCAGACTGGAGTGCGATGGCGCAATCTCGGCTCACTGCAACCTCCGCTTCCCAGGTTCAAGCGATTCTCCTGCCTCAGCCTTCCTAGCAGCTGGGATTATAGGCATGTGCCACCGCGCCCGGCTAGTTTTGTATTTTCAATTGAGACGGGATTTCTCCATGT-GGTCGGGCTTGTCTCCAACTCCCGACTTCAGGTGATGCGTCCACCTCGGCATCCCAAAGTGACGGGATGACAGGCATGAGCCACCGCGCCCGGCGTATTGTATTGTATTGTATTGTATTGTATTGTATTGTATTGTATTGTATTGTATTGTATCGTATCGTATTGTATTGTATCCTATCGTATCCTATCGCATCCTATCGTATCGTATCTTATTGTATTGTAATGGGTTGTATTGACTTATTTTATTTAGTTAGTTACTTTTGTGTTATTTTATTTATTTATCTGTTTGTTCGTTTTTGCCTGATCAAAGGTCAATCAGACCCGGTCGTCAAAGTGGCGATTTCCTAG
>64076212203/1793/c84095
-TGTATGTATGTATGTATTTATTTATGTATTTATTTTTGAGACGGAGTTTCGCTCTTGTTGCTCAGACTGGAGTGCGATGGCGCAATCTCGGCTCACTGCAACCTCCGCTTCCCAGGTTCAAGCGATTCTCCTGCCTCAGCCTTCCTAGCAGCTGGGATTATAGGCATGTGCCACCGCGCCCGGCTAGTTTTGTATTTTCAATTGAGACGGGATTTCTCCATGTTGGTCGGGCTTGTCTCCAACTCCCGACTTCAGGTGATGCGTCCACCTCGGCATCCCAAAGTGACGGGATGACAGGCATGAGCCACCGCGCCCGGCGTATTGTATTGTATTGTATTG-TTTGTATTGTATTGTATTGTATTGTATTGTATTGTATCGTATCGTATTGTATTGTATCCTATCGTATCCTATCGCATCCTATCGTATCGTATCTTATTGTATTGTAATGGGTTGTATTGACTTATTTTATTTAGTTAGTTACTTTTGTGTTATTTTATTTATTTATCTGTTTGTTCGTTTTTGCCTGATCAAAGGTCAATCAGACCCGGTCGTCAAAGTGGCGATTTCCTAG
>64136202007/447/cs247109
-TGTATGTATGTATGTATTTATTTATGTATTTATTTTTGAGACGGAGTTTCGCTCTTGTTGCTCAGACTGGAGTGCGATGGCGCAATCTCGGCTCACTGCAACCTCCGCTTCCCAGGTTCAAGCGATTCTCCTGCCTCAGCCTTCCAACAGGCTGGGATTATAGGCATGTGCCACCGCGCCCGGCTAGTTTTGTATTTTCAATTGAGACGGGATTTCTCCATGTTGGTCGGGCTTGTCTCCAACTCCCGACTTCAGGTGATGCGTCCACCTCGGCATCCCAAAGTGACGGGATGACAGGCATGAGCCACCGCGCCCGGCGTATTGTATTGTATTGTATTGTATTGTATTGTATTGTATTGTATTGTATTGTATTGTATCGTATCGTATTGTATTGTATCCTATCGTATCCTATCGCATCCTATCGTATCGTATCTTATTGTATTGTAATGGGTTGTATTGACTTATTTTATTTAGTTAGTTACTTTTGTGTTATTTTATTTATTTATCTGTTTGTTCGTTTTTGCCTGATCAAA-GTCAATCAGACCCGGTCGTCAAAGTGGCGATTTCCTAG
>64043201008/1633/c50956
-TGTATGTATGTATGTATTCATTTATGTATTTATTTTTGAGACGGAGTTTCGCTCTTGTTGCTCAGACTGGAGTGCGATGGCGCAATCTCGGCTCACTGCAACCTCCGCTTCCCAGGTTCAAGCGATTCTCCTGCCTCAGCCTTCCTAGCAGCTGGGATTATAGGCATGTGCCACCGCGCCCGGCTAGTTTTGTATTTTCAATTGAGACGGGATTTCTCCATGTTGGTCGGGCTTGTCTCCAACTCCCGACTTCAGGTGATGCGTCCACCTCGGCATCCCAAAGTGACGGGATGACAGGCATGAGCCACCGCGCCCGGCGTATTGTATTGTATTGTATTGTATTGTATTGTATTGTATTGTATTGTATTGTATCGTATCGTATCGTATGTGATTGTATCCTATCGTATCCTATCGCATCCTATCGTAT-GTATCTTATTGTATTGTAATGGGTTGTATTGACTTATTTTATTTAGTTAGTTACTTTTGTGTTATTTTATTTATTTATCTGTTTGTTCGTTTTTGCCTGATCAAAGGTCAATCAGACCCGGTCGTCAAAGTGGCGATTTCCTAG
>64076200146/510/cs42-98
-TGTATGTATGTATGTATTTATTTATGTATTTATTTTTGAGACGGAGTTTCGCTCTTGTTGCTCAGACTGGAGTGCGATGGCGCAATCTCGGCTCACTGCAACCTCCGCTTCCCAGGTTCAAGCGATTCTCCTGCCTCAGCCTTCCTAGCAGCTGGGATTATAGGCATGTGCCACCGCGCCCGGCTAGTTTTGTATTTTCAATTGAGACGGGATTTCTCCATGTTGGTCGGGCTTGTCTCCAACTCCCGACTTCAGGTGATGCGTCCACCTCGGCATCCCAAAGTGACGGGATGACAGGCATGAGCCACCGCGCCCGGCGTATTGTATTGTAT-GTATTGTATTGTATTGTATTGTATTGTATTGTATCGTATGGTATCGTATCGTATTGTATTGTATCCTATCGTATCCTATCGCATCCTATCGTATCGTATCTTATTGTATTGTAATGGGTTGTATTGACTTATTTTATTTAGTTAGTTACTTTTGTGTTATTTTATTTATTTATCTGTTTGTTCGTTTTTGCCTGATCAAAGGTCAATCAGACCCGGTCGTCAAAGTGGCGATTTCCTAG
>64043201157/1133/c38349
-TGTATGTATGTATGTATTTATTTATGTATTTATTTTTGAGACGGAGTTTCGCTCTTGTTGCTCAGACTGGAGTGCGATGGCGCAATCTCGGCTCACTGCAACCTCCGCTTCCCAGGTTCAAGCGATTCTCCTGCCTCAGCCTTCCTAGCAGCTGGGATTATAGGCATGTGCCACCGCGCCCGGCTAGTTTTGTATTTTCAATTGAGACGGGATTTCTCCATGTTGGTCGGGCTTGTCTCCAACTCCCGACTTCAGGTGATGCGTCCACCTCGGCATCCCAAAGTGACGGGATGACAGGCATGAGCCACCGCGCCCGGCCTATTGTATTGTATTGTATTGTATTGTATTGTATTGTATTGTATTGTATTGTATTGTATCGTATCGTATTGTATTGTATCCTATCGTATCCTATCGCATCCTATCGTATCGTATCTTATTGTATTGTAATGGGTTGTATTGACTTATTTTATTTAGTTAGTTACTTTTGTGTTATTTTAT-TATTTATCTGTTTGTTCGTTTTTGCCTGATCAAAGGTCAATCAGACCCAGTCGTCAAAGTGGCGATTTCCTAG
>64043201008/1292/c50256
-TGTATGTATGTATGTATTTATTTATGTATTTAT-TTTGAGACGGAGTTTCGCTCTTGTTGCTCAGACTGGAGTGCGATGGCGCAATCTCGGCTCACTGCAACCTCCGCTTCCCAGGTTCAAGCGATTCTCCTGCCTCAGCCTTCCTAGCAGCTGGGATTATAGGCATGTGCCACCGCGCCCGGCTAGTTTTGTATTTTCAATTGAGACGGGATTTCTCCATGTTGGTCGGGCTTGTCTCCAACTCCCGACTTCAGGTGATGCGTCCACCTCGGCATCCCAAAGTGACGGGATGACAGGCATGAGCCACCGCGCCCGGCGTATTGTATTGTATTGTATTGTATTGTATTGTATTGTATTGTATTGTATTGTATTGTATCGTATCGTATTGTATTGTATCCTATCGTATCCTATCGCATCCTATCGTATCGTATCTTATTGTATTGTAATGGGTTGTATTGACTTATTTTATTTAGTTAGTTACTTTTGTGTTATTTTATTTATTTATCTGTTTGTTCGTTTTTGCCTGATCAAAGGTCAATCAGACCCGGTCGTCAAAGTGGCGATTTCCTAG
>54329U276128/604/c113-21
-TGTATGTATGTATGTATTTATTTATGTATTTATTTTTGAGACGGAGTTTCGCTCTTGTTGCTCAGACTGGAGTGCGATGGCGCAATCTCGGCTCACTGCAACCTCCGCTTCCCAGGTTCAAGCGATTCTCCTGCCTCAGCCTTCCTAGCAGCTGGGATTATAGGCATGTGCCACCGCGCCCGGCTAGTTTTGTATTTTCAATTGAGACGG-ATTTCTCCATGTTGGTCGGGCTTGTCTCCAACTCCCGACTTCAGGTGATGCGTCCACCTCGGCATCCCAAAGTGACGGGATGACAGGCATGAGCCACCGCGCCCGGCGTATTGTATTGTATTGTATTGTATTGTATTGTATTGTATTGTATTGTATTGTATTGTATCGTATCGTATTGTATTGTATCCTATCGTATCCTATCGCATCCTATCGTATCGTATCTTATTGTATTGTAATGGGTTGTATTGACTTATTTTATTTAGTTAGTTACTTTTGTGTTATTTTATTTATTTATCTGTTTGTTCGTTTTTGCCTGATCAAAGGTCAATCAGACCCAGTCGTCAAAGTGGCGATTTCCTAC
>64043200239/424/cs49-03
-TGTATGTATGTATGTATTTATTTATGTATTTATTTTTGAGACGGAGTTTCACTCTTGTTGCTCAGACTGGAGTGCGATGGCGCAATCTCGGCTCACTGCAACCTCCGCTTCCCAGGTTCAAGCGATTCTCCTGCCTCAGCCTTCCTAGCAGCTGGGATTATAGGCATGTGCCACCGCGCCCGGCTAGTTTTGTATTTTCAATTGAGACGGGATTTCTCCATGTTGGTCGGGCTTGTCTCCAACTCCCGACTTCAGGTGATGCGTCCACCTCGGCATCCCAAAGTGACGGGATGACAGGCATGAGCCACCGCGCCCGGCCTATTGTATTGTATTGTATTGTATTGTATTGTATTGTATTGTATTGTATTGTATTGTATCGTATCGTATTGTATTGTATCCTATCGTATCC-ATCGCATCCTATCGTATCGTATCTTATTGTATTGTAATGGGTTGTATTGACTTATTTTATTTAGTTAGTTACTTTTGTGTTATTTTATTTATTTATCTGTTTGTTCGTTTTTGCCTGATCAAAGGTCAATCAGAGCCAGTCGTCAAAGTGGCGATTTCCTAG
>64043202242/1570/c165-72
-TGTATGTATGTATGTATTTATTTATGTATTTATTTTTGAGACGGAGTTTCGCTCTTGTTGCTCAGACTGGAGTGCGATGGCGCAATCTCGGCTCACTGCAACCTCCGCTTCCCAGGTTCAAGCGATTCTCCTGCCTCAGCCTTCCTAGCAGCTGGGATTATAGGCATGTGCCACCGCGCCCGGCTAGTTTTGTATTTTCAATTGAGACGGGATTTCTCCATGTTGGTCGGGCTTGTCTCCAACTCCCGACTTCAGGTGATGCGTCCACCTCGGCATCCCAAAGTGACGGGATGACAGGCATGAGCCACCGCGCCCGGCGTATTGTATTGTATTGTATTGTATTGTATTGTATTGTATTGTATTGTATTGTATTGTATCGTATCGTATTGTATTGTATCCTATCGTATCCTATCGCATCCTATCGTATCGTATCTTATTGTATTGTATGG-GTTGTATTGACTTATTTTATTTAGTTAGTTACTTTTGTGTTATTTTATTTATTTATCTGTTTGTTCGTTTTTGCCTGATCAAAGGTCAATCAGACCCGGTCGTCAAAGTGGCGATTTCCTAG
>64076201050/1065/c113-11
-TGTATGTATGTATGTATTTATTTATGTATTTATTTTTGAGACGGAGTTTCGCTCTTGTTGCTCAGACTGGAGTGCGATGGCGCAATCTCGGCTCACTGCAACCTCCGCTTCCCAGGTTCAAGCGATTCTCCTGCCTCAGCCTTCCTAGCAGCTGGGATTATAGGCATGTGCCACCGCGCCCGGCTAGTTTTGTATTTTCAATTGAGACGGGATTTCTCCATGTTGGTCGGGCTTGTCTCCAACTCCCGACTTCAGGTGATGCGTCCACCTCGGCATCCCAAAGTGACGGGATGACAGGCATGAGCCACCGCGCCCGGCCTATTGTATTGTATTGTATTGTATTGTATTGTATTGTATTGTATTGTATTGTATTGTATCGTATCGTATCGTATTGTATCCTATCGTATCCTATCGCATCCTATCGTATCGTATCTTATTGTATTGTAATGGGTTGTATTGACTTTATTTTATTAGTTAGTTACTTTTGTGTTATTTTATTTATTTATCTGTTTGTTCGTTTTTGCCTGATCAAAGGTCAATCAGACCCGTCGTCAAAAGTGGCGATTTCCTAG
>64043202111/315/cs263125
-TGTATGTATGTATGTATTTATTTATGTATTTATTTTTGAGACGGAGTTTCGCTCTTGTTGCTCAGACTGGAGTGCGATGGCGCAATCTCGGCTCACTGCAACCTCCGCTTCCCAGGTTCAAGCGATTCTCCTGCCTCAGCCTTCCTAGCAGCTGGGATTATAGGCATGTGCCACCGCGCCCGGCTAGTTTTGTATTTTCAATTGAGACGGGATTTCTCCATGTTGGTCGGGCTTGTCTCCAACTCCCGACTTCAGGTGATGCGTCCACCTCGGCATCCCAAAGTGACGGGATGACAGGCATGAGCCACCGCGCCCGGCCTATTGTATTGTATTGTATTGTATTGTATTGTATTGTATTGTATTGTATTGTATTGTATCGTATCGTATCGTATTGTATCCTATCGTATCCTATCGCATCCTATCGTATCGTATCTTATTGTATTGTAATGGGTTGTATTGACTTATTTTATTTAGTTAGTTACTTTTGTGTTATTTTATTTATTTATCTGTTTGTTCGTTTTTGCCTGATCAAA-GTCAATCAGACCCAGTCGTCAAAGTGGCGATTTCCTAG
>64043210002/543/cs10-67
-TGTATGTATGTATGTATTTATTTATGTATTTATTTTTGAGACGGAGTTTCGCTCTTGTTGCTCAGACTGGAGTGCGATGGCGCAATCTCGGCTCACTGCAACCTCCGCTTCCCAGGTTCAAGCGATTCTCCTGCCTCAGCCTTCCTAGCAGCTGGGATTATAGGCATGTGCCACCGCGCCCGGCTAGT-TTGTATTTTCAATTGAGACGGGATTTCTCCATGTTGGTCGGGCTTGTCTCCAACTCCCGACTTCAGGTGATGCGTCCACCTCGGCATCCCAAAGTGACGGGATGACAGGCATGAGCCACCGCGCCCGGTGTATTGTATTGTATTGTATTGTATTGTATTGTATTGTATTGTATTGTATTGTATTGTATCGTATCCTATTGTATTGTATCCTATCGTATCCTATCGCATCCTATCGTATCGTATCTTATTGTATTGTAATGGGTTGTATTGACTTATTTTATTTAGTTAGTTACTTTTGTGTTATTTTATTTATTTATCTGTTTGTTCGTTTTTGCCTGATCAAAGGTCAATCAGACCCGGTCGTCAAAGTGGCGATTTCCTAG
>64043201135/1368/c205-02
-TGTATGTATGTATGTATTTATTTATGTATTTATTTTTGAGACGGAGTTTCACTCTTGTTGCTCAGACTGGAGTGCGATGGCGCAATCTCGGCTCACTGCAACCTCCTCTTCCCAGGTTCAAGCGATTCTCCTGCCTCAGCCTTCCTAGCAGCTGGGATTATAGGCATGTGCCACCGCGCCCGGCTAGTTTTGTATTTTCAATTGAGACGGGATTTCTCCATGTTGGTCGGGCTTGTCTCCAACTCCCGACTTCAGGTGATGCGTCCACCTCGGCATCCCAAAGTGACGGGATGACAGGCATGAGCCACCGCGCCCGGCCTATTGTATTGTATTGTATTGTATTGTATTGTATTGTATTGTATTGTATTGTATTGTATCGTATCGTATTGTATTGTATCCTCTCGTATCCTATCG-CTCCTATCGTATCGTATCTTATTGTATTGTAATGGGTTGTATTGACTTATTTTATTTAGTTAGTTACTTTTGTGTTATTTTATTTATTTATCTGTTTGTTCGTTTTTGCCTGATCAAAGGTCAATCAGAGCCAGTCGTCAAAGTGGCGATTTCCTAG
>64043200124/1960/c149-56
-TGTATGTATGTATGTATTTATTTATGTATTTATTTTTGAGACGGAGTTTCGCTCTTGTTGCTCAGACTGGAGTGCGATGGCGCAATCTCGGCTCACTGCAACCTCCGCTTCCCAGGTTCAAGCGATTCTCCTGCCTCAGCCTTCCTAGCAGCTGGGATTATAGGCATGTGCCACCGCGCCCGGCTAGTTTTGTATTTTCAATTGAGACGGGATTTCTCCATGTTGGTCGGGCTTGTCTCCAACTCCCGACTTCAGGTGATGCGTCCACCTCGGCATCCCAAAGTGACGGGATGACAGGCATGAGCCACCGCGCCCGGCGTATTGTA-TGTATTGTATTGTATTGTATTGTATTGTATTGTATTGTATTGTATCGTATCGTATCGTATTGTATTGTATCCTATCGTATCCTATCGCATCCTATCGTATCGTATCTTATTGTATTGTAATGGGTTGTATTGACTTATTTTATTTAGTTAGTTACTTTTGTGTTATTTTATTTATTTATCTGTTTGTTCGTTTTTGCCTGATCAAAGGTCAATCAGACCCGGTCGTCAAAGTGGCGATTTCCTAG
>84046232219s35639cs129181
-TGTATGTATGTATGTATTTATTTATGTATTTATTTTTGAGACGGAGTTTCGCTCTTGTTGCTCAGACTGGAGTGCGATGGCGCAATCTCGGCTCACTGCAACCTCCGCTTCCCAGGTTCAAGCGATTCTCCTGCCTCAGCCTTCCTAGCAGCTGGGATTATAGGCATGTGCCACCGCGCCCGGCTAGTTTTGTATTTTCAATTGAGACGGGATTTCTCCATGTTGGTCGGGCTTGTCTCCAACTCCCGACTTCAGGTGATGCGTCCACCTCGGCATCCCAAAGTGACGGGATGACAGGCATGAGCCACCGCGCCCGGCGTATTGTATTGTATTGTATTGTATTGTATTGTATTGTATTGTATTGTATTGTATCGTATCGTATCCTATTGTATTGTATCCTATCGTAACC-ATCGAATCCTATCGTATCGTATCTTATTGTATTGTAATGGGTTGTATTGACTTATTTTATTTAGTTAGTTACTTTTGTGTTATTTTATTTATTTATCTGTTTGTTCGTTTTTGCCTGATCAAAGGTCAATCAGACCCGGTCGTCAAAGTGGCGATTTCCTAG
>64043200124/1663/c39447
-TGTATGTATGTATGTATTTATTTATGTATTTATTTTTGAGACGGAGTTTCGCTCTTGTTGCTCAGACTGGAGTGCGATGGCGCAATCTCGGCTCACTGCAACCTCCGCTTCCCAGGTTCAAGCGATTCTCCTGCCTCAGCCTTCCTAGCAGCTGGGATTATAGGCATGTGCCACCGCGCCCGGCTAGTTTTGTATTTTCAATTGAGACGGGATTTCTCCATGTTGGTCGGGCTTGTCTCCAACTCCCGACTTCAGGTGATGCGTCCACCTCGGCATCCCAAAGTGACGGGATGACAGGCATGAGCCACCGCGCCCGGCGTATTGTATTGTATTGTATTGTATTGTATTGTATTGTATTGTATTGTATTGTATTGTATCGTATCGTATTGTATTGTATCCTATCGTATCCTATCGCATCCTATCGTATCGTATCTTATTGTATTGTAATGGGTTGTATTGACTTATTTTATTTAGTTAGTTACTTTTGTGTTATTTTATTTATTTATCTGTTTGTTCGTTTTTGCCTGATCAAAGT-CAATCAGACCCGGTCGTCAAAGTGGCGATTTCCTAG
>84081231059s11306/cs8290
-TGTATGTATGTATGTATTTATTTATGTATTTATTTTTGAGACGGAGTTTCGCTCTTGTTGCTCAGACTGGAGTGCGATGGCGCAATCTCGGCTCACTGCAACCTCCGCTTC-CAGGTTCAAGCGATTCTCCTGCCTCAGCCTTCCTAGCAGCTGGGATTATAGGCATGTGCCACCGCGCCCGGCTAGTTTTGTATTTTCAATTGAGACGGGATTTCTCCATGTTGGTCGGGCTTGTCTCCAACTCCCGACTTCAGGTGATGCGTCCACCTCGGCATCCCAAAGTGACGGGATGACAGGCATGAGCCACCGCGCCCGGCCTATTGTATTGTATTGTATTGTATTGTATTGTATTGTATTGTATTGTATTGTATTGTATCGTATCGTATTGTATTGTATCCTATCGTATCCTATCGCATCCTATCGTATCGTATCTTATTGTATTGTAATGGGTTGTATTGACTTATTTTATTTAGTTAGTTACTTTTGTGTTATTTTATTTATTTATCTGTTTGTTCGTTTTTGCCTGATCAAAGGTCAATCAGACCCGGTCGTCAAAGTGGCGATTTCCTAG
>54329U261320/7067cs20-44
-TGTATGTATGTATGTATTTATTTATGTATTTATTTTTGAGACGGAGTTTCGCTCTTGTTGCTCAGACTGGAGTGCGATGGCGCAATCTCGGCTCACTGCAACCTCCGCTTCCCAGGTTCAAGCGATTCTCCTGCCTCAGCCTTCCTAGCAGCTGGGATTATAGGCATGTGCCACCGCGCCCGGCTAGTTTTGTATTTTCAATTGAGACGGGATTTCTCCATGTTGGTCGGGCTTGTCTCCAACTCCCGACTTCAGGTGATGCGTCCACCTCGGCATCCCAAAGTGACGGGATGACAGGCATGAGCCACCGCGCCCGGCGTATTGTAATGTATTGTATTGTATTGTATTGTATTGTATTGTATTGTATTGTATTGTATCGTATCGTATTGTATTGTATCCTATCGTATCCTATCGCATCCTATCGTATCGTATCTTATTGTATTGTAATGGGTTGTATTGACTTATTTTATTTAGTTAGTTACTTTTGTGTTATTTTATTTATTTATCTGTTTGTTCGTTTTTGCCTGATCAAAGGTCAATCAGACCCGGTCGTCAAAGTGGCGATT-CCTAG
>64043202007/1634/c113-20
-TGTATGTATGTATGTATTTATTTATGTATTTATTTTTGAGACGGAGTTTCGCTCTTGTTGCTCAGACTGGAGTGCGATGGCGCAATCTCGGCTCACTGCAACCTCCGCTTCCCAGGTTCAAGCGATTCTCCTGCCTCAGCCTTCCTAGCAGCTGGGATTATAGGCATGTGCCACCGCGCCCGGCTAGTTTTGTATTTTCAATTGAGACGGGATTTCTCCATGTTGGTCGGGCTTGTCTCCAACTCCCGACTTCAGGTGATGCGTCCACCTCGGCATCCCAAAGTGACGGGATGACAGGCATGAGCCACCGCGCCCGGCGTATTGTATTGTATTGTATTGTATTGTATTGTATTGTATTGTATTGTATTGTATCGTATC-TATCGTATTGTATTGTATCCTATCGTATCCTATCGCATCCTATCGTATCGTATCTTATTGTATTGTAATGGGTTGTATTGACTTATTTTATTTAGTTAGTTACTTTTGTGTTATTTTATTTATTTATCTGTTTGTTCGTTTTTGCCTGATCAAAGGTCAATCAGACCCGGTCGTCAAAGTGGCGATTTCCTAG
>84046232236s22389/cs4-02
-TGTATGTATGTATGTATTTATTTATGTATTTATTTTTGAGACGGAGTTTCGCTCTTGTTGCTCAGACTGGAGTGCGATGGCGCAATCTCGGCTCACTGCAACCTCCGCTTCCCAGGTTCAAGCGATTCTCCTGCCTCAGCCTTCCTAGCAGCTGGGATTATAGGCATGTGCCACCGCGCCCGGCTAGTTTTGTATTTTCAATTGAGACGGGATTTCTCCATGTTGGTCGGGCTTGTCTCCAACTCCCGACTTCAGGTGATGCGTCCACCTCGGCATCCCAAAGTGACGGGATGACAGGCATGAGCCACCGCGCCCGGCGTATTGTATTGTATTGTATTGTATTGTATTGTATTGTATTGTATTGTATTGTATTGTATCGTATCGTATTGTATTGTATCCTATCGTATCCTATCGCATCCTATCGTATCGTATCTTATTGTATTGTAAGG-GTTGTATTGACTTATTTTATTTAGTTAGTTACTTTTGTGTTATTTTATTTATTTATCTGTTTGTTCGTTTTTGCCTGATCAAAGGTCAATCAGACCCGGTCGTCAAAGTGGCGATTTCCTAG
>54329U254716/539/c91097
-TGTATGTATGTATGTATTTATTTATGTATTTATTTTTGAGACGGAGTTTCGCTCTTGTTGCTCAGACTGGAGTGCGATGGCGCAATCTCGGCTCACTGCAACCTCCGCTTCCCAGGTTCAAGCGATTCTCCTGCCTCAGCCTTCCTAGCAGCTGGGATTATAGGCATGTGCCACCGCGCCCGGCTAGTTTTGTATTTTCAATTGAGACGGGATTTTTCCATGTTGGTCGGGCTTGTCTCCAACTCCCGACTTCAGGTGATGCGTCCACCTCGGCATCCCAAAGTGACGGGATGACAGGCATGAGCCACCGCGCCCGGCCTATTGTATTGTATTGTATTGTATTGTATTGTATTGTATTGTATTGTATTGTATTGTATCGTATCGTATTGTATTGTATCCTATCGTATCCTATCGCATCCTATCGTATCGTATCTTATTGTATTGTAATG-GTTGTATTGACTTATTTTATTTAGTTAGTTACTTTTGTGTTATTTTATTTATTTATCTGTTTGTTCGTTTTTGCCTGATCAAAGGTCAATCAGACCCGGTCGTCAAAGTGGCGATTTCCTAG
>64076201025/359/cs929181
-TGTATGTATGTATGTATTTATTTATGTATTTATTTTTGAGACGGAGTTTCGCTCTTGTTGCTCAGACTGGAGTGCGATGGCGCAATCTCGGCTCACTGCAACCTCCGCTTCCCAGGTTCAAGCGATTCTCCTGCCTCAGCCTTCCTAGCAGCTGGGATTATAGGCATGTGCCACCGCGCCCGGCTAGTTTTGTATTTTCAATTGAGACGGGATTTCTCCATGTTGGTCGGGCTTGTCTCCAACTCCCGACTTCAGGTGATGCGTCCACCTCGGCATCCCAAAGTGACGGGATGACAGGCATGAGCCACCGCGCCCGGCCTATTGTATTGTAT-GTATTGTATGTTATTGTATTGTATTGTATTGTATTGTATTGTATCGTATCGTATCGTATTGTATCCTATCGTATCCTATCGCATCCTATCGTATCGTATCTTATTGTATTGTAATGGGTTGTATTGACTTATTTTATTTAGTTAGTTACTTTTGTGTTATTTTATTTATTTATCTGTTTGTTCGTTTTTGCCTGATCAAAGGTCAATCAGACCCGGTCGTCAAAGTGGCGATTTCCTAG
>54329U269231/6810cs199141
-TGTATGTATGTATGTATTTATTTATGTATTTATTTTTGAGACGGAGTTTCGCTCTTGTTGCTCAGACTGGAGTGCGATGGCGCAATCTCGGCTCACTGCAACCTCCGCTTCCCAGGTTCAAGCGATTCTCCTGCCTCAGCCTTCCTAGCAGCTGGGATTATAGGCATGTGCCACCGCGCCCGGCTAGTTTTGTATTTTCAATTGAGACGGGATTTCTCCATGTTGGTCGGGCTTGTCTCCAACTCCCGACTTCAGGTGATGCGTCCACCTCGGCATCCCAAAGTGACGGGATGACAGGCATGAGCCACCGCGCCCGGCGTATTGTATTGTATTGTATTGTATTGTATTGTATTGTATTGT--ATTGTTGTATCGTATCGTATCGTATTGTATTGTATCCTATCGTATCCTATCGCATCCTATCGTATCGTATCTTATTGTATTGTAATGGGTTGTATTGACTTATTTTATTTAGTTAGTTACTTTTGTGTTATTTTATTTATTTATCTGTTTGTTCGTTTTTGCCTGATCAAAGGTCAATCAGACCCGGTCGTCAAAGTGGCGATTTCCTAG
>64076210248/485/cs23-83
-TGTATGTATGTATGTATTTATTTATGTATTTATTTTTGAGACGGAGTTTCGCTCTTGTTGCTCAGACTGGAGTGCGATGGCGCAATCTCGGCTCACTGCAACCTCCGCTTCCCAGGTTCAAGCGATTCTCCTGCCTCAGCCTTCCTAGCAGCTGGGATTATAGGCATGTGCCACCGCGCCCGGCTAGTTTTGTATTTTCAATTGAGACGGGATTTCTCCATGTTGGTCGGGCTTGTCTCCAACTCCCGACTTCAGGTGATGCGTCCACCTCGGCATCCCAAAGTGACGGGATGACAGGCATGAGCCACCGCGCCCGGCCTATTGTATTGTATTGTATTGTATTGTATTGTATTGTATTGTATTGTATTGTATTGTATCGTATCGTATTGTATTGTATCCTATCGTATCCTATCGCATCCTATCGTATCGTATCTTATTGTATTGTAATGGGTTGTATTGACTTATTTTATTTAGTTAGTTACTTTTGTGTTATTTTATTGATTTATCTGTTTGTTCGTTTTTGCCTGATCAAAGGTCAATCAGACCCGGTCGTCAAAGTGGCGATTTCCTAG
>64076200146/1756/c155-52
-TGTATGTATGTATGTATTTATTTATGTATTTATTTTTGAGACGGAGTTTCGCTCTTGTTGCTCAGACTGGAGTGCGATGGCGCAATCTCGGCTCACTGCAACCTCCGCTTCCCAGGTTCAAGCGATTCTCCTGCCTCAGCCTTCCTAGCAGCTGGGATTATAGGCATGTGCCACCGCGCCCGGCTAGTTTTGTATTTTCAATTGAGACGGGATTTCTCCATGTTGGTCGGGCTTGTCTCCAACTCCCGACTTCAGGTGATGCGTCCACCTCGGCATCCCAAAGTGACGGGATGACAGGCATGAGCCACCGCGCCCGGCGTATTGTATTGTATTGTATTGTATTGTATTGTATTGTATTGTA-TGTATTGTATTGTATCGTATCGTATTGTATTGTATCCTATCGTATCCTATCGCATCCTATCGTATCGTATCTTATTGTATTGTAATGGGTTGTATTGACTTATTTTATTTAGTTAGTTACTTTTGTGTTATTTTATTTATTTATCTGTTTGTTCGTTTTTGCCTGATCAAAGGTCAATCAGACCCGGTCGTCAAAGTGGCGATTTCCTAG
>64043200124/1747/c142-59
-TGTATGTATGTATGTATTTATTTATGTATTTATTTTTGAGACGGAGTTTCACTCTTGTTGCTCAGACTGGAGTGCGATGGCGCAATCTCGGCTCACTGCAACCTCCGCTTCCCAGGTTCAAGCGATTCTCCTGCCTCAGCCTTCCTAGCAGCTGGGATTATAGGCATGTGCCACCGCGCCCGGCTAGTTTTGTATTTTCAATTGAGACGGGATTTCTCCATGTTGGTCGGGCTTGTCTCCAACTCCCGACTTCAGGTGATGCGTCCACCTCGGCATCCCAAAGTGACGGGATGACAGGCATGAGCCACCGCGCCCGGCCTATTGTATTGTATTGTATTGTATTGTATTGTATTGTATTGTA-TGTATTGTATTGTATCGTATCGTATTGTATTGTATCCTATCGTATCCTATCGCATTCTATCGTATCGTATCTTATTGTATTGTAATGGGTTGTATTGACTTATTTTATTTAGTTAGTTACTTTTGTGTTATTTTATTTATTTATCTGTTTGTTCGTTTTTGCCTGATCAAAGGTCAATCAGAGCCAGTCGTCAAAGTGGCGATTTCCTAG
>84046230256s41001/cs0872
-TGTATGTATGTATGTATTTATTTATGTATTATATTTTGAGACGGAGTTTCGCTCTTGTTGCTCAGACTGGAGTGCGATGGCGCAATCTCGGCTCACTGCAACCTCCGCTTCCCAGGTTCAAGCGATTCTCCTGCCTCAGCCTTCCTAGCAGCTGGGATTATAGGCATGTGCCACCGCGCCCGGCTAGTTTTGTATTTTCAATTGAGACGGGATTTCTCCATGTTGGTCGGGCTTGTCTCCAACTCCCGACTTCAGGTGATGCGTCCACCTCGGCATCCCAAAGTGACGGGATGACAGGCATGAGCCACCGCGCCCGGCGTATTGTATTGTATTGTATTGTATTGTATTGTATTGTAT-GTATTGTATTGTATTGTATCGTATCCTATTGTATTGTATCCTATCGTATCCTATCGCATCCTATCGTATCGTATCTTATTGTATTGTAATGGGTTGTATTGACTTATTTTATTTAGTTAGTTACTTTTGTGTTATTTTATTTATTTATCTGTTTGTTCGTTTTTGCCTGATCAAAGGTCAATCAGACCCGGTCGTCAAAGTGGCGATTTCCTAG
>84046230256s42651cs12-22
-TGTATGTATGTATGTATTTATTTATGTATTTATTTTTGAGACGGAGTTTCGCTCTTGTTGCTCAGACTGGAGTGCGATGGCGCAATCTCGGCTCACTGCAACCTCCGCTTCCCAGGTTCAAGCGATTCTCCTGCCTCAGCCTTCCTAGCAGCTGGGATTATAGGCATGTGCCACCGCGCCCGGCTAGTTTTGTATTTTCAATTGAGACGGGATTTCTCCATGTTGGTCGGGCTTGTCTCCAACTCCCGACTTCAGGTGATGCGTCCACCTCGGCATCCCAAAGTGACGGGATGACAGGCATGAGCCACCGCGCCCGGCGTATTGTATTGTATTGTATTGTATTGTATTGTATTGTATTGTATTGTATTGTATTGTATCGTATCGTATTGTATTGTATCCTATCGTATCCTATCGCATCCTATCGTATCGTATCTTATTGTATTGTAATGGGTTGTATTGACTTATTTTATTTAGTTAGTTACTTTTGTT--A-TTTATTTATTTATCTGTTTGTTCGTTTTTGCCTGATCAAAGGTCAATCAGACCCGGTCGTCAAAGTGGCGATTTCCTAG
>84046232120s14066cs33-95
-TGTATGTATGTATGTATTTATTTATGTATTTATT-TTGAGACGGAGTTTCGCTCTTGTTGCTCAGACTGGAGTGCGATGGCGCAATCTCGGCTCACTGCAACCTCCGCTTCCCAGGTTCAAGCGATTCTCCTGCCTCAGCCTTCCTAGCAGCTGGGATTATAGGCATGTGCCACCGCGCCCGGCTAGTTTTGTATTTTCAATTGAGACGGGATTTCTCCATGTTGGTCGGGCTTGTCTCCAACTCCCGACTTCAGGTGATGCGTCCACCTCGGCATCCCAAAGTGACGGGATGACAGGCATGAGCCACCGCGCCCGGCGTATTGTATTGTATTGTATTGTATTGTATTGTATTGTATTGTATTGTATTGTATTGTATCGTATCGTATTGTATTGTATCCTATCGTATCCTATCGCATCCTATCGTATCGTATCTTATTGTATTGTAATGGGTTGTATTGACTTATTTTATTTAGTTAGTTACTTTTGTGTTTTTTTATTTATTTATCTGTTTGTTCGTTTTTGCCTGATCAAAGGTCAATCAGACCCGGTCGTCAAAGTGGCGATTTCCTAG
>84081231002s32091/cs3781
-TGTATGTATGTATGTATTTATTTATGTATTTATTTTTGAGACGGAGTTTCGCTCTTGTTGCTCAGACTGGAGTGCGATGGCGCAATCTCGGCTCACTGCAACCTCCGCTTCCCAGGTTCAAGCGATTCTCCTGCCTCAGCCTTCCTAGCAGCTGGGATTATAGGCATGTGCCACCGCGCCCGGCTAGTTTTGTATTTTCAATTGAGACGGGATTTCTCCATGTTGGTCGGGCTTGTCTCCAACTCCCGACTTCAGGTGATGCGTCCACCTCGGCATCCCAAAGTGACGGGATGACAGGCATGAGCCACCGCGGCCGGCGTATTGTATTGTAT-GTATTGTATTGTATTGTATTGTATTGTATTGTATTGTATTGTATCGTATCCTATTGTATTGTATCCTATCGTATCCTATCGCATCCTATCGTATCGTATCTTATTGTATTGTAATGGGTTGTATTGACTTATTTTATTTAGTTAGTTACTTTTGTGTTATTTTATTTATTTATCTGTTTGTTCGTTTTTGCCTGATCAAAGGTCAATCAGACCCGGTCGTCAAAGTGGCGATTTCCTAG
>64043210126/1589/c193-90
-TGTATGTATGTATGTATTTATTTATGTATTTATTTTTGAGACGGAGTTTCGCTCTTGTTGCTCAGACTGGAGTGCGATGGCGCAATCTCGGCTCACTGCAACCTCCGCTTCCCAGGTTCAAGCGATTCTCCTGCCTCAGCCTTCCTAGCAGCTGGGATTATAGGCATGTGCCACCGCGCCCGGCTAGTTTTGTATTT-CAATTGAGACGGGATTTCTCCATGTTGGTCGGGCTTGTCTCCAACTCCCGACTTCAGGTGATGCGTCCACCTCGGCATCCCAAAGTGACGGGATGACAGGCATGAGCCACCGCGCCCGGCGTATTGTATTGTATTGTATTGTATTGTATTGTATTGTATTGTATTGTATTGTATTGTATCGTATCGTATTGTATTGTATCCTATCGTATCCTATCGCATCCTATCGTATCGTATCTTATTGTATTGTAATGGGTTGTATTGACTTATTTTATTTAGTTAGTTACTTTTGTGTTATTTTATTGATTTATCTGTTTGTTCGTTTTTGCCTGATCAAAGGTCAATCAGACCCAGTCGTCAAAGTGGCGATTTCCTAG
>54329U264223/14/cs293145
-TGTATGTATGTATGTATTTATTTATGTATTTATTTTTGAGACGGAGTTTCGCTCTTGTTGCTCAGACTGGAGTGCGATGGCGCAATCTCGGCTCACTGCAACCTCCGCTTC-CAGGTTCAAGCGATTCTCCTGCCTCAGCCTTCCTAGCAGCTGGGATTATAGGCATGTGCCACCGCGCCCGGCTAGTTTTGTATTTTCAATTGAGACGGGATTTCTCCATGTTGGTCGGGCTTGTCTCCAACTCCCGACTTCAGGTGATGCGTCCACCTCGGCATCCCAAAGTGACGGGATGACAGGCATGAGCCACCGCGCCCGGCGTATTGTATTGTATTGTATTGTATTGTATTGTATTGTATTGTATTGTATTGTATTGTATCGTATCGTATTGTATTGTATCCTATCGTATCCTATCGCATCCTATCGTATCGTATCTTATTGTATTGTAATGGGTTGTATTGACTTATTTTATTTAGTTAGTTACTTTTGTGTTATTTTATTTATTTATCTGTTTGTTCGTTTTTGCCTGATCAAAGGTCAATCAGACCCGGTCGTCAAAGTGGCGATTTCCTAG
>84046230256s47196cs97-83
-TGTATGTATGTATGTATTTATTTATGTATTTATTTTTGAGACGGAGTTTCGCTCTTGTTGCTCAGACTGGAGTGCGATGGCGCAATCTCGGCTCACTGCAACCTCCGCTTCCCAGGTTCAAGCGATTCTCCTGCCTCAGCCTTCCTAGCAGCTGGGATTATAGGCATGTGCCACCGCGCCCGGCTAGTTTTGTATTTTCAATTGAGACGGGATTTCTCCATGTTGGTCGGGCTTGTCTCCAACTCCCGACTTCAGGTGATGCGTCCACCTCGGCATCCCAAAGTGACGGGATGACAGGCATGAGCCACCGCGCCCGGCGTATTGTATTGTATTGTATTGTATTGTATTGTATTGTATTGTATTGTATTGTAT-GTATCGTATCGTATTGTATTGTATCCTATCGTATCCTATCGCATCCTATCGTATCGTATCTTATTGTATTGTAATGGGTTGTATTGACTTATTTTATTTAGTTAGTTACTTTTGTGTTATTTTATTTATTTATCTGTTTGTTCGTTTTTGCCTGATCAAAGGTCAATCAGACCCGGTCGTCAAAGTGGCGATTTCCTAG
>84046232236s27985cs207269
-TGTATGTATGTATGTATTTATTTATGTATTTATTTTTGAGACGGAGTTTCGCTCTTGTTGCTCAGACTGGAGTGCGATGGCGCAATCTCGGCTCACTGCAACCTCCGCTTCCCAGGTTCAAGCGATTCTCCTGCCTCAGCCTTCCTAGCAGCTGGGATTATAGGCATGTGCCACCGCGCCCGGCTAGTTTTGTATT-TCAATTGAGACGGGATTTCTCCATGTTGGTCGGGCTTGTCTCCAACTCCCGACTTCAGGTGATGCGTCCACCTCGGCATCCCAAAGTGACGGGATGACAGGCATGAGCCACCGCGCCCGGCGTATTGTATTGTATTGTATTGTATTGTATTGTATTGTATTGTATTGTATTGTATTGTATCGTATCGTATTGTATTGTATCCTATCGTATCCTATCGCATCCTATCGTATCGTATCTTATTGTATTGTAATGGGTTGTATTGACTTATTTTATTTAGTTAGTTACTTTTGTGTTATTTTATTTATTTATCTGTTTGTTCGTTTTTGCCTGATCAAAGGTCAATCAGACCCGGTCGTCAAAGTGGCGATTTCCTAG
>84081231059s11999/cs2349
-TGTATGTATGTATGTATTTATTTATGTATTTATTTTTGAGACGGAGTTTCGCTCTTGTTGCTCAGACTGGAGTGCGATGGCGCAATCTCGGCTCACTGCAACCTCCGCTTCCCAGGTTCAAGCGATTCTCCTGCCTCAGCCTTCCTAGCAGCTGGGATTATAGGCATGTGCCACCGCGCCCGGCTAGTTTTGTATTTTCAATTGAGACGGGATTTCTCCATGTTGGTCGGGCTTGTCTCCAACTCCCGACTTCAGGTGATGCGTCCACCTCGGCATCCCAAAGTGACGGGATGACAGGCATGAGCCACCGCGCCCGGCGTATTGTATTGTATTGTATTGTATTGTATTGTATTGTAT-GTATTGTATTGTATTGTATCGTATCGTATTGTATTGTATCCTATCGTATCCTATCGCATCCTATCGTATCGTATCTTATTGTATTGTAATGGGTTGTATTGACTTATTTTATTTAGTTAGTTACTTTTGTGTTATTTTATTTATTTATCTGTTTGTTCGTTTTTGCCTGATCAAAGGTCAATCAGACCCGGTCGTCAAAGTGGCGATTTCCTAG
>64076212203/57/cc79877
-TGTATGTATGTATGTATTTATTTATGTATTTATT-TTGAGACGGAGTTTCGCTCTTGTTGCTCAGACTGGAGTGCGATGGCGCAATCTCGGCTCACTGCAACCTCCGCTTCCCAGGTTCAAGCGATTCTCCTGCCTCAGCCTTCCTAGCAGCTGGGATTATAGGCATGTGCCACCGCGCCCGGCTAGTTTTGTATTTTCAATTGAGACGGGATTTCTCCATGTTGGTCGGGCTTGTCTCCAACTCCCGACTTCAGGTGATGCGTCCACCTCGGCATCCCAAAGTGACGGGATGACAGGCATGAGCCACCGCGCCCGGCGTATTGTATTGTATTGTATTGTATTGTATTGTATTGTATTGTATTGTATTGTATTGTATAGTATCCTATTGTATTGTATCCTATCGTATCCTATCGCATCCTATCGTATCGTATCTTATTGTATTGTAATGGGTTGTATTGACTTATTTTATTTAGTTAGTTACTTTTGTGTTATTTTATTTATTTATCTGTTTGTTCGTTTTTGCCTGATCAAAGGTCAATCAGACCCGGTCGTCAAAGTGGCGATTTCCTAG
>64043201157/769/cs334186
-TGTATGTATGTATGTATTTATTTATGTATTTAT-TTTGAGACGGAGTTTCGCTCTTGTTGCTCAGACTGGAGTGCGATGGCGCAATCTCGGCTCACTGCAACCTCCGCTTCCCAGGTTCAAGCGATTCTCCTGCCTCAGCCTTCCTAGCAGCTGGGATTATAGGCATGTGCCACCGCGCCCGGCTAGTTTTGTATTTTCAATTGAGACGGGATTTCTCCATGTTGGTCGGGCTTGTCTCCAACTCCCGACTTCAGGTGATGCGTCCACCTCGGCATCCCAAAGTGACGGGATGACAGGCATGAGCCACCGCGCCCGGCCTATTGTATTGTATTGTATTGTATTGTATTGTATTGTATTGTATTGTATTGTATTGTATCGTATCGTATCGTATTGTATCCTATCGTATCCTATCGCATCCTATCGTATCGTATCTTATTGTATTGTAATGGGTTGTATTGACTTATTTTATTTAGTTAGTTACTTTTGTGTTATTTTATTTATTTATCTGTTTGTTTCGTTTTGCCTGATCAAAGGTCAATCAGACCCAGTCGTCAAAGTGGCGATTTCCTAG
>64043201008/975/cs415177
-TGTATGTATGTATGTATTCATTTATGTATTTATTTTTGAGACGGAGTTTCGCTCTTGTTGCTCAGACTGGAGTGCGATGGCGCAATCTCGGCTCACTGCAACCTCCGCTTCCCAGGTTCAAGCGATTCTCCTGCCTCAGCCTTCCTAGCAGCTGGGATTATAGGCATGTGCCACCGCGCCCGGCTAGTTTTGTATTTTCAATTGAGACGGGATTTCTCCATGTTGGTCGGGCTTGTCTCCAACTCCCGACTTCAGGTGATGCGTCCACCTCGGCATCCCAAAGTGACGGGATGACAGGCATGAGCCACCGCGCCCGGCGTATTGTATTGTATTGTATTGTATTGTATTGTATTGTATTGTATTGTA-TGTATCGTATCGTATCGTATTGTATTGTATCCTATCGTATCCTATCGCATCCTATCGTATCGTATCTTATTGTATTGTAATGGGTTGTATTGACTTATTTTATTTAGTTAGTTACTTTTGTGTTATTTTATTTATTTATCTGTTTGTTCGTTTTTGCCTGATCAAAGGTCAATCAGACCCGGTCGTCAAAGTGGCGATTTCCTAG
>64076211229/1816/c108-15
-TGTATGTATGTATGTATTTATTTATGTATTTATTTTTGAGACGGAGTTTCGCTCTTGTTGCTCAGACTGGAGTGCGATGGCGCAATCTCGGCTCACTGCAACCTCCGCT-CCCAGGTTCAAGCGATTCTCCTGCCTCAGCCTTCCTAGCAGCTGGGATTATAGGCATGTGCCACCGCGCCCGGCTAGTTTTGTATTTTCAATTGAGACGGGATTTCTCCATGTTGGTCGGGCTTGTCTCCAACTCCCGACTTCAGGTGATGCGTCCACCTCGGCATCCCAAAGTGACGGGATGACAGGCATGAGCCACCGCGCCCGGCGTATTGTATTGTATTGTATTGTATTGTATTGTATTGTATTGTATTGTATTGTATTGTATCGTATCGTATTGTATTGTATCCTATCGTATCCTATCGCATCCTATCGTATCGTATCTTATTGTATTGTAATGGGTTGTATTGACTTATTTTATTTAGTTAGTTACTTTTGTGTTATTTTATTTATTTATCTGTTTGTTCGTTTTTGCCTGATCAAAGGTCAATCAGACCCGGTCGTCAAAGTGGCGATTTCCTAG
>84081232011s21716/cs70132
-TGTATGTATGTATGTATTTATTTATGTATTTATTTTTGAGACGGAGTTTCGCTCTTGTTGCTCAGACTGGAGTGCGATGGCGCAATCTCGGCTCACTGCAACCTCCGCTTCCCAGGTTCAAGCGATTCTCCTGCCTCAGCCTTCCTAGCAGCTGGGATTATAGGCATGTGCCACCGCGCCCGGCTAGTTTTGTATTTTCAATTGAGACGGGATTTCTCCATGTTGGTCGGGCTTGTCTCCAACTCCCGACTTCAGGTGATGCGTCCACCTCGGCATCCCAAAGTGACGGGATGACAGGCATGAGCCACCGCGCCCGGCGTATTGTATTGTATTGTATTGTATTGTATTGTATTGTATTGTATTGTATTGTATTGTATCGTATCGTATTGTATTGTATCCTATCGTATCCTATCGCATCCTATCGTATCGTATCTTATTGTATTGTAATGGGTTGTATTGACTTATTTTATTTAGTTAGTTACTTTTGTGTTATTTTATTTATTTATCTGTTGTTCGTTTTTTGCCTGATCAAAGGTCAATCAGACCCGGTCGTCAAAGTGGCGATTTCCTAG
>64043202006/563/cs61-17
-TGTATGTATGTATGTATTTATTTATGTATTTATTTTTGAGACGGAGTTTCGCTCTT-GTGCTCAGACTGGAGTGCGATGGCGCAATCTCGGCTCACTGCAACCTCCGCTTCCCAGGTTCAAGCGATTCTCCTGCCTCAGCCTTCCTAGCAGCTGGGATTATAGGCATGTGCCACCGCGCCCGGCTAGTTTTGTATTTTCAATTGAGACGGGATTTCTCCATGTTGGTCGGGCTTGTCTCCAACTCCCGACTTCAGGTGATGCGTCCACCTCGGCATCCCAAAGTGACGGGATGACAGGCATGAGCCACCGCGCCCGGCGTATTGTATTGTATTGTATTGTATTGTATTGTATTGTATTGTATTGTATTGTATTGTATCGTATCGTATTGTATTGTATCCTATCGTATCCTATCGCATCCTATCGTATCGTATCTTATTGTATTGTAATGGGTTGTATTGACTTATTTTATTTAGTTAGTTACTTTTGTGTTATTTTATTTATTTATCTGTTTGTTCGTTTTTGCCTGATCAAAGGTCAATCAGACCCGGTCGTCAAAGTGGCGATTTCCTAG
>64043201008/811/cs917179
-TGTATGTATGTATGTATTTATTTATGTATTTATTTTTGAGACGGAGTTTCACTCTTGTTGCTCAGACTGGAGTGCGATGGCGCAATCTCGGCTCACTGCAACCTCCGCTTCCCAGGTTCAAGCGATTCTCCTGCCTCAGCCTTCCTAGCAGCTGGGATTATAGGCATGTGCCACCGCGCCCGGCTAGTTTTGTATTTTCAATTGAGACGGGATTTCTCCATGTTGGTCGGGCTTGTCTCCATCTCCCGACTTCAGGTGATGCGTCCACCTCGGCATCCCAAAGTGACGGGATGACAGGCATGAGCCACCGCGCCCGGCCTATTGTATTGTATTGTATTGTATTGTATTGTATTGTATTGTATTGTATTGTATTGTATCGTATCGTATTGTATTGTATCCTATCGTATCCTATCGCATCCTATCGTATCGTATCTTATTGTATTGTAATGGGTTGTATTGACTTATTTTATTTAGTTAGTTACTTTGTGTTTATTTTATTTATTTATCTGTTTGTTCGTTTTTGCCTGATCAAAGGTCAATCAGAGCCAGTCGTCAAAGTGGCGATTTCCTAG
>84046230009s32659/cs36-341
-TGTATGTATGTATGTATTTATTTATGTATTTATTTTTGAGACGGAGTTTCGCTCTTGTTGCTCAGACTGGAGTGCGATGGCGCAATCTCGGCTCACTGCAACCTCCGCTTCCCAGGTTCAAGCGATTCTCCTGCCTCAGCCTTCCTAGCAGCTGGGATTATAGGCATGTGCCACCGCGCCCGGCTAGTTTTGTATTTTCAATTGAGACGGGATTTCTCCATGTTGGTCGGGCTTGTCTCCAACTCCCGACTTCAGGTGATGCGTCCACCTCGGCATCCCAAAGTGACGGGATGACAGGCATGAGCCACCGCGCCCGGCGTATTGTATTGTATTGTATTGTATTGTATTGTATTGTATTGTATTGTATCGTATCGTATCGTATCCTATTGTATTGTATCCTATCGTATCCTATCGCATCCTATCGTATCGTATCTTATTGTATTGTAATGGGTTGTATTGACTTATTTTATTTAGTTAGTTACTTTTGTGTTATTTTATTT-TTTATCTGTTTGTTCGTTTTTGCCTGATCAAAGGTCAATCAGACCCGGTCGTCAAAGTGGCGATTTCCTAG
>64043202158/699/cs385137
-TGTATGTATGTATGTATTTATTTATGTATTTATTTTTGAGACGGAGTTTCGCTCTTGTTGCTCAGACTGGAGTGCGATGGCGCAATCTCGGCTCACTGCAACCTCCGCTTCCCAGGTTCAAGCGATTCTCCTGCCTCAGCCTTCCTAGCAGCTGGGATTATAGGCATGTGCCACCGCGCCCGGCTAGTTTTGTATTTTCAATTGAGACGGGATTTCTCCATGTTGGTCGGGCTTGTCTCCAACTCCCGACTTCAGGTGATGCGTCCACCTCGGCATCCCAAAGTGACGGGATGACAGGCATGAGCCACCGCGCCCGGCGTATTGTATTGTATTGTATTGTATTGTATTGTATTGTATTGTATTGTATTGTAT-GTATCGTATCGTATTGTATTGTATCCTATCGTATCCTATCGCATCCTATCGTATCGTATCTTATTGTATTGTAATGGGTTGTATTGACTTATTTTATTTAGTTAGTTACTTTTGTGTTATTTTATTTATTTATCTGTTTGTTCGTTTTTGCCTGATCAAAGGTCAATCAGACCCGGTCGTCAAAGTGGCGATTTCCTAG
>84046232219s32752/cs4619
-TGTATGTATGTATGTATTTATTTATGTATTTATTTTTGAGACGGAGTTTCGCTCTTGTTGCTCAGACTGGAGTGCGATGGCGCAATCTCGGCTCACTGCAA-CTCCGCTTCCCAGGTTCAAGCGATTCTCCTGCCTCAGCCTTCCTAGCAGCTGGGATTATAGGCATGTGCCACCGCGCCCGGCTAGTTTTGTATTTTCAATTGAGACGGGATTTCTCCATGTTGGTCGGGCTTGTCTCCAACTCCCGACTTCAGGTGATGCGTCCACCTCGGCATCCCAAAGTGACGGGATGACAGGCATGAGCCACCGCGCCCGGCGTATTGTATTGTATTGTATTGTATTGTATTGTATTGTATTGTATTGTATTGTATCGTATCGTATCCTATTGTATTGTATCCTATCGTATCCTATCGCATCCTATCGTATCGTATCTTATTGTATTGTAATGGGTTGTATTGACTTATTTTATTTAGTTAGTTACTTTTGTGTTATTTTATTTATTTATCTGTTTGTTCGTTTTTGCCTGATCAAAGGTCAATCAGACCCGGTCGTCAAAGTGGCGATTTCCTAG
>84046232120s11398/cs8231
[truncated: 7,896,992 more chars]
