# Supplementary material for: Analysis of a Novel Human Protein, ORF3, Encoded by Spacer rDNA
Source: J Mol Evol. 2025 Sep 19;93(5):650–64. doi: 10.1007/s00239-025-10269-1 (PMC12579671; doi:10.1007/s00239-025-10269-1)
Supplement: Supplementary file 4 — Supplementary file4 (XLSX 11 KB) [file 239_2025_10269_MOESM4_ESM.xlsx]

## Sheet: Sheet1
	Oligomers used for Northern hybridization
Sense oligo	5’GATCAAAGGTCAATCAGACCCGGTCGT
Antisense oligo	5’TGACGACCGGGTCTGATTGACCTTTGATC
	Primers used for amplification of Ribosomin ORF
Fowrard	5'CACCATGTATGTATGTATGTATTTATTTATGTA
Reverse	5'GGAAATCGCCACTTTGACGAC
	Primers upstream of ATG
Upstream primer 1	5'CGCAACAAAATAATTAAAAAGTGAGTT
Upstream primer 2	5'CCACCGTGACATACACGTACGC
Upstream primer 3	5'CATGATTGATGTTTCCAGACGGAG
Upstream primer 4	5'GAGACAGACCCTGGCTGGGC
Upstream primer 5	5'GCGTGGACTCTTCCGCTCGG
Upstream primer 6	5'CCAGATGTAGTGAAAGCAGGTAG
Upstream primer 7	5’GACGACCGGGTCTGATTGACCTTTG
Upstream primer 8	5’GGCAACTGTGTCTTCTCCACCG
Upstream primer 9	5’ACCTAGCGGTCACTGTTACTCTG
Upstream primer 10	5’GCGGTGACCCACTGTGCTGTGG
	Primers downstream of TAG
Downstream primer 1	5’CCAGGCCGCCTGCGCACAG
Downstream primer 2	5’CACTGTTACTCTGAAAACGGAGG
Downstream primer 3	5’ATCCCAATTCATTCCGGGCTGAC
Downstream primer 4	5’GATGATCCGATGGGTGGGGGAC
Downstream primer 5	5’CTTAGCCCTGGTGTCCGTGCC
Downstream primer 6	5’CAAAGTCAGTCATTTTGTGATACAG
Downstream primer 7	5’GAGCCGAGGAGTCCCCTGGTC
Downstream primer 8	5’ GTCTTCCCGACAGACAGTTTCACG
Downstream primer 9	5’AGTGAGACCAGATGTATTAACTCAG
Downstream primer 10	5’CGAGTGACTGTGGCTCGCACC
	Primers for RT-qPCR analysis
Ribosomin F	5'GTTCGTTTTTGCCTGATCAAA
Ribosomin R	5'GAAATCGCCACTTTGACGAC
5.8S primer: Forward	5' GTCGATGAAGAACGCAGCTA
5.8S primer: Reverse	5'GACGCTCAGACAGGCGTAG
5S rDNA F	5'TCTCGTCTGATCTCGGAAGC
5S rDNA r	5'AAGCCTACAGCACCCGGTAT
GAPDH F	5'CCTGCACCACCAACTGCTTA
GAPDH R	5'GGCCATCCACAGTCTTCTGAG
HPRT F	5'CATTATGCTGAGGATTTGGAAAGG
HPRT R	5'CTTGAGCACACAGAGGGCTACA
	Antisense Morpholino Oligos (siRNAs) for silencing
Antisense Primer 1	5'CTAGGAATCGCCACTTTG
Antisense Primer 2	5'CGACCGGGTCTGATTGACCT
Control Sense Primer	5'TCGTTTTGCCTGATCAAAGGTCAG
